# Supplementary material for: Thermodynamic driving forces in contact electrification between polymeric materials
Source: Nat Commun. 2024 Mar 23;15:2616. doi: 10.1038/s41467-024-46932-2 (PMC10960812; doi:10.1038/s41467-024-46932-2)
Supplement: Supplementary file 6 — Supplementary Dataset 3 [file 41467_2024_46932_MOESM6_ESM.zip › configuration_data/initial/PMMA/OH.data]

LAMMPS data file via write_data, version 3 Mar 2020, timestep = 10014070

46507 atoms
13 atom types
44505 bonds
11 bond types
77606 angles
17 angle types
102600 dihedrals
16 dihedral types
8100 impropers
1 improper types

0.0000000000000000e+00 1.2950000000000000e+02 xlo xhi
0.0000000000000000e+00 1.2950000000000000e+02 ylo yhi
0.0000000000000000e+00 1.1000000000000000e+02 zlo zhi

Masses

1 12.011
2 12.011
3 1.008
4 12.011
5 15.999
6 15.999
7 12.011
8 1.008
9 12.011
10 15.9994  #O
11 1.008    #H
12 15.9994  #OH
13 1.008    #HH

Pair Coeffs # lj/cut/coul/long/intel

1 0.066 3.5
2 0.066 3.5
3 0.03 2.5
4 0.105 3.75
5 0.21 2.96
6 0.17 3
7 0.066 3.5
8 0.015 2.42
9 0.066 3.5
10 0.15535 3.16600
11 0.00000 2.05800
12 0.01195 3.81000
13 0.00000 1.00000

Bond Coeffs # harmonic/intel

1 214 1.327
2 317 1.522
3 268 1.529
4 340 1.09
5 340 1.09
6 340 1.09
7 268 1.529
8 570 1.229
9 320 1.41
10 600.000 1.000
11 600.000 1.000

Angle Coeffs # harmonic/intel

1 37.5 110.7
2 83 123.4
3 37.5 110.7
4 33 107.8
5 63 111.1
6 80 120.4
7 35 109.5
8 81 111.4
9 58.35 112.7
10 33 107.8
11 58.35 112.7
12 63 111.1
13 58.35 112.7
14 33 107.8
15 83 116.9
16 58.35 112.7
17 75.000 109.470

Dihedral Coeffs # opls/intel

1 0 0 0.3 0
2 -2.06 -0.313 0.315 0
3 0 0 0.3 0
4 0 0 0 0
5 0 0 0.3 0
6 0 0 -0.1 0
7 0 0 -0.553 0
8 0 0 -0.1 0
9 1.3 -0.05 0.2 0
10 1.3 -0.05 0.2 0
11 4.669 5.124 0 0
12 0 0 0 0
13 0 0 -0.553 0
14 0 0 0.198 0
15 0 5.124 0 0
16 0 0 0.3 0

Improper Coeffs # harmonic/intel

1 10.5 180

Atoms # full

21263 1 3 5.9999999999999998e-02 1.4678778557131489e+00 5.1839509128075196e+00 4.9474251249831829e+00 0 4 0
21264 1 3 5.9999999999999998e-02 2.9001212535584493e+00 5.0798738698433752e+00 4.1256580713454358e+00 0 4 0
21261 1 1 -1.7999999999999999e-01 2.4597233362813089e+00 4.8910410782669391e+00 5.1238985256215779e+00 0 4 0
21247 1 3 5.9999999999999998e-02 3.2587791086430760e+00 3.6017536411538194e+00 2.3138837902895215e+00 0 4 0
21266 1 6 -3.3000000000000002e-01 7.2854304408078774e-01 3.1767680613745468e+00 3.8223386696275012e+00 0 4 0
21246 1 1 -1.7999999999999999e-01 3.9516807251378703e+00 2.8748896002425091e+00 2.6413590925296595e+00 0 4 0
21256 1 9 -1.2000000000000000e-01 4.0589879834046760e+00 2.8682619902737359e+00 5.3046220060892297e+00 0 4 0
21249 1 3 5.9999999999999998e-02 4.5802632471645097e+00 2.5396339307215072e+00 1.8014449827120520e+00 0 4 0
21242 1 2 0.0000000000000000e+00 4.8312729591549415e+00 3.1199928276506381e+00 3.9040762925271011e+00 0 4 0
21260 1 4 5.1000000000000001e-01 1.5596880044121664e+00 2.4891333744797492e+00 4.6613932237781048e+00 0 4 0
21248 1 3 5.9999999999999998e-02 3.2815856713213059e+00 2.0190237736631955e+00 2.8295280221538381e+00 0 4 0
21257 1 2 0.0000000000000000e+00 2.5446525059556482e+00 3.3835470183596614e+00 5.5010756033462167e+00 0 4 0
21265 1 5 -4.2999999999999999e-01 1.6027786651020308e+00 1.2667660606479088e+00 4.7421479093745056e+00 0 4 0
21245 1 4 5.1000000000000001e-01 5.3480644784299205e+00 4.5669070652953012e+00 3.6814837149984476e+00 0 4 0
21250 1 5 -4.2999999999999999e-01 5.3069158979939344e+00 5.3773252732943773e+00 4.6139620773145689e+00 0 4 0
21243 1 3 5.9999999999999998e-02 5.6437041643236210e+00 1.1671484702044270e+00 3.9808462749933051e+00 0 4 0
21258 1 3 5.9999999999999998e-02 4.1519545004291638e+00 1.8344217633693898e+00 5.6224289579926632e+00 0 4 0
21251 1 6 -3.3000000000000002e-01 5.8500165406861599e+00 4.7721439922968223e+00 2.4180259325264086e+00 0 4 0
21262 1 3 5.9999999999999998e-02 2.9966586804145319e+00 5.5812791009090610e+00 5.7729935241520547e+00 0 4 0
21241 1 9 -1.2000000000000000e-01 6.1224817529590414e+00 2.0897520322060750e+00 3.8546778648476350e+00 0 4 0
32235 1 8 2.9999999999999999e-02 3.8770559667384243e+00 1.9740225741160355e-01 2.8754575346351898e+00 -1 4 0
21269 1 8 2.9999999999999999e-02 8.7103041363404216e-02 1.7997537327017776e+00 2.5233718141192565e+00 0 4 0
21259 1 3 5.9999999999999998e-02 4.6181897546556252e+00 3.4526953306491941e+00 6.0773757407500479e+00 0 4 0
21252 1 7 1.6000000000000000e-01 6.3684571287099176e+00 6.0382068165866691e+00 2.0543020200839281e+00 0 4 0
21244 1 3 5.9999999999999998e-02 6.5914223627827564e+00 2.1706360157607461e+00 2.8442261960913884e+00 0 4 0
21233 1 3 5.9999999999999998e-02 8.3946350437411041e+00 3.7524176237441784e+00 4.3807500200444132e+00 0 4 0
21231 1 1 -1.7999999999999999e-01 7.8677177923102741e+00 3.3138514843439753e+00 5.2151683886329208e+00 0 4 0
21229 1 3 5.9999999999999998e-02 8.7411182233909166e+00 1.9206303657020676e+00 3.3393224779320643e+00 0 4 0
21227 1 2 0.0000000000000000e+00 7.3313227117289426e+00 1.9471114524781930e+00 4.8780738608407130e+00 0 4 0
21220 1 5 -4.2999999999999999e-01 1.0986882593997763e+01 2.6224666207522183e+00 5.2242860071182093e+00 0 4 0
21215 1 4 5.1000000000000001e-01 1.0443572181093449e+01 1.5779565599357868e+00 5.6217811706605927e+00 0 4 0
21226 1 9 -1.2000000000000000e-01 8.4227945719880246e+00 1.1873076311893822e+00 4.1074992153226626e+00 0 4 0
21219 1 3 5.9999999999999998e-02 1.0672056752465201e+01 1.3485011708826915e+00 2.6606370887826527e+00 0 4 0
21232 1 3 5.9999999999999998e-02 7.0871473020845919e+00 3.9635799141519126e+00 5.6355562465307152e+00 0 4 0
21234 1 3 5.9999999999999998e-02 8.5555339375906989e+00 3.4296487578686401e+00 6.0684371010582669e+00 0 4 0
21228 1 3 5.9999999999999998e-02 7.8959631370389625e+00 3.8652235822512870e-01 3.5061969454055921e+00 0 4 0
21212 1 2 0.0000000000000000e+00 9.8329601171248910e+00 5.3330374982694517e-01 4.6197565279140820e+00 0 4 0
21216 1 1 -1.7999999999999999e-01 1.0758805415304186e+01 4.4788057623928818e-01 3.3176001227847625e+00 0 4 0
21218 1 3 5.9999999999999998e-02 1.1825450568236349e+01 4.4710910585591923e-01 3.5531460597880122e+00 0 4 0
21253 1 8 2.9999999999999999e-02 7.0081687194108619e+00 5.9868301893321467e+00 1.1910550609043193e+00 0 4 0
20549 1 8 2.9999999999999999e-02 1.4168886645489685e+01 3.2962510034918746e+00 4.8695792613300091e+00 0 4 0
20547 1 7 1.6000000000000000e-01 1.4186750298488425e+01 3.9595925078903882e+00 5.8208695945897819e+00 0 4 0
20550 1 8 2.9999999999999999e-02 1.4607600737435773e+01 4.9542650671924093e+00 5.5140640141561752e+00 0 4 0
21255 1 8 2.9999999999999999e-02 5.4404636638234143e+00 6.5943277690275623e+00 1.8643884973751617e+00 0 4 0
32068 1 8 2.9999999999999999e-02 7.3016109829610345e+00 6.3841138879727444e+00 5.5583979658479592e+00 -1 4 0
32070 1 8 2.9999999999999999e-02 8.0289210491066729e+00 7.8587142142696402e+00 4.9307312674310708e+00 -1 4 0
21254 1 8 2.9999999999999999e-02 6.9327076769984686e+00 6.3119777985917249e+00 2.8785874167098289e+00 0 4 0
32067 1 7 1.6000000000000000e-01 8.2136743505353067e+00 6.9560165617979246e+00 5.4246012872747498e+00 -1 4 0
32069 1 8 2.9999999999999999e-02 8.8233998504650941e+00 6.3775928592896491e+00 4.7658810269592866e+00 -1 4 0
32054 1 8 2.9999999999999999e-02 1.1815449077217812e+01 1.1286474424142925e+01 5.2668172863615625e+00 -1 4 0
32038 1 8 2.9999999999999999e-02 1.5698873672595028e+01 1.0579081526189807e+01 6.0282864951516295e+00 -1 4 0
38848 1 8 2.9999999999999999e-02 1.0767348677026121e+01 1.7128664628035271e+01 4.3943322072088655e+00 -2 4 0
38850 1 8 2.9999999999999999e-02 9.2688802553646887e+00 1.7976457642411404e+01 4.6608203401894590e+00 -2 4 0
38847 1 7 1.6000000000000000e-01 1.0359496892045771e+01 1.8085045531968635e+01 4.6497369266849846e+00 -2 4 0
38846 1 6 -3.3000000000000002e-01 1.0931363145479377e+01 1.8487219831575942e+01 5.8728947664285229e+00 -2 4 0
38827 1 3 5.9999999999999998e-02 1.2684898374588061e+01 1.5993852177007584e+01 5.7659856699253895e+00 -2 4 0
38829 1 3 5.9999999999999998e-02 1.3426187711240233e+01 1.7436233475897488e+01 5.6110573767361860e+00 -2 4 0
38828 1 3 5.9999999999999998e-02 1.4358606411977703e+01 1.6059691594581643e+01 5.4474296269334639e+00 -2 4 0
38818 1 8 2.9999999999999999e-02 1.5860240808632495e+01 1.8267879609464661e+01 3.7419996845443237e+00 -2 4 0
38908 1 8 2.9999999999999999e-02 1.5744582855337914e+00 2.0786806507020373e+01 5.2869583032668297e+00 -2 4 0
38849 1 8 2.9999999999999999e-02 1.0622626567573016e+01 1.8709624798664809e+01 3.7548460800828392e+00 -2 4 0
31905 1 8 2.9999999999999999e-02 1.5952121129406740e+01 1.9104982267830756e+01 1.8925675276375884e+01 -1 4 0
21278 1 3 5.9999999999999998e-02 5.2042460256708711e-01 1.4680718883432131e+00 7.8908562251088448e+00 0 4 0
21304 1 3 5.9999999999999998e-02 1.6070588185180248e+00 5.3108898185397093e+00 1.1199285751492654e+01 0 4 0
21289 1 3 5.9999999999999998e-02 2.0060591074030731e+00 4.6287855805618090e+00 9.3288201101976984e+00 0 4 0
21273 1 3 5.9999999999999998e-02 2.8596853264210345e+00 4.1350349353786244e+00 7.4553631714719168e+00 0 4 0
21286 1 9 -1.2000000000000000e-01 1.2977545540614657e+00 3.7732097398701199e+00 9.2642170538285509e+00 0 4 0
21272 1 2 0.0000000000000000e+00 8.9124722969123138e-01 3.6427080234708415e+00 7.7053217397084959e+00 0 4 0
21271 1 9 -1.2000000000000000e-01 2.2595678839521813e+00 3.3183941876345227e+00 7.0357372575340360e+00 0 4 0
21288 1 3 5.9999999999999998e-02 1.9833527478501776e+00 2.9809920221169062e+00 9.4316421585757126e+00 0 4 0
21274 1 3 5.9999999999999998e-02 2.5976228580160012e+00 2.3907647410640247e+00 7.4475412985482139e+00 0 4 0
32110 1 5 -4.2999999999999999e-01 4.9712341222703662e+00 1.7531785132661248e+00 1.1353289876307763e+01 -1 4 0
21301 1 9 -1.2000000000000000e-01 1.0441225597014485e+00 4.5246626845397246e+00 1.1581485067820584e+01 0 4 0
21295 1 5 -4.2999999999999999e-01 5.0835542300861292e-01 1.5556873709736212e+00 1.0692563752334582e+01 0 4 0
21287 1 2 0.0000000000000000e+00 2.8495134927460064e-01 3.9847068051800933e+00 1.0373400607442749e+01 0 4 0
21275 1 4 5.1000000000000001e-01 1.8369105524092944e-01 4.8664862950806356e+00 7.1265566467025669e+00 0 4 0
21303 1 3 5.9999999999999998e-02 1.7050925804138788e+00 3.7664870212219110e+00 1.1907109956000955e+01 0 4 0
32105 1 4 5.1000000000000001e-01 5.8245885205654764e+00 1.1620942727319143e+00 1.1982683857551894e+01 -1 4 0
32081 1 6 -3.3000000000000002e-01 5.5367786413496303e+00 6.0154379060056193e+00 1.0768199794870801e+01 -1 4 0
21280 1 5 -4.2999999999999999e-01 5.8440909610220415e-01 5.9728341592433027e+00 7.4719545013381543e+00 0 4 0
32078 1 3 5.9999999999999998e-02 6.1175525834448283e+00 4.3698696259279881e+00 8.6960629414611468e+00 -1 4 0
21230 1 4 5.1000000000000001e-01 6.8385527344382417e+00 1.2572744785752090e+00 6.2052063001471494e+00 0 4 0
32077 1 3 5.9999999999999998e-02 7.0872057871386209e+00 5.5738962815652879e+00 8.1044224360789556e+00 -1 4 0
32089 1 3 5.9999999999999998e-02 6.6207855848229409e+00 3.5827597543280296e+00 1.0959358827095359e+01 -1 4 0
21221 1 6 -3.3000000000000002e-01 1.0312709072399771e+01 1.2282179831178430e+00 7.0021553387931066e+00 0 4 0
21235 1 5 -4.2999999999999999e-01 6.8479762592098750e+00 1.8744202503614074e+00 7.2450717012737327e+00 0 4 0
32072 1 2 0.0000000000000000e+00 7.7709862962879468e+00 5.2233518453897876e+00 1.0136500141722937e+01 -1 4 0
32074 1 3 5.9999999999999998e-02 9.7557533493719095e+00 4.8006442743666877e+00 9.6804772614888908e+00 -1 4 0
32076 1 1 -1.7999999999999999e-01 7.1681918042736017e+00 4.7545931735443672e+00 8.7727680989055106e+00 -1 4 0
32086 1 9 -1.2000000000000000e-01 7.6950075298511438e+00 3.8706474946298117e+00 1.0913880011551074e+01 -1 4 0
32079 1 3 5.9999999999999998e-02 7.7677132180031352e+00 3.9739889494426039e+00 8.3023066817846516e+00 -1 4 0
32065 1 5 -4.2999999999999999e-01 9.8338858480091531e+00 5.2916589859811287e+00 7.0460960860212998e+00 -1 4 0
32088 1 3 5.9999999999999998e-02 8.1537754538973530e+00 3.1211869244587818e+00 1.0290820883417888e+01 -1 4 0
32095 1 5 -4.2999999999999999e-01 1.0259295275047798e+01 2.9570019591698120e+00 1.1195926140844641e+01 -1 4 0
21222 1 7 1.6000000000000000e-01 1.1022749015845029e+01 2.0797530586026509e+00 7.8333770552281550e+00 0 4 0
32071 1 9 -1.2000000000000000e-01 9.2390658209239866e+00 5.7466653036808690e+00 9.8816690833237235e+00 -1 4 0
21224 1 8 2.9999999999999999e-02 1.0443310012666682e+01 2.9838404182687266e+00 7.7804589998495510e+00 0 4 0
21225 1 8 2.9999999999999999e-02 1.1937199056830531e+01 2.5063030020631518e+00 7.5777590476955456e+00 0 4 0
21194 1 8 2.9999999999999999e-02 8.7390278405992756e+00 5.3527959521536255e-03 9.6767558179968916e+00 0 4 0
21195 1 8 2.9999999999999999e-02 1.0154327596416122e+01 1.0304058462271441e-01 1.0575566633460513e+01 0 4 0
21223 1 8 2.9999999999999999e-02 1.1055610481742404e+01 1.8076758565266398e+00 8.9487117816272992e+00 0 4 0
32073 1 3 5.9999999999999998e-02 9.6181822722709160e+00 6.0430628799292272e+00 1.0840641575295303e+01 -1 4 0
20563 1 8 2.9999999999999999e-02 1.2188817145858531e+01 9.1076230754744181e-01 1.2120188435673551e+01 0 4 0
32100 1 8 2.9999999999999999e-02 1.2105267980500415e+01 4.7289722566696106e+00 1.1797014602093364e+01 -1 4 0
20548 1 8 2.9999999999999999e-02 1.3126251115319647e+01 4.1670744528800219e+00 6.0970071839460989e+00 0 4 0
20554 1 3 5.9999999999999998e-02 1.5694832281942134e+01 1.3603860143810618e+00 7.8497135811716596e+00 0 4 0
20546 1 6 -3.3000000000000002e-01 1.4907913777146724e+01 3.3050884496046682e+00 6.8992876799320682e+00 0 4 0
20545 1 5 -4.2999999999999999e-01 1.3984523155521993e+01 4.7454551531307132e+00 8.4141442091417407e+00 0 4 0
20544 1 3 5.9999999999999998e-02 1.4321716260051883e+01 3.9487765683453215e+00 1.0985508893212696e+01 0 4 0
20540 1 4 5.1000000000000001e-01 1.4640942954967789e+01 3.7359503278321298e+00 8.1579601804282635e+00 0 4 0
20541 1 1 -1.7999999999999999e-01 1.4311821598042465e+01 2.9776736208083157e+00 1.0528882571445170e+01 0 4 0
20543 1 3 5.9999999999999998e-02 1.3256139765940073e+01 3.0206304150747134e+00 1.0320587023260593e+01 0 4 0
20537 1 2 0.0000000000000000e+00 1.5265910077383950e+01 2.8716839032300605e+00 9.2894549867887619e+00 0 4 0
20551 1 9 -1.2000000000000000e-01 1.5032486996728037e+01 1.3705591368047430e+00 8.7091545467642035e+00 0 4 0
20553 1 3 5.9999999999999998e-02 1.4088897512465117e+01 1.4235399318103976e+00 8.1504685395857308e+00 0 4 0
20542 1 3 5.9999999999999998e-02 1.4582577358098682e+01 2.3064417312848273e+00 1.1307370486733568e+01 0 4 0
20529 1 3 5.9999999999999998e-02 1.5695724790736778e+01 5.7082762064948200e+00 1.0030692000665253e+01 0 4 0
20559 1 3 5.9999999999999998e-02 1.6060028327529672e+01 1.0728397513866188e+00 1.1384491068045994e+01 0 4 0
20552 1 2 0.0000000000000000e+00 1.5235962249247411e+01 5.8192188572346940e-02 9.5511285766178720e+00 0 4 0
32084 1 8 2.9999999999999999e-02 3.5297714248619250e+00 6.5278298428226700e+00 1.1198853623075617e+01 -1 4 0
32085 1 8 2.9999999999999999e-02 4.6987330000384828e+00 7.7631500880129485e+00 1.1490796063464122e+01 -1 4 0
32082 1 7 1.6000000000000000e-01 4.5758343297240627e+00 6.7206016587292687e+00 1.1560587648273014e+01 -1 4 0
31978 1 8 2.9999999999999999e-02 3.3005434040725690e+00 1.1054986259949411e+01 1.1545624681079055e+01 -1 4 0
32048 1 3 5.9999999999999998e-02 1.1706664533154825e+01 7.3272888463854802e+00 6.2421641807272472e+00 -1 4 0
32058 1 3 5.9999999999999998e-02 1.1638543756661155e+01 6.2480616437946246e+00 9.0119520140915945e+00 -1 4 0
32075 1 4 5.1000000000000001e-01 6.8296091346129009e+00 6.2451256511308237e+00 1.0815400556315561e+01 -1 4 0
32053 1 8 2.9999999999999999e-02 1.0390106373442135e+01 1.1522725689974575e+01 6.2739446089211448e+00 -1 4 0
32055 1 8 2.9999999999999999e-02 1.1952635539524181e+01 1.1856098873566717e+01 6.9295869311743132e+00 -1 4 0
32052 1 7 1.6000000000000000e-01 1.1359906055707059e+01 1.1204060070356128e+01 6.2708302048714950e+00 -1 4 0
32066 1 6 -3.3000000000000002e-01 8.7136712499814557e+00 7.2452526388933522e+00 6.6998390155476217e+00 -1 4 0
32060 1 4 5.1000000000000001e-01 9.3982838849566619e+00 6.3648120981616279e+00 7.4285480096714185e+00 -1 4 0
32057 1 2 0.0000000000000000e+00 9.6162978660715144e+00 6.8885697581949472e+00 8.8647233416150382e+00 -1 4 0
32056 1 9 -1.2000000000000000e-01 1.1136682531824322e+01 7.2197135060702777e+00 9.0949835192946207e+00 -1 4 0
32059 1 3 5.9999999999999998e-02 1.1311221440044884e+01 7.4201249368949362e+00 1.0135491468807073e+01 -1 4 0
32063 1 3 5.9999999999999998e-02 7.6444560726771673e+00 7.8096164613787211e+00 9.0158323974004890e+00 -1 4 0
32061 1 1 -1.7999999999999999e-01 8.7291220664067293e+00 8.1560843954032300e+00 9.1406412316556693e+00 -1 4 0
32062 1 3 5.9999999999999998e-02 8.9762395315360344e+00 8.4088464396283680e+00 1.0140265938995537e+01 -1 4 0
32064 1 3 5.9999999999999998e-02 8.9602515299812744e+00 9.0017774173447709e+00 8.5424161521862043e+00 -1 4 0
32050 1 5 -4.2999999999999999e-01 1.1099462648570990e+01 1.0229659406248750e+01 8.7264311791104738e+00 -1 4 0
32045 1 4 5.1000000000000001e-01 1.1550819363331678e+01 9.4904809479944436e+00 7.8602737685116510e+00 -1 4 0
32042 1 2 0.0000000000000000e+00 1.2097724807562756e+01 8.0549696361310801e+00 8.2424965064622615e+00 -1 4 0
32002 1 3 5.9999999999999998e-02 1.0360790376018267e+01 9.2687912485610973e+00 1.1560156685661637e+01 -1 4 0
32080 1 5 -4.2999999999999999e-01 7.2498897014955563e+00 7.1903859030957182e+00 1.1517267078537527e+01 -1 4 0
32051 1 6 -3.3000000000000002e-01 1.1587752076912565e+01 9.8178619209083990e+00 6.5645145356166257e+00 -1 4 0
32029 1 3 5.9999999999999998e-02 1.2201001261675421e+01 9.1882832104548662e+00 1.0831580409574277e+01 -1 4 0
31987 1 3 5.9999999999999998e-02 7.8258804763573631e+00 9.8778046901506169e+00 1.1846187320315051e+01 -1 4 0
31991 1 6 -3.3000000000000002e-01 8.8032498773768246e+00 1.2082689391067706e+01 1.0856379903459009e+01 -1 4 0
31988 1 3 5.9999999999999998e-02 6.6904310195451426e+00 1.1097541507267506e+01 1.2100359082646269e+01 -1 4 0
31995 1 8 2.9999999999999999e-02 9.0000986069297859e+00 1.2043920081689228e+01 8.9309192282943926e+00 -1 4 0
20535 1 8 2.9999999999999999e-02 1.5811034785968632e+01 7.1402046227358955e+00 6.2229248448339325e+00 0 4 0
32049 1 3 5.9999999999999998e-02 1.2982971697689438e+01 6.4529384176981397e+00 7.1627963993452646e+00 -1 4 0
32046 1 1 -1.7999999999999999e-01 1.2556672029874257e+01 7.3915554698713262e+00 6.9242599121211486e+00 -1 4 0
32028 1 3 5.9999999999999998e-02 1.2714832595594181e+01 1.0659877632636711e+01 1.0617652396566360e+01 -1 4 0
32047 1 3 5.9999999999999998e-02 1.3391211287455864e+01 7.9632077351295054e+00 6.5054458202908219e+00 -1 4 0
32026 1 9 -1.2000000000000000e-01 1.3056242369884632e+01 9.7962195926830340e+00 1.1027925701252931e+01 -1 4 0
32043 1 3 5.9999999999999998e-02 1.3553095665490426e+01 7.0953242840110242e+00 9.6653531937534698e+00 -1 4 0
32044 1 3 5.9999999999999998e-02 1.4260297510054116e+01 7.7854166743741926e+00 8.3121599965857129e+00 -1 4 0
32041 1 9 -1.2000000000000000e-01 1.3536603222982029e+01 8.0218691207677484e+00 9.0981766776806516e+00 -1 4 0
32031 1 1 -1.7999999999999999e-01 1.5330782835367733e+01 8.6599006916888577e+00 1.0655109224619865e+01 -1 4 0
32027 1 2 0.0000000000000000e+00 1.4100699562107668e+01 9.1987739603080776e+00 1.0043099693730063e+01 -1 4 0
32030 1 4 5.1000000000000001e-01 1.4633697925536536e+01 1.0324426165859963e+01 9.1701640900070025e+00 -1 4 0
32035 1 5 -4.2999999999999999e-01 1.5094354001775230e+01 1.1397957212524727e+01 9.6826346460753481e+00 -1 4 0
32034 1 3 5.9999999999999998e-02 1.5172230624962653e+01 7.7157497189554665e+00 1.1204167482495970e+01 -1 4 0
32036 1 6 -3.3000000000000002e-01 1.4730411114884797e+01 1.0089167012327934e+01 7.7923897998249592e+00 -1 4 0
32033 1 3 5.9999999999999998e-02 1.6056483024511266e+01 8.3567650749593891e+00 9.9545567267196020e+00 -1 4 0
32040 1 8 2.9999999999999999e-02 1.4778373863268953e+01 1.1863514169624933e+01 6.7390390861444383e+00 -1 4 0
32037 1 7 1.6000000000000000e-01 1.5399725478223241e+01 1.1010848264580956e+01 6.9580579202053032e+00 -1 4 0
32032 1 3 5.9999999999999998e-02 1.5934010865177834e+01 9.3401516548506827e+00 1.1256420132582658e+01 -1 4 0
32019 1 3 5.9999999999999998e-02 1.4950681407489949e+01 1.1227362406982220e+01 1.2128219396854286e+01 -1 4 0
38894 1 8 2.9999999999999999e-02 3.5841681208468956e+00 1.4800525822172357e+01 8.8972150157267986e+00 -2 4 0
38893 1 8 2.9999999999999999e-02 2.2423788751625930e+00 1.5520754784172111e+01 8.0090878348305292e+00 -2 4 0
38895 1 8 2.9999999999999999e-02 3.5116546005545630e+00 1.4574931478826811e+01 7.1373176327952299e+00 -2 4 0
38892 1 7 1.6000000000000000e-01 3.2827346777405126e+00 1.5246145832331653e+01 7.9899861572099011e+00 -2 4 0
38891 1 6 -3.3000000000000002e-01 4.0336527132193289e+00 1.6417628667970810e+01 7.7922836665296238e+00 -2 4 0
38890 1 5 -4.2999999999999999e-01 3.3838920961556775e+00 1.7282778600558643e+01 9.8044299616038302e+00 -2 4 0
38885 1 4 5.1000000000000001e-01 3.9635874354105969e+00 1.7407992908498812e+01 8.7245892749829626e+00 -2 4 0
38888 1 3 5.9999999999999998e-02 5.1149213025288631e+00 1.8491918166778675e+01 6.2862952409476138e+00 -2 4 0
38873 1 3 5.9999999999999998e-02 5.6342217049482493e+00 1.7291880708029399e+01 1.1115428131469649e+01 -2 4 0
31993 1 8 2.9999999999999999e-02 1.0431169299575284e+01 1.2422879804127428e+01 9.7193441064275987e+00 -1 4 0
31973 1 3 5.9999999999999998e-02 6.6049853812966521e+00 1.3463333111097720e+01 1.1747509885906114e+01 -1 4 0
31992 1 7 1.6000000000000000e-01 9.3555697912665270e+00 1.2663058220332665e+01 9.7310654164628669e+00 -1 4 0
38884 1 3 5.9999999999999998e-02 6.4561036828857574e+00 1.7543840528703331e+01 7.9723346080004882e+00 -2 4 0
31994 1 8 2.9999999999999999e-02 9.1238193864319967e+00 1.3770880921131027e+01 9.7100265359718669e+00 -1 4 0
38872 1 3 5.9999999999999998e-02 6.6664252477836534e+00 1.6059148640959474e+01 1.0395655109696190e+01 -2 4 0
38840 1 4 5.1000000000000001e-01 1.0858865688261517e+01 1.7622924480668487e+01 6.9651308968423500e+00 -2 4 0
38845 1 5 -4.2999999999999999e-01 1.0201307400604451e+01 1.6597343562758546e+01 6.9298826928997324e+00 -2 4 0
38871 1 1 -1.7999999999999999e-01 6.6611927854580113e+00 1.7080398953625576e+01 1.0757056954657962e+01 -2 4 0
38860 1 5 -4.2999999999999999e-01 9.3494848203458538e+00 1.5700486739838132e+01 1.1308868836360913e+01 -2 4 0
38855 1 4 5.1000000000000001e-01 9.8755569957554048e+00 1.6758758701087125e+01 1.1497958616168646e+01 -2 4 0
38869 1 3 5.9999999999999998e-02 8.3973504975325728e+00 1.6785546683683872e+01 9.1127886864015597e+00 -2 4 0
38851 1 9 -1.2000000000000000e-01 1.1181857113619396e+01 1.7369020380663493e+01 9.5351417170300561e+00 -2 4 0
38854 1 3 5.9999999999999998e-02 1.0983814826377255e+01 1.6359838690538421e+01 9.2811158304662893e+00 -2 4 0
38852 1 2 0.0000000000000000e+00 9.9160376370264736e+00 1.7788834722558590e+01 1.0363373252780301e+01 -2 4 0
38837 1 2 0.0000000000000000e+00 1.1680610937652874e+01 1.8051044739355152e+01 8.2437458110287327e+00 -2 4 0
38866 1 9 -1.2000000000000000e-01 8.6088931770601071e+00 1.7767078721288332e+01 9.4953249511154514e+00 -2 4 0
38834 1 8 2.9999999999999999e-02 1.1922576926500396e+01 1.4003987701986299e+01 1.0146473975031155e+01 -2 4 0
38853 1 3 5.9999999999999998e-02 1.2001347575040054e+01 1.7185475414004504e+01 1.0278280796339390e+01 -2 4 0
38874 1 3 5.9999999999999998e-02 7.2552495830414294e+00 1.6972530137078589e+01 1.1656992647511721e+01 -2 4 0
38881 1 9 -1.2000000000000000e-01 6.2909062836979235e+00 1.8407361731628242e+01 8.5801621410552436e+00 -2 4 0
38867 1 2 0.0000000000000000e+00 7.1114623901292333e+00 1.8249189554079127e+01 9.8846437399566387e+00 -2 4 0
38868 1 3 5.9999999999999998e-02 8.8598544722005457e+00 1.8374033404529161e+01 8.6400612603223497e+00 -2 4 0
38826 1 1 -1.7999999999999999e-01 1.3613631086068080e+01 1.6419073990908224e+01 6.0397442240943287e+00 -2 4 0
38813 1 3 5.9999999999999998e-02 1.5189354341982636e+01 1.4206161400526350e+01 6.1018555836293098e+00 -2 4 0
38832 1 7 1.6000000000000000e-01 1.2992971605053443e+01 1.4090814198340535e+01 1.0204452146526679e+01 -2 4 0
38833 1 8 2.9999999999999999e-02 1.3424029383689851e+01 1.3225963481266513e+01 9.7576248324439288e+00 -2 4 0
38830 1 5 -4.2999999999999999e-01 1.2917399560851653e+01 1.4255082989025011e+01 7.5640253929356973e+00 -2 4 0
38835 1 8 2.9999999999999999e-02 1.3289096274171857e+01 1.4162209282811856e+01 1.1212903896670458e+01 -2 4 0
38831 1 6 -3.3000000000000002e-01 1.3352374985321632e+01 1.5283816272780987e+01 9.5614536142376334e+00 -2 4 0
38825 1 4 5.1000000000000001e-01 1.3355488569311444e+01 1.5226679067743198e+01 8.2053920894226806e+00 -2 4 0
38814 1 3 5.9999999999999998e-02 1.5798743388740009e+01 1.3627690986892228e+01 7.6800217458061493e+00 -2 4 0
38799 1 3 5.9999999999999998e-02 1.5916836492275863e+01 1.4352144566742499e+01 9.9247133802013074e+00 -2 4 0
38823 1 3 5.9999999999999998e-02 1.5624479411420456e+01 1.6407552323075887e+01 8.9201037979776441e+00 -2 4 0
38822 1 2 0.0000000000000000e+00 1.3918259331783036e+01 1.6426519888625943e+01 7.5849304478135533e+00 -2 4 0
38821 1 9 -1.2000000000000000e-01 1.5469345620033703e+01 1.6485261817478118e+01 7.8193963196444578e+00 -2 4 0
38824 1 3 5.9999999999999998e-02 1.5774400045114305e+01 1.7518850792288994e+01 7.6904823121988022e+00 -2 4 0
38836 1 9 -1.2000000000000000e-01 1.3256167407986736e+01 1.7781186915435896e+01 8.0020555590059512e+00 -2 4 0
38838 1 3 5.9999999999999998e-02 1.3692367254853972e+01 1.7989029925244960e+01 8.9839740089303444e+00 -2 4 0
38811 1 1 -1.7999999999999999e-01 1.6107200192203059e+01 1.4149566997626621e+01 6.7805884563150247e+00 -2 4 0
38902 1 3 5.9999999999999998e-02 1.8286745185938282e+00 1.9100031534850199e+01 8.2842714756826368e+00 -2 4 0
38887 1 3 5.9999999999999998e-02 3.4227934195338348e+00 1.8793338211066509e+01 6.7623265203983758e+00 -2 4 0
38886 1 1 -1.7999999999999999e-01 4.4663176825153927e+00 1.9000300869240224e+01 6.9569586920079969e+00 -2 4 0
38882 1 2 0.0000000000000000e+00 4.7579808579779961e+00 1.8706614244709936e+01 8.4606115385829899e+00 -2 4 0
38904 1 3 5.9999999999999998e-02 1.4921390085788186e+00 1.8973374879934315e+01 1.0015746745226615e+01 -2 4 0
38889 1 3 5.9999999999999998e-02 4.6090939709383898e+00 2.0060219214729432e+01 6.7359278280738275e+00 -2 4 0
38903 1 3 5.9999999999999998e-02 5.6990790560085303e-01 2.0011247659346058e+01 8.9706674832011135e+00 -2 4 0
38899 1 3 5.9999999999999998e-02 4.4528040354711420e+00 1.9518443983634885e+01 1.0395391437089030e+01 -2 4 0
38901 1 1 -1.7999999999999999e-01 1.5843238237163397e+00 1.9667103187122237e+01 9.1934665065924879e+00 -2 4 0
38896 1 9 -1.2000000000000000e-01 4.3025503888546615e+00 1.9886415012803774e+01 9.4153805946548221e+00 -2 4 0
38898 1 3 5.9999999999999998e-02 5.0230256792054613e+00 2.0719533324628795e+01 9.3298484448664958e+00 -2 4 0
38897 1 2 0.0000000000000000e+00 2.8268074930241629e+00 2.0626964870570340e+01 9.3288954813560458e+00 -2 4 0
38913 1 3 5.9999999999999998e-02 3.0292993144482749e+00 2.0827189473501079e+01 1.1456693469838884e+01 -2 4 0
38906 1 6 -3.3000000000000002e-01 1.9522436931007747e+00 2.1240782559154063e+01 7.0926372697506999e+00 -2 4 0
38900 1 4 5.1000000000000001e-01 2.8515276513236998e+00 2.1521194648238342e+01 8.0252244087931643e+00 -2 4 0
38915 1 4 5.1000000000000001e-01 5.7584879798510091e-01 2.1067940930414164e+01 1.1705897898616429e+01 -2 4 0
38911 1 9 -1.2000000000000000e-01 2.7388476668216364e+00 2.1490977816169096e+01 1.0677588158030966e+01 -2 4 0
38883 1 3 5.9999999999999998e-02 6.9204217295416530e+00 1.9156731873481316e+01 7.9967694399292473e+00 -2 4 0
38857 1 3 5.9999999999999998e-02 1.1239355796816636e+01 1.9364706218738686e+01 1.1480833393988993e+01 -2 4 0
38856 1 1 -1.7999999999999999e-01 1.0184544734204016e+01 1.9151369700749708e+01 1.1121163296171606e+01 -2 4 0
38870 1 4 5.1000000000000001e-01 7.1738993967279407e+00 1.9643960834115788e+01 1.0552722681234410e+01 -2 4 0
38843 1 3 5.9999999999999998e-02 1.0532441174558642e+01 1.9910928122075564e+01 8.3656030525329736e+00 -2 4 0
38859 1 3 5.9999999999999998e-02 9.7686466404060432e+00 1.9960597250432063e+01 1.0529884443255446e+01 -2 4 0
38841 1 1 -1.7999999999999999e-01 1.1530477718511467e+01 1.9620671102769663e+01 8.2791569738710447e+00 -2 4 0
38858 1 3 5.9999999999999998e-02 9.5474037503050759e+00 1.9172566096886509e+01 1.2034455277201696e+01 -2 4 0
38875 1 5 -4.2999999999999999e-01 7.3696619365290612e+00 2.0651840048683436e+01 9.8343319525207900e+00 -2 4 0
38844 1 3 5.9999999999999998e-02 1.1954979527379690e+01 2.0167639868435469e+01 7.4869134333843759e+00 -2 4 0
38842 1 3 5.9999999999999998e-02 1.2195710939877079e+01 2.0039467986896017e+01 9.0826859154403401e+00 -2 4 0
38876 1 6 -3.3000000000000002e-01 6.9520082726397519e+00 1.9605217951563809e+01 1.1907111748444985e+01 -2 4 0
38880 1 8 2.9999999999999999e-02 6.1558031381942158e+00 2.1536393052125820e+01 1.1976456857140413e+01 -2 4 0
38839 1 3 5.9999999999999998e-02 1.3644235171876936e+01 1.8558516010513767e+01 7.3386271117525634e+00 -2 4 0
16912 1 3 5.9999999999999998e-02 1.5120962189822768e+01 2.0564356291378498e+01 8.8694488221241663e+00 0 3 0
16913 1 3 5.9999999999999998e-02 1.4066942056672231e+01 2.0609010005266512e+01 7.4961902500073352e+00 0 3 0
16911 1 1 -1.7999999999999999e-01 1.4656802519010295e+01 2.1251971336035034e+01 8.1647765825673346e+00 0 3 0
21302 1 2 0.0000000000000000e+00 4.0374145462584310e-01 5.2029579803722594e+00 1.2915065583161407e+01 0 4 0
21320 1 4 5.1000000000000001e-01 5.0286236661510897e-01 5.7933322049118354e+00 1.6071954203362175e+01 0 4 0
21331 1 9 -1.2000000000000000e-01 3.0450875686350556e+00 5.3644525658284481e+00 1.5924261765609248e+01 0 4 0
21319 1 3 5.9999999999999998e-02 2.5287177868443100e+00 5.5780458805075508e+00 1.3273243894926081e+01 0 4 0
21316 1 9 -1.2000000000000000e-01 1.6740343126737447e+00 5.2501748858024460e+00 1.3873575492876020e+01 0 4 0
21333 1 3 5.9999999999999998e-02 3.6213993232394270e+00 5.1618596764187439e+00 1.5072162788598206e+01 0 4 0
21334 1 3 5.9999999999999998e-02 2.7451839034676095e+00 4.3199263037382956e+00 1.6123381341118630e+01 0 4 0
21318 1 3 5.9999999999999998e-02 1.8391981074751393e+00 4.1908897105763474e+00 1.4096739684236784e+01 0 4 0
32109 1 3 5.9999999999999998e-02 4.4150137945083463e+00 2.6676736333662792e+00 1.4067091961989654e+01 -1 4 0
21346 1 9 -1.2000000000000000e-01 5.0441185191875197e+00 4.8363452399410507e+00 1.7321479634369819e+01 0 4 0
32121 1 1 -1.7999999999999999e-01 5.0166759198092663e+00 1.0045569536959715e+00 1.6480596658896829e+01 -1 4 0
32124 1 3 5.9999999999999998e-02 4.1998645035050872e+00 7.0698659950747855e-01 1.7085117632415912e+01 -1 4 0
32122 1 3 5.9999999999999998e-02 4.8403057432884662e+00 2.0036360256276775e+00 1.6144194195282072e+01 -1 4 0
21349 1 3 5.9999999999999998e-02 5.4189335590642189e+00 4.5646316297649046e+00 1.6314525201278865e+01 0 4 0
32107 1 3 5.9999999999999998e-02 5.3231124215878634e+00 3.7099589447274997e+00 1.3005163923839946e+01 -1 4 0
32106 1 1 -1.7999999999999999e-01 5.4321170309193709e+00 2.9455260860747301e+00 1.3747068445179240e+01 -1 4 0
32123 1 3 5.9999999999999998e-02 5.9452533733840331e+00 9.2245287361725170e-01 1.6964394209044357e+01 -1 4 0
32126 1 6 -3.3000000000000002e-01 2.9115489131342072e+00 8.6014705798858615e-01 1.4970499397721046e+01 -1 4 0
32127 1 7 1.6000000000000000e-01 1.6629781200380491e+00 1.0672679395212654e+00 1.4327473312643827e+01 -1 4 0
32128 1 8 2.9999999999999999e-02 1.2311047696893271e+00 1.9125172215045512e+00 1.4819227254356020e+01 -1 4 0
32108 1 3 5.9999999999999998e-02 5.8159762426103407e+00 3.5077348171455709e+00 1.4579505401785228e+01 -1 4 0
21325 1 5 -4.2999999999999999e-01 3.3983785497736729e-01 4.7924866102349162e+00 1.6772648494472104e+01 0 4 0
21348 1 3 5.9999999999999998e-02 4.5834241604370440e+00 3.9046363299095179e+00 1.7672799057881413e+01 0 4 0
21317 1 2 0.0000000000000000e+00 1.7645089651112187e+00 6.0625702016035756e+00 1.5189322611137330e+01 0 4 0
32130 1 8 2.9999999999999999e-02 1.6530612410485850e+00 9.9952527301597238e-01 1.3272067033046492e+01 -1 4 0
21332 1 2 0.0000000000000000e+00 4.0256502484515710e+00 5.9817186447616919e+00 1.7082763048056329e+01 0 4 0
32117 1 2 0.0000000000000000e+00 5.1407015672120115e+00 5.4017487832594323e-02 1.5272749769556690e+01 -1 4 0
32120 1 4 5.1000000000000001e-01 3.8254039145678749e+00 4.6017209833551911e-02 1.4471809429085004e+01 -1 4 0
32129 1 8 2.9999999999999999e-02 1.1263053596551256e+00 1.9170723005560134e-01 1.4558973294671532e+01 -1 4 0
32090 1 4 5.1000000000000001e-01 9.8022288194411082e+00 3.5384948317043765e+00 1.2205606804789241e+01 -1 4 0
32102 1 2 0.0000000000000000e+00 6.3044692913338514e+00 1.8265875308870374e+00 1.3317918013154795e+01 -1 4 0
32087 1 2 0.0000000000000000e+00 8.2895775630280077e+00 3.6393758475064408e+00 1.2436447451184520e+01 -1 4 0
32097 1 7 1.6000000000000000e-01 1.1939819536295506e+01 4.4432241543766891e+00 1.2784772715050524e+01 -1 4 0
32116 1 9 -1.2000000000000000e-01 6.3711318142741797e+00 6.7524003124333398e-01 1.4435087054663697e+01 -1 4 0
32103 1 3 5.9999999999999998e-02 8.2649145659133385e+00 1.4585793256665733e+00 1.2461940929445953e+01 -1 4 0
32096 1 6 -3.3000000000000002e-01 1.0581036475386524e+01 4.3402045008701737e+00 1.3050865993049660e+01 -1 4 0
21363 1 3 5.9999999999999998e-02 7.2080461774322862e+00 3.1847964080668487e+00 1.6937616772542135e+01 0 4 0
32093 1 3 5.9999999999999998e-02 6.9892410659943067e+00 4.9958589736019858e+00 1.3558873055653669e+01 -1 4 0
32091 1 1 -1.7999999999999999e-01 7.9995045930075959e+00 4.7686609100475774e+00 1.3461915196806618e+01 -1 4 0
32092 1 3 5.9999999999999998e-02 8.2238055412977999e+00 4.5047298608573882e+00 1.4509573377064216e+01 -1 4 0
21370 1 5 -4.2999999999999999e-01 9.7287040466457526e+00 2.9087663494115419e+00 1.6524748980167889e+01 0 4 0
32101 1 9 -1.2000000000000000e-01 7.8706548273336905e+00 2.2942098052139701e+00 1.3010293276278231e+01 -1 4 0
32104 1 3 5.9999999999999998e-02 8.4811890173466935e+00 2.0966820800497734e+00 1.3852564234529595e+01 -1 4 0
32119 1 3 5.9999999999999998e-02 7.1724421609257973e+00 9.6229344211930079e-01 1.5111243668912540e+01 -1 4 0
21353 1 3 5.9999999999999998e-02 7.6373903897453479e+00 5.6384733939597513e+00 1.6425065551243847e+01 0 4 0
21372 1 7 1.6000000000000000e-01 1.1557932164839116e+01 4.8158715135159964e+00 1.7103633451406726e+01 0 4 0
21365 1 4 5.1000000000000001e-01 9.6189556212571272e+00 3.4289726241732930e+00 1.7656169340773818e+01 0 4 0
21373 1 8 2.9999999999999999e-02 1.1076166624193689e+01 5.1528396909381975e+00 1.6144993054225178e+01 0 4 0
32094 1 3 5.9999999999999998e-02 8.5677748869140231e+00 5.6795439663186347e+00 1.3229470054613339e+01 -1 4 0
21379 1 3 5.9999999999999998e-02 8.4241293451921120e+00 1.1349863266069393e+00 1.7586514326397943e+01 0 4 0
21371 1 6 -3.3000000000000002e-01 1.0534495517993845e+01 4.4268566434868992e+00 1.8044141431474838e+01 0 4 0
21354 1 3 5.9999999999999998e-02 8.4109220122846242e+00 5.8474024225801697e+00 1.7995277353454199e+01 0 4 0
21382 1 3 5.9999999999999998e-02 1.0928544077259719e+01 6.0092912881335103e-01 1.7654566269274596e+01 0 4 0
21347 1 2 0.0000000000000000e+00 6.4517506666022468e+00 4.8880041752546850e+00 1.8091823609048266e+01 0 4 0
21361 1 9 -1.2000000000000000e-01 7.1107773166399850e+00 3.4557234225520692e+00 1.7946782421181211e+01 0 4 0
21351 1 1 -1.7999999999999999e-01 7.4645595824283859e+00 5.8562904984263868e+00 1.7427549985831796e+01 0 4 0
21375 1 8 2.9999999999999999e-02 1.2167202963692295e+01 5.5734393333563714e+00 1.7511608106612375e+01 0 4 0
21374 1 8 2.9999999999999999e-02 1.2332196734893229e+01 4.0841715997277186e+00 1.6968464119094776e+01 0 4 0
32099 1 8 2.9999999999999999e-02 1.2408282898249388e+01 5.2476911091807565e+00 1.3377689134437430e+01 -1 4 0
31730 1 4 5.1000000000000001e-01 1.6033546903130393e+01 1.8352797207808553e+00 1.7809611272672512e+01 -1 4 0
31739 1 8 2.9999999999999999e-02 1.5882162377053447e+01 1.8802157270467614e+00 1.5181604300389777e+01 -1 4 0
32098 1 8 2.9999999999999999e-02 1.2456331243197981e+01 3.4771265872035300e+00 1.2922769931724645e+01 -1 4 0
31738 1 8 2.9999999999999999e-02 1.5693932906653487e+01 2.6911255489068264e-01 1.5675045963645474e+01 -1 4 0
31737 1 7 1.6000000000000000e-01 1.5206924440353310e+01 1.2305484008426684e+00 1.5696258438010965e+01 -1 4 0
31736 1 6 -3.3000000000000002e-01 1.4946052927443757e+01 1.6004259386460287e+00 1.7008012441565310e+01 -1 4 0
31740 1 8 2.9999999999999999e-02 1.4227708549387996e+01 1.1349605402553133e+00 1.5173217892692939e+01 -1 4 0
31747 1 3 5.9999999999999998e-02 1.5510865253542029e+01 4.6864081911262954e+00 1.6808945197199250e+01 -1 4 0
31980 1 8 2.9999999999999999e-02 4.1922403804949981e+00 1.0209175107794213e+01 1.2827257972811145e+01 -1 4 0
31979 1 8 2.9999999999999999e-02 2.7231672108230711e+00 1.1150819668405813e+01 1.3413961685791508e+01 -1 4 0
21309 1 3 5.9999999999999998e-02 1.0320678993000607e+00 7.2070866898815922e+00 1.2217560074043647e+01 0 4 0
32083 1 8 2.9999999999999999e-02 4.6828742950965827e+00 6.3354531154019620e+00 1.2606435405017304e+01 -1 4 0
21306 1 1 -1.7999999999999999e-01 1.2925175843800241e-01 6.6801149296921052e+00 1.2549154961852341e+01 0 4 0
21321 1 1 -1.7999999999999999e-01 2.0082515886674401e+00 7.5277276156422568e+00 1.4946979679920206e+01 0 4 0
21335 1 4 5.1000000000000001e-01 4.6802164637460368e+00 7.2299951310012958e+00 1.6540145458244741e+01 0 4 0
21324 1 3 5.9999999999999998e-02 2.7464755664996900e+00 7.6387612363142567e+00 1.4122871508486874e+01 0 4 0
21322 1 3 5.9999999999999998e-02 2.1187171311985300e+00 8.0789044592792170e+00 1.5865487006175654e+01 0 4 0
21341 1 6 -3.3000000000000002e-01 5.4153620641096287e+00 7.1050454955057258e+00 1.5467837388257102e+01 0 4 0
21323 1 3 5.9999999999999998e-02 1.1360852992105592e+00 8.0610432882560623e+00 1.4529495771766269e+01 0 4 0
21340 1 5 -4.2999999999999999e-01 4.4409880338159260e+00 8.3453843722737080e+00 1.7065605950676719e+01 0 4 0
31975 1 5 -4.2999999999999999e-01 4.9780506984529813e+00 1.1347902482299389e+01 1.4866278634059565e+01 -1 4 0
21345 1 8 2.9999999999999999e-02 5.3618470878718032e+00 9.0501308037672548e+00 1.4510644597468346e+01 0 4 0
31948 1 8 2.9999999999999999e-02 4.3031319240151618e+00 1.1027948776382786e+01 1.7703801818748808e+01 -1 4 0
21342 1 7 1.6000000000000000e-01 6.0180558637371968e+00 8.2964010613339578e+00 1.5018291842587123e+01 0 4 0
31977 1 7 1.6000000000000000e-01 3.5456552442934779e+00 1.1157642461189402e+01 1.2677262456611132e+01 -1 4 0
31950 1 8 2.9999999999999999e-02 5.8024785350349708e+00 1.0323378914681637e+01 1.7819444279897699e+01 -1 4 0
31970 1 4 5.1000000000000001e-01 5.1196803286078163e+00 1.2221453991751845e+01 1.3972070562468755e+01 -1 4 0
21343 1 8 2.9999999999999999e-02 6.7039393271312750e+00 7.9724435370507365e+00 1.4222460090950218e+01 0 4 0
32004 1 3 5.9999999999999998e-02 1.0844057233529828e+01 7.8718760228274034e+00 1.2387034576551555e+01 -1 4 0
32013 1 3 5.9999999999999998e-02 1.1442683766891689e+01 1.1121524141596733e+01 1.2566642493445853e+01 -1 4 0
21344 1 8 2.9999999999999999e-02 6.6893593521725956e+00 8.6865347365402865e+00 1.5754351991956938e+01 0 4 0
31989 1 3 5.9999999999999998e-02 6.9075531002968447e+00 9.9418157597152419e+00 1.3293555760883697e+01 -1 4 0
31986 1 1 -1.7999999999999999e-01 7.4582861968371779e+00 1.0545573247497085e+01 1.2582880821017140e+01 -1 4 0
32001 1 1 -1.7999999999999999e-01 1.0204044969038232e+01 8.7158826596214425e+00 1.2507647291325513e+01 -1 4 0
32003 1 3 5.9999999999999998e-02 9.1363183107078640e+00 8.4509307596694523e+00 1.2680747016397525e+01 -1 4 0
31982 1 2 0.0000000000000000e+00 8.4417840168042755e+00 1.1453793846485850e+01 1.3256354614201655e+01 -1 4 0
32005 1 5 -4.2999999999999999e-01 1.0216390035572203e+01 7.6941548455724744e+00 1.5068952768169945e+01 -1 4 0
32000 1 4 5.1000000000000001e-01 1.0929682379882523e+01 8.6759389080860014e+00 1.4911584509407545e+01 -1 4 0
31997 1 2 0.0000000000000000e+00 1.0648844196941772e+01 9.5933966089574980e+00 1.3729904333230534e+01 -1 4 0
31998 1 3 5.9999999999999998e-02 8.7080051744698217e+00 9.8766213825793958e+00 1.4820017180257141e+01 -1 4 0
31996 1 9 -1.2000000000000000e-01 9.3535981579021374e+00 1.0517575291729983e+01 1.4179402723417311e+01 -1 4 0
31999 1 3 5.9999999999999998e-02 9.7277994393991243e+00 1.1200349601879701e+01 1.4951434870780584e+01 -1 4 0
32011 1 9 -1.2000000000000000e-01 1.1934556791499945e+01 1.0435203029209706e+01 1.3246510440556323e+01 -1 4 0
32006 1 6 -3.3000000000000002e-01 1.1896916661144029e+01 9.0720936778228047e+00 1.5664951330884719e+01 -1 4 0
21352 1 3 5.9999999999999998e-02 7.2173254632873656e+00 6.9285133133133927e+00 1.7632472628848113e+01 0 4 0
31933 1 8 2.9999999999999999e-02 7.9847754641908963e+00 1.0351049549288225e+01 1.7734394292487565e+01 -1 4 0
31984 1 3 5.9999999999999998e-02 7.5621755722092239e+00 1.1925643804127004e+01 1.5110646751259125e+01 -1 4 0
31935 1 8 2.9999999999999999e-02 9.8098859813023260e+00 1.0094115659343055e+01 1.7825386839525677e+01 -1 4 0
32009 1 8 2.9999999999999999e-02 1.1398767869308946e+01 8.5361350831650569e+00 1.7582673292604696e+01 -1 4 0
32007 1 7 1.6000000000000000e-01 1.2211931613193183e+01 8.3489083241823927e+00 1.6881593583880473e+01 -1 4 0
31920 1 8 2.9999999999999999e-02 1.1800487500490835e+01 1.1505011225315933e+01 1.6430433073554681e+01 -1 4 0
32014 1 3 5.9999999999999998e-02 1.2194863118594609e+01 1.1070085400653706e+01 1.4174713756550471e+01 -1 4 0
31985 1 4 5.1000000000000001e-01 9.2352430442004856e+00 1.2269734262815319e+01 1.2132653762128239e+01 -1 4 0
32024 1 8 2.9999999999999999e-02 1.5671002012834371e+01 7.0617964968229785e+00 1.3907291936267994e+01 -1 4 0
32018 1 3 5.9999999999999998e-02 1.3515902820263340e+01 1.2140762903856386e+01 1.2370225114905510e+01 -1 4 0
32008 1 8 2.9999999999999999e-02 1.2360924957896970e+01 7.3012510946573421e+00 1.6652226804271450e+01 -1 4 0
31918 1 8 2.9999999999999999e-02 1.3098543094772870e+01 1.0696463492775754e+01 1.7204438381968828e+01 -1 4 0
32010 1 8 2.9999999999999999e-02 1.3201420338035335e+01 8.7282251427300359e+00 1.7238725104366679e+01 -1 4 0
32016 1 1 -1.7999999999999999e-01 1.4092667114188108e+01 1.1317310089645982e+01 1.2764956943571466e+01 -1 4 0
32012 1 2 0.0000000000000000e+00 1.3308815158203867e+01 9.9877453105870817e+00 1.2544635900992287e+01 -1 4 0
32020 1 5 -4.2999999999999999e-01 1.3267590671350630e+01 7.6506744532091178e+00 1.3295484003533138e+01 -1 4 0
32015 1 4 5.1000000000000001e-01 1.3917804224222307e+01 8.7573967837434878e+00 1.3312424747431093e+01 -1 4 0
32021 1 6 -3.3000000000000002e-01 1.5055410834481211e+01 9.0317596438188392e+00 1.3907949469868033e+01 -1 4 0
32017 1 3 5.9999999999999998e-02 1.4405257413071537e+01 1.1517445288147801e+01 1.3760903389715534e+01 -1 4 0
32022 1 7 1.6000000000000000e-01 1.5669434568445494e+01 7.9465718068408853e+00 1.4576285756390453e+01 -1 4 0
32025 1 8 2.9999999999999999e-02 1.5073607960464850e+01 7.6856461940649607e+00 1.5480826846594034e+01 -1 4 0
31917 1 7 1.6000000000000000e-01 1.2734234799726126e+01 1.1681347126168278e+01 1.6939823407490877e+01 -1 4 0
31919 1 8 2.9999999999999999e-02 1.3340810499868029e+01 1.2314982070995478e+01 1.6267713710322344e+01 -1 4 0
31976 1 6 -3.3000000000000002e-01 4.2811065428224042e+00 1.2328457695898049e+01 1.2945409953271215e+01 -1 4 0
31957 1 3 5.9999999999999998e-02 3.8024497632184557e+00 1.3397028979517293e+01 1.6618096134650564e+01 -1 4 0
31958 1 3 5.9999999999999998e-02 3.3476597253556020e+00 1.3836435634439569e+01 1.4937240784861778e+01 -1 4 0
31956 1 1 -1.7999999999999999e-01 3.6403836456889862e+00 1.4194668479766811e+01 1.5911452716432208e+01 -1 4 0
31959 1 3 5.9999999999999998e-02 2.9556391276096745e+00 1.4932784253093597e+01 1.6240239622873851e+01 -1 4 0
31961 1 6 -3.3000000000000002e-01 3.4713377238782459e+00 1.6112105148043096e+01 1.4196080061474140e+01 -1 4 0
31952 1 2 0.0000000000000000e+00 4.9737342412897974e+00 1.4922152945544141e+01 1.5805955460132655e+01 -1 4 0
31955 1 4 5.1000000000000001e-01 4.6874375907649446e+00 1.6137560219592309e+01 1.4787397932215031e+01 -1 4 0
31951 1 9 -1.2000000000000000e-01 5.2811048220292225e+00 1.5551184608403332e+01 1.7166842984742296e+01 -1 4 0
31953 1 3 5.9999999999999998e-02 4.3326285168389225e+00 1.6016731681009709e+01 1.7469250536815018e+01 -1 4 0
31963 1 8 2.9999999999999999e-02 1.9920500893895310e+00 1.7057227945876477e+01 1.2985188575431613e+01 -1 4 0
31962 1 7 1.6000000000000000e-01 3.0352579747862038e+00 1.7177513618932736e+01 1.3363278057879064e+01 -1 4 0
31964 1 8 2.9999999999999999e-02 3.6930564690188952e+00 1.7209106829088213e+01 1.2452019865727300e+01 -1 4 0
31972 1 3 5.9999999999999998e-02 5.6195058242624523e+00 1.4624600739037843e+01 1.2398187108142842e+01 -1 4 0
31960 1 5 -4.2999999999999999e-01 5.5463170324072442e+00 1.6986823839947778e+01 1.4654568125652828e+01 -1 4 0
31946 1 6 -3.3000000000000002e-01 5.8430741213059685e+00 1.2371774344252053e+01 1.8081980288308568e+01 -1 4 0
31965 1 8 2.9999999999999999e-02 3.2292594634048455e+00 1.8178740630946979e+01 1.3817399147135355e+01 -1 4 0
31954 1 3 5.9999999999999998e-02 6.0199061211658584e+00 1.6390513715025456e+01 1.7040221013515090e+01 -1 4 0
38861 1 6 -3.3000000000000002e-01 1.0607041955329660e+01 1.7072996357165472e+01 1.2560133146835836e+01 -2 4 0
31968 1 3 5.9999999999999998e-02 6.3948348336943379e+00 1.3405232590118283e+01 1.6000503065301572e+01 -1 4 0
31990 1 5 -4.2999999999999999e-01 1.0189638985102006e+01 1.2984093697228499e+01 1.2446996289029787e+01 -1 4 0
31971 1 1 -1.7999999999999999e-01 6.4889201631519198e+00 1.4023035942881583e+01 1.2654703896418717e+01 -1 4 0
31967 1 2 0.0000000000000000e+00 6.3168457584136171e+00 1.3256482158478644e+01 1.3995437237904587e+01 -1 4 0
31966 1 9 -1.2000000000000000e-01 6.2158848408951917e+00 1.4159762424139288e+01 1.5275707978048858e+01 -1 4 0
38863 1 8 2.9999999999999999e-02 9.6886288511522878e+00 1.6278894668881708e+01 1.4145526387124976e+01 -2 4 0
31981 1 9 -1.2000000000000000e-01 7.7158399624720984e+00 1.2441219919541071e+01 1.4229798790198034e+01 -1 4 0
31974 1 3 5.9999999999999998e-02 7.3301458791575369e+00 1.4745749651370748e+01 1.2794771466940727e+01 -1 4 0
31930 1 5 -4.2999999999999999e-01 9.4354601558384292e+00 1.2713363712368167e+01 1.7119821453992977e+01 -1 4 0
38864 1 8 2.9999999999999999e-02 1.1437298251964757e+01 1.6471045910979711e+01 1.4335523179125115e+01 -2 4 0
38865 1 8 2.9999999999999999e-02 1.0852662872967135e+01 1.5129457538692492e+01 1.3491448425220891e+01 -2 4 0
31983 1 3 5.9999999999999998e-02 8.5159551539273348e+00 1.3165338787141923e+01 1.4503652410194446e+01 -1 4 0
38862 1 7 1.6000000000000000e-01 1.0609241069243330e+01 1.6164056855892383e+01 1.3686761014363810e+01 -2 4 0
31938 1 3 5.9999999999999998e-02 7.8287076336188148e+00 1.4518137240869542e+01 1.7170492514766035e+01 -1 4 0
31969 1 3 5.9999999999999998e-02 6.9848780614685007e+00 1.4912660351488661e+01 1.5173727953123686e+01 -1 4 0
38729 1 8 2.9999999999999999e-02 8.8782019452425871e+00 1.7843150788649904e+01 1.5973202811806434e+01 -2 4 0
38728 1 8 2.9999999999999999e-02 9.5386126166010605e+00 1.7669386982959555e+01 1.7700825378710761e+01 -2 4 0
38727 1 7 1.6000000000000000e-01 9.1650298947001030e+00 1.8328252564148304e+01 1.6971745867123349e+01 -2 4 0
31915 1 5 -4.2999999999999999e-01 1.2199717099622953e+01 1.4365914242780322e+01 1.7021823368448288e+01 -1 4 0
31910 1 4 5.1000000000000001e-01 1.2208928147431521e+01 1.3676019960868794e+01 1.8059717645388947e+01 -1 4 0
31939 1 3 5.9999999999999998e-02 8.0716081042401804e+00 1.5810912114525285e+01 1.8028929122037376e+01 -1 4 0
38758 1 8 2.9999999999999999e-02 1.6025564751938418e+01 1.5827855102563069e+01 1.7553582689275292e+01 -2 4 0
38756 1 6 -3.3000000000000002e-01 1.5541715124075328e+01 1.7378617502335704e+01 1.6374614579553125e+01 -2 4 0
38759 1 8 2.9999999999999999e-02 1.5196234003328611e+01 1.5394060784547886e+01 1.5967126969219599e+01 -2 4 0
38760 1 8 2.9999999999999999e-02 1.4247089542294393e+01 1.6265364589160789e+01 1.7218380372983138e+01 -2 4 0
38757 1 7 1.6000000000000000e-01 1.5253280171245908e+01 1.6080258393974020e+01 1.6759137332433721e+01 -2 4 0
38755 1 5 -4.2999999999999999e-01 1.4688859484932584e+01 1.7094784810722366e+01 1.4244304168546361e+01 -2 4 0
38750 1 4 5.1000000000000001e-01 1.5276020770891265e+01 1.7778815291799670e+01 1.5119985298488377e+01 -2 4 0
31916 1 6 -3.3000000000000002e-01 1.2538369422093556e+01 1.2411808667036240e+01 1.8221727649512342e+01 -1 4 0
38738 1 3 5.9999999999999998e-02 1.2589537646094314e+01 1.8242575228630844e+01 1.4824664171796391e+01 -2 4 0
38920 1 5 -4.2999999999999999e-01 9.7931193497476143e-01 2.0242124746722833e+01 1.2541286727093404e+01 -2 4 0
38712 1 7 1.6000000000000000e-01 5.9086534869946163e+00 2.0379984671233032e+01 1.7028916602261166e+01 -2 4 0
38714 1 8 2.9999999999999999e-02 5.6608544535834744e+00 2.0252842528423692e+01 1.8065779038702452e+01 -2 4 0
38940 1 8 2.9999999999999999e-02 7.1824570174668623e-01 2.0770574038100971e+01 1.7221784199879526e+01 -2 4 0
38934 1 3 5.9999999999999998e-02 2.9916878712683492e+00 2.1229962613847416e+01 1.3561676388752653e+01 -2 4 0
38713 1 8 2.9999999999999999e-02 4.9546320745626771e+00 2.0389274452492746e+01 1.6502432939522933e+01 -2 4 0
38730 1 8 2.9999999999999999e-02 8.2815172447133598e+00 1.8711246428555999e+01 1.7489838450569550e+01 -2 4 0
38715 1 8 2.9999999999999999e-02 6.4643456117514884e+00 1.9512678892935771e+01 1.6792015922862117e+01 -2 4 0
38877 1 7 1.6000000000000000e-01 6.7802519756175270e+00 2.0864568226190890e+01 1.2561721935284876e+01 -2 4 0
38879 1 8 2.9999999999999999e-02 6.1845451905975510e+00 2.0906207760749481e+01 1.3475268259749917e+01 -2 4 0
38737 1 3 5.9999999999999998e-02 1.1434375301801987e+01 1.9263093251750778e+01 1.4047754545392070e+01 -2 4 0
38726 1 6 -3.3000000000000002e-01 9.9759119619118497e+00 1.9465369723312680e+01 1.6716733743987536e+01 -2 4 0
38725 1 5 -4.2999999999999999e-01 9.0489192775345266e+00 1.9803460438233529e+01 1.4613699720178518e+01 -2 4 0
38720 1 4 5.1000000000000001e-01 9.7983778175018319e+00 2.0173580484268559e+01 1.5530273205365120e+01 -2 4 0
38734 1 3 5.9999999999999998e-02 1.2310127625612797e+01 2.0843530406973869e+01 1.6725114821135900e+01 -2 4 0
38731 1 9 -1.2000000000000000e-01 1.2103026626260789e+01 2.1270329633128149e+01 1.5663324703843303e+01 -2 4 0
38717 1 2 0.0000000000000000e+00 1.0507380869718968e+01 2.1495860245668339e+01 1.5439636878177810e+01 -2 4 0
38878 1 8 2.9999999999999999e-02 7.7147320893522933e+00 2.1353737837422486e+01 1.2736929743793615e+01 -2 4 0
38724 1 3 5.9999999999999998e-02 1.0606870165127841e+01 2.1297945700306403e+01 1.3274136076880987e+01 -2 4 0
38741 1 6 -3.3000000000000002e-01 1.2946386847062003e+01 2.1162884867426317e+01 1.2298374343741473e+01 -2 4 0
38739 1 3 5.9999999999999998e-02 1.2843567231446702e+01 1.8768936921238385e+01 1.3253649905356479e+01 -2 4 0
38736 1 1 -1.7999999999999999e-01 1.2490610752606948e+01 1.9129306310797357e+01 1.4213224254437058e+01 -2 4 0
38732 1 2 0.0000000000000000e+00 1.3045565546133405e+01 2.0472758260509572e+01 1.4655734910509352e+01 -2 4 0
38763 1 3 5.9999999999999998e-02 1.5281701765594448e+01 1.9148423208241457e+01 1.2712827398805759e+01 -2 4 0
38747 1 2 0.0000000000000000e+00 1.5619302721475121e+01 1.9284253721645264e+01 1.4832184379223758e+01 -2 4 0
38749 1 3 5.9999999999999998e-02 1.4084504046921067e+01 1.9729710217418187e+01 1.6347206856422616e+01 -2 4 0
38746 1 9 -1.2000000000000000e-01 1.4366084856205925e+01 2.0166137582440907e+01 1.5383428741474585e+01 -2 4 0
38761 1 9 -1.2000000000000000e-01 1.6051591037440854e+01 1.9576866035973158e+01 1.3355044209226337e+01 -2 4 0
38764 1 3 5.9999999999999998e-02 1.5964557659475094e+01 2.0695960835505900e+01 1.3240039016100287e+01 -2 4 0
38748 1 3 5.9999999999999998e-02 1.4798623781059275e+01 2.1072703506929216e+01 1.5866776364576847e+01 -2 4 0
38735 1 4 5.1000000000000001e-01 1.3371040596330083e+01 2.1404435197539943e+01 1.3484849762129876e+01 -2 4 0
21337 1 3 5.9999999999999998e-02 2.6042590407229280e+00 5.3415695020469878e+00 1.8555915995883911e+01 0 4 0
21355 1 5 -4.2999999999999999e-01 5.6906396719280350e+00 4.3623228325466785e+00 2.0419698784202065e+01 0 4 0
21350 1 4 5.1000000000000001e-01 6.1507842802462802e+00 5.1931208246672860e+00 1.9544256001736159e+01 0 4 0
21389 1 8 2.9999999999999999e-02 7.1376239737961571e+00 2.2836165404446086e-02 2.3030428209702798e+01 0 4 0
21364 1 3 5.9999999999999998e-02 6.3068190925974950e+00 2.8690223691977925e+00 1.8273119018388943e+01 0 4 0
21381 1 1 -1.7999999999999999e-01 1.0907737752305994e+01 6.5620650405039327e-01 1.8700943037924297e+01 0 4 0
21384 1 3 5.9999999999999998e-02 1.1257420096188774e+01 1.6302941579930048e+00 1.8763278565001198e+01 0 4 0
21383 1 3 5.9999999999999998e-02 1.1696201904023509e+01 1.2211862875718710e-01 1.9166679233086228e+01 0 4 0
21362 1 2 0.0000000000000000e+00 8.4750365253345379e+00 3.0344654823216959e+00 1.8618104231148809e+01 0 4 0
21376 1 9 -1.2000000000000000e-01 8.4449349372441453e+00 1.4449959921415876e+00 1.8622847523579971e+01 0 4 0
21367 1 3 5.9999999999999998e-02 8.5566526497626469e+00 4.5837115932278563e+00 2.0189467982081855e+01 0 4 0
21366 1 1 -1.7999999999999999e-01 8.7031044796427359e+00 3.5188225336838923e+00 2.0054292790656913e+01 0 4 0
21369 1 3 5.9999999999999998e-02 8.1515156032044427e+00 3.0242510268579430e+00 2.0795115975727384e+01 0 4 0
21368 1 3 5.9999999999999998e-02 9.6758923448083038e+00 3.2926103279901779e+00 2.0300484494471860e+01 0 4 0
21378 1 3 5.9999999999999998e-02 7.4428475165030816e+00 1.1795742219960430e+00 1.8967343490501378e+01 0 4 0
21385 1 5 -4.2999999999999999e-01 1.0376780318727635e+01 9.3357220519526707e-01 2.1421710112887840e+01 0 4 0
21380 1 4 5.1000000000000001e-01 9.4049669020561915e+00 6.3978010152222919e-01 2.0789241633145551e+01 0 4 0
21377 1 2 0.0000000000000000e+00 9.4830265436794647e+00 4.6560059781294538e-01 1.9295102547124547e+01 0 4 0
21386 1 6 -3.3000000000000002e-01 8.1870038476056806e+00 4.0798765264720083e-01 2.1322961139193307e+01 0 4 0
21390 1 8 2.9999999999999999e-02 8.3051335617148236e+00 1.4160637940413388e+00 2.3128195617131098e+01 0 4 0
21387 1 7 1.6000000000000000e-01 8.1181934010609531e+00 4.2485331538422971e-01 2.2764270020678069e+01 0 4 0
31732 1 3 5.9999999999999998e-02 1.4029057715934222e+01 3.4814783686786193e+00 1.8457363811927262e+01 -1 4 0
31734 1 3 5.9999999999999998e-02 1.3602995676325675e+01 1.9213899032770554e+00 1.9080689157863240e+01 -1 4 0
31726 1 9 -1.2000000000000000e-01 1.5971927366086472e+01 1.4928051688121200e+00 2.0464143166163819e+01 -1 4 0
31731 1 1 -1.7999999999999999e-01 1.4244143278926357e+01 2.7625710673487869e+00 1.9235118878625887e+01 -1 4 0
31733 1 3 5.9999999999999998e-02 1.3883196032327504e+01 3.2141672431206536e+00 2.0154600042496245e+01 -1 4 0
31728 1 3 5.9999999999999998e-02 1.5058460123730722e+01 1.5649436619333281e+00 2.1076247351891599e+01 -1 4 0
31729 1 3 5.9999999999999998e-02 1.5947877484853311e+01 5.0809475140159621e-01 2.0002699816555452e+01 -1 4 0
31727 1 2 0.0000000000000000e+00 1.5726018097545589e+01 2.4644652332608747e+00 1.9208506902875655e+01 -1 4 0
31745 1 4 5.1000000000000001e-01 1.5229246189460588e+01 5.8608041449194124e+00 1.9031582282821166e+01 -1 4 0
31751 1 6 -3.3000000000000002e-01 1.4752909797738171e+01 5.6344881466614920e+00 2.0204007623584658e+01 -1 4 0
31753 1 8 2.9999999999999999e-02 1.3401508486930048e+01 5.8150813909334964e+00 2.1681075828979932e+01 -1 4 0
31754 1 8 2.9999999999999999e-02 1.2679924618422746e+01 5.6594701953919540e+00 2.0073728042572409e+01 -1 4 0
31752 1 7 1.6000000000000000e-01 1.3509745251707681e+01 6.0915805183469631e+00 2.0608457793637474e+01 -1 4 0
31947 1 7 1.6000000000000000e-01 5.2029387844540160e+00 1.1092876284580408e+01 1.8300503227244011e+01 -1 4 0
21338 1 3 5.9999999999999998e-02 2.6207512560282709e+00 7.0093725577043635e+00 1.8322927685538172e+01 0 4 0
21336 1 1 -1.7999999999999999e-01 3.2434159378790328e+00 6.2026222783194820e+00 1.8376063634992761e+01 0 4 0
21339 1 3 5.9999999999999998e-02 3.7784988056848037e+00 6.3894235743428274e+00 1.9326562650353495e+01 0 4 0
21359 1 8 2.9999999999999999e-02 5.2646990134892242e+00 7.0085164456762126e+00 2.1549565947213392e+01 0 4 0
31949 1 8 2.9999999999999999e-02 5.0003616615926578e+00 1.0906077641809782e+01 1.9329197676096943e+01 -1 4 0
21360 1 8 2.9999999999999999e-02 6.7722104083345229e+00 7.8139756310735367e+00 2.1219825391651188e+01 0 4 0
31932 1 7 1.6000000000000000e-01 8.8644731370023369e+00 1.0338943418867096e+01 1.8404498545727275e+01 -1 4 0
21357 1 7 1.6000000000000000e-01 6.2752945039572303e+00 6.8791009299774659e+00 2.1238194995215853e+01 0 4 0
21358 1 8 2.9999999999999999e-02 6.8798236820051981e+00 6.1560137791225475e+00 2.1794666552473466e+01 0 4 0
21356 1 6 -3.3000000000000002e-01 6.3007029291155661e+00 6.4701792572052890e+00 1.9814818970703989e+01 0 4 0
31934 1 8 2.9999999999999999e-02 8.6973774007994695e+00 9.5631234910977749e+00 1.9186954829613747e+01 -1 4 0
31931 1 6 -3.3000000000000002e-01 8.8763358366391039e+00 1.1573692236604773e+01 1.9012342909737708e+01 -1 4 0
31770 1 8 2.9999999999999999e-02 1.6088574522090770e+01 6.7157944704222725e+00 2.2886952605005373e+01 -1 4 0
31750 1 5 -4.2999999999999999e-01 1.4626326387032661e+01 6.5970011725044291e+00 1.8265577135155478e+01 -1 4 0
31888 1 8 2.9999999999999999e-02 1.5743095547557564e+01 1.0252164418152860e+01 2.2542027215549766e+01 -1 4 0
31889 1 8 2.9999999999999999e-02 1.4351767855474284e+01 1.0005286115767971e+01 2.1502314204210141e+01 -1 4 0
31887 1 7 1.6000000000000000e-01 1.4916698994283475e+01 1.0720669918404772e+01 2.2047163498265473e+01 -1 4 0
31755 1 8 2.9999999999999999e-02 1.3347456897482083e+01 7.1633289661959401e+00 2.0544813842361755e+01 -1 4 0
31768 1 8 2.9999999999999999e-02 1.5562369868414335e+01 8.2959335625220145e+00 2.2242007776525075e+01 -1 4 0
31890 1 8 2.9999999999999999e-02 1.4235135909781704e+01 1.1009017964448473e+01 2.2799303920641318e+01 -1 4 0
31886 1 6 -3.3000000000000002e-01 1.5355951851674622e+01 1.1875927523395742e+01 2.1308714760511318e+01 -1 4 0
31940 1 4 5.1000000000000001e-01 5.3906692544491026e+00 1.3501942884977222e+01 1.8726384346657547e+01 -1 4 0
31945 1 5 -4.2999999999999999e-01 4.4082356377083682e+00 1.3552224038842155e+01 1.9456145364039944e+01 -1 4 0
31941 1 1 -1.7999999999999999e-01 5.8673381869634573e+00 1.5850359882399870e+01 1.9492084343974774e+01 -1 4 0
31944 1 3 5.9999999999999998e-02 4.8674500424463494e+00 1.6363187967161089e+01 1.9467221057922494e+01 -1 4 0
31937 1 2 0.0000000000000000e+00 6.0993330368375585e+00 1.4869589558997829e+01 1.8375699299213277e+01 -1 4 0
31943 1 3 5.9999999999999998e-02 5.9636677958786057e+00 1.5390363994087515e+01 2.0518395957172206e+01 -1 4 0
31942 1 3 5.9999999999999998e-02 6.6108347566513430e+00 1.6627903426755921e+01 1.9365042135595612e+01 -1 4 0
31923 1 3 5.9999999999999998e-02 1.0086955921012375e+01 1.5560190651050723e+01 1.8387597667568084e+01 -1 4 0
31925 1 4 5.1000000000000001e-01 9.0369613797255273e+00 1.2672213984856281e+01 1.8276452370829965e+01 -1 4 0
31936 1 9 -1.2000000000000000e-01 7.7267669661018674e+00 1.4838359519396931e+01 1.8213086872557259e+01 -1 4 0
31912 1 3 5.9999999999999998e-02 1.1072552112971600e+01 1.2327971378627657e+01 2.0352976858804809e+01 -1 4 0
31927 1 3 5.9999999999999998e-02 7.4746313363771231e+00 1.3101371308762003e+01 2.0617786108455761e+01 -1 4 0
31922 1 2 0.0000000000000000e+00 8.8085863275510068e+00 1.3984196140564423e+01 1.9051360882882200e+01 -1 4 0
31921 1 9 -1.2000000000000000e-01 1.0158462914978488e+01 1.4856518375287591e+01 1.9160265166867539e+01 -1 4 0
31924 1 3 5.9999999999999998e-02 1.0113337834964572e+01 1.5477818197391066e+01 2.0078236835853978e+01 -1 4 0
31929 1 3 5.9999999999999998e-02 9.0444697541064620e+00 1.3167185725648229e+01 2.1131188063279819e+01 -1 4 0
31911 1 1 -1.7999999999999999e-01 1.1597631938464531e+01 1.3306840722015222e+01 2.0540832674247479e+01 -1 4 0
31913 1 3 5.9999999999999998e-02 1.1152551308631933e+01 1.3843441826387412e+01 2.1427862271673320e+01 -1 4 0
31926 1 1 -1.7999999999999999e-01 8.3507075912128901e+00 1.3726487463805279e+01 2.0516556439984932e+01 -1 4 0
31928 1 3 5.9999999999999998e-02 8.0300095951314425e+00 1.4585189368679922e+01 2.1059518336562174e+01 -1 4 0
31907 1 2 0.0000000000000000e+00 1.1619978769436385e+01 1.4330107719783916e+01 1.9388311543935728e+01 -1 4 0
31909 1 3 5.9999999999999998e-02 1.1844122516889660e+01 1.6389252873215217e+01 1.9954248365578703e+01 -1 4 0
31897 1 3 5.9999999999999998e-02 1.2089121784550713e+01 1.5807710930831306e+01 2.2164740711273087e+01 -1 4 0
31906 1 9 -1.2000000000000000e-01 1.2512534746066173e+01 1.5599949353673640e+01 1.9650345971865057e+01 -1 4 0
31908 1 3 5.9999999999999998e-02 1.2906811745919750e+01 1.5970681436185341e+01 1.8640615094656297e+01 -1 4 0
31884 1 3 5.9999999999999998e-02 1.5901367792009991e+01 1.5660750666099620e+01 2.2829741915647645e+01 -1 4 0
31914 1 3 5.9999999999999998e-02 1.2517330596280647e+01 1.2969609340073692e+01 2.0940294385019982e+01 -1 4 0
31900 1 5 -4.2999999999999999e-01 1.3939368452043990e+01 1.8111709900477404e+01 2.0734076674313940e+01 -1 4 0
31899 1 3 5.9999999999999998e-02 1.3224273391903067e+01 1.4488554702884503e+01 2.2404199419604353e+01 -1 4 0
31896 1 1 -1.7999999999999999e-01 1.3166975240684764e+01 1.5548504565425358e+01 2.2091290566410002e+01 -1 4 0
31880 1 4 5.1000000000000001e-01 1.5678333187137051e+01 1.2979331537748292e+01 2.2016815270760024e+01 -1 4 0
31901 1 6 -3.3000000000000002e-01 1.5572705035705683e+01 1.7069298821520789e+01 1.9661812221485512e+01 -1 4 0
31898 1 3 5.9999999999999998e-02 1.3628346506288102e+01 1.6227588694013416e+01 2.2809821667228331e+01 -1 4 0
31893 1 3 5.9999999999999998e-02 1.5217885474474976e+01 1.4799940598526760e+01 1.9224701406322662e+01 -1 4 0
31895 1 4 5.1000000000000001e-01 1.4436418776347889e+01 1.7095415479242654e+01 2.0337163308781612e+01 -1 4 0
31891 1 9 -1.2000000000000000e-01 1.4778750140905844e+01 1.4555947869974585e+01 2.0194832377995297e+01 -1 4 0
31892 1 2 0.0000000000000000e+00 1.3760140569354999e+01 1.5653941366188382e+01 2.0597416424685896e+01 -1 4 0
31894 1 3 5.9999999999999998e-02 1.4311874628079080e+01 1.3642371795160489e+01 1.9946948339546744e+01 -1 4 0
31877 1 2 0.0000000000000000e+00 1.6062108500804474e+01 1.4217691397457150e+01 2.1113112649226693e+01 -1 4 0
31885 1 5 -4.2999999999999999e-01 1.5671460994104239e+01 1.3026168774929667e+01 2.3236758370142013e+01 -1 4 0
38666 1 6 -3.3000000000000002e-01 1.2354870438295730e+01 2.1206942000454916e+01 2.0356373106388322e+01 -2 4 0
38670 1 8 2.9999999999999999e-02 1.1180548370586649e+01 1.9497781876261374e+01 2.0431814516907703e+01 -2 4 0
38667 1 7 1.6000000000000000e-01 1.1741079047308295e+01 2.0110985766281686e+01 1.9680039727928811e+01 -2 4 0
38669 1 8 2.9999999999999999e-02 1.1075626865179183e+01 2.0477835876377497e+01 1.8880191247987803e+01 -2 4 0
38710 1 5 -4.2999999999999999e-01 8.2387449225938862e+00 2.1156701900109432e+01 1.8191320505764399e+01 -2 4 0
38668 1 8 2.9999999999999999e-02 1.2448812857653623e+01 1.9480723854149055e+01 1.9163114868141733e+01 -2 4 0
38711 1 6 -3.3000000000000002e-01 6.5793051764269173e+00 2.1565410150905674e+01 1.6785896542363368e+01 -2 4 0
20564 1 8 2.9999999999999999e-02 1.2864156925151207e+01 2.5316558659653765e-03 1.3438257490686036e+01 0 4 0
38910 1 8 2.9999999999999999e-02 1.5488938042084668e+00 2.2531288291292267e+01 5.5158179548223902e+00 -2 4 0
38907 1 7 1.6000000000000000e-01 2.0793899598329193e+00 2.1615130849060975e+01 5.7758634437657337e+00 -2 4 0
38909 1 8 2.9999999999999999e-02 3.1132892547244317e+00 2.1717059104530222e+01 5.3733894481103572e+00 -2 4 0
16885 1 5 -4.2999999999999999e-01 1.0830920892602267e+01 2.2771448617720417e+01 3.2918864909296155e+00 0 3 0
16880 1 4 5.1000000000000001e-01 1.0949185060392535e+01 2.3677610560406585e+01 4.1225941204717147e+00 0 3 0
16868 1 3 5.9999999999999998e-02 8.4148073485609753e+00 2.4596467363292494e+01 4.5653297943049518e+00 0 3 0
16877 1 2 0.0000000000000000e+00 1.1035590793195453e+01 2.3536514868397987e+01 5.6641441826528878e+00 0 3 0
16883 1 3 5.9999999999999998e-02 8.8905859902008029e+00 2.2836871832074330e+01 5.9588023722882877e+00 0 3 0
16889 1 8 2.9999999999999999e-02 1.0255540988407457e+01 2.4691852127549964e+01 1.8277055549814165e+00 0 3 0
16909 1 3 5.9999999999999998e-02 1.5052957639750959e+01 2.2198236404393651e+01 5.4818942518169003e+00 0 3 0
16894 1 3 5.9999999999999998e-02 1.2679299729968051e+01 2.2168302070716326e+01 5.4463530675547025e+00 0 3 0
16898 1 3 5.9999999999999998e-02 1.3857219565587508e+01 2.4195928302121633e+01 4.0951570229963554e+00 0 3 0
16908 1 3 5.9999999999999998e-02 1.5835317180557286e+01 2.3574371549641750e+01 5.8384240036390169e+00 0 3 0
22180 1 5 -4.2999999999999999e-01 1.6927700387531981e+00 2.7244111746731718e+01 5.5720276284278887e+00 0 3 0
22191 1 1 -1.7999999999999999e-01 3.8934524792233427e+00 2.9468529008475276e+01 5.3947758799528271e+00 0 3 0
22194 1 3 5.9999999999999998e-02 3.5192869779462232e+00 2.8713415284480991e+01 4.6834034110967551e+00 0 3 0
22199 1 8 2.9999999999999999e-02 1.6849470970750744e+00 3.0253726170705118e+01 1.5062734167406755e+00 0 3 0
22193 1 3 5.9999999999999998e-02 4.7678102297208929e+00 2.9938541360718748e+01 4.9831961082349023e+00 0 3 0
22196 1 6 -3.3000000000000002e-01 2.1942653593641706e+00 3.0169671260217012e+01 3.4561851365093297e+00 0 3 0
22187 1 2 0.0000000000000000e+00 2.8959842944463627e+00 3.0559272182913276e+01 5.7445494101864902e+00 0 3 0
22197 1 7 1.6000000000000000e-01 1.1995229422761329e+00 2.9975281725046205e+01 2.4906304909376789e+00 0 3 0
22190 1 4 5.1000000000000001e-01 1.8868058259183333e+00 3.0710077331432956e+01 4.6464671432994322e+00 0 3 0
22198 1 8 2.9999999999999999e-02 7.6729611226647965e-01 2.8947454807031267e+01 2.4486317130964164e+00 0 3 0
22200 1 8 2.9999999999999999e-02 3.1210541244743090e-01 3.0654785247357925e+01 2.5833672577757918e+00 0 3 0
16890 1 8 2.9999999999999999e-02 1.2106968835682762e+01 2.5063066872840960e+01 2.0539509610605911e+00 0 3 0
16887 1 7 1.6000000000000000e-01 1.1020396418250719e+01 2.5263968115696844e+01 2.3323765709501512e+00 0 3 0
16886 1 6 -3.3000000000000002e-01 1.1045139812711430e+01 2.5007896390917114e+01 3.7312365518545123e+00 0 3 0
16866 1 1 -1.7999999999999999e-01 8.3671900822754193e+00 2.5613383042179642e+01 4.9851889106538971e+00 0 3 0
16869 1 3 5.9999999999999998e-02 8.8050911533986618e+00 2.6288106494058848e+01 4.2619497422780093e+00 0 3 0
16854 1 3 5.9999999999999998e-02 7.3591854026872525e+00 2.7865089858723564e+01 5.2099676577853495e+00 0 3 0
16852 1 3 5.9999999999999998e-02 8.5483207089024678e+00 2.9143254155564659e+01 4.6947339270818143e+00 0 3 0
16851 1 1 -1.7999999999999999e-01 7.9771174383877801e+00 2.8762139710724657e+01 5.5462910067075351e+00 0 3 0
16853 1 3 5.9999999999999998e-02 7.4210666793065858e+00 2.9715663985800827e+01 5.6511194239847971e+00 0 3 0
16867 1 3 5.9999999999999998e-02 7.2711687767644122e+00 2.5785980370997603e+01 4.9006898028252603e+00 0 3 0
16888 1 8 2.9999999999999999e-02 1.0791389706466635e+01 2.6335318971739351e+01 2.1623780071723964e+00 0 3 0
16864 1 3 5.9999999999999998e-02 1.0238215153719954e+01 2.7444946742656249e+01 5.7951955745180745e+00 0 3 0
16896 1 1 -1.7999999999999999e-01 1.3998500875948499e+01 2.4726911796397797e+01 5.0807793628996691e+00 0 3 0
16899 1 3 5.9999999999999998e-02 1.4920492695695931e+01 2.5323527776516446e+01 5.0714006264720215e+00 0 3 0
16807 1 3 5.9999999999999998e-02 1.3749397944421103e+01 3.0037295344643837e+01 4.9914924506804530e+00 0 3 0
16897 1 3 5.9999999999999998e-02 1.3233810000297581e+01 2.5433340559450940e+01 5.0927599103951282e+00 0 3 0
16797 1 7 1.6000000000000000e-01 1.5159390442605734e+01 2.9597984589682515e+01 2.2130765513282054e+00 0 3 0
16799 1 8 2.9999999999999999e-02 1.5224665286051749e+01 2.8798226288517647e+01 2.9795628871735063e+00 0 3 0
16809 1 3 5.9999999999999998e-02 1.5401662213364309e+01 2.9867719067090899e+01 5.6992998774153927e+00 0 3 0
16806 1 1 -1.7999999999999999e-01 1.4343480419307786e+01 3.0121590123555222e+01 5.9112480922082620e+00 0 3 0
16798 1 8 2.9999999999999999e-02 1.4303322178577059e+01 2.9269997185757109e+01 1.7065122853262700e+00 0 3 0
16800 1 8 2.9999999999999999e-02 1.6003524797750451e+01 2.9635723456771160e+01 1.5090853369147019e+00 0 3 0
16796 1 6 -3.3000000000000002e-01 1.4991364041684921e+01 3.0816413633047123e+01 2.9235289754002873e+00 0 3 0
22208 1 3 5.9999999999999998e-02 4.1496602712842066e+00 3.1698701904626031e+01 3.4090294132112571e+00 0 3 0
22206 1 1 -1.7999999999999999e-01 4.7629910147998755e+00 3.2444033477895061e+01 3.8129992333236231e+00 0 3 0
22202 1 2 0.0000000000000000e+00 4.0422059159979531e+00 3.3166690929647061e+01 4.9845410659680187e+00 0 3 0
22219 1 3 5.9999999999999998e-02 2.3633803764624135e+00 3.3196581463330702e+01 3.7326550518088486e+00 0 3 0
22216 1 9 -1.2000000000000000e-01 2.7894787464854445e+00 3.3886600590962203e+01 4.4871239216444936e+00 0 3 0
22218 1 3 5.9999999999999998e-02 2.1448319406111760e+00 3.3841273607066668e+01 5.3414623736864755e+00 0 3 0
22225 1 5 -4.2999999999999999e-01 3.5575584129930151e+00 3.4689127544978533e+01 1.5714248951763139e+00 0 3 0
22222 1 3 5.9999999999999998e-02 1.1874598945063464e+00 3.4434137628006823e+01 2.4360017227429007e+00 0 3 0
22224 1 3 5.9999999999999998e-02 6.6156337573644586e-01 3.5349606011140338e+01 3.8884354042160303e+00 0 3 0
22217 1 2 0.0000000000000000e+00 2.7882426978524042e+00 3.5255062364512668e+01 3.7269272106206568e+00 0 3 0
22221 1 1 -1.7999999999999999e-01 1.3738654192674624e+00 3.5320166440400051e+01 3.0819802718356342e+00 0 3 0
22220 1 4 5.1000000000000001e-01 3.8358061606316749e+00 3.5245780994926839e+01 2.6364218595792557e+00 0 3 0
22226 1 6 -3.3000000000000002e-01 5.0650637190678971e+00 3.5783360780354705e+01 2.9124962926516256e+00 0 3 0
22195 1 5 -4.2999999999999999e-01 7.6596389392088893e-01 3.1156913774641065e+01 4.9436479109837617e+00 0 3 0
22207 1 3 5.9999999999999998e-02 5.1021192982058139e+00 3.3059381750874742e+01 2.9586927636198714e+00 0 3 0
22209 1 3 5.9999999999999998e-02 5.6907616241701344e+00 3.1906474031432431e+01 4.1710741058279712e+00 0 3 0
22223 1 3 5.9999999999999998e-02 1.1872963928650024e+00 3.6223814077734794e+01 2.5633339687005323e+00 0 3 0
22233 1 3 5.9999999999999998e-02 2.2636548891742567e+00 3.6346042587358788e+01 5.4160391178709526e+00 0 3 0
22231 1 9 -1.2000000000000000e-01 3.0064867092699985e+00 3.6542782089983987e+01 4.6192176862110612e+00 0 3 0
22234 1 3 5.9999999999999998e-02 4.0125591258566811e+00 3.6538369363483632e+01 5.0672170258186977e+00 0 3 0
22205 1 4 5.1000000000000001e-01 4.9834559603623392e+00 3.4137825164766703e+01 5.7953533253556948e+00 0 3 0
22227 1 7 1.6000000000000000e-01 6.0867152090035717e+00 3.5795217173361863e+01 1.9240742066142229e+00 0 3 0
22230 1 8 2.9999999999999999e-02 5.8018594048529151e+00 3.5151048055490818e+01 1.0972376689354901e+00 0 3 0
16840 1 5 -4.2999999999999999e-01 9.9373399724454714e+00 3.1028085140873319e+01 4.9441485115067234e+00 0 3 0
22210 1 5 -4.2999999999999999e-01 6.1509485099737340e+00 3.4249323038424585e+01 5.5205340837408903e+00 0 3 0
22229 1 8 2.9999999999999999e-02 6.3143906800356984e+00 3.6783351293319335e+01 1.4423619861581982e+00 0 3 0
22228 1 8 2.9999999999999999e-02 6.9975375392325860e+00 3.5307446137853923e+01 2.2604232081894331e+00 0 3 0
16843 1 8 2.9999999999999999e-02 9.2360222744446787e+00 3.2933441416585353e+01 3.8339790545007890e+00 0 3 0
16845 1 8 2.9999999999999999e-02 8.4409625598035838e+00 3.4264560215269093e+01 4.5788245423853811e+00 0 3 0
16842 1 7 1.6000000000000000e-01 9.2719047135551875e+00 3.3574241985859658e+01 4.7313406352644991e+00 0 3 0
16844 1 8 2.9999999999999999e-02 1.0187423093714740e+01 3.4048175030804863e+01 4.6479785933370836e+00 0 3 0
16841 1 6 -3.3000000000000002e-01 9.0660158928730734e+00 3.2817085035774753e+01 5.8702149795586482e+00 0 3 0
16835 1 4 5.1000000000000001e-01 9.5007233890690514e+00 3.1615034696616789e+01 5.9212989863874999e+00 0 3 0
16365 1 8 2.9999999999999999e-02 1.0381380870220013e+01 3.5796271624320504e+01 1.7608351661724462e+00 0 3 0
16368 1 3 5.9999999999999998e-02 1.0701405239952814e+01 3.7047830481137360e+01 5.5458530009969467e+00 0 3 0
16362 1 7 1.6000000000000000e-01 1.0412806961029537e+01 3.6858534317493138e+01 1.6414427146730535e+00 0 3 0
16793 1 3 5.9999999999999998e-02 1.5180076045800361e+01 3.4666525068767051e+01 3.9452373684601261e+00 0 3 0
16804 1 3 5.9999999999999998e-02 1.3528296606515577e+01 3.2484279232689637e+01 4.6880852483415660e+00 0 3 0
16791 1 1 -1.7999999999999999e-01 1.5418273452791521e+01 3.3729473613465409e+01 3.4654756470110288e+00 0 3 0
16801 1 9 -1.2000000000000000e-01 1.4420095426267729e+01 3.2545675809069571e+01 5.3386256654788555e+00 0 3 0
16787 1 2 0.0000000000000000e+00 1.5743989726869167e+01 3.2574880000872909e+01 4.4387614838236207e+00 0 3 0
16794 1 3 5.9999999999999998e-02 1.4528705651763271e+01 3.3425868304046084e+01 2.8140754206971197e+00 0 3 0
16390 1 5 -4.2999999999999999e-01 1.3438374425608197e+01 3.5796036271183759e+01 5.5826914846395397e+00 0 3 0
16803 1 3 5.9999999999999998e-02 1.4390890767946473e+01 3.3562352439521469e+01 5.7000720278236807e+00 0 3 0
16394 1 8 2.9999999999999999e-02 1.3558172657889958e+01 3.6114730377543374e+01 3.3248169730067088e+00 0 3 0
16790 1 4 5.1000000000000001e-01 1.6039667726574006e+01 3.1302434626184624e+01 3.6527296109932204e+00 0 3 0
37896 1 1 -1.7999999999999999e-01 1.5339728610466281e+01 3.8234180479324664e+01 2.0290957223416754e+01 -2 4 0
22240 1 5 -4.2999999999999999e-01 4.3924151705140924e-01 3.7808528920420656e+01 4.8609844568554195e+00 0 3 0
22237 1 3 5.9999999999999998e-02 3.1781503169837797e+00 3.7753359843415552e+01 2.0384036637869549e+00 0 3 0
22238 1 3 5.9999999999999998e-02 4.5429453086784113e+00 3.8182676273136273e+01 2.9966156022284975e+00 0 3 0
22232 1 2 0.0000000000000000e+00 2.7492805536664009e+00 3.8074231230664751e+01 4.1978642700630093e+00 0 3 0
22236 1 1 -1.7999999999999999e-01 3.4881654398467563e+00 3.8359730279747680e+01 2.8537077314970687e+00 0 3 0
22249 1 3 5.9999999999999998e-02 4.5184960953667801e+00 3.8603803647656505e+01 5.4337296782975901e+00 0 3 0
22235 1 4 5.1000000000000001e-01 1.2298558369408719e+00 3.8389495117965495e+01 4.0730051331785617e+00 0 3 0
22246 1 9 -1.2000000000000000e-01 3.5182506361861479e+00 3.8984593051876615e+01 5.2145892594277923e+00 0 3 0
22241 1 6 -3.3000000000000002e-01 8.9635977694831015e-01 3.9319450814347150e+01 3.1543049765627580e+00 0 3 0
22239 1 3 5.9999999999999998e-02 3.4368454736859806e+00 3.9407348004957768e+01 2.5673833089964684e+00 0 3 0
22248 1 3 5.9999999999999998e-02 3.7560933873694458e+00 3.9776402161486779e+01 4.6493698677939532e+00 0 3 0
22255 1 5 -4.2999999999999999e-01 1.8974653212738215e+00 4.1308906987161500e+01 5.3429404391934225e+00 0 3 0
22268 1 3 5.9999999999999998e-02 4.4746493976719837e+00 4.2024318146928458e+01 5.2459715964423008e+00 0 3 0
22266 1 1 -1.7999999999999999e-01 5.2800185797499228e+00 4.1607500376180013e+01 5.8046435970989529e+00 0 3 0
22269 1 3 5.9999999999999998e-02 5.4825836138600366e+00 4.0623488488618243e+01 5.3471696997865052e+00 0 3 0
22267 1 3 5.9999999999999998e-02 6.1250393854975602e+00 4.2221664304032075e+01 5.6010314034198281e+00 0 3 0
16357 1 3 5.9999999999999998e-02 7.8695083329546396e+00 3.7007946924517057e+01 5.7101183905565325e+00 0 3 0
16364 1 8 2.9999999999999999e-02 9.5877321375374880e+00 3.7273282661848818e+01 1.0056061384022328e+00 0 3 0
16363 1 8 2.9999999999999999e-02 1.1385121823709813e+01 3.7235766033083557e+01 1.2609943357318876e+00 0 3 0
16361 1 6 -3.3000000000000002e-01 1.0378536917421156e+01 3.7499095356696174e+01 2.9492937682312204e+00 0 3 0
16360 1 5 -4.2999999999999999e-01 8.1659345195210946e+00 3.7474958083316039e+01 3.0658609329411899e+00 0 3 0
16355 1 4 5.1000000000000001e-01 9.2102570388003766e+00 3.7824323737909950e+01 3.6118036517688155e+00 0 3 0
16358 1 3 5.9999999999999998e-02 7.1873644223978896e+00 3.8582900705718707e+01 5.1856279359102171e+00 0 3 0
16352 1 2 0.0000000000000000e+00 9.2490139967074168e+00 3.8556372068741204e+01 5.0218796199420748e+00 0 3 0
16343 1 3 5.9999999999999998e-02 9.0625677839230736e+00 3.9747209885139476e+01 1.9222383041322009e+00 0 3 0
16344 1 3 5.9999999999999998e-02 8.6673079278376015e+00 4.1333343005924696e+01 1.8006420617665491e+00 0 3 0
16342 1 3 5.9999999999999998e-02 7.6334117428871364e+00 4.0313438090373090e+01 2.9545689239117023e+00 0 3 0
16351 1 9 -1.2000000000000000e-01 9.0435775227619217e+00 4.0115269287133479e+01 4.8517197050791250e+00 0 3 0
16354 1 3 5.9999999999999998e-02 8.0092199863217459e+00 4.0446357201961526e+01 4.9761526633150357e+00 0 3 0
16341 1 1 -1.7999999999999999e-01 8.6648765745863177e+00 4.0567011123086615e+01 2.5341864897735014e+00 0 3 0
16337 1 2 0.0000000000000000e+00 9.5238202063382023e+00 4.1058762159684441e+01 3.7196209882200817e+00 0 3 0
16338 1 3 5.9999999999999998e-02 9.2380111806339471e+00 4.2543230214891743e+01 5.3178106470747304e+00 0 3 0
16336 1 9 -1.2000000000000000e-01 9.1169636263281557e+00 4.2532776628087881e+01 4.2465536399854535e+00 0 3 0
16339 1 3 5.9999999999999998e-02 8.0993040991394381e+00 4.2733053766772642e+01 4.0195812180351238e+00 0 3 0
16340 1 4 5.1000000000000001e-01 1.1017182059037673e+01 4.0900623486805813e+01 3.5718336693926038e+00 0 3 0
16369 1 3 5.9999999999999998e-02 1.1411311871922331e+01 3.8591627826383935e+01 5.3424480296068779e+00 0 3 0
16356 1 1 -1.7999999999999999e-01 7.9857844231704256e+00 3.8091459035514951e+01 5.7227308423513659e+00 0 3 0
16366 1 9 -1.2000000000000000e-01 1.0519872198776152e+01 3.8055297718474975e+01 5.7936393756550286e+00 0 3 0
16346 1 6 -3.3000000000000002e-01 1.1383433269202767e+01 4.0690969508498441e+01 2.3356895930782717e+00 0 3 0
16353 1 3 5.9999999999999998e-02 9.3962428328426881e+00 4.0566477353629537e+01 5.7656180676828743e+00 0 3 0
16345 1 5 -4.2999999999999999e-01 1.1746607222795630e+01 4.1059009038571880e+01 4.5714764418720701e+00 0 3 0
16329 1 3 5.9999999999999998e-02 1.0115014865012942e+01 4.3009876416462987e+01 1.6709030433009480e+00 0 3 0
16395 1 8 2.9999999999999999e-02 1.4573808267373135e+01 3.7455054297121109e+01 2.5951167855463937e+00 0 3 0
16385 1 4 5.1000000000000001e-01 1.3610228280650746e+01 3.7001020278531783e+01 5.6395023859391094e+00 0 3 0
16392 1 7 1.6000000000000000e-01 1.3718732876482285e+01 3.7216578253305379e+01 3.2590485542957808e+00 0 3 0
16393 1 8 2.9999999999999999e-02 1.2814954314387611e+01 3.7709983159898300e+01 2.8742659593788855e+00 0 3 0
16348 1 8 2.9999999999999999e-02 1.3083456226301839e+01 4.0021629168738876e+01 1.3191429860646526e+00 0 3 0
16347 1 7 1.6000000000000000e-01 1.2832463398655477e+01 4.0598034518674112e+01 2.1380285844234774e+00 0 3 0
16350 1 8 2.9999999999999999e-02 1.3085523759167300e+01 4.1628660550430475e+01 1.8833988975399680e+00 0 3 0
16391 1 6 -3.3000000000000002e-01 1.3893037323176982e+01 3.7757708345745087e+01 4.5271204805889873e+00 0 3 0
16349 1 8 2.9999999999999999e-02 1.3404681049650087e+01 4.0259675603167111e+01 2.9784222964696636e+00 0 3 0
16734 1 3 5.9999999999999998e-02 1.5019975102930744e+01 4.1384166742274751e+01 4.0644398617341579e+00 0 3 0
16733 1 3 5.9999999999999998e-02 1.5597304446028327e+01 4.3072950969407550e+01 3.8088937530889266e+00 0 3 0
16731 1 1 -1.7999999999999999e-01 1.5960092816296939e+01 4.2020793654095094e+01 3.7751922674430189e+00 0 3 0
16335 1 8 2.9999999999999999e-02 1.3208788648945019e+01 4.3090128054223982e+01 5.5459794782984781e+00 0 3 0
16387 1 3 5.9999999999999998e-02 1.3537505492125359e+01 3.9643634237105637e+01 5.8923772120748952e+00 0 3 0
38914 1 3 5.9999999999999998e-02 3.5172907715153370e+00 2.2244979265335942e+01 1.0669669790536751e+01 -2 4 0
38912 1 2 0.0000000000000000e+00 1.4547806087510551e+00 2.2178188655483400e+01 1.1133711620172475e+01 -2 4 0
38916 1 1 -1.7999999999999999e-01 7.3277493305417951e-01 2.2903975674989436e+01 9.9753283366143890e+00 -2 4 0
38929 1 3 5.9999999999999998e-02 2.5679600047464262e+00 2.3888011890916676e+01 1.1650129859218717e+01 -2 4 0
38919 1 3 5.9999999999999998e-02 1.2798998284049616e+00 2.3514118456609157e+01 9.2611968166878764e+00 -2 4 0
38918 1 3 5.9999999999999998e-02 5.4216881697422548e-01 2.2221575303463723e+01 9.1586832891553289e+00 -2 4 0
38905 1 5 -4.2999999999999999e-01 3.7180661775384718e+00 2.2357675542119164e+01 8.0089023844099163e+00 -2 4 0
38953 1 8 2.9999999999999999e-02 5.0917585596152151e+00 2.4065086498094463e+01 1.0798527322412278e+01 -2 4 0
16881 1 1 -1.7999999999999999e-01 9.9655900591808617e+00 2.2527925471488402e+01 6.1197831041176327e+00 0 3 0
38954 1 8 2.9999999999999999e-02 6.5199246489974314e+00 2.4588090546438632e+01 1.1627989490579848e+01 -2 4 0
16874 1 8 2.9999999999999999e-02 7.1219279139085092e+00 2.3873190865816721e+01 9.2973266031970052e+00 0 3 0
16884 1 3 5.9999999999999998e-02 1.0109313853368864e+01 2.2064942272986872e+01 7.0726659932614604e+00 0 3 0
16872 1 7 1.6000000000000000e-01 8.0618410689162054e+00 2.4300427099945338e+01 9.5873705013216881e+00 0 3 0
16873 1 8 2.9999999999999999e-02 8.7591186643402015e+00 2.3622333449756525e+01 1.0085058102538284e+01 0 3 0
16891 1 9 -1.2000000000000000e-01 1.2484680268944985e+01 2.2994052996906273e+01 6.1379720493437580e+00 0 3 0
16893 1 3 5.9999999999999998e-02 1.2329387733266458e+01 2.2428558382893883e+01 7.1491798833262648e+00 0 3 0
38745 1 8 2.9999999999999999e-02 1.2655719257119795e+01 2.3152303542042734e+01 1.1733636408427108e+01 -2 4 0
38742 1 7 1.6000000000000000e-01 1.3049270486455722e+01 2.2227382599768852e+01 1.1266206671821438e+01 -2 4 0
16892 1 2 0.0000000000000000e+00 1.3781981655278088e+01 2.3840675884521197e+01 6.3293611779389707e+00 0 3 0
16906 1 9 -1.2000000000000000e-01 1.5091637463200373e+01 2.2953377329697673e+01 6.2601171540253526e+00 0 3 0
38744 1 8 2.9999999999999999e-02 1.4097897836447448e+01 2.2507011046814288e+01 1.1075063256325846e+01 -2 4 0
16914 1 3 5.9999999999999998e-02 1.3955613832112096e+01 2.1917823003730529e+01 8.6883354813854758e+00 0 3 0
16907 1 2 0.0000000000000000e+00 1.5664968163265881e+01 2.2249703501482177e+01 7.4768062329570872e+00 0 3 0
16900 1 5 -4.2999999999999999e-01 1.3011133555732425e+01 2.4364082713203615e+01 8.5403801881165116e+00 0 3 0
38743 1 8 2.9999999999999999e-02 1.2534071103751577e+01 2.2041958524308580e+01 1.0287945682246839e+01 -2 4 0
22192 1 3 5.9999999999999998e-02 4.1580592481967367e+00 2.8909348944025179e+01 6.3074212828936513e+00 0 3 0
22184 1 8 2.9999999999999999e-02 2.7067121471542568e+00 2.4935595505995888e+01 6.8021767746031552e+00 0 3 0
22183 1 8 2.9999999999999999e-02 3.9447394192491076e+00 2.6052331076083583e+01 6.2862710140865747e+00 0 3 0
22185 1 8 2.9999999999999999e-02 4.0967407558737881e+00 2.5297699377640971e+01 7.9219278463807452e+00 0 3 0
22182 1 7 1.6000000000000000e-01 3.3573663480234219e+00 2.5699269210621086e+01 7.1529696973045560e+00 0 3 0
22175 1 4 5.1000000000000001e-01 1.9412031483851653e+00 2.7613268810655637e+01 6.7081684466084877e+00 0 3 0
22181 1 6 -3.3000000000000002e-01 2.6823008409149391e+00 2.6915709469843989e+01 7.5412958920141149e+00 0 3 0
38952 1 7 1.6000000000000000e-01 5.5390263931723895e+00 2.4952953929013127e+01 1.1354384272366834e+01 -2 4 0
22172 1 2 0.0000000000000000e+00 1.3168247430625288e+00 2.8824877370622161e+01 7.3154301123228889e+00 0 3 0
22178 1 3 5.9999999999999998e-02 2.4880570522305621e+00 2.8831096873432312e+01 9.2506419549648360e+00 0 3 0
22176 1 1 -1.7999999999999999e-01 1.4216505770536152e+00 2.8749472281928362e+01 8.8993445290982098e+00 0 3 0
22177 1 3 5.9999999999999998e-02 9.5800901504601266e-01 2.9607443962165608e+01 9.3147749427572766e+00 0 3 0
16857 1 7 1.6000000000000000e-01 5.4343096959308239e+00 2.8187348334610384e+01 8.8279414784311800e+00 0 3 0
16860 1 8 2.9999999999999999e-02 4.4516738615387652e+00 2.8584194149529704e+01 8.4262592058421237e+00 0 3 0
22179 1 3 5.9999999999999998e-02 9.4786903322050187e-01 2.7866585775041095e+01 9.3249878509126098e+00 0 3 0
38950 1 5 -4.2999999999999999e-01 3.6533893454595687e+00 2.7102483115681398e+01 1.1764465576584167e+01 -2 4 0
16859 1 8 2.9999999999999999e-02 5.4661601554527053e+00 2.7163594899386663e+01 9.1270765776394693e+00 0 3 0
22186 1 9 -1.2000000000000000e-01 2.1399026373916850e+00 3.0190747443801524e+01 7.0513399525895810e+00 0 3 0
22189 1 3 5.9999999999999998e-02 2.8740260824133119e+00 3.0254860338896378e+01 7.7895143425307669e+00 0 3 0
38218 1 8 2.9999999999999999e-02 3.2853640587765724e+00 2.9549673588235752e+01 1.1559764705691617e+01 -2 4 0
16858 1 8 2.9999999999999999e-02 5.5724484053243195e+00 2.8746845654605053e+01 9.6660578588638106e+00 0 3 0
38234 1 8 2.9999999999999999e-02 5.3679052535992930e+00 2.9793462769881014e+01 1.1387168681385344e+01 -2 4 0
38955 1 8 2.9999999999999999e-02 5.7372203345071835e+00 2.5774013207629256e+01 1.0666237663701352e+01 -2 4 0
38219 1 8 2.9999999999999999e-02 1.5727086561880141e+00 2.9668974632948679e+01 1.1482168810618298e+01 -2 4 0
16871 1 6 -3.3000000000000002e-01 8.7668387067992803e+00 2.4789062905678151e+01 8.5149225913673110e+00 0 3 0
16879 1 3 5.9999999999999998e-02 1.0820101195497367e+01 2.4762547886814279e+01 7.4453701417488336e+00 0 3 0
16878 1 3 5.9999999999999998e-02 1.1345189336315334e+01 2.5664252479412042e+01 6.1910427726666324e+00 0 3 0
16875 1 8 2.9999999999999999e-02 7.7932892411999575e+00 2.5082744111084452e+01 1.0175931130481962e+01 0 3 0
16870 1 5 -4.2999999999999999e-01 6.8762645523180828e+00 2.5086404376490222e+01 7.2669672256396485e+00 0 3 0
16849 1 3 5.9999999999999998e-02 1.0594232235807308e+01 2.9388225789845972e+01 6.6850305004564490e+00 0 3 0
38232 1 7 1.6000000000000000e-01 6.2405967394440287e+00 3.0073412006473180e+01 1.1933789985139299e+01 -2 4 0
16876 1 9 -1.2000000000000000e-01 1.0552821578942195e+01 2.4929166098250498e+01 6.3902487983498482e+00 0 3 0
16862 1 2 0.0000000000000000e+00 9.1089123616123029e+00 2.5706354813528922e+01 6.3502361280301676e+00 0 3 0
16861 1 9 -1.2000000000000000e-01 9.6328722242496649e+00 2.7185223290400401e+01 6.6926879344791192e+00 0 3 0
16847 1 2 0.0000000000000000e+00 8.6765033585347364e+00 2.8421145499033599e+01 6.8999734062428972e+00 0 3 0
16865 1 4 5.1000000000000001e-01 8.1448531357134257e+00 2.5143480397220703e+01 7.4274370575031368e+00 0 3 0
38233 1 8 2.9999999999999999e-02 7.1426772839373109e+00 2.9969606482700801e+01 1.1407965727736002e+01 -2 4 0
16856 1 6 -3.3000000000000002e-01 6.3548838045328546e+00 2.8410799782893541e+01 7.7950705955411888e+00 0 3 0
16846 1 9 -1.2000000000000000e-01 9.6744599820795791e+00 2.9535419486645335e+01 7.4067841375577013e+00 0 3 0
16863 1 3 5.9999999999999998e-02 1.0256675362731784e+01 2.7085072933829249e+01 7.6301001449647448e+00 0 3 0
16855 1 5 -4.2999999999999999e-01 8.0139472907692095e+00 2.7835978712473661e+01 9.2161420539776877e+00 0 3 0
16850 1 4 5.1000000000000001e-01 7.6651760722883662e+00 2.8211029555293262e+01 8.0831252280576393e+00 0 3 0
16848 1 3 5.9999999999999998e-02 9.9988178688028118e+00 2.9248461364000896e+01 8.3732187141955681e+00 0 3 0
16826 1 6 -3.3000000000000002e-01 1.1505702794380356e+01 2.9974106128664836e+01 1.0090636908747587e+01 0 3 0
16827 1 7 1.6000000000000000e-01 1.1638644757231852e+01 2.8661606622768470e+01 1.0645446512882147e+01 0 3 0
16829 1 8 2.9999999999999999e-02 1.1279886596029652e+01 2.8655743342416514e+01 1.1698349055484460e+01 0 3 0
16828 1 8 2.9999999999999999e-02 1.0970663663593815e+01 2.8069725723289849e+01 1.0081509484990082e+01 0 3 0
16818 1 3 5.9999999999999998e-02 1.2108671803076788e+01 3.0789091792812915e+01 6.2958293572212414e+00 0 3 0
16820 1 4 5.1000000000000001e-01 1.2320569712513405e+01 3.0283716183810963e+01 9.0772930255347148e+00 0 3 0
16837 1 3 5.9999999999999998e-02 7.7578003618398004e+00 3.0682395480413195e+01 8.7985155372860735e+00 0 3 0
16830 1 8 2.9999999999999999e-02 1.2625266897428121e+01 2.8214562390833937e+01 1.0543904744478210e+01 0 3 0
16825 1 5 -4.2999999999999999e-01 1.3259850655379415e+01 2.9612350668047920e+01 8.7553786085234986e+00 0 3 0
16808 1 3 5.9999999999999998e-02 1.3930472680263536e+01 2.9305456425067597e+01 6.4199617363806620e+00 0 3 0
16895 1 4 5.1000000000000001e-01 1.3610388019720340e+01 2.4702807152413929e+01 7.5399751676413613e+00 0 3 0
16904 1 8 2.9999999999999999e-02 1.5024789325721436e+01 2.6173254907839986e+01 9.3483132694319817e+00 0 3 0
16901 1 6 -3.3000000000000002e-01 1.4228840955732798e+01 2.5868520097702753e+01 7.4436288598962417e+00 0 3 0
16903 1 8 2.9999999999999999e-02 1.4903142858771592e+01 2.7568507456256459e+01 8.4549065149306735e+00 0 3 0
16902 1 7 1.6000000000000000e-01 1.4424076863789853e+01 2.6612456184611965e+01 8.5833019136787456e+00 0 3 0
16905 1 8 2.9999999999999999e-02 1.3497966821662311e+01 2.6796039884790058e+01 9.0835918264750077e+00 0 3 0
37845 1 8 2.9999999999999999e-02 1.3654840489660312e+01 3.0795723947000543e+01 1.1428586586769388e+01 -2 4 0
16811 1 6 -3.3000000000000002e-01 1.5651390919609025e+01 3.0649311226600766e+01 8.1366835857056827e+00 0 3 0
22188 1 3 5.9999999999999998e-02 1.5638601055226533e+00 3.1067121782098113e+01 7.2930508013978823e+00 0 3 0
22201 1 9 -1.2000000000000000e-01 3.6368801391405157e+00 3.2017741851765528e+01 6.0568795412214733e+00 0 3 0
22204 1 3 5.9999999999999998e-02 2.9107934986339692e+00 3.2532129591190156e+01 6.7364095356877103e+00 0 3 0
22203 1 3 5.9999999999999998e-02 4.4892799055122765e+00 3.1728667391167694e+01 6.6697412887780114e+00 0 3 0
22211 1 6 -3.3000000000000002e-01 4.3468794632025505e+00 3.4751422708236852e+01 6.8167538256454181e+00 0 3 0
38215 1 5 -4.2999999999999999e-01 3.1479828335989617e+00 3.1451064313344535e+01 1.0039061016026974e+01 -2 4 0
38210 1 4 5.1000000000000001e-01 2.7016691462924465e+00 3.2017625370268796e+01 1.1070626996797188e+01 -2 4 0
38207 1 2 0.0000000000000000e+00 2.5906701043235061e+00 3.3600525413772544e+01 1.1153234127193512e+01 -2 4 0
38208 1 3 5.9999999999999998e-02 2.6169022387914218e+00 3.4117833152277584e+01 9.1394140477344958e+00 -2 4 0
38223 1 3 5.9999999999999998e-02 4.3233485684199753e+00 3.4363349736246803e+01 1.0162659161660404e+01 -2 4 0
38221 1 9 -1.2000000000000000e-01 4.0890958046717794e+00 3.4233209412733558e+01 1.1188589006172789e+01 -2 4 0
38206 1 9 -1.2000000000000000e-01 1.9056664820430189e+00 3.4319506437128204e+01 9.9486381749030812e+00 -2 4 0
38200 1 5 -4.2999999999999999e-01 1.1918773909207394e+00 3.5396097478054251e+01 7.6827796341750636e+00 -2 4 0
38209 1 3 5.9999999999999998e-02 2.1240558578002302e+00 3.5351254138428118e+01 1.0144177362891220e+01 -2 4 0
22212 1 7 1.6000000000000000e-01 5.1075112644076066e+00 3.5331298544883808e+01 7.8722567022765437e+00 0 3 0
38225 1 4 5.1000000000000001e-01 5.9003495385488680e+00 3.2424715892860078e+01 1.1461048002244269e+01 -2 4 0
38224 1 3 5.9999999999999998e-02 3.9761290350307963e+00 3.5239747177900107e+01 1.1499635817619856e+01 -2 4 0
22215 1 8 2.9999999999999999e-02 5.7135839305641056e+00 3.4562962833071666e+01 8.4145898549391855e+00 0 3 0
22213 1 8 2.9999999999999999e-02 4.3861696593620305e+00 3.5855184164991272e+01 8.4481732627466481e+00 0 3 0
38192 1 2 0.0000000000000000e+00 3.6333687003116949e-01 3.4101371772343285e+01 9.5307705345423592e+00 -2 4 0
22214 1 8 2.9999999999999999e-02 5.8199373824629053e+00 3.6071269499102733e+01 7.5106794120286686e+00 0 3 0
38195 1 4 5.1000000000000001e-01 3.6983137986173414e-01 3.4527218473473233e+01 8.0555713644328968e+00 -2 4 0
38199 1 3 5.9999999999999998e-02 8.1183136185390492e-01 3.2005720032991064e+01 9.1710098051431235e+00 -2 4 0
38239 1 3 5.9999999999999998e-02 6.0206394418442093e+00 3.5883689640284636e+01 1.1818565610990328e+01 -2 4 0
38222 1 2 0.0000000000000000e+00 5.3344429506679258e+00 3.3704851109841201e+01 1.2019228329692590e+01 -2 4 0
16838 1 3 5.9999999999999998e-02 7.2159695901993590e+00 3.1185643943606962e+01 7.2514079627488126e+00 0 3 0
38230 1 5 -4.2999999999999999e-01 6.2054147118954521e+00 3.2358501849305071e+01 1.0300013223984177e+01 -2 4 0
38238 1 3 5.9999999999999998e-02 7.1116795279701437e+00 3.4717389753816967e+01 1.0922652744651634e+01 -2 4 0
16832 1 2 0.0000000000000000e+00 9.4069473456798409e+00 3.1059101712389683e+01 7.3087361291486452e+00 0 3 0
16836 1 1 -1.7999999999999999e-01 8.0576011172151603e+00 3.1329841274593281e+01 7.9358312210412763e+00 0 3 0
16833 1 3 5.9999999999999998e-02 1.0010180636968428e+01 3.1759839057817199e+01 9.2950458490218786e+00 0 3 0
16817 1 2 0.0000000000000000e+00 1.1969681268725024e+01 3.1576542235521810e+01 8.3189625284317241e+00 0 3 0
16831 1 9 -1.2000000000000000e-01 1.0413413873670288e+01 3.1862007654256097e+01 8.3119640342866248e+00 0 3 0
16839 1 3 5.9999999999999998e-02 7.9250388167376782e+00 3.2291021852682626e+01 8.4043651002084747e+00 0 3 0
16834 1 3 5.9999999999999998e-02 1.0380370462558648e+01 3.2900989188320814e+01 7.9932911857636988e+00 0 3 0
16378 1 8 2.9999999999999999e-02 8.5684873456164006e+00 3.4335159681603820e+01 7.4816806816508050e+00 0 3 0
16380 1 8 2.9999999999999999e-02 9.2074129710946675e+00 3.4887221925923512e+01 9.1117347025383832e+00 0 3 0
16379 1 8 2.9999999999999999e-02 7.8553548730257452e+00 3.5570162814761190e+01 8.4493924684350645e+00 0 3 0
16377 1 7 1.6000000000000000e-01 8.7950539131840824e+00 3.5151617387962276e+01 8.1323805313871684e+00 0 3 0
38254 1 3 5.9999999999999998e-02 9.4098360409992701e+00 3.5287132074696217e+01 1.1443165886353956e+01 -2 4 0
16376 1 6 -3.3000000000000002e-01 9.6071128899469045e+00 3.6117872095983749e+01 7.5112778300315446e+00 0 3 0
16822 1 3 5.9999999999999998e-02 1.1780009889208142e+01 3.2958570414799560e+01 1.0073889689330645e+01 0 3 0
16383 1 3 5.9999999999999998e-02 1.1967476968590599e+01 3.6516905356927012e+01 7.8269387602455840e+00 0 3 0
38253 1 3 5.9999999999999998e-02 8.3873350532016229e+00 3.6668580618594049e+01 1.1350583762285302e+01 -2 4 0
38257 1 3 5.9999999999999998e-02 1.1205252027885757e+01 3.6402425801037658e+01 1.0804197840395020e+01 -2 4 0
38248 1 8 2.9999999999999999e-02 9.8192501110365349e+00 3.1313158254159227e+01 1.1540973652161789e+01 -2 4 0
38236 1 9 -1.2000000000000000e-01 6.5122596290871835e+00 3.4859591457673872e+01 1.1900665038855287e+01 -2 4 0
16819 1 3 5.9999999999999998e-02 1.2267883611662008e+01 3.2599919078579902e+01 6.5048089215309171e+00 0 3 0
16821 1 1 -1.7999999999999999e-01 1.2481986196718138e+01 3.2750548310635452e+01 9.2390719015482574e+00 0 3 0
16823 1 3 5.9999999999999998e-02 1.2534854269131687e+01 3.3744965233248976e+01 8.6729790828768678e+00 0 3 0
16816 1 9 -1.2000000000000000e-01 1.2533961014192224e+01 3.1616876660995572e+01 6.8715396095774235e+00 0 3 0
37843 1 8 2.9999999999999999e-02 1.4400173162626409e+01 3.2290066918825381e+01 1.1905421152205392e+01 -2 4 0
16824 1 3 5.9999999999999998e-02 1.3521560693650118e+01 3.2640351456231429e+01 9.5830133192615428e+00 0 3 0
16802 1 2 0.0000000000000000e+00 1.4118850334334573e+01 3.1530432002538149e+01 6.5010336935737802e+00 0 3 0
16805 1 4 5.1000000000000001e-01 1.5099821798224825e+01 3.1764533293037413e+01 7.7053080573699049e+00 0 3 0
16810 1 5 -4.2999999999999999e-01 1.5327381774494711e+01 3.2922503411852077e+01 7.9842670684904302e+00 0 3 0
16404 1 3 5.9999999999999998e-02 1.4292909821078922e+01 3.4965746751873965e+01 9.7167273948011204e+00 0 3 0
16401 1 1 -1.7999999999999999e-01 1.4148505867102577e+01 3.6011438340329185e+01 9.9446170004273444e+00 0 3 0
16399 1 3 5.9999999999999998e-02 1.4700355107351308e+01 3.5858336310781588e+01 7.4684317842762482e+00 0 3 0
16403 1 3 5.9999999999999998e-02 1.4171035621213557e+01 3.6018622095884290e+01 1.1047139793095381e+01 0 3 0
16402 1 3 5.9999999999999998e-02 1.3205447015731002e+01 3.6203008368889613e+01 9.6690792146236237e+00 0 3 0
16396 1 9 -1.2000000000000000e-01 1.4855985702376344e+01 3.6945222384034885e+01 7.7471017570823903e+00 0 3 0
16397 1 2 0.0000000000000000e+00 1.5193164293500654e+01 3.6946819958586531e+01 9.2824925841051300e+00 0 3 0
38184 1 3 5.9999999999999998e-02 7.3336048637982754e-01 3.7339099039010542e+01 1.1121027472324117e+01 -2 4 0
38183 1 3 5.9999999999999998e-02 8.6401900015540112e-01 3.6999088819977750e+01 9.5265649159165555e+00 -2 4 0
38181 1 1 -1.7999999999999999e-01 1.8446346287468232e-01 3.7344738841366699e+01 1.0272776025266367e+01 -2 4 0
22250 1 4 5.1000000000000001e-01 1.7803717070190028e+00 4.0568974847830312e+01 6.2912928116122613e+00 0 3 0
22247 1 2 0.0000000000000000e+00 2.9076035951287187e+00 3.9545706083516336e+01 6.5590484729879339e+00 0 3 0
22253 1 3 5.9999999999999998e-02 1.3286060499375099e+00 3.8104142664800897e+01 7.2835034246952430e+00 0 3 0
22254 1 3 5.9999999999999998e-02 2.3660216888682357e+00 3.8461071439336180e+01 8.5871247660447825e+00 0 3 0
22252 1 3 5.9999999999999998e-02 2.8948245661420886e+00 3.7446045215124187e+01 7.2302934275529864e+00 0 3 0
22251 1 1 -1.7999999999999999e-01 2.3489647858762401e+00 3.8383227227863628e+01 7.4608026764120963e+00 0 3 0
22256 1 6 -3.3000000000000002e-01 7.4807201871130857e-01 4.0530508955175442e+01 7.1194723046074193e+00 0 3 0
22264 1 3 5.9999999999999998e-02 3.4615564307712088e+00 4.0199250544087768e+01 8.4797941403751445e+00 0 3 0
22261 1 9 -1.2000000000000000e-01 3.9332281172184298e+00 4.0108568956113942e+01 7.5368701332068859e+00 0 3 0
38157 1 7 1.6000000000000000e-01 8.9462344997773513e-01 4.1456370985377475e+01 1.0305349016402946e+01 -2 4 0
22278 1 3 5.9999999999999998e-02 3.0932570333706964e+00 4.2463366698876158e+01 8.0737999135050789e+00 0 3 0
22263 1 3 5.9999999999999998e-02 4.6753181411029061e+00 3.9319798413846783e+01 7.6101361939728323e+00 0 3 0
22262 1 2 0.0000000000000000e+00 4.8366679175623801e+00 4.1402349976174285e+01 7.3191475375407027e+00 0 3 0
38156 1 6 -3.3000000000000002e-01 3.8172830212721182e-01 4.0781326532089118e+01 1.1433964316838786e+01 -2 4 0
38158 1 8 2.9999999999999999e-02 1.7164860644415028e+00 4.0875117107646503e+01 9.8853401989559941e+00 -2 4 0
22276 1 9 -1.2000000000000000e-01 4.1367032690738084e+00 4.2601827648017768e+01 8.0517896730464145e+00 0 3 0
22279 1 3 5.9999999999999998e-02 4.1455746354936212e+00 4.2395775193244503e+01 9.0988617711847475e+00 0 3 0
38182 1 3 5.9999999999999998e-02 7.6058266952526044e-02 3.8392163759397377e+01 1.0079730658800340e+01 -2 4 0
38160 1 8 2.9999999999999999e-02 1.1631093038611084e-01 4.1672510465924027e+01 9.6317701394235673e+00 -2 4 0
38159 1 8 2.9999999999999999e-02 1.3644343527731306e+00 4.2363548539983626e+01 1.0692927808782320e+01 -2 4 0
22271 1 6 -3.3000000000000002e-01 5.9501490924811282e+00 4.0829985769548671e+01 9.5006360108496271e+00 0 3 0
22265 1 4 5.1000000000000001e-01 6.0625193917285678e+00 4.1130448965512734e+01 8.1324749866945094e+00 0 3 0
38256 1 1 -1.7999999999999999e-01 1.1032543020053565e+01 3.7273173611783371e+01 1.1542354396792488e+01 -2 4 0
38258 1 3 5.9999999999999998e-02 1.2033773180140903e+01 3.7545823347507991e+01 1.1727443343668469e+01 -2 4 0
16359 1 3 5.9999999999999998e-02 8.1004322244750959e+00 3.8411214810340205e+01 6.7421297803003366e+00 0 3 0
22273 1 8 2.9999999999999999e-02 7.8731398726851083e+00 4.0702865045227789e+01 1.0329796712232371e+01 0 3 0
22275 1 8 2.9999999999999999e-02 6.6050787032369671e+00 4.0095172662898449e+01 1.1309849185386675e+01 0 3 0
16370 1 4 5.1000000000000001e-01 9.7077896100086729e+00 3.7280737543457768e+01 8.0618778286797710e+00 0 3 0
16375 1 5 -4.2999999999999999e-01 9.0920407619548556e+00 3.7726953711403226e+01 9.0322979867139601e+00 0 3 0
16367 1 2 0.0000000000000000e+00 1.0775656239110088e+01 3.8149446189765264e+01 7.3270139560248895e+00 0 3 0
22274 1 8 2.9999999999999999e-02 7.0524457048112286e+00 3.9113811145337301e+01 9.9334814506992171e+00 0 3 0
16371 1 1 -1.7999999999999999e-01 1.0567161030906183e+01 3.9606995894665530e+01 7.8091834659936730e+00 0 3 0
22272 1 7 1.6000000000000000e-01 6.9145866401062124e+00 4.0191152746130655e+01 1.0282335964768279e+01 0 3 0
16372 1 3 5.9999999999999998e-02 9.5008698450035549e+00 3.9886453331954549e+01 7.8517013400784990e+00 0 3 0
22270 1 5 -4.2999999999999999e-01 7.1433895395095721e+00 4.1023125276183478e+01 7.6058455480834857e+00 0 3 0
16374 1 3 5.9999999999999998e-02 1.0792276867943981e+01 3.9764635094155722e+01 8.8307096587861196e+00 0 3 0
16373 1 3 5.9999999999999998e-02 1.1323642892109163e+01 4.0198510164487999e+01 7.2513577398774816e+00 0 3 0
38259 1 3 5.9999999999999998e-02 1.0574365909873064e+01 3.8088087067440043e+01 1.0981311139244808e+01 -2 4 0
38322 1 7 1.6000000000000000e-01 1.0116723150358824e+01 4.2894799841778060e+01 9.1400725393101183e+00 -2 4 0
38324 1 8 2.9999999999999999e-02 9.9352833265695821e+00 4.2053051517332705e+01 9.7716326944671170e+00 -2 4 0
38323 1 8 2.9999999999999999e-02 9.8207213372136710e+00 4.2706756289616074e+01 8.1109411203254940e+00 -2 4 0
16381 1 9 -1.2000000000000000e-01 1.2203081702336346e+01 3.7581802733902052e+01 7.7880189844293701e+00 0 3 0
38325 1 8 2.9999999999999999e-02 1.1210809004306499e+01 4.3059788599365987e+01 9.0936430644091040e+00 -2 4 0
39067 1 3 5.9999999999999998e-02 1.3391109814138938e+01 4.1221838206329586e+01 2.3409389726548838e+01 -2 4 0
37933 1 8 2.9999999999999999e-02 1.6053781736190274e+01 4.1689001696118360e+01 1.1140329880995756e+01 -2 4 0
16384 1 3 5.9999999999999998e-02 1.2264755177951823e+01 3.8006871833603114e+01 8.7674339291344872e+00 0 3 0
16398 1 3 5.9999999999999998e-02 1.5707721605080280e+01 3.7006779349641469e+01 7.1144996536298919e+00 0 3 0
16410 1 8 2.9999999999999999e-02 1.2625039008625741e+01 4.0162504865392918e+01 1.1080803326723741e+01 0 3 0
16382 1 2 0.0000000000000000e+00 1.3620650439709005e+01 3.7722160741535490e+01 7.0331886182800973e+00 0 3 0
16400 1 4 5.1000000000000001e-01 1.5003452789124673e+01 3.8395995695293337e+01 9.7631320835687330e+00 0 3 0
16406 1 6 -3.3000000000000002e-01 1.3868542785995047e+01 3.8746861079775599e+01 1.0472433016665475e+01 0 3 0
16386 1 1 -1.7999999999999999e-01 1.3891258490591301e+01 3.9169157869594365e+01 6.8267201181956434e+00 0 3 0
16388 1 3 5.9999999999999998e-02 1.4983998352878547e+01 3.9384874326194577e+01 6.7809626330375856e+00 0 3 0
16389 1 3 5.9999999999999998e-02 1.3670509241144883e+01 3.9818242505912117e+01 7.6504657443237027e+00 0 3 0
16407 1 7 1.6000000000000000e-01 1.3637944761740604e+01 4.0104751948318984e+01 1.0673790066728337e+01 0 3 0
16405 1 5 -4.2999999999999999e-01 1.5935095641637524e+01 3.9177567275148554e+01 9.6522780815158669e+00 0 3 0
16408 1 8 2.9999999999999999e-02 1.3747403684837691e+01 4.0645337366713726e+01 9.7309482336991042e+00 0 3 0
16737 1 7 1.6000000000000000e-01 1.4882990751699873e+01 4.2396573529853882e+01 7.6503108307030043e+00 0 3 0
16736 1 6 -3.3000000000000002e-01 1.5353063992949462e+01 4.2191750264387373e+01 6.3453667934628557e+00 0 3 0
16740 1 8 2.9999999999999999e-02 1.3831561393870658e+01 4.1994184950595169e+01 7.7418684266337685e+00 0 3 0
16409 1 8 2.9999999999999999e-02 1.4371408688501804e+01 4.0249498015759734e+01 1.1410315144496106e+01 0 3 0
16739 1 8 2.9999999999999999e-02 1.5512319635293961e+01 4.1958978074358619e+01 8.4418220579948020e+00 0 3 0
38939 1 8 2.9999999999999999e-02 1.9560111652694576e-01 2.2337490295183439e+01 1.7466523648783209e+01 -2 4 0
38926 1 9 -1.2000000000000000e-01 1.7859457137790191e+00 2.3366280521034426e+01 1.2190933723569913e+01 -2 4 0
38928 1 3 5.9999999999999998e-02 8.7084230457786860e-01 2.4002869460889830e+01 1.2241592960173476e+01 -2 4 0
38933 1 3 5.9999999999999998e-02 4.1774467758830971e+00 2.2517198498065387e+01 1.3126085669972971e+01 -2 4 0
38930 1 4 5.1000000000000001e-01 1.0641040349394142e+00 2.2701842260545465e+01 1.4563823614815696e+01 -2 4 0
38927 1 2 0.0000000000000000e+00 2.2482355536902729e+00 2.3247763150486254e+01 1.3669020688877946e+01 -2 4 0
38931 1 1 -1.7999999999999999e-01 3.3839709337402981e+00 2.2261964180449706e+01 1.3760686709186196e+01 -2 4 0
38932 1 3 5.9999999999999998e-02 3.7995813281460840e+00 2.2122934689211828e+01 1.4737329294259178e+01 -2 4 0
38943 1 3 5.9999999999999998e-02 3.5449496470590267e+00 2.4267055679410575e+01 1.4884573609473998e+01 -2 4 0
38936 1 6 -3.3000000000000002e-01 1.4366515801188424e+00 2.1990554409276694e+01 1.5624113211863918e+01 -2 4 0
38941 1 9 -1.2000000000000000e-01 2.6632159591252513e+00 2.4553991288928604e+01 1.4334748536195093e+01 -2 4 0
38937 1 7 1.6000000000000000e-01 4.4836066127509944e-01 2.1674849597468665e+01 1.6635263534216545e+01 -2 4 0
38708 1 3 5.9999999999999998e-02 7.4160837171115066e+00 2.2979607339923671e+01 1.4798214985358895e+01 -2 4 0
38706 1 1 -1.7999999999999999e-01 7.8192618942364076e+00 2.3667333614016282e+01 1.5562706821337866e+01 -2 4 0
38719 1 3 5.9999999999999998e-02 1.0541347755845592e+01 2.3451985820100973e+01 1.6174410140876404e+01 -2 4 0
38722 1 3 5.9999999999999998e-02 1.1000198417386388e+01 2.2963797233363962e+01 1.3949173371140251e+01 -2 4 0
38702 1 2 0.0000000000000000e+00 8.5411826453445627e+00 2.3024575380657282e+01 1.6812112603397946e+01 -2 4 0
38716 1 9 -1.2000000000000000e-01 1.0010724152852681e+01 2.2528530208353576e+01 1.6495099834925718e+01 -2 4 0
38718 1 3 5.9999999999999998e-02 1.0436642629895125e+01 2.2389116658668893e+01 1.7461454400486534e+01 -2 4 0
38701 1 9 -1.2000000000000000e-01 8.4682482605434295e+00 2.4092572656334671e+01 1.7946002065074058e+01 -2 4 0
38721 1 1 -1.7999999999999999e-01 1.0386300561658011e+01 2.2032923090149310e+01 1.4026152857785146e+01 -2 4 0
38723 1 3 5.9999999999999998e-02 9.4196305102752458e+00 2.2471190401935548e+01 1.3861631303228627e+01 -2 4 0
38703 1 3 5.9999999999999998e-02 7.4857715271725649e+00 2.4603987799274105e+01 1.7767964383634489e+01 -2 4 0
38707 1 3 5.9999999999999998e-02 6.8249551962917776e+00 2.3982133775869681e+01 1.5867091916576157e+01 -2 4 0
38709 1 3 5.9999999999999998e-02 8.2926500525775868e+00 2.4497363866981814e+01 1.5079811857584588e+01 -2 4 0
38705 1 4 5.1000000000000001e-01 7.7791807632974530e+00 2.1811468038106799e+01 1.7295799267910191e+01 -2 4 0
22025 1 4 5.1000000000000001e-01 2.8368927733822602e-02 4.2555523487393458e+01 2.2245184978229165e+01 0 3 0
38733 1 3 5.9999999999999998e-02 1.2430227652262536e+01 2.2267682111571631e+01 1.5837691302638223e+01 -2 4 0
38740 1 5 -4.2999999999999999e-01 1.4141468694151254e+01 2.2390906141563715e+01 1.3698100594857081e+01 -2 4 0
37828 1 8 2.9999999999999999e-02 1.4273655106074566e+01 2.3980565587273787e+01 1.5502855424142137e+01 -2 4 0
38944 1 3 5.9999999999999998e-02 2.0304776494125631e+00 2.4701321104795102e+01 1.5220549998830474e+01 -2 4 0
38949 1 3 5.9999999999999998e-02 9.5989817608813444e-01 2.6218190418266115e+01 1.2336393734369198e+01 -2 4 0
38951 1 6 -3.3000000000000002e-01 4.8101980165693083e+00 2.5224967614070028e+01 1.2581886785222109e+01 -2 4 0
38982 1 7 1.6000000000000000e-01 8.5797673983986589e-01 3.0251492692997513e+01 1.5489668902909505e+01 -2 4 0
38220 1 8 2.9999999999999999e-02 2.3384934746775028e+00 2.9477301262624948e+01 1.3055736549835441e+01 -2 4 0
38217 1 7 1.6000000000000000e-01 2.3895702676273949e+00 2.9935058123451899e+01 1.2097270333833618e+01 -2 4 0
38945 1 4 5.1000000000000001e-01 3.7838455153132964e+00 2.6160126316676859e+01 1.2542366328792250e+01 -2 4 0
38946 1 1 -1.7999999999999999e-01 1.3512255574469347e+00 2.6559384498746514e+01 1.3296978296980825e+01 -2 4 0
38947 1 3 5.9999999999999998e-02 1.2820506202414410e+00 2.7617795522914438e+01 1.3118220891982599e+01 -2 4 0
38948 1 3 5.9999999999999998e-02 6.2348111891986602e-01 2.6303329693205288e+01 1.4024182724879642e+01 -2 4 0
38966 1 6 -3.3000000000000002e-01 2.8350679407613111e+00 2.5524214196640262e+01 1.7276117369256344e+01 -2 4 0
38942 1 2 0.0000000000000000e+00 2.7824124649042323e+00 2.6013650832598866e+01 1.3720722957482979e+01 -2 4 0
38960 1 4 5.1000000000000001e-01 4.0879078231079298e+00 2.5960193043841890e+01 1.7073262935191572e+01 -2 4 0
38957 1 2 0.0000000000000000e+00 4.3830466502467473e+00 2.6872088715134659e+01 1.5885398409282972e+01 -2 4 0
38956 1 9 -1.2000000000000000e-01 3.1663247200544657e+00 2.7084142518935796e+01 1.4898529489346467e+01 -2 4 0
38958 1 3 5.9999999999999998e-02 2.3044938635711443e+00 2.7321698755853795e+01 1.5510897123296857e+01 -2 4 0
38959 1 3 5.9999999999999998e-02 3.4337595613225949e+00 2.8044169376274279e+01 1.4396244028322853e+01 -2 4 0
38972 1 2 0.0000000000000000e+00 4.0394140999860735e+00 2.9320068766223610e+01 1.7232774364740717e+01 -2 4 0
38971 1 9 -1.2000000000000000e-01 4.9338740688157525e+00 2.8269826941993841e+01 1.6387632987349054e+01 -2 4 0
38973 1 3 5.9999999999999998e-02 5.4024424457022757e+00 2.8822924950079035e+01 1.5557410131079015e+01 -2 4 0
38974 1 3 5.9999999999999998e-02 5.7887426950421723e+00 2.7978903744511939e+01 1.6979277104543449e+01 -2 4 0
38961 1 1 -1.7999999999999999e-01 5.6080649861468777e+00 2.6278635641673844e+01 1.5180019324708720e+01 -2 4 0
38964 1 3 5.9999999999999998e-02 5.3302947302119970e+00 2.5255493905304679e+01 1.4886802336157096e+01 -2 4 0
38963 1 3 5.9999999999999998e-02 5.9104106366408589e+00 2.6817563010195418e+01 1.4254289038149661e+01 -2 4 0
38965 1 5 -4.2999999999999999e-01 5.0381962232699351e+00 2.5621510851815327e+01 1.7844571056244764e+01 -2 4 0
38975 1 4 5.1000000000000001e-01 3.1289216619395002e+00 3.0017206272184346e+01 1.6191167042946326e+01 -2 4 0
38981 1 6 -3.3000000000000002e-01 1.8657815362636334e+00 2.9634649720226008e+01 1.6227863009376520e+01 -2 4 0
38986 1 9 -1.2000000000000000e-01 4.9128117718437210e+00 3.0538883538424223e+01 1.7837461253770272e+01 -2 4 0
38984 1 8 2.9999999999999999e-02 9.0901854790447389e-01 3.0053036154809234e+01 1.4470735284435234e+01 -2 4 0
38989 1 3 5.9999999999999998e-02 5.5333269760129395e+00 3.0683885191277469e+01 1.7023557986754099e+01 -2 4 0
38978 1 3 5.9999999999999998e-02 2.4150496588031554e+00 2.7954692084627105e+01 1.7806409897492578e+01 -2 4 0
38235 1 8 2.9999999999999999e-02 6.2979201607675597e+00 2.9470022964124947e+01 1.2801390239008152e+01 -2 4 0
38962 1 3 5.9999999999999998e-02 6.5096796448667886e+00 2.6216089602909552e+01 1.5868898989251154e+01 -2 4 0
38695 1 5 -4.2999999999999999e-01 1.0624466385449336e+01 2.5719143313493255e+01 1.6216244909014399e+01 -2 4 0
38690 1 4 5.1000000000000001e-01 9.7593215924484245e+00 2.6064375807050283e+01 1.6961293973485322e+01 -2 4 0
38700 1 8 2.9999999999999999e-02 8.8402237216785391e+00 2.7095082574686916e+01 1.4790701750926580e+01 -2 4 0
38696 1 6 -3.3000000000000002e-01 8.9984565605658080e+00 2.7150049178316674e+01 1.6770185663641954e+01 -2 4 0
38698 1 8 2.9999999999999999e-02 9.9365638025218708e+00 2.8299576990016860e+01 1.5079117587360560e+01 -2 4 0
38697 1 7 1.6000000000000000e-01 9.0567770081330750e+00 2.7776079004702776e+01 1.5512929086884963e+01 -2 4 0
38699 1 8 2.9999999999999999e-02 8.1894767424352874e+00 2.8490577128911593e+01 1.5563612460051576e+01 -2 4 0
39012 1 7 1.6000000000000000e-01 1.0487761381874233e+01 3.0855631830071296e+01 1.7736207781610123e+01 -2 4 0
39013 1 8 2.9999999999999999e-02 1.0534352976136621e+01 2.9796536794674282e+01 1.8108321309119244e+01 -2 4 0
38994 1 3 5.9999999999999998e-02 7.3195434814081732e+00 2.9345383004248394e+01 1.8099231013511336e+01 -2 4 0
37824 1 3 5.9999999999999998e-02 1.4987204050283948e+01 2.8562445462939063e+01 1.2270374198830179e+01 -2 4 0
37829 1 8 2.9999999999999999e-02 1.3111614975138210e+01 2.5202837804454951e+01 1.4924174028056706e+01 -2 4 0
38679 1 3 5.9999999999999998e-02 1.2493882077154259e+01 2.6717905547772929e+01 1.7844943293580442e+01 -2 4 0
37821 1 1 -1.7999999999999999e-01 1.6011809245520570e+01 2.8280262784853701e+01 1.2551231889780619e+01 -2 4 0
37838 1 3 5.9999999999999998e-02 1.2666881118635397e+01 2.9003827612986274e+01 1.6807922471407799e+01 -2 4 0
37840 1 5 -4.2999999999999999e-01 1.2597837778120379e+01 2.9462975421578335e+01 1.3799533098489167e+01 -2 4 0
37837 1 3 5.9999999999999998e-02 1.3142345444667525e+01 2.7716148648708860e+01 1.5726124009568425e+01 -2 4 0
37827 1 7 1.6000000000000000e-01 1.3974014189004567e+01 2.5050104414530193e+01 1.5578639672537410e+01 -2 4 0
37830 1 8 2.9999999999999999e-02 1.3769929355442526e+01 2.5348724441284087e+01 1.6571120431415107e+01 -2 4 0
37826 1 6 -3.3000000000000002e-01 1.5054759972734814e+01 2.5840295485828353e+01 1.5090240082539184e+01 -2 4 0
37831 1 9 -1.2000000000000000e-01 1.5815469736143955e+01 2.8740979362709446e+01 1.5035985654690851e+01 -2 4 0
37825 1 5 -4.2999999999999999e-01 1.3886435573805295e+01 2.6666164290518722e+01 1.3197365646223680e+01 -2 4 0
37820 1 4 5.1000000000000001e-01 1.4837918437706636e+01 2.6668803629099191e+01 1.4035640775415244e+01 -2 4 0
37839 1 3 5.9999999999999998e-02 1.4305632023693333e+01 2.8023736259718390e+01 1.6872299479753675e+01 -2 4 0
37836 1 1 -1.7999999999999999e-01 1.3520679124711700e+01 2.8550239757414840e+01 1.6279113575094815e+01 -2 4 0
37832 1 2 0.0000000000000000e+00 1.4415318995873541e+01 2.9487940691089989e+01 1.5377540915386394e+01 -2 4 0
37835 1 4 5.1000000000000001e-01 1.3699605612600029e+01 2.9960461795369906e+01 1.4129525910321675e+01 -2 4 0
37817 1 2 0.0000000000000000e+00 1.6045362709986893e+01 2.7648160425947651e+01 1.3903716891291994e+01 -2 4 0
38980 1 5 -4.2999999999999999e-01 3.5594835498069490e+00 3.0872979246277783e+01 1.5416826114655684e+01 -2 4 0
38216 1 6 -3.3000000000000002e-01 2.3748474663009431e+00 3.1339479822048091e+01 1.2172424278751736e+01 -2 4 0
22074 1 3 5.9999999999999998e-02 1.3201111163464379e-02 3.3997657874595674e+01 1.7974564943453636e+01 0 3 0
38985 1 8 2.9999999999999999e-02 6.8032069969530939e-01 3.1278071791345003e+01 1.5625769908399459e+01 -2 4 0
38212 1 3 5.9999999999999998e-02 1.8249838597810022e+00 3.5121325853277483e+01 1.2559128748313208e+01 -2 4 0
38211 1 1 -1.7999999999999999e-01 1.8680639788396505e+00 3.4023930288835061e+01 1.2448114000081295e+01 -2 4 0
38214 1 3 5.9999999999999998e-02 8.3885842903724805e-01 3.3671785859295241e+01 1.2497213941521160e+01 -2 4 0
38227 1 3 5.9999999999999998e-02 4.0993408129796522e+00 3.2835015562077508e+01 1.3566231168943572e+01 -2 4 0
38226 1 1 -1.7999999999999999e-01 4.8784695990505620e+00 3.3593154257529967e+01 1.3494814593363108e+01 -2 4 0
38213 1 3 5.9999999999999998e-02 2.3266917651276695e+00 3.3699092883265209e+01 1.3353368497138144e+01 -2 4 0
38228 1 3 5.9999999999999998e-02 4.3954224224356135e+00 3.4431944843215341e+01 1.3939652659650534e+01 -2 4 0
22077 1 7 1.6000000000000000e-01 3.1532852198554102e+00 3.4831318599939493e+01 1.6129870444107038e+01 0 3 0
22076 1 6 -3.3000000000000002e-01 1.9206531574746888e+00 3.4964450818299561e+01 1.6787698835288555e+01 0 3 0
22070 1 4 5.1000000000000001e-01 9.7811207174052306e-01 3.5780119299096839e+01 1.6316289922991377e+01 0 3 0
38229 1 3 5.9999999999999998e-02 5.6598958465393618e+00 3.3209255105869566e+01 1.4099496775248022e+01 -2 4 0
22078 1 8 2.9999999999999999e-02 3.0151149070366561e+00 3.4109690104626189e+01 1.5357029666607579e+01 0 3 0
22080 1 8 2.9999999999999999e-02 3.6260548639203192e+00 3.5730959421000435e+01 1.5757299955131197e+01 0 3 0
22079 1 8 2.9999999999999999e-02 3.8404169429641062e+00 3.4432416590247271e+01 1.6833942207675882e+01 0 3 0
38988 1 3 5.9999999999999998e-02 4.2675687053948357e+00 3.1378404685569699e+01 1.7960173545347711e+01 -2 4 0
22075 1 5 -4.2999999999999999e-01 1.1068446010648334e+00 3.6329278560163452e+01 1.5229825383861373e+01 0 3 0
38231 1 6 -3.3000000000000002e-01 5.9923947777395590e+00 3.1434424165766561e+01 1.2364226652250975e+01 -2 4 0
39025 1 5 -4.2999999999999999e-01 6.0542624173147344e+00 3.5300972733997369e+01 1.7769488498854262e+01 -2 4 0
39015 1 8 2.9999999999999999e-02 1.0452721168807605e+01 3.0830704541221881e+01 1.6664366233292725e+01 -2 4 0
38246 1 6 -3.3000000000000002e-01 8.7492036247138714e+00 3.2936631042444063e+01 1.2244151207514024e+01 -2 4 0
38251 1 9 -1.2000000000000000e-01 8.8959127832774652e+00 3.6004814584337666e+01 1.2097528706534849e+01 -2 4 0
38249 1 8 2.9999999999999999e-02 9.0844558063256962e+00 3.1036152194336296e+01 1.3107849941422126e+01 -2 4 0
38244 1 3 5.9999999999999998e-02 6.5740794600667680e+00 3.5394386029672596e+01 1.4608122986359694e+01 -2 4 0
38247 1 7 1.6000000000000000e-01 9.5651463785533863e+00 3.1769311600005416e+01 1.2494536265736341e+01 -2 4 0
38250 1 8 2.9999999999999999e-02 1.0485714075712593e+01 3.2126260551917305e+01 1.3004870274642807e+01 -2 4 0
38242 1 3 5.9999999999999998e-02 6.8677163494139677e+00 3.6800689462767586e+01 1.3954161294763161e+01 -2 4 0
38260 1 5 -4.2999999999999999e-01 1.1725879876770151e+01 3.4683627160380723e+01 1.2764696809540697e+01 -2 4 0
38245 1 5 -4.2999999999999999e-01 8.2481374995790890e+00 3.3242821934525075e+01 1.4511808482252700e+01 -2 4 0
38240 1 4 5.1000000000000001e-01 8.3383141613565108e+00 3.3687793445591119e+01 1.3332373410762145e+01 -2 4 0
38237 1 2 0.0000000000000000e+00 7.7714475510284569e+00 3.5096569151978358e+01 1.2878476797828329e+01 -2 4 0
38243 1 3 5.9999999999999998e-02 8.0621084904316760e+00 3.5895698989280277e+01 1.4875999885893734e+01 -2 4 0
38241 1 1 -1.7999999999999999e-01 7.3694731782238732e+00 3.5871033391147755e+01 1.4057217012714107e+01 -2 4 0
39023 1 3 5.9999999999999998e-02 8.5544427929253501e+00 3.5123880870768048e+01 1.6819628486600504e+01 -2 4 0
38255 1 4 5.1000000000000001e-01 1.1065978684547309e+01 3.5522604152665672e+01 1.3403325934635562e+01 -2 4 0
38261 1 6 -3.3000000000000002e-01 1.0906650550943370e+01 3.5518292998522476e+01 1.4726981584752350e+01 -2 4 0
38262 1 7 1.6000000000000000e-01 1.1533998682885846e+01 3.4486528071415549e+01 1.5417855619915430e+01 -2 4 0
39024 1 3 5.9999999999999998e-02 8.1934679307378335e+00 3.3497063789219261e+01 1.7257480639546646e+01 -2 4 0
39021 1 1 -1.7999999999999999e-01 8.6036166321851208e+00 3.4407900291944621e+01 1.7630543389240774e+01 -2 4 0
38265 1 8 2.9999999999999999e-02 1.1309867558204086e+01 3.4633675531073706e+01 1.6523167927610057e+01 -2 4 0
38264 1 8 2.9999999999999999e-02 1.1166264169386093e+01 3.3457442464454047e+01 1.5057567246686805e+01 -2 4 0
38252 1 2 0.0000000000000000e+00 1.0228362065414570e+01 3.6675130439360792e+01 1.2755212876574532e+01 -2 4 0
39003 1 3 5.9999999999999998e-02 6.8404489712716146e+00 3.2209594086036141e+01 1.8115038814536636e+01 -2 4 0
39022 1 3 5.9999999999999998e-02 9.6344685842519340e+00 3.4034708788733596e+01 1.7831552588576859e+01 -2 4 0
39014 1 8 2.9999999999999999e-02 1.1364934855169853e+01 3.1399155274750111e+01 1.8019554213499351e+01 -2 4 0
37841 1 6 -3.3000000000000002e-01 1.4352041671040276e+01 3.0941881523618335e+01 1.3461925930169370e+01 -2 4 0
37864 1 3 5.9999999999999998e-02 1.6095265558583268e+01 3.3139286480268268e+01 1.7239967213211958e+01 -2 4 0
37846 1 9 -1.2000000000000000e-01 1.4733982860322476e+01 3.0895359317267729e+01 1.6136322776188660e+01 -2 4 0
37842 1 7 1.6000000000000000e-01 1.3766149670579642e+01 3.1453828915014995e+01 1.2314079736151291e+01 -2 4 0
37844 1 8 2.9999999999999999e-02 1.2764626550143202e+01 3.1855617017441194e+01 1.2562068316459305e+01 -2 4 0
38263 1 8 2.9999999999999999e-02 1.2637171821730808e+01 3.4475589316493284e+01 1.5356951257814705e+01 -2 4 0
37847 1 2 0.0000000000000000e+00 1.5343247216726928e+01 3.1153697604341595e+01 1.7590517332578180e+01 -2 4 0
16422 1 7 1.6000000000000000e-01 1.5880769902372386e+01 3.4049226710229831e+01 1.3726269822826367e+01 0 3 0
37848 1 3 5.9999999999999998e-02 1.3819183004825112e+01 3.1504335884103021e+01 1.6082788457075374e+01 -2 4 0
37849 1 3 5.9999999999999998e-02 1.5351481457370346e+01 3.1499366965391992e+01 1.5502665423869525e+01 -2 4 0
37863 1 3 5.9999999999999998e-02 1.4377786347528115e+01 3.3151189072567348e+01 1.7388791587545960e+01 -2 4 0
37861 1 9 -1.2000000000000000e-01 1.5316947243682206e+01 3.2744842857342867e+01 1.7922038415290142e+01 -2 4 0
16424 1 8 2.9999999999999999e-02 1.6015985570314868e+01 3.4279246229269454e+01 1.4733572606174604e+01 0 3 0
16423 1 8 2.9999999999999999e-02 1.4845781109075242e+01 3.3792309370634129e+01 1.3580130619159029e+01 0 3 0
38280 1 8 2.9999999999999999e-02 1.4451132868859693e+01 3.6311887052207744e+01 1.4911037785866197e+01 -2 4 0
38279 1 8 2.9999999999999999e-02 1.4043046329526836e+01 3.6714369255197788e+01 1.3349137443192026e+01 -2 4 0
39057 1 7 1.6000000000000000e-01 1.2787287951829114e+01 3.6979632612429079e+01 1.7914188114394637e+01 -2 4 0
39058 1 8 2.9999999999999999e-02 1.2497034131121609e+01 3.5939702056579613e+01 1.8133697173316719e+01 -2 4 0
38129 1 8 2.9999999999999999e-02 3.4659187636478479e+00 3.9061079778440195e+01 1.2989069851213968e+01 -2 4 0
38130 1 8 2.9999999999999999e-02 2.1355058329936192e+00 3.7887897168537137e+01 1.3604877852467450e+01 -2 4 0
38128 1 8 2.9999999999999999e-02 3.8814455511150467e+00 3.7371347318979325e+01 1.3582903464070942e+01 -2 4 0
38127 1 7 1.6000000000000000e-01 3.2098614335063127e+00 3.8249241287653689e+01 1.3719746919924026e+01 -2 4 0
38126 1 6 -3.3000000000000002e-01 3.0502309969093289e+00 3.8850869157620565e+01 1.4978800243136705e+01 -2 4 0
38121 1 1 -1.7999999999999999e-01 3.3890350127557491e+00 3.9687061767428744e+01 1.7737307970392749e+01 -2 4 0
38148 1 3 5.9999999999999998e-02 8.8925077387853313e-01 3.9620976953115530e+01 1.4114292978902757e+01 -2 4 0
38134 1 3 5.9999999999999998e-02 1.2993322044093882e+00 3.9866639949980311e+01 1.6462204643355815e+01 -2 4 0
38120 1 4 5.1000000000000001e-01 3.7974575138638706e+00 3.9850468644421824e+01 1.5326333616196838e+01 -2 4 0
38117 1 2 0.0000000000000000e+00 3.1962269334920586e+00 4.0655319451937601e+01 1.6533151926378039e+01 -2 4 0
38125 1 5 -4.2999999999999999e-01 4.8561522715349774e+00 4.0107846893568691e+01 1.4763650026581207e+01 -2 4 0
38131 1 9 -1.2000000000000000e-01 1.6345850876666106e+00 4.0843619490000123e+01 1.6404232793247374e+01 -2 4 0
38132 1 2 0.0000000000000000e+00 8.9228399022066063e-01 4.1491946209139748e+01 1.5212342974470861e+01 -2 4 0
38133 1 3 5.9999999999999998e-02 1.3502250585683282e+00 4.1295442664367094e+01 1.7345857965925845e+01 -2 4 0
38116 1 9 -1.2000000000000000e-01 4.1365097564969329e+00 4.1895481900381107e+01 1.6805264295772776e+01 -2 4 0
38118 1 3 5.9999999999999998e-02 5.1455690753598100e+00 4.1441550991989580e+01 1.6938041995504427e+01 -2 4 0
38122 1 3 5.9999999999999998e-02 3.1221616543011947e+00 3.8583364920667051e+01 1.7572964652537586e+01 -2 4 0
22068 1 3 5.9999999999999998e-02 8.4181072415133273e-01 3.7888863499968998e+01 1.7514984715283109e+01 0 3 0
38119 1 3 5.9999999999999998e-02 4.3133909066994036e+00 4.2396162322452838e+01 1.5780505839048681e+01 -2 4 0
38139 1 3 5.9999999999999998e-02 2.4479610138337988e+00 4.1545274690525481e+01 1.3752121303577921e+01 -2 4 0
39043 1 8 2.9999999999999999e-02 5.6699893299793516e+00 3.7628139797419848e+01 1.6920842093015668e+01 -2 4 0
38136 1 1 -1.7999999999999999e-01 1.8521030579056625e+00 4.2286789474138352e+01 1.4276299028952195e+01 -2 4 0
38146 1 9 -1.2000000000000000e-01 1.0877287116245207e-01 4.0388505186202444e+01 1.4451246885148315e+01 -2 4 0
38309 1 8 2.9999999999999999e-02 3.9587505855511393e+00 4.2810384742583516e+01 1.2977530274142300e+01 -2 4 0
38102 1 2 0.0000000000000000e+00 3.9093762733653827e+00 4.2965314235244158e+01 1.7952806981838108e+01 -2 4 0
38124 1 3 5.9999999999999998e-02 4.3637041845734030e+00 3.9870617467926365e+01 1.8179909889803238e+01 -2 4 0
38138 1 3 5.9999999999999998e-02 1.3198446638777319e+00 4.2845485382462826e+01 1.3491145235848681e+01 -2 4 0
38137 1 3 5.9999999999999998e-02 2.3647500934235528e+00 4.3074696989135930e+01 1.4787007400560977e+01 -2 4 0
39045 1 8 2.9999999999999999e-02 6.4345158381935432e+00 3.9176738535393355e+01 1.6462328335794524e+01 -2 4 0
38269 1 3 5.9999999999999998e-02 9.1172534782281875e+00 3.7528154317269042e+01 1.4414514318927626e+01 -2 4 0
39042 1 7 1.6000000000000000e-01 6.5659794230279021e+00 3.8107811161309229e+01 1.6707768163722299e+01 -2 4 0
39044 1 8 2.9999999999999999e-02 6.9485048255552817e+00 3.7662774822521477e+01 1.5779466990429219e+01 -2 4 0
38305 1 5 -4.2999999999999999e-01 6.8106177852972465e+00 4.2644846060300893e+01 1.2097931600548998e+01 -2 4 0
38272 1 3 5.9999999999999998e-02 1.0724645120894492e+01 3.7690619980947190e+01 1.6092186830609144e+01 -2 4 0
38266 1 9 -1.2000000000000000e-01 9.8372418999840008e+00 3.7922540357690245e+01 1.3707612999888628e+01 -2 4 0
38268 1 3 5.9999999999999998e-02 9.1665941434966847e+00 3.8461388223921183e+01 1.3048929325407780e+01 -2 4 0
38271 1 1 -1.7999999999999999e-01 1.0660598675698722e+01 3.8722665860087154e+01 1.5978865786432754e+01 -2 4 0
38273 1 3 5.9999999999999998e-02 9.6584171834064474e+00 3.8937169857199159e+01 1.6300870742076992e+01 -2 4 0
38267 1 2 0.0000000000000000e+00 1.0814641438044411e+01 3.8929510373838767e+01 1.4517442741755447e+01 -2 4 0
38274 1 3 5.9999999999999998e-02 1.1405579172719250e+01 3.9271880884490912e+01 1.6552379950436908e+01 -2 4 0
38287 1 3 5.9999999999999998e-02 7.1178012627711347e+00 4.1001246988063116e+01 1.4757322568613505e+01 -2 4 0
38284 1 3 5.9999999999999998e-02 1.0359493819132558e+01 4.0465189746108344e+01 1.2915211800616296e+01 -2 4 0
38288 1 3 5.9999999999999998e-02 7.9886756038015836e+00 3.9422996381390170e+01 1.4671303547473068e+01 -2 4 0
38281 1 9 -1.2000000000000000e-01 1.0443944935729547e+01 4.0404733540317480e+01 1.4030499633985169e+01 -2 4 0
38286 1 1 -1.7999999999999999e-01 7.8950507637440799e+00 4.0520118299341277e+01 1.4291951722495794e+01 -2 4 0
38290 1 5 -4.2999999999999999e-01 8.6903590713341519e+00 4.1019730156132375e+01 1.6888773407066367e+01 -2 4 0
38289 1 3 5.9999999999999998e-02 7.6110584595658981e+00 4.0509726643295103e+01 1.3273826742504097e+01 -2 4 0
38282 1 2 0.0000000000000000e+00 9.2643360223729410e+00 4.1256707307454839e+01 1.4548013033749378e+01 -2 4 0
38285 1 4 5.1000000000000001e-01 9.4383528604377123e+00 4.1537835831491634e+01 1.6066441804706873e+01 -2 4 0
38298 1 3 5.9999999999999998e-02 9.3776365947732501e+00 4.2353552387399972e+01 1.2567665267682960e+01 -2 4 0
38296 1 9 -1.2000000000000000e-01 9.2768915629190669e+00 4.2651184304689231e+01 1.3649172158204580e+01 -2 4 0
38291 1 6 -3.3000000000000002e-01 1.0434115372887327e+01 4.2408684997995472e+01 1.6396200557473264e+01 -2 4 0
38283 1 3 5.9999999999999998e-02 1.1317576012302196e+01 4.1025415189112962e+01 1.4261322448905727e+01 -2 4 0
38292 1 7 1.6000000000000000e-01 1.0511188710826127e+01 4.2777609242888943e+01 1.7818310256202363e+01 -2 4 0
22089 1 3 5.9999999999999998e-02 1.2873465267546180e-02 3.3344500754117163e+01 1.5027352537904765e+01 0 3 0
39041 1 6 -3.3000000000000002e-01 7.5307789301727412e+00 3.7830883490214603e+01 1.7708526171950901e+01 -2 4 0
39060 1 8 2.9999999999999999e-02 1.2684105676773832e+01 3.7019953520185148e+01 1.6838663786442279e+01 -2 4 0
38270 1 4 5.1000000000000001e-01 1.2296353409231807e+01 3.8652773726586780e+01 1.4117159160981629e+01 -2 4 0
37921 1 9 -1.2000000000000000e-01 1.6023155700321691e+01 4.1886931925895098e+01 1.6977408676240167e+01 -2 4 0
37894 1 3 5.9999999999999998e-02 1.5812434919576152e+01 3.7334892512565105e+01 1.7707770679443595e+01 -2 4 0
38277 1 7 1.6000000000000000e-01 1.4120468835029840e+01 3.7116028734799521e+01 1.4265931327460427e+01 -2 4 0
38278 1 8 2.9999999999999999e-02 1.4830384114967142e+01 3.7938168517682143e+01 1.4238191439968711e+01 -2 4 0
38276 1 6 -3.3000000000000002e-01 1.2855410773508083e+01 3.7577207604268729e+01 1.4632546292337087e+01 -2 4 0
37914 1 3 5.9999999999999998e-02 1.3725994091310858e+01 4.0009962291455686e+01 1.7771746525050524e+01 -2 4 0
37922 1 2 0.0000000000000000e+00 1.5706595108414858e+01 4.2742125206311478e+01 1.5616978065694585e+01 -2 4 0
38275 1 5 -4.2999999999999999e-01 1.2975688332882514e+01 3.9444359487163403e+01 1.3439546515459675e+01 -2 4 0
37926 1 1 -1.7999999999999999e-01 1.4185312811990563e+01 4.2623729279146040e+01 1.5268372304288967e+01 -2 4 0
37928 1 3 5.9999999999999998e-02 1.3959229890978234e+01 4.1709641258845394e+01 1.4775299422037000e+01 -2 4 0
37911 1 1 -1.7999999999999999e-01 1.4475009973565506e+01 3.9822385407568717e+01 1.6931314161536530e+01 -2 4 0
37913 1 3 5.9999999999999998e-02 1.4162415281469560e+01 4.0273240960355771e+01 1.6000521724235664e+01 -2 4 0
37912 1 3 5.9999999999999998e-02 1.4467524712032372e+01 3.8746473624315946e+01 1.6791025277814668e+01 -2 4 0
37924 1 3 5.9999999999999998e-02 1.5437015120982956e+01 4.2250936920250282e+01 1.7803131303632032e+01 -2 4 0
37931 1 6 -3.3000000000000002e-01 1.6036090442009755e+01 4.2019103392127732e+01 1.3266179473312198e+01 -2 4 0
37927 1 3 5.9999999999999998e-02 1.3657113668442944e+01 4.2513334422868702e+01 1.6176124683883998e+01 -2 4 0
37907 1 2 0.0000000000000000e+00 1.5881664421827098e+01 4.0298953519595308e+01 1.7223404010429796e+01 -2 4 0
38970 1 8 2.9999999999999999e-02 2.9114504074893670e+00 2.3909537594852274e+01 1.8699348539380576e+01 -2 4 0
38688 1 3 5.9999999999999998e-02 1.1257972894771958e+01 2.4150200521849889e+01 1.8154990808541200e+01 -2 4 0
38704 1 3 5.9999999999999998e-02 8.1695112397204142e+00 2.3684592600259098e+01 1.8924292906540725e+01 -2 4 0
38663 1 3 5.9999999999999998e-02 1.1551206190970277e+01 2.3298094617807486e+01 2.1827218367275648e+01 -2 4 0
38689 1 3 5.9999999999999998e-02 1.0387175936600840e+01 2.3972326646775148e+01 1.9653587621469178e+01 -2 4 0
38661 1 1 -1.7999999999999999e-01 1.2625923009268796e+01 2.3435928741492766e+01 2.2015880166558745e+01 -2 4 0
38664 1 3 5.9999999999999998e-02 1.2764451926896568e+01 2.4366896082589175e+01 2.2617333725082581e+01 -2 4 0
38662 1 3 5.9999999999999998e-02 1.2853080798055013e+01 2.2596551696187316e+01 2.2709679494874766e+01 -2 4 0
38660 1 4 5.1000000000000001e-01 1.2976830741424966e+01 2.2188419467098758e+01 1.9734543170257488e+01 -2 4 0
38665 1 5 -4.2999999999999999e-01 1.3232141946255998e+01 2.2169228840776082e+01 1.8492661025471087e+01 -2 4 0
38657 1 2 0.0000000000000000e+00 1.3379498833205886e+01 2.3405279888297009e+01 2.0623751827929560e+01 -2 4 0
38656 1 9 -1.2000000000000000e-01 1.4939922253882136e+01 2.3052558961580164e+01 2.0835009663572915e+01 -2 4 0
38659 1 3 5.9999999999999998e-02 1.5374927799381297e+01 2.2915949419727305e+01 1.9869065682199526e+01 -2 4 0
38642 1 2 0.0000000000000000e+00 1.6023759677172983e+01 2.3883251615295823e+01 2.1620427158113660e+01 -2 4 0
38658 1 3 5.9999999999999998e-02 1.4910928371543870e+01 2.2041759716421300e+01 2.1283816380674544e+01 -2 4 0
38648 1 3 5.9999999999999998e-02 1.4910797667432147e+01 2.3855522122255461e+01 2.3561311083204306e+01 -2 4 0
38646 1 1 -1.7999999999999999e-01 1.5365490384056448e+01 2.4494557930044532e+01 2.2813585556357914e+01 -2 4 0
38968 1 8 2.9999999999999999e-02 1.4548741446764495e+00 2.4845800622270794e+01 1.8657459834239464e+01 -2 4 0
38967 1 7 1.6000000000000000e-01 2.5610104447650879e+00 2.4973353624116182e+01 1.8548640122442428e+01 -2 4 0
38976 1 1 -1.7999999999999999e-01 3.1609099274435781e+00 2.8618628468143616e+01 1.8321911366024782e+01 -2 4 0
38969 1 8 2.9999999999999999e-02 2.9081666748317363e+00 2.5636821342232125e+01 1.9341773888794826e+01 -2 4 0
38979 1 3 5.9999999999999998e-02 2.6455997655820789e+00 2.9400643558481423e+01 1.8914704901541374e+01 -2 4 0
38977 1 3 5.9999999999999998e-02 3.6817764055616613e+00 2.7947540287283012e+01 1.9043693494961026e+01 -2 4 0
38997 1 7 1.6000000000000000e-01 4.1138671948559269e+00 2.9138803163543429e+01 2.2271400400203845e+01 -2 4 0
38996 1 6 -3.3000000000000002e-01 5.0942665587112650e+00 2.9442311519235137e+01 2.1250955980874643e+01 -2 4 0
38999 1 8 2.9999999999999999e-02 3.0589877022914789e+00 2.9439493458989201e+01 2.2148753124652394e+01 -2 4 0
38998 1 8 2.9999999999999999e-02 4.0177202758103245e+00 2.8113464066528827e+01 2.2305359044895450e+01 -2 4 0
39000 1 8 2.9999999999999999e-02 4.5221721121487297e+00 2.9481166292132841e+01 2.3245009402003411e+01 -2 4 0
38987 1 2 0.0000000000000000e+00 5.8142028128649992e+00 3.0483021428422656e+01 1.9176587652402521e+01 -2 4 0
38990 1 4 5.1000000000000001e-01 4.8866866969446265e+00 3.0446928711294856e+01 2.0384759200316530e+01 -2 4 0
38992 1 3 5.9999999999999998e-02 6.2717246770966613e+00 2.8307653281409525e+01 1.9011727104044279e+01 -2 4 0
38686 1 9 -1.2000000000000000e-01 1.0749360153776939e+01 2.4712240977626248e+01 1.8950700729519976e+01 -2 4 0
38687 1 2 0.0000000000000000e+00 9.4895484687351015e+00 2.5257427766008352e+01 1.8271326183905945e+01 -2 4 0
38683 1 8 2.9999999999999999e-02 9.1470941639580694e+00 2.5331272458986760e+01 2.3240692004140836e+01 -2 4 0
38991 1 1 -1.7999999999999999e-01 6.7468818800872770e+00 2.9284691797452901e+01 1.9034454543822310e+01 -2 4 0
38678 1 3 5.9999999999999998e-02 1.1436044903860047e+01 2.7527713039615101e+01 1.8698464061157914e+01 -2 4 0
38692 1 3 5.9999999999999998e-02 7.8276441070164431e+00 2.6471877072673824e+01 1.8809805352788391e+01 -2 4 0
38685 1 8 2.9999999999999999e-02 1.0712851402764919e+01 2.6060495476938410e+01 2.3516632242789647e+01 -2 4 0
38681 1 6 -3.3000000000000002e-01 1.0256248977747756e+01 2.5577927488636291e+01 2.1550982100671483e+01 -2 4 0
38993 1 3 5.9999999999999998e-02 7.4590346520595663e+00 2.9255139655706724e+01 1.9795569953822955e+01 -2 4 0
38691 1 1 -1.7999999999999999e-01 8.8048711331416882e+00 2.6213616006769822e+01 1.9209811977032608e+01 -2 4 0
38693 1 3 5.9999999999999998e-02 9.2621134549627673e+00 2.7151507665478086e+01 1.9488852182536711e+01 -2 4 0
38684 1 8 2.9999999999999999e-02 9.4124077434022926e+00 2.7019771689042624e+01 2.2579853366825045e+01 -2 4 0
38682 1 7 1.6000000000000000e-01 9.8936833083991722e+00 2.6014163032354272e+01 2.2822440607955766e+01 -2 4 0
38694 1 3 5.9999999999999998e-02 8.5438512673069162e+00 2.5726011150990324e+01 2.0115463409374883e+01 -2 4 0
38675 1 4 5.1000000000000001e-01 1.1358479103635871e+01 2.6213316852771225e+01 2.1016402892925061e+01 -2 4 0
38672 1 2 0.0000000000000000e+00 1.1817698549848783e+01 2.5607100722237099e+01 1.9660373575204641e+01 -2 4 0
38680 1 5 -4.2999999999999999e-01 1.1925530938953138e+01 2.7151847007295327e+01 2.1610632559875548e+01 -2 4 0
38676 1 1 -1.7999999999999999e-01 1.2255328024396515e+01 2.6881812163500822e+01 1.8851107416640389e+01 -2 4 0
38673 1 3 5.9999999999999998e-02 1.3728594708766142e+01 2.4703275793826283e+01 1.8840196116428150e+01 -2 4 0
38671 1 9 -1.2000000000000000e-01 1.3210403182704610e+01 2.4796097218465686e+01 1.9825905329887789e+01 -2 4 0
37856 1 6 -3.3000000000000002e-01 1.5415134820107038e+01 2.9543252544808421e+01 1.9458377083233753e+01 -2 4 0
37850 1 4 5.1000000000000001e-01 1.4577549986189032e+01 3.0324855774110642e+01 1.8656401882887184e+01 -2 4 0
38677 1 3 5.9999999999999998e-02 1.3025594046116678e+01 2.7525851201789575e+01 1.9332431818948766e+01 -2 4 0
37859 1 8 2.9999999999999999e-02 1.4075927418776823e+01 2.9156586543116642e+01 2.0959129079202715e+01 -2 4 0
38649 1 3 5.9999999999999998e-02 1.4664457910449219e+01 2.5286207267980480e+01 2.2583414350516698e+01 -2 4 0
38674 1 3 5.9999999999999998e-02 1.3853390481919856e+01 2.5508338474510790e+01 2.0289574012555839e+01 -2 4 0
37857 1 7 1.6000000000000000e-01 1.4907386884482658e+01 2.8689781856808391e+01 2.0444033086039337e+01 -2 4 0
37858 1 8 2.9999999999999999e-02 1.4784064387172293e+01 2.7679345433176611e+01 2.0105383886301112e+01 -2 4 0
37855 1 5 -4.2999999999999999e-01 1.3394324137893198e+01 3.0340799877925331e+01 1.8755040282609968e+01 -2 4 0
38647 1 3 5.9999999999999998e-02 1.6052719872662244e+01 2.5065781633431332e+01 2.3382320995521034e+01 -2 4 0
37860 1 8 2.9999999999999999e-02 1.5587249313416510e+01 2.8708938840286404e+01 2.1325078609566344e+01 -2 4 0
39029 1 8 2.9999999999999999e-02 4.1406691788705912e+00 3.6197681736921965e+01 2.0923191636513124e+01 -2 4 0
22063 1 8 2.9999999999999999e-02 2.4192030845997484e-02 3.5607056288505888e+01 2.2149732839505941e+01 0 3 0
22073 1 3 5.9999999999999998e-02 8.2101555743376509e-01 3.5148850971620881e+01 1.9048342151972850e+01 0 3 0
39004 1 3 5.9999999999999998e-02 5.9396180572403265e+00 3.2719797656429812e+01 1.9486828171815777e+01 -2 4 0
38995 1 5 -4.2999999999999999e-01 3.9249047635179042e+00 3.1229656030755500e+01 2.0425441423662701e+01 -2 4 0
39026 1 6 -3.3000000000000002e-01 5.8529303616475881e+00 3.5293711761330520e+01 2.0061471059542910e+01 -2 4 0
39027 1 7 1.6000000000000000e-01 4.4820753407594021e+00 3.5823390469091471e+01 2.0008461545204753e+01 -2 4 0
39028 1 8 2.9999999999999999e-02 4.3913314635240450e+00 3.6682504202516668e+01 1.9351357158094125e+01 -2 4 0
39030 1 8 2.9999999999999999e-02 3.8954516391806555e+00 3.4974937841495397e+01 1.9629942072520286e+01 -2 4 0
39007 1 3 5.9999999999999998e-02 7.2691884480921436e+00 3.0874376196439588e+01 2.1646875905946590e+01 -2 4 0
39008 1 3 5.9999999999999998e-02 6.7410799537190975e+00 3.2543729877899352e+01 2.1839581123535396e+01 -2 4 0
39033 1 3 5.9999999999999998e-02 9.4237575524249717e+00 3.6440104516039995e+01 1.8247141403618919e+01 -2 4 0
39001 1 9 -1.2000000000000000e-01 6.6598628890036355e+00 3.1926363593163860e+01 1.9160202609089207e+01 -2 4 0
39010 1 5 -4.2999999999999999e-01 9.8920644954574062e+00 3.0948773962625253e+01 2.0520291630814160e+01 -2 4 0
39011 1 6 -3.3000000000000002e-01 9.2940987465770739e+00 3.1440320287643161e+01 1.8340911432962535e+01 -2 4 0
39020 1 4 5.1000000000000001e-01 6.5543833860387597e+00 3.5165236477374208e+01 1.8863231923445728e+01 -2 4 0
39006 1 1 -1.7999999999999999e-01 7.5514299138970600e+00 3.1938664469224985e+01 2.1516806061748451e+01 -2 4 0
39005 1 4 5.1000000000000001e-01 9.1328353987632855e+00 3.1444491896408223e+01 1.9659369069647102e+01 -2 4 0
39009 1 3 5.9999999999999998e-02 8.3425229679780113e+00 3.2168707333320775e+01 2.2235333226645242e+01 -2 4 0
39002 1 2 0.0000000000000000e+00 7.9037398028071966e+00 3.2246770548457661e+01 2.0063940782051510e+01 -2 4 0
39019 1 3 5.9999999999999998e-02 9.4921946482194777e+00 3.3841200779570578e+01 2.0232342368496582e+01 -2 4 0
39016 1 9 -1.2000000000000000e-01 8.4074472832208187e+00 3.3789243068564460e+01 2.0097082429199418e+01 -2 4 0
39018 1 3 5.9999999999999998e-02 8.0714730469400280e+00 3.4210207460054434e+01 2.1050511441259605e+01 -2 4 0
39017 1 2 0.0000000000000000e+00 8.0795446724945439e+00 3.4862087291430420e+01 1.9007336222470737e+01 -2 4 0
39034 1 3 5.9999999999999998e-02 9.8114636044950316e+00 3.5926379124040899e+01 2.0036312326238583e+01 -2 4 0
39031 1 9 -1.2000000000000000e-01 9.0223264681617685e+00 3.6187763228700994e+01 1.9252505388336655e+01 -2 4 0
39038 1 3 5.9999999999999998e-02 8.1753826199366824e+00 3.6487589280625514e+01 2.1891353717137044e+01 -2 4 0
37875 1 8 2.9999999999999999e-02 1.2314736529333720e+01 3.2799929667555766e+01 2.2282371886807841e+01 -2 4 0
37874 1 8 2.9999999999999999e-02 1.2665748783090732e+01 3.1173715615184559e+01 2.1325521982035504e+01 -2 4 0
39055 1 5 -4.2999999999999999e-01 1.2389849747280660e+01 3.6712749493672071e+01 2.0565938805330500e+01 -2 4 0
37878 1 3 5.9999999999999998e-02 1.4774428091726909e+01 3.5205793715063791e+01 1.8428514988825619e+01 -2 4 0
37873 1 8 2.9999999999999999e-02 1.3465335597136082e+01 3.1592082573853187e+01 2.2628994091632624e+01 -2 4 0
37872 1 7 1.6000000000000000e-01 1.3028086389301034e+01 3.2126415049099514e+01 2.1818093120608957e+01 -2 4 0
37870 1 5 -4.2999999999999999e-01 1.2933094258742676e+01 3.3385746981057338e+01 1.9514698730364508e+01 -2 4 0
37876 1 9 -1.2000000000000000e-01 1.5523469936420602e+01 3.4937051800590581e+01 1.9126093275974821e+01 -2 4 0
37879 1 3 5.9999999999999998e-02 1.5186661069659459e+01 3.5372582255817839e+01 2.0088603036057417e+01 -2 4 0
37871 1 6 -3.3000000000000002e-01 1.4152829812332390e+01 3.2639945919699379e+01 2.1273338483343807e+01 -2 4 0
37865 1 4 5.1000000000000001e-01 1.4030082948791931e+01 3.3180191773918907e+01 2.0041944028617149e+01 -2 4 0
37862 1 2 0.0000000000000000e+00 1.5405321574860615e+01 3.3398357647311343e+01 1.9318248365591639e+01 -2 4 0
22039 1 3 5.9999999999999998e-02 3.1077715740317535e-01 4.1790132175701153e+01 1.9706048272106816e+01 0 3 0
38123 1 3 5.9999999999999998e-02 2.7860075914449780e+00 4.0016597955731825e+01 1.8489240855093758e+01 -2 4 0
22053 1 3 5.9999999999999998e-02 3.3192048480658481e-01 3.9716627686422882e+01 1.8929841288624139e+01 0 3 0
22060 1 5 -4.2999999999999999e-01 9.5258893088754071e-01 3.7386343612003962e+01 2.0293133761888015e+01 0 3 0
22035 1 8 2.9999999999999999e-02 1.3942828060237551e+00 4.0403865346621174e+01 2.3379639922924930e+01 0 3 0
22034 1 8 2.9999999999999999e-02 2.8764725910173881e+00 4.0904251880951406e+01 2.2371624886681175e+01 0 3 0
22032 1 7 1.6000000000000000e-01 1.9008148748375604e+00 4.1203084502329467e+01 2.2803198522972703e+01 0 3 0
38107 1 3 5.9999999999999998e-02 2.4229961515463323e+00 4.1897450383705191e+01 1.9195247708129624e+01 -2 4 0
22031 1 6 -3.3000000000000002e-01 1.1525774833645475e+00 4.1901241870417323e+01 2.1884892701303599e+01 0 3 0
38106 1 1 -1.7999999999999999e-01 3.3548893598989857e+00 4.2391896546929317e+01 1.9244547119946532e+01 -2 4 0
38109 1 3 5.9999999999999998e-02 4.0114120580214108e+00 4.1661926495431196e+01 1.9752960165670252e+01 -2 4 0
22033 1 8 2.9999999999999999e-02 2.2825016838727690e+00 4.1992136363178872e+01 2.3486756096370922e+01 0 3 0
22259 1 8 2.9999999999999999e-02 8.0060356080139172e-02 4.2422228123300989e+01 6.7045559649715498e+00 0 3 0
38104 1 3 5.9999999999999998e-02 5.8828341328129028e+00 4.2687030231182376e+01 1.8836845738126897e+01 -2 4 0
38098 1 8 2.9999999999999999e-02 5.2744874965849977e+00 4.3000849839000324e+01 2.3269633078138714e+01 -2 4 0
39039 1 3 5.9999999999999998e-02 6.7406955769735122e+00 3.7173364587175605e+01 2.1154556605537032e+01 -2 4 0
38295 1 8 2.9999999999999999e-02 1.0433779462717149e+01 4.1938441492299233e+01 1.8496807531667216e+01 -2 4 0
39040 1 5 -4.2999999999999999e-01 6.5435274580595140e+00 3.9130754507710037e+01 1.9395207546931371e+01 -2 4 0
39054 1 3 5.9999999999999998e-02 1.0400300745517415e+01 3.7254102417017656e+01 2.2304557027196882e+01 -2 4 0
39036 1 1 -1.7999999999999999e-01 7.7846311572978655e+00 3.7350926976779817e+01 2.1288549643124142e+01 -2 4 0
39053 1 3 5.9999999999999998e-02 1.1857572076241834e+01 3.8004922177532634e+01 2.2536083540194046e+01 -2 4 0
39037 1 3 5.9999999999999998e-02 7.8462753475874178e+00 3.8241097988449525e+01 2.1918387796266561e+01 -2 4 0
39061 1 9 -1.2000000000000000e-01 1.1806804754177472e+01 3.9978206430046065e+01 2.0578611473417524e+01 -2 4 0
39032 1 2 0.0000000000000000e+00 8.4551706404989062e+00 3.7593070237819518e+01 1.9861129418186493e+01 -2 4 0
39056 1 6 -3.3000000000000002e-01 1.1896691883839649e+01 3.7767507799358761e+01 1.8636132255159954e+01 -2 4 0
39051 1 1 -1.7999999999999999e-01 1.0862589421823303e+01 3.8247322376295671e+01 2.2156570620149882e+01 -2 4 0
39035 1 4 5.1000000000000001e-01 7.3591082764204181e+00 3.8312509615821973e+01 1.8966020315916495e+01 -2 4 0
39047 1 2 0.0000000000000000e+00 1.0977418189380566e+01 3.8680514305001218e+01 2.0724111984772119e+01 -2 4 0
39046 1 9 -1.2000000000000000e-01 9.5835999149741973e+00 3.8707984726194177e+01 1.9970397957799999e+01 -2 4 0
39048 1 3 5.9999999999999998e-02 9.8328444765744667e+00 3.9068460348348033e+01 1.8949324886935724e+01 -2 4 0
39049 1 3 5.9999999999999998e-02 9.0742506607172384e+00 3.9663904002053840e+01 2.0206575150784150e+01 -2 4 0
39072 1 7 1.6000000000000000e-01 8.3176367958490864e+00 4.1871064563927177e+01 2.1795133321462426e+01 -2 4 0
39071 1 6 -3.3000000000000002e-01 9.6240711621814015e+00 4.1843689090666331e+01 2.1331756622735586e+01 -2 4 0
39070 1 5 -4.2999999999999999e-01 1.0353324167664553e+01 4.1687760006061133e+01 2.3474447089198105e+01 -2 4 0
39065 1 4 5.1000000000000001e-01 1.0576777391388326e+01 4.1588587229015566e+01 2.2265137886963636e+01 -2 4 0
39052 1 3 5.9999999999999998e-02 1.0239116839054956e+01 3.8973111718414089e+01 2.2736109501475418e+01 -2 4 0
39063 1 3 5.9999999999999998e-02 1.1414411477016124e+01 4.0447603414263753e+01 1.9587987016575902e+01 -2 4 0
39073 1 8 2.9999999999999999e-02 8.0628346371278568e+00 4.1095177378713963e+01 2.2460901673485203e+01 -2 4 0
39062 1 2 0.0000000000000000e+00 1.1926378725272453e+01 4.1151137784561307e+01 2.1667276628255113e+01 -2 4 0
39050 1 4 5.1000000000000001e-01 1.1803728656005056e+01 3.7618646233437659e+01 1.9957220482435204e+01 -2 4 0
39074 1 8 2.9999999999999999e-02 7.5435812235219046e+00 4.1735641266002098e+01 2.1025908787212735e+01 -2 4 0
39075 1 8 2.9999999999999999e-02 8.1596394194707393e+00 4.2816405108964638e+01 2.2365191891567850e+01 -2 4 0
39069 1 3 5.9999999999999998e-02 1.2219599906867842e+01 4.0100018415217072e+01 2.3588018879523862e+01 -2 4 0
39079 1 3 5.9999999999999998e-02 1.3802504715982428e+01 4.2002381617648687e+01 2.1129988166837656e+01 -2 4 0
39068 1 3 5.9999999999999998e-02 1.3393048144931921e+01 3.9785980185112621e+01 2.2410242713782832e+01 -2 4 0
37898 1 3 5.9999999999999998e-02 1.5425778191911583e+01 3.7280025082415293e+01 2.0764077560151545e+01 -2 4 0
39064 1 3 5.9999999999999998e-02 1.2807555097241822e+01 3.9680020335960052e+01 2.0342487416024753e+01 -2 4 0
39059 1 8 2.9999999999999999e-02 1.3799388422709916e+01 3.7109699181060790e+01 1.8319700179298440e+01 -2 4 0
39078 1 3 5.9999999999999998e-02 1.2648699613552459e+01 4.2470163670820199e+01 2.0020027304357871e+01 -2 4 0
39076 1 9 -1.2000000000000000e-01 1.2749045666907540e+01 4.2357534138734621e+01 2.1048788504964065e+01 -2 4 0
37899 1 3 5.9999999999999998e-02 1.4362316403163385e+01 3.8364815268506142e+01 1.9853027537858743e+01 -2 4 0
39066 1 1 -1.7999999999999999e-01 1.2779543331136548e+01 4.0608959542531103e+01 2.2819924559831072e+01 -2 4 0
37909 1 3 5.9999999999999998e-02 1.5471364122587499e+01 4.0364874147829319e+01 1.9437817722451321e+01 -2 4 0
37897 1 3 5.9999999999999998e-02 1.5339929551778541e+01 3.8864781431402982e+01 2.1170188311478736e+01 -2 4 0
16732 1 3 5.9999999999999998e-02 1.6119537890236320e+01 4.1755841675226868e+01 2.7735824478024624e+00 0 3 0
16813 1 8 2.9999999999999999e-02 1.6139828093595334e+01 3.0810579195991345e+01 1.0150320355174939e+01 0 3 0
38294 1 8 2.9999999999999999e-02 1.1514284226666849e+01 4.3153405843425233e+01 1.8166802089443642e+01 -2 4 0
16882 1 3 5.9999999999999998e-02 9.9891616785937618e+00 2.1605622886946410e+01 5.5266099019385067e+00 0 3 0
22287 1 7 1.6000000000000000e-01 4.2870444688216018e+00 4.5220470210101873e+01 4.0018470819633647e+00 0 3 0
22286 1 6 -3.3000000000000002e-01 4.7740517796875563e+00 4.4865377449501842e+01 5.3224736300825555e+00 0 3 0
22289 1 8 2.9999999999999999e-02 3.2247265312641291e+00 4.5081924163784770e+01 3.9020475150093112e+00 0 3 0
22290 1 8 2.9999999999999999e-02 4.7996074910005895e+00 4.4631684283228253e+01 3.2599093247343633e+00 0 3 0
22288 1 8 2.9999999999999999e-02 4.3521612636386813e+00 4.6229391544712996e+01 3.7613013240124640e+00 0 3 0
22303 1 8 2.9999999999999999e-02 6.1561148573089663e-01 4.6984920860189973e+01 5.3746757884689984e+00 0 3 0
9420 1 8 2.9999999999999999e-02 4.8560949296480121e-01 4.4522322881669083e+01 3.2519483596124803e+00 -1 3 0
16303 1 8 2.9999999999999999e-02 3.3998175498818219e+00 4.9202933556624650e+01 3.4278957558134020e+00 0 3 0
16295 1 4 5.1000000000000001e-01 5.9259460585733530e+00 4.9104563655115541e+01 4.2732505579309832e+00 0 3 0
16300 1 5 -4.2999999999999999e-01 5.3357778605738568e+00 4.8831516368301088e+01 5.3247275620925905e+00 0 3 0
9418 1 8 2.9999999999999999e-02 8.4412947778920111e-02 4.5148146882925040e+01 1.7179658377557185e+00 -1 3 0
16306 1 9 -1.2000000000000000e-01 7.6502951572598468e+00 4.7305315819084953e+01 4.3026109699214485e+00 0 3 0
16308 1 3 5.9999999999999998e-02 7.8908328531307186e+00 4.7221340227766710e+01 5.4164232005051698e+00 0 3 0
16310 1 4 5.1000000000000001e-01 1.0019948964151821e+01 4.6994236030147711e+01 3.1899773164520488e+00 0 3 0
16309 1 3 5.9999999999999998e-02 6.7153798585053863e+00 4.6706438588368400e+01 4.2359745644956526e+00 0 3 0
16307 1 2 0.0000000000000000e+00 8.6060797637379824e+00 4.6467286761567642e+01 3.2539121006402345e+00 0 3 0
16311 1 1 -1.7999999999999999e-01 7.8965169970306182e+00 4.6446650301405967e+01 1.8905753245604477e+00 0 3 0
16316 1 6 -3.3000000000000002e-01 1.0571797595649098e+01 4.7467647827382855e+01 4.3510434448390720e+00 0 3 0
16315 1 5 -4.2999999999999999e-01 1.0630542579536545e+01 4.6968191937520061e+01 2.0996733265978591e+00 0 3 0
16312 1 3 5.9999999999999998e-02 7.4824027360502239e+00 4.5523409800980929e+01 1.4785573134056731e+00 0 3 0
16313 1 3 5.9999999999999998e-02 8.5100013401807768e+00 4.6804694980994284e+01 1.0940367719232460e+00 0 3 0
16314 1 3 5.9999999999999998e-02 7.0679515401840511e+00 4.7103183127349006e+01 1.8612300365238019e+00 0 3 0
16321 1 9 -1.2000000000000000e-01 8.6716763220935853e+00 4.5034784434953792e+01 3.9688940873211984e+00 0 3 0
16323 1 3 5.9999999999999998e-02 8.5838477277523584e+00 4.5074926790966316e+01 5.0728550293229597e+00 0 3 0
16324 1 3 5.9999999999999998e-02 7.6957257784806430e+00 4.4600505601494156e+01 3.7004738821737275e+00 0 3 0
16327 1 3 5.9999999999999998e-02 1.0035333142326476e+01 4.4748538362580732e+01 1.5923055938870341e+00 0 3 0
16325 1 4 5.1000000000000001e-01 1.1042071741235810e+01 4.4130868012531515e+01 3.9868061456570518e+00 0 3 0
16331 1 6 -3.3000000000000002e-01 1.1235997405636349e+01 4.3997731560941176e+01 5.3140704756271449e+00 0 3 0
16322 1 2 0.0000000000000000e+00 9.5950765400793632e+00 4.3883241308873295e+01 3.5399241581507872e+00 0 3 0
16326 1 1 -1.7999999999999999e-01 9.5499354571379911e+00 4.3787264291589850e+01 1.9993768109281280e+00 0 3 0
16328 1 3 5.9999999999999998e-02 8.5478820367433492e+00 4.3653256650089901e+01 1.6220785864775300e+00 0 3 0
16292 1 2 0.0000000000000000e+00 7.4764072000314394e+00 4.8868414577715768e+01 4.1378612946770135e+00 0 3 0
16293 1 3 5.9999999999999998e-02 8.9849277835408508e+00 4.9068282901370885e+01 5.6203811260643093e+00 0 3 0
16317 1 7 1.6000000000000000e-01 1.1931233401649994e+01 4.7771653326232027e+01 4.4384298685979848e+00 0 3 0
16330 1 5 -4.2999999999999999e-01 1.1909336734474515e+01 4.4274038075496591e+01 3.1803986311934178e+00 0 3 0
16320 1 8 2.9999999999999999e-02 1.2046475326938490e+01 4.8486568749682583e+01 5.2292033893500136e+00 0 3 0
16297 1 3 5.9999999999999998e-02 7.6412190164586402e+00 4.9122320654644135e+01 1.8831489579490759e+00 0 3 0
16318 1 8 2.9999999999999999e-02 1.2362410190878206e+01 4.8153567881675684e+01 3.5373563273877684e+00 0 3 0
16319 1 8 2.9999999999999999e-02 1.2421353355394437e+01 4.6802247444254483e+01 4.6617188703712280e+00 0 3 0
16332 1 7 1.6000000000000000e-01 1.2511022343737020e+01 4.3942858606556428e+01 5.8428003507712605e+00 0 3 0
16725 1 8 2.9999999999999999e-02 1.5758052806490021e+01 4.5656464117959231e+01 1.1130496792206479e+00 0 3 0
16724 1 8 2.9999999999999999e-02 1.5426755850625833e+01 4.7075729858033689e+01 2.0849407336987991e+00 0 3 0
16334 1 8 2.9999999999999999e-02 1.3217954018289305e+01 4.4712519421626865e+01 5.5146115313893302e+00 0 3 0
16304 1 8 2.9999999999999999e-02 3.7662555719611137e+00 4.9851032266806172e+01 1.8641917477674834e+00 0 3 0
16301 1 6 -3.3000000000000002e-01 5.4050517830686085e+00 4.9575634774022085e+01 3.1090117147913032e+00 0 3 0
16302 1 7 1.6000000000000000e-01 4.0249632579926917e+00 4.9872996381313548e+01 2.9034730771085031e+00 0 3 0
16305 1 8 2.9999999999999999e-02 3.6499242803723777e+00 5.0902677407765729e+01 3.1629624946676467e+00 0 3 0
16245 1 8 2.9999999999999999e-02 2.8473576103858416e+00 5.3105345924343837e+01 3.9550913109887764e+00 0 3 0
16243 1 8 2.9999999999999999e-02 3.2791455048319542e+00 5.4216114378626990e+01 2.6983133297988751e+00 0 3 0
16244 1 8 2.9999999999999999e-02 1.6559081272533520e+00 5.4184007613568092e+01 3.2657053448378255e+00 0 3 0
16242 1 7 1.6000000000000000e-01 2.6954275180872265e+00 5.4095545802863001e+01 3.5857087970641599e+00 0 3 0
16241 1 6 -3.3000000000000002e-01 3.1092574989512505e+00 5.5001787009820923e+01 4.6111362420470536e+00 0 3 0
16235 1 4 5.1000000000000001e-01 2.7268189995923588e+00 5.4929776805517314e+01 5.8912441999356302e+00 0 3 0
16264 1 3 5.9999999999999998e-02 6.1102196133389333e+00 5.4427315878655904e+01 4.7977200743400488e+00 0 3 0
16298 1 3 5.9999999999999998e-02 9.1229582771331383e+00 4.9445229546382684e+01 2.7396590908273128e+00 0 3 0
16296 1 1 -1.7999999999999999e-01 7.9933825209604850e+00 4.9504430199001888e+01 2.8272860694776534e+00 0 3 0
16291 1 9 -1.2000000000000000e-01 8.0868044043281131e+00 4.9560763259415509e+01 5.4141965795676219e+00 0 3 0
16299 1 3 5.9999999999999998e-02 7.7260576644112238e+00 5.0529121589790940e+01 2.7269054364690390e+00 0 3 0
16285 1 5 -4.2999999999999999e-01 1.0713470695825848e+01 5.0647084452074132e+01 4.7688605430885982e+00 0 3 0
16280 1 4 5.1000000000000001e-01 9.6888549788479157e+00 5.1336251739225048e+01 4.7062137784789613e+00 0 3 0
16286 1 6 -3.3000000000000002e-01 9.5030582198836626e+00 5.2341218087963242e+01 3.7451436311863429e+00 0 3 0
16278 1 3 5.9999999999999998e-02 7.0352380294970853e+00 5.2255172027759969e+01 4.6773550878164958e+00 0 3 0
16269 1 3 5.9999999999999998e-02 8.7164995856935548e+00 5.4609295164406362e+01 4.8520841330376090e+00 0 3 0
16287 1 7 1.6000000000000000e-01 1.0515503525723471e+01 5.2682846683940944e+01 2.8520071092130803e+00 0 3 0
16276 1 9 -1.2000000000000000e-01 7.3819639419573191e+00 5.2161960479801223e+01 5.7028392879535570e+00 0 3 0
16289 1 8 2.9999999999999999e-02 1.0929356126329077e+01 5.3613606398983144e+01 3.1656319369663684e+00 0 3 0
16290 1 8 2.9999999999999999e-02 1.0106391047450993e+01 5.2911871845176151e+01 1.8068523324450536e+00 0 3 0
16277 1 2 0.0000000000000000e+00 8.5843854279130536e+00 5.1096474374701003e+01 5.6596002772196519e+00 0 3 0
16288 1 8 2.9999999999999999e-02 1.1325656210045812e+01 5.2021932567799077e+01 2.7182051905174243e+00 0 3 0
16266 1 1 -1.7999999999999999e-01 8.8611912225611729e+00 5.4408116163121910e+01 5.8951663205339955e+00 0 3 0
16261 1 9 -1.2000000000000000e-01 6.2823471743748804e+00 5.4537076107021306e+01 5.9144384744281808e+00 0 3 0
16267 1 3 5.9999999999999998e-02 9.7133424409932214e+00 5.3718059671368756e+01 6.0633082628303647e+00 0 3 0
38370 1 8 2.9999999999999999e-02 1.2647031059719726e+01 5.3250346615313070e+01 5.8563447105697364e+00 -2 4 0
27084 1 3 5.9999999999999998e-02 1.5422558058960306e+01 5.4827662769649841e+01 5.6571884575496929e+00 0 3 0
27082 1 3 5.9999999999999998e-02 1.5196587727731831e+01 5.5472450274126253e+01 3.9951421501726316e+00 0 3 0
9525 1 8 2.9999999999999999e-02 2.2334144976619990e+00 5.6352256619663351e+01 1.4609419048315526e+00 -1 3 0
9524 1 8 2.9999999999999999e-02 3.4323375653008972e+00 5.7678777032672301e+01 1.3214898242962643e+00 -1 3 0
9523 1 8 2.9999999999999999e-02 3.5212958310731990e+00 5.6585492283157244e+01 2.4953940711802365e+00 -1 3 0
16249 1 3 5.9999999999999998e-02 4.4116106228292633e+00 5.6969726656076787e+01 5.1208143832500603e+00 0 3 0
9522 1 7 1.6000000000000000e-01 2.7845908219494082e+00 5.7116307608885243e+01 2.0197786141368606e+00 -1 3 0
9521 1 6 -3.3000000000000002e-01 2.0101877439617679e+00 5.7992318164044221e+01 2.7995605041967759e+00 -1 3 0
9520 1 5 -4.2999999999999999e-01 1.0320474268310846e+00 5.8973262603174156e+01 1.0252245445989059e+00 -1 3 0
9513 1 3 5.9999999999999998e-02 3.7483675216869949e-01 5.8600678186647542e+01 5.0285855972542626e+00 -1 3 0
9515 1 4 5.1000000000000001e-01 1.2219358115779930e+00 5.8923456767854965e+01 2.2387164266703889e+00 -1 3 0
9512 1 2 0.0000000000000000e+00 6.8179825057501264e-01 5.9920532057247236e+01 3.2762877601278895e+00 -1 3 0
9528 1 3 5.9999999999999998e-02 2.0936622780111254e+00 6.0321060855375542e+01 4.9444006279316683e+00 -1 3 0
9526 1 9 -1.2000000000000000e-01 1.7949302174603015e+00 6.0762873476403726e+01 3.9590032262707844e+00 -1 3 0
9532 1 3 5.9999999999999998e-02 2.6639855405067605e+00 6.0820327523709395e+01 9.7762617616786895e-01 -1 3 0
9530 1 4 5.1000000000000001e-01 4.1267314843685812e+00 6.0160739479494246e+01 3.1852100398629837e+00 -1 3 0
9535 1 5 -4.2999999999999999e-01 4.5851309483474623e+00 5.9675017501767947e+01 4.2456991164433520e+00 -1 3 0
9536 1 6 -3.3000000000000002e-01 4.4904381301782230e+00 5.9600367445909136e+01 1.9433963980952085e+00 -1 3 0
9527 1 2 0.0000000000000000e+00 3.0629438698530533e+00 6.1293208237910051e+01 3.1508834355891819e+00 -1 3 0
9539 1 8 2.9999999999999999e-02 5.5456447797654729e+00 5.8088334465727520e+01 2.8088182335702099e+00 -1 3 0
9537 1 7 1.6000000000000000e-01 5.5413281402223422e+00 5.8648923891199644e+01 1.8744769992484513e+00 -1 3 0
9538 1 8 2.9999999999999999e-02 5.3685106347549052e+00 5.7989881371823920e+01 1.0889849376387757e+00 -1 3 0
9529 1 3 5.9999999999999998e-02 1.1625023831725576e+00 6.1617157363886520e+01 4.2361880666287623e+00 -1 3 0
25890 1 8 2.9999999999999999e-02 1.5899676208016412e+01 6.4106221399272428e+01 2.0657157630400089e+01 0 3 0
9540 1 8 2.9999999999999999e-02 6.3939428328709953e+00 5.9302098975863011e+01 1.6827593765286810e+00 -1 3 0
16255 1 5 -4.2999999999999999e-01 6.8582804511721793e+00 5.6430609140684581e+01 3.9312598530610154e+00 0 3 0
16250 1 4 5.1000000000000001e-01 6.9143172215746631e+00 5.6758656285893402e+01 5.1172635402769799e+00 0 3 0
16258 1 8 2.9999999999999999e-02 9.3477307529970286e+00 5.9197703051055662e+01 4.9336683193627735e+00 0 3 0
16260 1 8 2.9999999999999999e-02 9.1400744540857755e+00 5.7932502316699242e+01 3.6944532088654909e+00 0 3 0
16259 1 8 2.9999999999999999e-02 7.9750590997720003e+00 5.9018674765021295e+01 3.8787238320551936e+00 0 3 0
16256 1 6 -3.3000000000000002e-01 7.7801343765178324e+00 5.7796705626499367e+01 5.5867005930686995e+00 0 3 0
16257 1 7 1.6000000000000000e-01 8.6160617885789179e+00 5.8438791724237809e+01 4.5494968078524671e+00 0 3 0
27104 1 8 2.9999999999999999e-02 1.1006514850717856e+01 5.7695710924757179e+01 1.9968894674230033e+00 0 3 0
27102 1 7 1.6000000000000000e-01 1.1373721852028085e+01 5.8688711766824071e+01 1.9673727985436842e+00 0 3 0
27103 1 8 2.9999999999999999e-02 1.0659805723782483e+01 5.9430173194464807e+01 1.7881977357890577e+00 0 3 0
27105 1 8 2.9999999999999999e-02 1.1975039570183878e+01 5.8616432715422782e+01 1.0615987053266203e+00 0 3 0
27101 1 6 -3.3000000000000002e-01 1.2155468079350284e+01 5.8988124449871457e+01 3.0654679092871957e+00 0 3 0
27240 1 8 2.9999999999999999e-02 7.0884110408452088e+00 6.1493826522003772e+01 4.7490351530143862e+00 0 3 0
27114 1 3 5.9999999999999998e-02 1.2670086520432275e+01 6.1189509629496087e+01 1.9573768277180943e+00 0 3 0
27081 1 1 -1.7999999999999999e-01 1.5080101826052232e+01 5.5710752479386770e+01 5.0789944479652389e+00 0 3 0
27083 1 3 5.9999999999999998e-02 1.4015607913136890e+01 5.5776095815987716e+01 5.3124138876876721e+00 0 3 0
27095 1 4 5.1000000000000001e-01 1.2815568607525725e+01 5.8125384053020177e+01 3.7858710239551887e+00 0 3 0
27092 1 2 0.0000000000000000e+00 1.3807444080716390e+01 5.8811130593756587e+01 4.7990799969090814e+00 0 3 0
27106 1 9 -1.2000000000000000e-01 1.3852005973023347e+01 6.0397682641593356e+01 4.6375595713781443e+00 0 3 0
27100 1 5 -4.2999999999999999e-01 1.2725201423616683e+01 5.6910296557159867e+01 3.6289858265987065e+00 0 3 0
27108 1 3 5.9999999999999998e-02 1.4532907071230440e+01 6.0552200177242334e+01 5.4767898324926065e+00 0 3 0
27109 1 3 5.9999999999999998e-02 1.3022925969820768e+01 6.0918282225639423e+01 4.9771783304735866e+00 0 3 0
27107 1 2 0.0000000000000000e+00 1.4303637933118340e+01 6.1342538715981448e+01 3.5040372310760142e+00 0 3 0
27091 1 9 -1.2000000000000000e-01 1.5275413542961701e+01 5.8181012162143091e+01 4.6167379056765459e+00 0 3 0
27115 1 5 -4.2999999999999999e-01 1.4898449546864613e+01 6.0318769550616103e+01 1.4289481456787310e+00 0 3 0
27110 1 4 5.1000000000000001e-01 1.5295018797326355e+01 6.0742614409185258e+01 2.5174265036445558e+00 0 3 0
27093 1 3 5.9999999999999998e-02 1.5368487550089052e+01 5.7991148500508309e+01 3.5193023236753964e+00 0 3 0
27077 1 2 0.0000000000000000e+00 1.5903094887144125e+01 5.6963754269198859e+01 5.4830771290695024e+00 0 3 0
27094 1 3 5.9999999999999998e-02 1.5973820450428901e+01 5.8928532191150360e+01 4.9070024154203438e+00 0 3 0
9517 1 3 5.9999999999999998e-02 2.4634198292194484e-01 6.1738839654647983e+01 2.0192809924761890e+00 -1 3 0
9531 1 1 -1.7999999999999999e-01 2.8953208434816053e+00 6.1695881942764125e+01 1.6361487311526686e+00 -1 3 0
9533 1 3 5.9999999999999998e-02 3.8313518106967464e+00 6.2005624685317954e+01 1.3544830359733544e+00 -1 3 0
9534 1 3 5.9999999999999998e-02 2.1901293066832532e+00 6.2513759250174132e+01 1.4047103248934334e+00 -1 3 0
9543 1 3 5.9999999999999998e-02 4.2764156050275357e+00 6.2150877919609357e+01 4.7640340464274953e+00 -1 3 0
9541 1 9 -1.2000000000000000e-01 3.7536826854801366e+00 6.2498849502234293e+01 3.8879303983557656e+00 -1 3 0
9544 1 3 5.9999999999999998e-02 4.6146029791925045e+00 6.2710094367574428e+01 3.2553663931303287e+00 -1 3 0
9548 1 3 5.9999999999999998e-02 1.1431852481494298e+00 6.3385299027702786e+01 3.1394794267268837e+00 -1 3 0
9542 1 2 0.0000000000000000e+00 3.0830120595068995e+00 6.3878965564766574e+01 4.2015311288788846e+00 -1 3 0
9545 1 4 5.1000000000000001e-01 2.5157590933497400e+00 6.3676917404925909e+01 5.6336035438929049e+00 -1 3 0
9546 1 1 -1.7999999999999999e-01 1.8379874340679523e+00 6.4096187223485728e+01 3.2556964616318083e+00 -1 3 0
9550 1 5 -4.2999999999999999e-01 1.3128595344420211e+00 6.3530217535066157e+01 5.8122530347637342e+00 -1 3 0
9549 1 3 5.9999999999999998e-02 2.2325888937448379e+00 6.4409754547431362e+01 2.2944190717849251e+00 -1 3 0
9559 1 3 5.9999999999999998e-02 5.0256292452781475e+00 6.4579786490126423e+01 4.7152041648750460e+00 -1 3 0
27238 1 8 2.9999999999999999e-02 8.0605722840547820e+00 6.3001654886719997e+01 4.6208886375730556e+00 0 3 0
27237 1 7 1.6000000000000000e-01 7.3728330217242579e+00 6.2424363120151980e+01 5.2630192863819678e+00 0 3 0
27239 1 8 2.9999999999999999e-02 6.5872174186023216e+00 6.3165876204058542e+01 5.3251553695602523e+00 0 3 0
9583 1 8 2.9999999999999999e-02 8.2618172103419738e+00 6.3758661242700775e+01 2.2672557933011439e+00 -1 3 0
9585 1 8 2.9999999999999999e-02 9.5781395542023962e+00 6.4685612483508947e+01 1.3759662848346332e+00 -1 3 0
9582 1 7 1.6000000000000000e-01 8.9158150474071984e+00 6.4661647197292609e+01 2.2643644919269286e+00 -1 3 0
9584 1 8 2.9999999999999999e-02 9.4813671415187883e+00 6.4526947485006701e+01 3.2269192576881962e+00 -1 3 0
27113 1 3 5.9999999999999998e-02 1.2218967335783868e+01 6.2168599222711087e+01 3.3301164466689941e+00 0 3 0
27111 1 1 -1.7999999999999999e-01 1.3029337578613495e+01 6.1892116327360164e+01 2.6813999996523048e+00 0 3 0
27112 1 3 5.9999999999999998e-02 1.3162332850236441e+01 6.2744494347507192e+01 1.9016082207135117e+00 0 3 0
27123 1 3 5.9999999999999998e-02 1.4355136544726767e+01 6.2730228271557976e+01 5.0920251734150801e+00 0 3 0
27121 1 9 -1.2000000000000000e-01 1.5015687622174291e+01 6.2529044820119445e+01 4.2492939292578962e+00 0 3 0
27122 1 2 0.0000000000000000e+00 1.5203868001058414e+01 6.3964577158894173e+01 3.6482405655783037e+00 0 3 0
27129 1 3 5.9999999999999998e-02 1.5329794313742932e+01 6.3281878393860765e+01 1.5889297832939411e+00 0 3 0
27124 1 3 5.9999999999999998e-02 1.5980097994039271e+01 6.2191047104843278e+01 4.6858396643033808e+00 0 3 0
27126 1 1 -1.7999999999999999e-01 1.5871695538328636e+01 6.3852850539080151e+01 2.2336135524100675e+00 0 3 0
34734 1 3 5.9999999999999998e-02 6.7826231427375205e-02 6.2430919470323623e+01 2.0682974885058066e+01 -1 3 0
27125 1 4 5.1000000000000001e-01 1.3794103517024796e+01 6.4640807069912086e+01 3.5617779150460520e+00 0 3 0
27130 1 5 -4.2999999999999999e-01 1.3090029659310114e+01 6.4716833117794025e+01 4.5689650235712094e+00 0 3 0
22285 1 5 -4.2999999999999999e-01 2.7259667442481121e+00 4.4333559470802967e+01 6.1527033892436247e+00 0 3 0
22280 1 4 5.1000000000000001e-01 3.9398070158784626e+00 4.4475188623627915e+01 6.3045673852514756e+00 0 3 0
22302 1 7 1.6000000000000000e-01 4.8953032776527133e-01 4.6845382541947664e+01 6.4430845921735784e+00 0 3 0
22307 1 2 0.0000000000000000e+00 2.7224670815237166e+00 4.8444646778097116e+01 1.0667957929036250e+01 0 3 0
22314 1 3 5.9999999999999998e-02 8.7755637447472690e-01 4.8186250547351719e+01 9.5552693382684861e+00 0 3 0
22306 1 9 -1.2000000000000000e-01 3.4561714010297426e+00 4.7089536964696123e+01 1.0218446879394666e+01 0 3 0
22309 1 3 5.9999999999999998e-02 4.5093605239792884e+00 4.7141255993026839e+01 1.0547543317339152e+01 0 3 0
22301 1 6 -3.3000000000000002e-01 1.7324644946250052e+00 4.6901160911042091e+01 7.0553519274058027e+00 0 3 0
22296 1 1 -1.7999999999999999e-01 4.2057449114921344e+00 4.7530456591750117e+01 7.7894234636613122e+00 0 3 0
22292 1 2 0.0000000000000000e+00 3.3825510971143373e+00 4.6512618078132306e+01 8.7341239911173236e+00 0 3 0
22295 1 4 5.1000000000000001e-01 1.9601293635055752e+00 4.6288259738186007e+01 8.2041562556915153e+00 0 3 0
22308 1 3 5.9999999999999998e-02 3.1546085063974236e+00 4.6230563950045436e+01 1.0779331831908697e+01 0 3 0
22299 1 3 5.9999999999999998e-02 5.2161407328242584e+00 4.7626535169222862e+01 8.1913028935522352e+00 0 3 0
22300 1 5 -4.2999999999999999e-01 1.2266711430918451e+00 4.5508561977848203e+01 8.8173484123646144e+00 0 3 0
22297 1 3 5.9999999999999998e-02 3.8870610449029037e+00 4.8538006949048594e+01 7.7665837876578259e+00 0 3 0
22291 1 9 -1.2000000000000000e-01 4.0535995790046213e+00 4.5082585793242202e+01 8.8984950411659067e+00 0 3 0
22294 1 3 5.9999999999999998e-02 4.9072529938737448e+00 4.5121019067448657e+01 9.5944067138042026e+00 0 3 0
22298 1 3 5.9999999999999998e-02 4.5197634917951079e+00 4.7153211064089632e+01 6.7838669881473717e+00 0 3 0
22293 1 3 5.9999999999999998e-02 3.4322812515995098e+00 4.4441749821158247e+01 9.4514022077221949e+00 0 3 0
22277 1 2 0.0000000000000000e+00 4.4988696857240775e+00 4.4181790607096879e+01 7.7228209315254244e+00 0 3 0
22311 1 1 -1.7999999999999999e-01 1.6670981430329901e+00 4.8974569490465342e+01 9.6847455069876656e+00 0 3 0
22316 1 6 -3.3000000000000002e-01 6.7893541507530786e-01 4.8019887989451405e+01 1.1948347454937931e+01 0 3 0
38310 1 8 2.9999999999999999e-02 4.6279236248295943e+00 4.4022272680978254e+01 1.1932640371799275e+01 -2 4 0
22310 1 4 5.1000000000000001e-01 2.0484668215973163e+00 4.7954604177038490e+01 1.1981820870702823e+01 0 3 0
22281 1 1 -1.7999999999999999e-01 6.0965291244416857e+00 4.4368628656683725e+01 7.6497323723022284e+00 0 3 0
22312 1 3 5.9999999999999998e-02 2.1638968783859678e+00 4.9167115793578873e+01 8.7704353196692377e+00 0 3 0
22324 1 3 5.9999999999999998e-02 4.2214729581454993e+00 4.9339234979921947e+01 1.1984686417669286e+01 0 3 0
22282 1 3 5.9999999999999998e-02 6.3498176679435421e+00 4.5425500072557526e+01 7.4506250880127158e+00 0 3 0
22283 1 3 5.9999999999999998e-02 6.4999728034470783e+00 4.3815805094186437e+01 6.8762778950056997e+00 0 3 0
38331 1 1 -1.7999999999999999e-01 7.6584784032156428e+00 4.8446157815132715e+01 1.0910057994396780e+01 -2 4 0
38327 1 2 0.0000000000000000e+00 9.1048446312794411e+00 4.7984728994313386e+01 1.0456090911018093e+01 -2 4 0
38335 1 5 -4.2999999999999999e-01 8.0224077158737526e+00 4.7611090413190432e+01 8.2392190048168157e+00 -2 4 0
38330 1 4 5.1000000000000001e-01 8.9798194385931414e+00 4.7396995687008328e+01 9.0237771355285936e+00 -2 4 0
38336 1 6 -3.3000000000000002e-01 9.9923264615461385e+00 4.6593178952148968e+01 8.6313094260859717e+00 -2 4 0
38319 1 3 5.9999999999999998e-02 7.3600295721879663e+00 4.4269998201721450e+01 1.0543646254124377e+01 -2 4 0
38337 1 7 1.6000000000000000e-01 9.8429502980231387e+00 4.5925411444678645e+01 7.3900437858024528e+00 -2 4 0
38316 1 1 -1.7999999999999999e-01 7.4205445026723957e+00 4.5287147924780136e+01 1.0932799192077217e+01 -2 4 0
38326 1 9 -1.2000000000000000e-01 9.4797634927707985e+00 4.6898596862418387e+01 1.1536406295844987e+01 -2 4 0
38344 1 3 5.9999999999999998e-02 1.0971545821607046e+01 4.8830276190503170e+01 9.7360526638125187e+00 -2 4 0
38315 1 4 5.1000000000000001e-01 9.8733159461493436e+00 4.4477055306519198e+01 1.0866501271940873e+01 -2 4 0
38338 1 8 2.9999999999999999e-02 8.9778205248693563e+00 4.5320893358407268e+01 7.5659793785606269e+00 -2 4 0
38317 1 3 5.9999999999999998e-02 7.2835623319111482e+00 4.5859008266930097e+01 1.0080364804375709e+01 -2 4 0
38339 1 8 2.9999999999999999e-02 1.0623425018832112e+01 4.5314840402789024e+01 7.0559690236147796e+00 -2 4 0
38333 1 3 5.9999999999999998e-02 6.8284546359774199e+00 4.7843034832798089e+01 1.0605716482962366e+01 -2 4 0
38340 1 8 2.9999999999999999e-02 9.5895720341116277e+00 4.6542606483215486e+01 6.5494305274420066e+00 -2 4 0
38318 1 3 5.9999999999999998e-02 6.5692182972158770e+00 4.5534045874293717e+01 1.1627880113992134e+01 -2 4 0
22284 1 3 5.9999999999999998e-02 6.5873265916039880e+00 4.3961509815892121e+01 8.4360876880810540e+00 0 3 0
38312 1 2 0.0000000000000000e+00 8.8094583927672510e+00 4.5413089545844940e+01 1.1558994043023581e+01 -2 4 0
38320 1 5 -4.2999999999999999e-01 1.0977710056445801e+01 4.4249709188034039e+01 1.1413187154194425e+01 -2 4 0
38328 1 3 5.9999999999999998e-02 1.0537194533162872e+01 4.6711494154999372e+01 1.1647015466549256e+01 -2 4 0
38332 1 3 5.9999999999999998e-02 7.6811928539312886e+00 4.8508854519167080e+01 1.1949422437471906e+01 -2 4 0
38341 1 9 -1.2000000000000000e-01 1.0154190388522181e+01 4.9143335182959873e+01 1.0330637463431776e+01 -2 4 0
38321 1 6 -3.3000000000000002e-01 9.4539642778408250e+00 4.3992282178854957e+01 9.6502324231880259e+00 -2 4 0
16333 1 8 2.9999999999999999e-02 1.2556145834382292e+01 4.3984864896201486e+01 6.9105152036706654e+00 0 3 0
38347 1 3 5.9999999999999998e-02 1.2427893379595019e+01 4.8634894267602320e+01 1.1845080950573589e+01 -2 4 0
38412 1 7 1.6000000000000000e-01 1.3754049708875753e+01 4.6423378094775281e+01 8.9802048843383400e+00 -2 4 0
38415 1 8 2.9999999999999999e-02 1.3464531639182416e+01 4.6543956578049311e+01 7.9751078109414300e+00 -2 4 0
38413 1 8 2.9999999999999999e-02 1.3120948644994867e+01 4.6946798925604277e+01 9.6015161386076588e+00 -2 4 0
38414 1 8 2.9999999999999999e-02 1.3746479406274020e+01 4.5348436372117575e+01 9.2878505630960078e+00 -2 4 0
38411 1 6 -3.3000000000000002e-01 1.5069638112031718e+01 4.6897825639838310e+01 8.8823460209065530e+00 -2 4 0
38410 1 5 -4.2999999999999999e-01 1.5236218600329231e+01 4.7444351020504790e+01 1.1044503156526430e+01 -2 4 0
38405 1 4 5.1000000000000001e-01 1.5752964289398992e+01 4.7257990391916408e+01 9.9296782395946206e+00 -2 4 0
38364 1 3 5.9999999999999998e-02 1.3322296292400601e+01 4.9314047245056173e+01 9.7974611821296129e+00 -2 4 0
37949 1 8 2.9999999999999999e-02 1.3368548080233213e+01 4.5846263007850936e+01 1.1852008072992703e+01 -2 4 0
16738 1 8 2.9999999999999999e-02 1.4899872802981033e+01 4.3447671994843418e+01 7.7689178409515298e+00 0 3 0
16240 1 5 -4.2999999999999999e-01 1.8985161929278243e+00 5.4169744532651634e+01 6.3403049415427102e+00 0 3 0
21831 1 1 -1.7999999999999999e-01 6.8156554220722789e+00 6.4499005242446046e+01 2.1275076185400970e+01 0 3 0
35205 1 8 2.9999999999999999e-02 3.3026620615841223e-01 5.2940682332026569e+01 8.2898640932263969e+00 -1 3 0
22323 1 3 5.9999999999999998e-02 4.6006104874684013e+00 4.9385815680136666e+01 1.0279001507388411e+01 0 3 0
9432 1 7 1.6000000000000000e-01 1.2888801285551854e-01 5.0526553863596206e+01 6.4027779039855686e+00 -1 3 0
22321 1 9 -1.2000000000000000e-01 3.7990753692088974e+00 4.9545009752423333e+01 1.1007936874979441e+01 0 3 0
16263 1 3 5.9999999999999998e-02 5.4307543428786484e+00 5.3959437981174908e+01 6.2962578682170509e+00 0 3 0
22313 1 3 5.9999999999999998e-02 1.1970389271918065e+00 4.9915367794854340e+01 1.0015733414013631e+01 0 3 0
22334 1 8 2.9999999999999999e-02 3.1893930852587418e+00 5.1058212063239878e+01 7.3675559097410321e+00 0 3 0
22333 1 8 2.9999999999999999e-02 4.3280885791252883e+00 5.2355666435282842e+01 7.2508822856389807e+00 0 3 0
22331 1 6 -3.3000000000000002e-01 4.4421870414862301e+00 5.1256715829402722e+01 9.0411088904863206e+00 0 3 0
22322 1 2 0.0000000000000000e+00 3.5904828903243260e+00 5.1122233279946748e+01 1.1244237664652742e+01 0 3 0
22332 1 7 1.6000000000000000e-01 4.2205887064196066e+00 5.1317579041935460e+01 7.6071395589224133e+00 0 3 0
22325 1 4 5.1000000000000001e-01 3.4312549682423041e+00 5.1713335919659819e+01 9.7702197916453333e+00 0 3 0
22330 1 5 -4.2999999999999999e-01 2.4190199463085778e+00 5.2306517306768043e+01 9.3527952273172001e+00 0 3 0
22343 1 3 5.9999999999999998e-02 3.3282536330471317e+00 5.4334844826677596e+01 1.0871599337256979e+01 0 3 0
16238 1 3 5.9999999999999998e-02 2.8400902406792916e+00 5.4883401279795166e+01 8.5780086056994218e+00 0 3 0
22341 1 1 -1.7999999999999999e-01 4.3914990831108227e+00 5.4308913832428473e+01 1.1124047986847739e+01 0 3 0
16237 1 3 5.9999999999999998e-02 4.2954752017445488e+00 5.4467425262218747e+01 7.8709042724855349e+00 0 3 0
22344 1 3 5.9999999999999998e-02 4.8771793876585665e+00 5.4079750215715464e+01 1.0211380640519979e+01 0 3 0
22335 1 8 2.9999999999999999e-02 4.8837420325368290e+00 5.0665706267141466e+01 7.0757783207258198e+00 0 3 0
22336 1 9 -1.2000000000000000e-01 4.8363918200658791e+00 5.1844303057720275e+01 1.1966072790476561e+01 0 3 0
22342 1 3 5.9999999999999998e-02 4.6424470066493519e+00 5.5395650650965976e+01 1.1162962718616724e+01 0 3 0
22339 1 3 5.9999999999999998e-02 5.6772713040413949e+00 5.1822751441695360e+01 1.1265506117291128e+01 0 3 0
16236 1 1 -1.7999999999999999e-01 3.6730287584634116e+00 5.5326871296978062e+01 8.0671347737693804e+00 0 3 0
22327 1 3 5.9999999999999998e-02 1.3570742816460639e+00 5.0907424074309610e+01 1.1773222494619182e+01 0 3 0
9435 1 8 2.9999999999999999e-02 1.1675672978765492e+00 5.0515072107969338e+01 6.0511933760534804e+00 -1 3 0
16229 1 8 2.9999999999999999e-02 1.4106627527054585e-01 5.4993042127116858e+01 1.0986598690717569e+01 0 3 0
22326 1 1 -1.7999999999999999e-01 2.2921216720933977e+00 5.1303123915331334e+01 1.2090887525503817e+01 0 3 0
21846 1 1 -1.7999999999999999e-01 7.1143375679503631e+00 6.2164644448473190e+01 1.9249023901063410e+01 0 3 0
16279 1 3 5.9999999999999998e-02 6.5796992323371777e+00 5.1652071897887524e+01 6.2277283929236109e+00 0 3 0
16294 1 3 5.9999999999999998e-02 7.5111500026615650e+00 4.9360897573011080e+01 6.2550551731820079e+00 0 3 0
38334 1 3 5.9999999999999998e-02 7.3939882277210875e+00 4.9384612001484363e+01 1.0571528573980672e+01 -2 4 0
16268 1 3 5.9999999999999998e-02 9.0638837102351211e+00 5.5301301896822608e+01 6.3367199366571407e+00 0 3 0
16262 1 2 0.0000000000000000e+00 7.5620311006667293e+00 5.3679478511414878e+01 6.3301035249107356e+00 0 3 0
38343 1 3 5.9999999999999998e-02 9.6620478148339313e+00 4.9893692686868619e+01 9.6568231662475021e+00 -2 4 0
16270 1 5 -4.2999999999999999e-01 6.5713318535722562e+00 5.3340574610463676e+01 8.5592589449619751e+00 0 3 0
16284 1 3 5.9999999999999998e-02 1.0041174184530773e+01 5.0321801942330069e+01 7.2083413700197445e+00 0 3 0
16282 1 3 5.9999999999999998e-02 8.5732317644282041e+00 5.1015294737698767e+01 7.8899656572279442e+00 0 3 0
16281 1 1 -1.7999999999999999e-01 9.2677319981752024e+00 5.1090067283071996e+01 7.0506400704613288e+00 0 3 0
38358 1 3 5.9999999999999998e-02 1.0635497182273697e+01 5.1746985437866151e+01 1.0566048456268030e+01 -2 4 0
16283 1 3 5.9999999999999998e-02 9.9322406591930061e+00 5.1913698409343752e+01 7.2221672301693349e+00 0 3 0
16265 1 4 5.1000000000000001e-01 7.5644171119891315e+00 5.3547098551616969e+01 7.8664532260386393e+00 0 3 0
16271 1 6 -3.3000000000000002e-01 8.6664550123626434e+00 5.3907387017174294e+01 8.3658265624542700e+00 0 3 0
16272 1 7 1.6000000000000000e-01 8.8066065152776325e+00 5.3784557981351512e+01 9.7722153562805669e+00 0 3 0
38356 1 9 -1.2000000000000000e-01 1.1415230844949885e+01 5.1280790250674016e+01 1.1048001488738736e+01 -2 4 0
38342 1 2 0.0000000000000000e+00 1.0724442724758431e+01 4.9910890878263537e+01 1.1536533791793715e+01 -2 4 0
16273 1 8 2.9999999999999999e-02 8.4485722292271319e+00 5.2872348988021130e+01 1.0266184143638030e+01 0 3 0
22354 1 3 5.9999999999999998e-02 6.9474574484954408e+00 5.3585973759230392e+01 1.1775983636097964e+01 0 3 0
38359 1 3 5.9999999999999998e-02 1.1492139186777202e+01 5.1955441428732904e+01 1.1885981987006623e+01 -2 4 0
16274 1 8 2.9999999999999999e-02 8.0796962674622854e+00 5.4547769316313840e+01 1.0088064844137849e+01 0 3 0
16275 1 8 2.9999999999999999e-02 9.8253514404588049e+00 5.3886504242392050e+01 1.0173526834024832e+01 0 3 0
38369 1 8 2.9999999999999999e-02 1.1793418965218516e+01 5.4196816305890216e+01 7.1241932095340177e+00 -2 4 0
38363 1 3 5.9999999999999998e-02 1.2154170782915822e+01 4.9942436977903924e+01 8.5730251544135516e+00 -2 4 0
38365 1 5 -4.2999999999999999e-01 1.2147366474174980e+01 5.3720442190923912e+01 9.7367876148735952e+00 -2 4 0
38360 1 4 5.1000000000000001e-01 1.2522447526826481e+01 5.2642600563923871e+01 9.2544856931181378e+00 -2 4 0
38366 1 6 -3.3000000000000002e-01 1.2716301870478974e+01 5.2483699182652579e+01 7.8887557023606396e+00 -2 4 0
38367 1 7 1.6000000000000000e-01 1.2629628248942410e+01 5.3531292678112742e+01 6.9532864511190446e+00 -2 4 0
38357 1 2 0.0000000000000000e+00 1.2737216005616238e+01 5.1365485687777529e+01 1.0154265056567706e+01 -2 4 0
38368 1 8 2.9999999999999999e-02 1.3417480723438857e+01 5.4287155737507412e+01 6.9662373505702373e+00 -2 4 0
38388 1 3 5.9999999999999998e-02 1.5430084289013134e+01 4.9949427711345159e+01 9.6767372793385906e+00 -2 4 0
38361 1 1 -1.7999999999999999e-01 1.2999122619412775e+01 5.0160227173359324e+01 9.1982963015336896e+00 -2 4 0
38362 1 3 5.9999999999999998e-02 1.3811947428471514e+01 5.0380845310635074e+01 8.5504621621754175e+00 -2 4 0
38371 1 9 -1.2000000000000000e-01 1.3877009513151938e+01 5.1604127815158499e+01 1.1070745375883307e+01 -2 4 0
38377 1 3 5.9999999999999998e-02 1.5076505713155237e+01 5.3621006980059256e+01 9.3266411488779859e+00 -2 4 0
38378 1 3 5.9999999999999998e-02 1.5073531249346804e+01 5.2144650762517003e+01 8.3312558539684378e+00 -2 4 0
38372 1 2 0.0000000000000000e+00 1.5376583394455814e+01 5.1871989777690104e+01 1.0593273724551336e+01 -2 4 0
38373 1 3 5.9999999999999998e-02 1.3522370358731195e+01 5.2570187487847107e+01 1.1543595238860252e+01 -2 4 0
38376 1 1 -1.7999999999999999e-01 1.5548834055637577e+01 5.2637297703705556e+01 9.1761511561818008e+00 -2 4 0
38386 1 9 -1.2000000000000000e-01 1.6009443624933606e+01 5.0503333192685972e+01 1.0421530474569339e+01 -2 4 0
38389 1 3 5.9999999999999998e-02 1.5996422937173532e+01 4.9850656756551771e+01 1.1325340228357533e+01 -2 4 0
38374 1 3 5.9999999999999998e-02 1.3829582692983340e+01 5.0860128131968743e+01 1.1868894434587633e+01 -2 4 0
38375 1 4 5.1000000000000001e-01 1.5906632951663262e+01 5.2745642185299396e+01 1.1754196454959903e+01 -2 4 0
38381 1 6 -3.3000000000000002e-01 1.6073849337196933e+01 5.4045199223616443e+01 1.1506774733146845e+01 -2 4 0
16246 1 9 -1.2000000000000000e-01 4.6266712268315393e+00 5.6628667048405745e+01 6.1256148647108324e+00 0 3 0
16228 1 8 2.9999999999999999e-02 1.7155312412602990e+00 5.5644978415682274e+01 1.1489108060175861e+01 0 3 0
16234 1 3 5.9999999999999998e-02 2.2219790613184349e+00 5.7780106731007805e+01 6.1898688728554196e+00 0 3 0
16227 1 7 1.6000000000000000e-01 7.9951128563203144e-01 5.5840751156303092e+01 1.0889490799952240e+01 0 3 0
16239 1 3 5.9999999999999998e-02 4.1754536328932463e+00 5.5995578545370897e+01 8.8217784922250555e+00 0 3 0
16248 1 3 5.9999999999999998e-02 4.6371403383331931e+00 5.7636352550908626e+01 6.4816632006474357e+00 0 3 0
16232 1 2 0.0000000000000000e+00 3.3107482866965552e+00 5.6021370907282979e+01 6.7672982613608230e+00 0 3 0
16226 1 6 -3.3000000000000002e-01 1.0570069797266839e+00 5.6350757117407028e+01 9.5834235157200443e+00 0 3 0
16233 1 3 5.9999999999999998e-02 1.2610281844857345e+00 5.6536409122712612e+01 6.9268107588024161e+00 0 3 0
16231 1 9 -1.2000000000000000e-01 2.2062353806833208e+00 5.7078959936738592e+01 7.0249508858400347e+00 0 3 0
16225 1 5 -4.2999999999999999e-01 2.4539860528801944e+00 5.7871084056601013e+01 1.0606902182197581e+01 0 3 0
16220 1 4 5.1000000000000001e-01 1.9396596597526090e+00 5.7413939577957372e+01 9.5776479551706117e+00 0 3 0
16223 1 3 5.9999999999999998e-02 4.3514349553658755e+00 5.8451557488591746e+01 8.6247350648493519e+00 0 3 0
16217 1 2 0.0000000000000000e+00 2.0552401952753430e+00 5.8121066143426013e+01 8.2113027852713731e+00 0 3 0
16218 1 3 5.9999999999999998e-02 3.1626112549302926e-01 5.8626387411072869e+01 7.0482037359054770e+00 0 3 0
16221 1 1 -1.7999999999999999e-01 3.4044837951475788e+00 5.8917262982028795e+01 8.2647455870425652e+00 0 3 0
16222 1 3 5.9999999999999998e-02 3.5488827389806028e+00 5.9478389448071397e+01 7.3622922067452201e+00 0 3 0
16216 1 9 -1.2000000000000000e-01 8.4651132655070760e-01 5.9170904594342645e+01 7.8034256962269009e+00 0 3 0
16224 1 3 5.9999999999999998e-02 3.3038950794747062e+00 5.9695153584826805e+01 9.0773277585994556e+00 0 3 0
16219 1 3 5.9999999999999998e-02 1.2000782467767352e+00 6.0041098442015809e+01 7.2710920056793444e+00 0 3 0
16205 1 4 5.1000000000000001e-01 3.3445951278093489e-01 6.0277331127204874e+01 1.0121982771953208e+01 0 3 0
16211 1 6 -3.3000000000000002e-01 1.3840522713730927e+00 6.1053005387108563e+01 9.9385248987989705e+00 0 3 0
16213 1 8 2.9999999999999999e-02 2.7041067776948822e+00 6.0762933970989280e+01 1.1625398512598444e+01 0 3 0
16230 1 8 2.9999999999999999e-02 2.8465441678525538e-01 5.6689342089451856e+01 1.1374228333902540e+01 0 3 0
16247 1 2 0.0000000000000000e+00 6.0788488283019433e+00 5.6061383835020258e+01 6.2401713786303237e+00 0 3 0
16212 1 7 1.6000000000000000e-01 2.1604001395534120e+00 6.1532653088300712e+01 1.1043045872706143e+01 0 3 0
27099 1 3 5.9999999999999998e-02 1.2079381868631479e+01 5.8987096662124308e+01 6.1620940162495588e+00 0 3 0
16253 1 3 5.9999999999999998e-02 6.3391458996706298e+00 5.5782397969021083e+01 8.2981613746099274e+00 0 3 0
16254 1 3 5.9999999999999998e-02 6.1697724040650819e+00 5.7557517888346531e+01 7.8769543054296074e+00 0 3 0
27233 1 3 5.9999999999999998e-02 6.2468121638093326e+00 6.1193130235135598e+01 9.9707940762311864e+00 0 3 0
27225 1 8 2.9999999999999999e-02 1.0795843634716757e+01 5.6419533250332513e+01 8.9597462990408872e+00 0 3 0
16252 1 3 5.9999999999999998e-02 7.7223287023021197e+00 5.6532908811398322e+01 7.5978311569440953e+00 0 3 0
16251 1 1 -1.7999999999999999e-01 6.6162651850211391e+00 5.6555794136534203e+01 7.5573894433928750e+00 0 3 0
27222 1 7 1.6000000000000000e-01 1.0178589689766191e+01 5.7282038621856813e+01 8.6486839322585212e+00 0 3 0
27217 1 3 5.9999999999999998e-02 9.6543695846281050e+00 6.0399328534570287e+01 1.1297922523201596e+01 0 3 0
27215 1 4 5.1000000000000001e-01 1.0108626251846180e+01 5.9571629956848597e+01 8.6489183592782997e+00 0 3 0
27232 1 3 5.9999999999999998e-02 7.3535410230099147e+00 5.9993631340901445e+01 9.4946433322525206e+00 0 3 0
27235 1 5 -4.2999999999999999e-01 6.4440864674002496e+00 6.0971328726655301e+01 7.3636667201968207e+00 0 3 0
27231 1 1 -1.7999999999999999e-01 7.3325030749442632e+00 6.1016781900452393e+01 9.8362990693098258e+00 0 3 0
27220 1 5 -4.2999999999999999e-01 9.4088867653462511e+00 5.9546162310053809e+01 7.6113429472471363e+00 0 3 0
27212 1 2 0.0000000000000000e+00 1.0592520503417344e+01 6.0854630529849089e+01 9.3865886961584089e+00 0 3 0
27216 1 1 -1.7999999999999999e-01 1.0591735500591058e+01 6.0697127354741056e+01 1.0915965687339909e+01 0 3 0
27221 1 6 -3.3000000000000002e-01 1.0635276925436274e+01 5.8488286108055611e+01 9.1004480581464335e+00 0 3 0
27234 1 3 5.9999999999999998e-02 7.8160759354631839e+00 6.1029698227000608e+01 1.0772543881492981e+01 0 3 0
27219 1 3 5.9999999999999998e-02 1.1317109075722591e+01 5.9966445767894868e+01 1.1143103643388450e+01 0 3 0
27224 1 8 2.9999999999999999e-02 9.1966194575652569e+00 5.7052885583841281e+01 9.0776075643681011e+00 0 3 0
27223 1 8 2.9999999999999999e-02 1.0080974650453381e+01 5.7161232398659578e+01 7.5593580803185514e+00 0 3 0
27211 1 9 -1.2000000000000000e-01 1.2113406269491866e+01 6.1147783528725533e+01 8.9197566548546252e+00 0 3 0
27214 1 3 5.9999999999999998e-02 1.2100825192765186e+01 6.1263709056287233e+01 7.8381583644904707e+00 0 3 0
22375 1 5 -4.2999999999999999e-01 1.0304863076076309e+01 5.7065522199602192e+01 1.1912254407769241e+01 0 3 0
27218 1 3 5.9999999999999998e-02 1.0761419953074133e+01 6.1656385004071907e+01 1.1345143924447346e+01 0 3 0
27096 1 1 -1.7999999999999999e-01 1.3064753330983608e+01 5.8554097266430922e+01 6.1096401238523423e+00 0 3 0
22380 1 8 2.9999999999999999e-02 1.2298104386177604e+01 5.5740246178146869e+01 1.1247564721145338e+01 0 3 0
27098 1 3 5.9999999999999998e-02 1.2840558887748642e+01 5.7465454923572871e+01 6.2915035774031685e+00 0 3 0
27213 1 3 5.9999999999999998e-02 1.2696485307886082e+01 6.0195056392043384e+01 8.8552473977235344e+00 0 3 0
27097 1 3 5.9999999999999998e-02 1.3504394651632973e+01 5.8997813935164189e+01 6.9213205351931562e+00 0 3 0
27088 1 8 2.9999999999999999e-02 1.3710659908957160e+01 5.6054410028709412e+01 9.2019690525410667e+00 0 3 0
27087 1 7 1.6000000000000000e-01 1.4493893233143849e+01 5.6841522693259314e+01 8.9176138899508395e+00 0 3 0
27086 1 6 -3.3000000000000002e-01 1.4771176471645990e+01 5.6625476066759326e+01 7.5630101673204377e+00 0 3 0
27206 1 6 -3.3000000000000002e-01 1.3734920361351396e+01 6.0357261652927313e+01 1.0972651684919205e+01 0 3 0
27090 1 8 2.9999999999999999e-02 1.4231306062915719e+01 5.7893528825818613e+01 9.0232954060801536e+00 0 3 0
27204 1 3 5.9999999999999998e-02 1.4791714209321871e+01 6.1170839256906127e+01 8.3778394924791932e+00 0 3 0
27080 1 4 5.1000000000000001e-01 1.5764603024550755e+01 5.7364238325758500e+01 6.9693643311937947e+00 0 3 0
27208 1 8 2.9999999999999999e-02 1.3499388161714291e+01 5.8674261439447449e+01 1.2213112101595291e+01 0 3 0
27089 1 8 2.9999999999999999e-02 1.5364665025477613e+01 5.6644589032800120e+01 9.4997840420541078e+00 0 3 0
9555 1 8 2.9999999999999999e-02 4.2210770745406974e+00 6.3444037377291096e+01 8.4557065166176777e+00 -1 3 0
16215 1 8 2.9999999999999999e-02 2.8637766882385773e+00 6.2232866606851388e+01 1.0644001736787407e+01 0 3 0
9553 1 8 2.9999999999999999e-02 3.0589967625959398e+00 6.2361695933075616e+01 7.9503531502817610e+00 -1 3 0
9551 1 6 -3.3000000000000002e-01 3.4754534472710570e+00 6.3707117429267605e+01 6.5281453198141293e+00 -1 3 0
9552 1 7 1.6000000000000000e-01 3.3208475169181231e+00 6.3431762624444104e+01 7.9014776507826587e+00 -1 3 0
27250 1 5 -4.2999999999999999e-01 5.2080158822160341e+00 6.3110981202636502e+01 1.0929850144732075e+01 0 3 0
16214 1 8 2.9999999999999999e-02 1.4918190721413449e+00 6.2026711393840856e+01 1.1698720469852120e+01 0 3 0
9554 1 8 2.9999999999999999e-02 2.5696518320935984e+00 6.4024565959253493e+01 8.4282827226241164e+00 -1 3 0
21847 1 3 5.9999999999999998e-02 7.4102984621245618e+00 6.3001185831791297e+01 1.8603135999584367e+01 0 3 0
27245 1 4 5.1000000000000001e-01 6.1660739700355691e+00 6.3696469801028279e+01 1.1419689044497860e+01 0 3 0
27230 1 4 5.1000000000000001e-01 7.3763410425957039e+00 6.1758665109432684e+01 7.4822136127183159e+00 0 3 0
27227 1 2 0.0000000000000000e+00 7.9801272478541492e+00 6.1985661590461177e+01 8.8683551181653062e+00 0 3 0
27226 1 9 -1.2000000000000000e-01 9.6306490109159864e+00 6.2004193376135468e+01 8.8346190267920210e+00 0 3 0
27236 1 6 -3.3000000000000002e-01 7.9834517781046701e+00 6.2374034232994170e+01 6.4569388632602518e+00 0 3 0
27243 1 3 5.9999999999999998e-02 6.3985924563078873e+00 6.3648916177910948e+01 8.7469898963233899e+00 0 3 0
27228 1 3 5.9999999999999998e-02 9.9191289172383250e+00 6.2249089332294837e+01 7.8604802876701667e+00 0 3 0
27229 1 3 5.9999999999999998e-02 9.9486165018747208e+00 6.2929359763087710e+01 9.3621490102532778e+00 0 3 0
27241 1 9 -1.2000000000000000e-01 7.4368273776929463e+00 6.3475496438779281e+01 9.1948485130982505e+00 0 3 0
27244 1 3 5.9999999999999998e-02 8.1959858432179953e+00 6.4108639657336141e+01 8.7035519571950726e+00 0 3 0
27242 1 2 0.0000000000000000e+00 7.3907249890903435e+00 6.4152912410037899e+01 1.0585548232173752e+01 0 3 0
27249 1 3 5.9999999999999998e-02 9.6602942122257023e+00 6.4098105901560459e+01 1.1041953946179296e+01 0 3 0
27246 1 1 -1.7999999999999999e-01 8.6653767032725959e+00 6.3830526480304570e+01 1.1441883009668601e+01 0 3 0
27198 1 3 5.9999999999999998e-02 1.1775068262317417e+01 6.3554186201608317e+01 1.0255300115321955e+01 0 3 0
27199 1 3 5.9999999999999998e-02 1.2044647667934733e+01 6.3762164243002267e+01 8.5205437098612595e+00 0 3 0
27247 1 3 5.9999999999999998e-02 8.6501568297230715e+00 6.2722748809439842e+01 1.1603281234396825e+01 0 3 0
27200 1 4 5.1000000000000001e-01 1.3508551686736237e+01 6.1708124918832468e+01 1.0925853618466382e+01 0 3 0
27196 1 9 -1.2000000000000000e-01 1.2532544406224662e+01 6.3624507231912347e+01 9.4805148465020057e+00 0 3 0
27201 1 1 -1.7999999999999999e-01 1.4390361014631750e+01 6.2121803801481590e+01 8.5960163789149338e+00 0 3 0
27197 1 2 0.0000000000000000e+00 1.3146736745937895e+01 6.2186229675168306e+01 9.4994775947494414e+00 0 3 0
27203 1 3 5.9999999999999998e-02 1.4290941531460769e+01 6.2662801802093483e+01 7.6105868061798194e+00 0 3 0
27202 1 3 5.9999999999999998e-02 1.5149791228050988e+01 6.2648831077745747e+01 9.1563926264302342e+00 0 3 0
27189 1 3 5.9999999999999998e-02 1.5093216504978191e+01 6.4395830888489272e+01 1.0594115375320031e+01 0 3 0
27205 1 5 -4.2999999999999999e-01 1.3450857328545645e+01 6.2481701803212523e+01 1.1888454363652386e+01 0 3 0
22320 1 8 2.9999999999999999e-02 4.4608524266305877e-01 4.8024171290177641e+01 1.4074243799223774e+01 0 3 0
22318 1 8 2.9999999999999999e-02 6.8157474963875378e-02 4.6490334136638687e+01 1.3237351629539781e+01 0 3 0
38308 1 8 2.9999999999999999e-02 3.7661398308307090e+00 4.4539767311618583e+01 1.3181196479070211e+01 -2 4 0
38307 1 7 1.6000000000000000e-01 4.5396665261082765e+00 4.3764043893020698e+01 1.2989784530580181e+01 -2 4 0
22315 1 5 -4.2999999999999999e-01 2.7622187402924969e+00 4.7423900169694654e+01 1.2821754743721792e+01 0 3 0
38112 1 7 1.6000000000000000e-01 2.9263161680928396e+00 4.5725530090668428e+01 1.5779706273998963e+01 -2 4 0
38114 1 8 2.9999999999999999e-02 2.1115116785857504e+00 4.5284926761442705e+01 1.5125791935405360e+01 -2 4 0
38113 1 8 2.9999999999999999e-02 2.5797139253258261e+00 4.6416156465377988e+01 1.6542229583206556e+01 -2 4 0
38115 1 8 2.9999999999999999e-02 3.6802680013858149e+00 4.6308533908792661e+01 1.5126116864430045e+01 -2 4 0
38111 1 6 -3.3000000000000002e-01 3.6121852589086201e+00 4.4693547486255163e+01 1.6365436003851659e+01 -2 4 0
38105 1 4 5.1000000000000001e-01 2.9549584927848147e+00 4.4059724528567770e+01 1.7417092153965704e+01 -2 4 0
38306 1 6 -3.3000000000000002e-01 5.7548498440640188e+00 4.3900846606806084e+01 1.3671634794131821e+01 -2 4 0
38103 1 3 5.9999999999999998e-02 5.8203095945336747e+00 4.3629535743318975e+01 1.7383417020766124e+01 -2 4 0
38076 1 1 -1.7999999999999999e-01 5.5842857014272962e+00 4.8388972400561997e+01 1.7765301244423309e+01 -2 4 0
38077 1 3 5.9999999999999998e-02 5.5091354256736516e+00 4.7872868164112205e+01 1.6806163367321460e+01 -2 4 0
38110 1 5 -4.2999999999999999e-01 1.7822104108171852e+00 4.4291871686921276e+01 1.7761602105549652e+01 -2 4 0
38089 1 3 5.9999999999999998e-02 5.8361223334392083e+00 4.5930301156572760e+01 1.7431648627923451e+01 -2 4 0
38079 1 3 5.9999999999999998e-02 4.5136819818469460e+00 4.8669358826445944e+01 1.7928456946235883e+01 -2 4 0
22000 1 5 -4.2999999999999999e-01 2.1906077460233675e+00 4.8337220287198868e+01 1.8067481910235564e+01 0 3 0
22317 1 7 1.6000000000000000e-01 2.0968948582711949e-02 4.7585478600070360e+01 1.3120483695027451e+01 0 3 0
38329 1 3 5.9999999999999998e-02 9.3363261854543538e+00 4.7269006350667134e+01 1.2576734052175738e+01 -2 4 0
38081 1 6 -3.3000000000000002e-01 8.0331115716013937e+00 4.6943018625297242e+01 1.7356575344080351e+01 -2 4 0
38082 1 7 1.6000000000000000e-01 9.4243299142965604e+00 4.6993254221287117e+01 1.7035086030749266e+01 -2 4 0
38314 1 3 5.9999999999999998e-02 7.9360302046946973e+00 4.5880867915855077e+01 1.3438986477500098e+01 -2 4 0
38083 1 8 2.9999999999999999e-02 9.7729215908124747e+00 4.8007697145832530e+01 1.7033538443734393e+01 -2 4 0
38313 1 3 5.9999999999999998e-02 9.6653993137610250e+00 4.5305712424124756e+01 1.3607465895138937e+01 -2 4 0
38311 1 9 -1.2000000000000000e-01 8.6784697274028613e+00 4.5106070787083063e+01 1.3088008732604459e+01 -2 4 0
38302 1 3 5.9999999999999998e-02 7.0868252094001880e+00 4.5057978636569700e+01 1.5323883532195094e+01 -2 4 0
38348 1 3 5.9999999999999998e-02 1.1194162044753597e+01 4.8178300911435556e+01 1.2929210763491113e+01 -2 4 0
38303 1 3 5.9999999999999998e-02 8.7665147698434556e+00 4.4415834710648141e+01 1.5869155603372665e+01 -2 4 0
38301 1 1 -1.7999999999999999e-01 7.8371029139479838e+00 4.4192732910643180e+01 1.5231021646283105e+01 -2 4 0
38297 1 2 0.0000000000000000e+00 8.1690885084410958e+00 4.3784687929103207e+01 1.3766685789392946e+01 -2 4 0
38084 1 8 2.9999999999999999e-02 9.5974752065685447e+00 4.6362256699842938e+01 1.6155883505665976e+01 -2 4 0
38085 1 8 2.9999999999999999e-02 9.9442566169433544e+00 4.6402317654050258e+01 1.7776654590523730e+01 -2 4 0
39103 1 8 2.9999999999999999e-02 1.1230126888836546e+01 4.5268969497761688e+01 1.6831437153031015e+01 -2 4 0
38293 1 8 2.9999999999999999e-02 9.7735334641665972e+00 4.3560019118183455e+01 1.8069605238250471e+01 -2 4 0
37950 1 8 2.9999999999999999e-02 1.2044837864269425e+01 4.5930976749195516e+01 1.3081019350790331e+01 -2 4 0
21898 1 8 2.9999999999999999e-02 1.3315375261123563e-01 5.3422889674040242e+01 1.7869463657797748e+01 0 3 0
38346 1 1 -1.7999999999999999e-01 1.1643921604156317e+01 4.9019224283804853e+01 1.2409998929141691e+01 -2 4 0
38300 1 4 5.1000000000000001e-01 6.8464634149402839e+00 4.3317573189280829e+01 1.3150979517780083e+01 -2 4 0
38078 1 3 5.9999999999999998e-02 6.2017618592022989e+00 4.9289525130607437e+01 1.7526268338459889e+01 -2 4 0
39105 1 8 2.9999999999999999e-02 1.2086247188886363e+01 4.6620217492614017e+01 1.5860121285358684e+01 -2 4 0
39102 1 7 1.6000000000000000e-01 1.2162821148627794e+01 4.5762913267618679e+01 1.6584756653329944e+01 -2 4 0
38304 1 3 5.9999999999999998e-02 7.3296493106074241e+00 4.3384385661184581e+01 1.5847998862988904e+01 -2 4 0
39101 1 6 -3.3000000000000002e-01 1.2820378087556273e+01 4.6196002775763212e+01 1.7745874844096363e+01 -2 4 0
39104 1 8 2.9999999999999999e-02 1.2798763377321123e+01 4.4991469101391232e+01 1.6119223176127065e+01 -2 4 0
37948 1 8 2.9999999999999999e-02 1.2838046509708692e+01 4.4383149505025045e+01 1.2523870418136287e+01 -2 4 0
37968 1 3 5.9999999999999998e-02 1.4413238833209260e+01 4.9065615108044668e+01 1.6801153659561489e+01 -2 4 0
37958 1 3 5.9999999999999998e-02 1.4408649027152876e+01 4.8504376257900745e+01 1.4084658421643066e+01 -2 4 0
37947 1 7 1.6000000000000000e-01 1.3014767552317135e+01 4.5415513010663858e+01 1.2830413648197020e+01 -2 4 0
37946 1 6 -3.3000000000000002e-01 1.3923486444880751e+01 4.5548787517575782e+01 1.3941582515939897e+01 -2 4 0
37954 1 3 5.9999999999999998e-02 1.4650256177940129e+01 4.6850053301398816e+01 1.5963866463543905e+01 -2 4 0
37956 1 1 -1.7999999999999999e-01 1.5451933101548288e+01 4.8646353793346101e+01 1.4032617816868060e+01 -2 4 0
37938 1 3 5.9999999999999998e-02 1.5143549794865447e+01 4.4552399365741110e+01 1.6638517367205434e+01 -2 4 0
37940 1 4 5.1000000000000001e-01 1.5183298313457323e+01 4.5231214170242104e+01 1.3769338580553912e+01 -2 4 0
37945 1 5 -4.2999999999999999e-01 1.5643742356176045e+01 4.4899754056393569e+01 1.2669727261638387e+01 -2 4 0
37959 1 3 5.9999999999999998e-02 1.5752451872249210e+01 4.7804233898191086e+01 1.3304189141160464e+01 -2 4 0
37951 1 9 -1.2000000000000000e-01 1.5685396850292777e+01 4.6820867793221971e+01 1.5769701215122655e+01 -2 4 0
37936 1 9 -1.2000000000000000e-01 1.5991936725261173e+01 4.4217625945195500e+01 1.6044281493946929e+01 -2 4 0
37966 1 9 -1.2000000000000000e-01 1.5436954067277449e+01 4.9399335073175195e+01 1.6448725338401740e+01 -2 4 0
37929 1 3 5.9999999999999998e-02 1.3738457229461757e+01 4.3271873691486547e+01 1.4538021565542390e+01 -2 4 0
37937 1 2 0.0000000000000000e+00 1.6101440216885447e+01 4.5428419278290079e+01 1.5011229944623096e+01 -2 4 0
37952 1 2 0.0000000000000000e+00 1.6087788681753619e+01 4.8347267812202936e+01 1.5363888631306178e+01 -2 4 0
37969 1 3 5.9999999999999998e-02 1.6030331741822643e+01 4.8970181686356639e+01 1.7296395182802254e+01 -2 4 0
22328 1 3 5.9999999999999998e-02 1.9731673579808005e+00 5.2363850311369205e+01 1.2178516821780791e+01 0 3 0
21989 1 8 2.9999999999999999e-02 3.8968956449656450e-01 5.0397905118131391e+01 1.4481716164247265e+01 0 3 0
21986 1 6 -3.3000000000000002e-01 3.0833895229699460e-01 4.9623790507736629e+01 1.6282784548410167e+01 0 3 0
21990 1 8 2.9999999999999999e-02 1.9218631728954036e+00 5.0119607100227213e+01 1.5284140130939372e+01 0 3 0
22337 1 2 0.0000000000000000e+00 4.8370673066116519e+00 5.3378602812253170e+01 1.2333367745916632e+01 0 3 0
21988 1 8 2.9999999999999999e-02 9.2481657648219595e-01 5.1570923782479952e+01 1.5646658951453247e+01 0 3 0
22338 1 3 5.9999999999999998e-02 5.1011789792201769e+00 5.1156568533159557e+01 1.2836926492085080e+01 0 3 0
21987 1 7 1.6000000000000000e-01 9.1372183555443898e-01 5.0490721722931241e+01 1.5409519726590391e+01 0 3 0
22329 1 3 5.9999999999999998e-02 2.4771514727685249e+00 5.0899225279255887e+01 1.3117141060840472e+01 0 3 0
22345 1 5 -4.2999999999999999e-01 4.0228240640809885e+00 5.2997456016573324e+01 1.4593864563395529e+01 0 3 0
22340 1 4 5.1000000000000001e-01 3.8855216351878519e+00 5.3584923056386486e+01 1.3550991793335971e+01 0 3 0
22346 1 6 -3.3000000000000002e-01 3.0013645924098689e+00 5.4652993305192609e+01 1.3444419907911570e+01 0 3 0
22347 1 7 1.6000000000000000e-01 2.4133373700094443e+00 5.5197371357881543e+01 1.4651842201193659e+01 0 3 0
22349 1 8 2.9999999999999999e-02 1.3760783866122268e+00 5.4841618378246089e+01 1.4855831189310628e+01 0 3 0
22003 1 8 2.9999999999999999e-02 2.6774271642576504e+00 5.0601860896043533e+01 1.7393651085248607e+01 0 3 0
22348 1 8 2.9999999999999999e-02 3.0666235586936432e+00 5.5062147623237429e+01 1.5510316733413021e+01 0 3 0
22364 1 8 2.9999999999999999e-02 4.9689954565888321e+00 5.4570180317903905e+01 1.7348075094025848e+01 0 3 0
22362 1 7 1.6000000000000000e-01 5.6681062359852170e+00 5.5366837152685683e+01 1.7111733099393039e+01 0 3 0
22361 1 6 -3.3000000000000002e-01 5.7267152631055795e+00 5.5463527999310053e+01 1.5739497545491682e+01 0 3 0
21900 1 8 2.9999999999999999e-02 1.5698031654330564e+00 5.4064853793277720e+01 1.7803695318617940e+01 0 3 0
38048 1 3 5.9999999999999998e-02 6.0302588304779281e+00 5.2137222389497410e+01 1.8206657138245749e+01 -2 4 0
38350 1 5 -4.2999999999999999e-01 8.8572296131664050e+00 5.1245234743450737e+01 1.2144635342611661e+01 -2 4 0
38353 1 8 2.9999999999999999e-02 7.7239965104329187e+00 5.0605659024551592e+01 1.4222270789453226e+01 -2 4 0
38345 1 4 5.1000000000000001e-01 9.6407178560969147e+00 5.0396531678781514e+01 1.2524308579528478e+01 -2 4 0
38355 1 8 2.9999999999999999e-02 8.4913120993276472e+00 4.9766200585444437e+01 1.5565617090283116e+01 -2 4 0
38354 1 8 2.9999999999999999e-02 9.0139640506572913e+00 5.1361356678010026e+01 1.4995044081016150e+01 -2 4 0
22351 1 9 -1.2000000000000000e-01 6.3256572347045168e+00 5.3746960540873374e+01 1.2710751709453394e+01 0 3 0
38351 1 6 -3.3000000000000002e-01 9.6911319972828291e+00 4.9869509391340607e+01 1.3793768418475812e+01 -2 4 0
38352 1 7 1.6000000000000000e-01 8.7285055127623394e+00 5.0355219236139845e+01 1.4679260099638920e+01 -2 4 0
22368 1 3 5.9999999999999998e-02 8.7139343677075161e+00 5.4316808586230870e+01 1.3001345822249583e+01 0 3 0
22353 1 3 5.9999999999999998e-02 6.5924807236252070e+00 5.2839674217588637e+01 1.3346090243149764e+01 0 3 0
22360 1 5 -4.2999999999999999e-01 7.2122739572159418e+00 5.3725177787784368e+01 1.5741748066811208e+01 0 3 0
22355 1 4 5.1000000000000001e-01 6.6222807516996918e+00 5.4639433183073265e+01 1.5177647747597387e+01 0 3 0
22352 1 2 0.0000000000000000e+00 6.8005091161104376e+00 5.4968678412851069e+01 1.3635516536811862e+01 0 3 0
22372 1 3 5.9999999999999998e-02 9.7541850855308212e+00 5.3993692405037415e+01 1.4767299548697666e+01 0 3 0
38020 1 5 -4.2999999999999999e-01 1.0609744164800317e+01 5.2895915954975102e+01 1.7600412418954427e+01 -2 4 0
38024 1 8 2.9999999999999999e-02 1.1597391735517769e+01 5.0647350425853205e+01 1.7522483387477951e+01 -2 4 0
22371 1 1 -1.7999999999999999e-01 9.8430889836834616e+00 5.5043891191617156e+01 1.5102940508996516e+01 0 3 0
22366 1 9 -1.2000000000000000e-01 8.2542979233983633e+00 5.5283798151325300e+01 1.3125622920152930e+01 0 3 0
22373 1 3 5.9999999999999998e-02 9.3128333493163993e+00 5.5370837248083660e+01 1.6007976295284490e+01 0 3 0
38025 1 8 2.9999999999999999e-02 1.0071338663141960e+01 4.9900734776417160e+01 1.8067480481681692e+01 -2 4 0
22374 1 3 5.9999999999999998e-02 1.0914832134420541e+01 5.5185258671699373e+01 1.5412500612107392e+01 0 3 0
38349 1 3 5.9999999999999998e-02 1.2090889053750743e+01 4.9611152094887295e+01 1.3181297662950701e+01 -2 4 0
22363 1 8 2.9999999999999999e-02 6.6257151984877360e+00 5.5269730279308376e+01 1.7564917610686297e+01 0 3 0
22378 1 8 2.9999999999999999e-02 1.3621810005191586e+01 5.5527094511747734e+01 1.2397650556043097e+01 0 3 0
38380 1 5 -4.2999999999999999e-01 1.6112533143878299e+01 5.2242390303318849e+01 1.2882913879273168e+01 -2 4 0
37978 1 8 2.9999999999999999e-02 1.2452329879230494e+01 5.3551312383680610e+01 1.5370759869388831e+01 -2 4 0
37979 1 8 2.9999999999999999e-02 1.2843167679946285e+01 5.2938568337251304e+01 1.3788570758707126e+01 -2 4 0
37980 1 8 2.9999999999999999e-02 1.3715300855246509e+01 5.4288876630201855e+01 1.4248500247353814e+01 -2 4 0
37977 1 7 1.6000000000000000e-01 1.3317830295998402e+01 5.3396769213296430e+01 1.4663401580614178e+01 -2 4 0
37957 1 3 5.9999999999999998e-02 1.5645059331073062e+01 4.9618198883219954e+01 1.3517519474000100e+01 -2 4 0
37975 1 5 -4.2999999999999999e-01 1.3188842573385278e+01 5.0839548188273021e+01 1.5788797666652691e+01 -2 4 0
37970 1 4 5.1000000000000001e-01 1.4169300991516252e+01 5.1522022092046136e+01 1.5909763535061519e+01 -2 4 0
37976 1 6 -3.3000000000000002e-01 1.4347802627949184e+01 5.2725105673628036e+01 1.5358811528522352e+01 -2 4 0
37967 1 2 0.0000000000000000e+00 1.5497200096903393e+01 5.0916298472706544e+01 1.6528141097266747e+01 -2 4 0
37998 1 3 5.9999999999999998e-02 1.3198352465131261e+01 5.3134640060287865e+01 1.7813539396423430e+01 -2 4 0
37989 1 3 5.9999999999999998e-02 1.6004685443243055e+01 5.4225951106011721e+01 1.6940312863838315e+01 -2 4 0
37981 1 9 -1.2000000000000000e-01 1.5574933925274054e+01 5.1372784566754561e+01 1.8025174810280333e+01 -2 4 0
38385 1 8 2.9999999999999999e-02 1.5920065006504428e+01 5.5338267692180153e+01 1.3130168816826128e+01 -2 4 0
22350 1 8 2.9999999999999999e-02 2.1740784304025169e+00 5.6272898914099258e+01 1.4565246869566590e+01 0 3 0
21885 1 8 2.9999999999999999e-02 4.4151717428000226e-01 5.8796107136613699e+01 1.3255231286105282e+01 0 3 0
21882 1 7 1.6000000000000000e-01 7.5591172145395746e-01 5.9594136192162253e+01 1.3950370729160584e+01 0 3 0
22357 1 3 5.9999999999999998e-02 4.8840784125793721e+00 5.6084770030154580e+01 1.3288417210842169e+01 0 3 0
21879 1 3 5.9999999999999998e-02 1.9211479201213526e+00 5.7134999551981544e+01 1.6606035563352094e+01 0 3 0
21878 1 3 5.9999999999999998e-02 3.2742270228855670e+00 5.7839925788761121e+01 1.6007116645286228e+01 0 3 0
21876 1 1 -1.7999999999999999e-01 2.6989315551341204e+00 5.7733881841024711e+01 1.6948954603327277e+01 0 3 0
21881 1 6 -3.3000000000000002e-01 1.2835194058620651e+00 5.9029394065551053e+01 1.5141565635596578e+01 0 3 0
21872 1 2 0.0000000000000000e+00 2.0657761888296031e+00 5.9036746332325016e+01 1.7433305175279187e+01 0 3 0
21875 1 4 5.1000000000000001e-01 1.2997010211036648e+00 5.9747278620402604e+01 1.6320440332486946e+01 0 3 0
21880 1 5 -4.2999999999999999e-01 7.4761658999098701e-01 6.0770377373636983e+01 1.6554339865554564e+01 0 3 0
21860 1 4 5.1000000000000001e-01 4.4237240497398203e+00 6.0634031074825437e+01 1.5755286979409018e+01 0 3 0
21857 1 2 0.0000000000000000e+00 4.5986793246560698e+00 6.0414817985899951e+01 1.7306874108519192e+01 0 3 0
21866 1 6 -3.3000000000000002e-01 5.2841802947577978e+00 5.9934871955752172e+01 1.5008390366510719e+01 0 3 0
21867 1 7 1.6000000000000000e-01 5.0876817596111907e+00 5.9912748408883139e+01 1.3570262176321640e+01 0 3 0
21883 1 8 2.9999999999999999e-02 1.5202073855424227e+00 6.0268035808672352e+01 1.3620158036659138e+01 0 3 0
21870 1 8 2.9999999999999999e-02 5.9095911685662994e+00 5.9526615517510656e+01 1.3073450608754008e+01 0 3 0
21862 1 3 5.9999999999999998e-02 5.3908590951564390e+00 5.8352974992223459e+01 1.7255928912659691e+01 0 3 0
21861 1 1 -1.7999999999999999e-01 5.7056456203561039e+00 5.9341393909310916e+01 1.7515514925533278e+01 0 3 0
21868 1 8 2.9999999999999999e-02 4.9794175981920175e+00 6.0866957859008423e+01 1.3080772107855813e+01 0 3 0
21869 1 8 2.9999999999999999e-02 4.1810749735484629e+00 5.9474996820326247e+01 1.3318624719662296e+01 0 3 0
22365 1 8 2.9999999999999999e-02 5.2635209804488943e+00 5.6229096344373488e+01 1.7463399118598989e+01 0 3 0
21871 1 9 -1.2000000000000000e-01 3.1919402375953614e+00 5.9955150239316133e+01 1.7970943260794865e+01 0 3 0
21877 1 3 5.9999999999999998e-02 3.2769746783412526e+00 5.7167898168393769e+01 1.7701327222094775e+01 0 3 0
21865 1 5 -4.2999999999999999e-01 3.6115843918310464e+00 6.1382714166163687e+01 1.5342973778549192e+01 0 3 0
22356 1 1 -1.7999999999999999e-01 6.0011693619344246e+00 5.6277398357988474e+01 1.3208890581840794e+01 0 3 0
22358 1 3 5.9999999999999998e-02 6.1326423036210027e+00 5.6577300467354100e+01 1.2168493638836445e+01 0 3 0
21896 1 6 -3.3000000000000002e-01 2.4288249199162770e-01 5.5482361133729782e+01 1.8172615792749706e+01 0 3 0
22369 1 3 5.9999999999999998e-02 8.1923039847518559e+00 5.5875417917849511e+01 1.2148760912115081e+01 0 3 0
22376 1 6 -3.3000000000000002e-01 1.1519266773932248e+01 5.5692195202201184e+01 1.3090153743876833e+01 0 3 0
22359 1 3 5.9999999999999998e-02 6.2637834083174937e+00 5.7118569913489594e+01 1.3898020653504927e+01 0 3 0
21864 1 3 5.9999999999999998e-02 6.5341743875543097e+00 5.9734929480727168e+01 1.6943897203184072e+01 0 3 0
22367 1 2 0.0000000000000000e+00 9.4080433046302847e+00 5.6027828133525560e+01 1.3967887479242577e+01 0 3 0
22370 1 4 5.1000000000000001e-01 1.0434403249383902e+01 5.6292665816719001e+01 1.2851598605923739e+01 0 3 0
22383 1 3 5.9999999999999998e-02 8.0562331589733063e+00 5.7309556153322468e+01 1.5099409648309356e+01 0 3 0
22381 1 9 -1.2000000000000000e-01 9.0102232285660158e+00 5.7460220607198352e+01 1.4546988830201176e+01 0 3 0
22391 1 6 -3.3000000000000002e-01 8.8900848153175271e+00 5.8314079307453291e+01 1.7506500719187517e+01 0 3 0
22385 1 4 5.1000000000000001e-01 9.9994410855282485e+00 5.7920187996936811e+01 1.6859573617961995e+01 0 3 0
22384 1 3 5.9999999999999998e-02 8.6807935884517828e+00 5.8160689558029347e+01 1.3655751687580636e+01 0 3 0
22382 1 2 0.0000000000000000e+00 1.0055605980705678e+01 5.8433444354423443e+01 1.5376339142528172e+01 0 3 0
22396 1 9 -1.2000000000000000e-01 9.5965710467664067e+00 5.9964884505201333e+01 1.5223842999766063e+01 0 3 0
22398 1 3 5.9999999999999998e-02 8.6034786503753828e+00 6.0152950246919730e+01 1.5583066518841298e+01 0 3 0
22399 1 3 5.9999999999999998e-02 9.4523669333544760e+00 6.0173443337094334e+01 1.4135557045400160e+01 0 3 0
22397 1 2 0.0000000000000000e+00 1.0446590107483955e+01 6.1231547225850306e+01 1.5650651120943344e+01 0 3 0
22400 1 4 5.1000000000000001e-01 1.0882610175115627e+01 6.0953337675617483e+01 1.7173933085674314e+01 0 3 0
22386 1 1 -1.7999999999999999e-01 1.1482229168467384e+01 5.8182530466908844e+01 1.4879893655418838e+01 0 3 0
22390 1 5 -4.2999999999999999e-01 1.0877084654628270e+01 5.7304962472688935e+01 1.7411537368948490e+01 0 3 0
22387 1 3 5.9999999999999998e-02 1.1639058958989445e+01 5.8534299752226964e+01 1.3821432966194953e+01 0 3 0
22388 1 3 5.9999999999999998e-02 1.1835370721614849e+01 5.7245962958909899e+01 1.4849462458258269e+01 0 3 0
22401 1 1 -1.7999999999999999e-01 1.1563941373060459e+01 6.1380831284143994e+01 1.4614900456518839e+01 0 3 0
22406 1 6 -3.3000000000000002e-01 1.2138727569912367e+01 6.0523105729085849e+01 1.7258193611998575e+01 0 3 0
22389 1 3 5.9999999999999998e-02 1.2239322672607605e+01 5.8600933246254165e+01 1.5535084653104645e+01 0 3 0
22404 1 3 5.9999999999999998e-02 1.2110723550824373e+01 6.0471395492683158e+01 1.4638726661270280e+01 0 3 0
22405 1 5 -4.2999999999999999e-01 1.0139883866638019e+01 6.1151344047206621e+01 1.8135241165563173e+01 0 3 0
22377 1 7 1.6000000000000000e-01 1.2608824293988611e+01 5.5943086463635019e+01 1.2247382715422962e+01 0 3 0
27207 1 7 1.6000000000000000e-01 1.3991141144073056e+01 5.9686252717135062e+01 1.2166967306769120e+01 0 3 0
22379 1 8 2.9999999999999999e-02 1.2709672025035145e+01 5.7039183191964533e+01 1.2231605403772154e+01 0 3 0
27210 1 8 2.9999999999999999e-02 1.5026649624348437e+01 5.9645784388427465e+01 1.2362109444502346e+01 0 3 0
38006 1 6 -3.3000000000000002e-01 1.3982371048156409e+01 5.5553509461140145e+01 1.7086637408804783e+01 -2 4 0
27209 1 8 2.9999999999999999e-02 1.3473966200989995e+01 6.0308478753774970e+01 1.2935846426558976e+01 0 3 0
38010 1 8 2.9999999999999999e-02 1.4405731497808961e+01 5.6132707561998437e+01 1.5098889144664454e+01 -2 4 0
38009 1 8 2.9999999999999999e-02 1.3766202630986291e+01 5.7295252220806610e+01 1.6253201023781649e+01 -2 4 0
38008 1 8 2.9999999999999999e-02 1.5573970818416266e+01 5.6669636862494443e+01 1.6348612105830988e+01 -2 4 0
38007 1 7 1.6000000000000000e-01 1.4531348583562872e+01 5.6493278895834166e+01 1.6161824006566601e+01 -2 4 0
25035 1 8 2.9999999999999999e-02 1.5468783654441973e+01 6.1079466071602461e+01 1.6471066233738853e+01 0 3 0
25030 1 5 -4.2999999999999999e-01 1.5707404741413878e+01 6.1624477878069698e+01 1.3677493775859014e+01 0 3 0
34751 1 6 -3.3000000000000002e-01 5.6470682944464357e-01 6.3789051416724945e+01 1.5533990723399269e+01 -1 3 0
21858 1 3 5.9999999999999998e-02 5.7682827571385547e+00 6.2304221287252275e+01 1.7129663018797771e+01 0 3 0
27252 1 7 1.6000000000000000e-01 5.4804508329789030e+00 6.3459991540058297e+01 1.3714405015930366e+01 0 3 0
34753 1 8 2.9999999999999999e-02 2.2164106950023932e+00 6.3920857781866346e+01 1.4315983508939802e+01 -1 3 0
34754 1 8 2.9999999999999999e-02 2.5650312342037531e+00 6.4284921147813733e+01 1.6059934078978213e+01 -1 3 0
34752 1 7 1.6000000000000000e-01 1.8294725818390647e+00 6.4388870081322779e+01 1.5227453362803173e+01 -1 3 0
27255 1 8 2.9999999999999999e-02 4.4694967795590719e+00 6.3566058849001557e+01 1.3316654724142248e+01 0 3 0
21856 1 9 -1.2000000000000000e-01 5.0104509672230479e+00 6.1840185779050792e+01 1.7794242098827770e+01 0 3 0
27254 1 8 2.9999999999999999e-02 5.7738094408627587e+00 6.2446829201256065e+01 1.3885658153806931e+01 0 3 0
21859 1 3 5.9999999999999998e-02 4.1698688326280706e+00 6.2447536275766069e+01 1.7538045450075849e+01 0 3 0
27253 1 8 2.9999999999999999e-02 5.4713562788898553e+00 6.4044471944726183e+01 1.4674123909455657e+01 0 3 0
22403 1 3 5.9999999999999998e-02 1.1293718289162417e+01 6.1704292636665386e+01 1.3617063703759170e+01 0 3 0
27251 1 6 -3.3000000000000002e-01 6.3927305433008721e+00 6.3886375577221152e+01 1.2768412713042665e+01 0 3 0
22417 1 3 5.9999999999999998e-02 9.6767264440416199e+00 6.3652134331373432e+01 1.7951392285158843e+01 0 3 0
22414 1 3 5.9999999999999998e-02 8.5923581925091455e+00 6.2375836966447174e+01 1.6236398684817416e+01 0 3 0
22413 1 3 5.9999999999999998e-02 9.0482323190622509e+00 6.2396898660306761e+01 1.4626447084849721e+01 0 3 0
22411 1 9 -1.2000000000000000e-01 9.4338120626284727e+00 6.2500262697358501e+01 1.5571442737398678e+01 0 3 0
22412 1 2 0.0000000000000000e+00 9.9227260685796210e+00 6.4016963592238511e+01 1.5844869563720049e+01 0 3 0
22416 1 1 -1.7999999999999999e-01 1.0456084192689229e+01 6.4092473998676624e+01 1.7289606616442082e+01 0 3 0
22419 1 3 5.9999999999999998e-02 1.1406605371560662e+01 6.3549333726824656e+01 1.7379856595141895e+01 0 3 0
22415 1 4 5.1000000000000001e-01 1.1055827727621987e+01 6.4420536287102905e+01 1.4831731618375020e+01 0 3 0
22420 1 5 -4.2999999999999999e-01 1.0841511862854095e+01 6.4377077103820795e+01 1.3633694900100668e+01 0 3 0
22428 1 3 5.9999999999999998e-02 7.7740432644959325e+00 6.4553491893967916e+01 1.5810149523866325e+01 0 3 0
27248 1 3 5.9999999999999998e-02 8.6462667595319491e+00 6.4382783871411831e+01 1.2306298165343740e+01 0 3 0
22421 1 6 -3.3000000000000002e-01 1.2270174295371822e+01 6.4702045817100355e+01 1.5348845258890766e+01 0 3 0
22402 1 3 5.9999999999999998e-02 1.2322941135380105e+01 6.2068462340934580e+01 1.5014066999139464e+01 0 3 0
25032 1 7 1.6000000000000000e-01 1.5229304280403863e+01 6.2152815575579211e+01 1.6439565394383905e+01 0 3 0
25034 1 8 2.9999999999999999e-02 1.5477842923124950e+01 6.2543721057947558e+01 1.7388259469065790e+01 0 3 0
25033 1 8 2.9999999999999999e-02 1.4188008390138735e+01 6.2190709862455797e+01 1.6131394077145323e+01 0 3 0
22425 1 8 2.9999999999999999e-02 1.3597077963113680e+01 6.4001167167248482e+01 1.3911045726509400e+01 0 3 0
25031 1 6 -3.3000000000000002e-01 1.6169242903034320e+01 6.2763519419932614e+01 1.5635178755223100e+01 0 3 0
22013 1 3 5.9999999999999998e-02 1.1627398367708386e-01 4.5271411905450613e+01 2.3196601033219309e+01 0 3 0
38101 1 9 -1.2000000000000000e-01 5.3402568831733399e+00 4.3526874796622181e+01 1.8374370093543508e+01 -2 4 0
21999 1 3 5.9999999999999998e-02 5.0543972089581746e-01 4.8554311560004038e+01 2.2241857612459523e+01 0 3 0
38088 1 3 5.9999999999999998e-02 4.3639077969445488e+00 4.6187465727987949e+01 1.8605180053732806e+01 -2 4 0
38086 1 9 -1.2000000000000000e-01 5.4892162002695368e+00 4.6155682387476773e+01 1.8488926301589899e+01 -2 4 0
22011 1 1 -1.7999999999999999e-01 6.8669500113227167e-01 4.5737191347992166e+01 2.2425990830481048e+01 0 3 0
22014 1 3 5.9999999999999998e-02 7.7991069366383414e-01 4.6681538985001723e+01 2.2986865782933030e+01 0 3 0
22008 1 3 5.9999999999999998e-02 3.7436244780295080e-01 4.6461272519978905e+01 1.9127721092874545e+01 0 3 0
21992 1 2 0.0000000000000000e+00 6.8381173372264858e-01 4.8358966147712060e+01 2.0013133335252618e+01 0 3 0
22006 1 9 -1.2000000000000000e-01 7.6089186902468509e-01 4.6791909926021660e+01 2.0115506749443590e+01 0 3 0
22023 1 3 5.9999999999999998e-02 9.2643887955014503e-01 4.4213460682332560e+01 2.0178529684170218e+01 0 3 0
22012 1 3 5.9999999999999998e-02 1.6293174984793843e+00 4.5286391675291590e+01 2.2378237923299821e+01 0 3 0
21995 1 4 5.1000000000000001e-01 1.7394774527517605e+00 4.8922104137096717e+01 1.9044837766211714e+01 0 3 0
21998 1 3 5.9999999999999998e-02 2.1527104389325542e+00 4.8695357829366735e+01 2.1523825616466969e+01 0 3 0
22009 1 3 5.9999999999999998e-02 1.8595304913328461e+00 4.6474500989797463e+01 2.0140265608497284e+01 0 3 0
38095 1 5 -4.2999999999999999e-01 3.9430979419347572e+00 4.5316809346910816e+01 2.0839427565753603e+01 -2 4 0
38074 1 3 5.9999999999999998e-02 4.7341979729657044e+00 4.7808460399662799e+01 2.0513786052297114e+01 -2 4 0
38090 1 4 5.1000000000000001e-01 4.9686382350013591e+00 4.4714703990030237e+01 2.0610908530218541e+01 -2 4 0
38097 1 7 1.6000000000000000e-01 5.3179348663990096e+00 4.3983669020701257e+01 2.2796756897226757e+01 -2 4 0
38063 1 3 5.9999999999999998e-02 4.7419791465895988e+00 4.8779089727879288e+01 2.2652187323084497e+01 -2 4 0
38096 1 6 -3.3000000000000002e-01 5.5988823353261941e+00 4.3894706081369378e+01 2.1438052312231541e+01 -2 4 0
38087 1 2 0.0000000000000000e+00 5.7494202832073107e+00 4.4807606897865824e+01 1.9266730278676942e+01 -2 4 0
21996 1 1 -1.7999999999999999e-01 1.0573849390475292e+00 4.8959699065410206e+01 2.1395770886255136e+01 0 3 0
38100 1 8 2.9999999999999999e-02 5.9892131316161752e+00 4.4764609953067946e+01 2.3261007583199831e+01 -2 4 0
38071 1 9 -1.2000000000000000e-01 5.8276382469360613e+00 4.7897450439859306e+01 2.0337455088658903e+01 -2 4 0
38099 1 8 2.9999999999999999e-02 4.3847741887616145e+00 4.4463672700920476e+01 2.2956010909391861e+01 -2 4 0
38072 1 2 0.0000000000000000e+00 6.1999503894461894e+00 4.7499674146133636e+01 1.8873452455729872e+01 -2 4 0
38073 1 3 5.9999999999999998e-02 6.3313956148181925e+00 4.7109958003932853e+01 2.0810525242663605e+01 -2 4 0
38094 1 3 5.9999999999999998e-02 7.8239472176597848e+00 4.4493437694419605e+01 1.8576119949096615e+01 -2 4 0
38075 1 4 5.1000000000000001e-01 7.6606397062692162e+00 4.7340174424489582e+01 1.8595965412652969e+01 -2 4 0
38080 1 5 -4.2999999999999999e-01 8.4877854867833378e+00 4.7523503714995691e+01 1.9499638282843385e+01 -2 4 0
38065 1 5 -4.2999999999999999e-01 7.5711992098152061e+00 4.8335427228889372e+01 2.2974444148236124e+01 -2 4 0
39087 1 7 1.6000000000000000e-01 9.4840756531323773e+00 4.5606398241776517e+01 2.2530507893006440e+01 -2 4 0
39086 1 6 -3.3000000000000002e-01 1.0773177459944215e+01 4.5072002146000649e+01 2.2492146929896204e+01 -2 4 0
38093 1 3 5.9999999999999998e-02 7.6516160674474012e+00 4.5196591402088103e+01 2.0166871352441891e+01 -2 4 0
39090 1 8 2.9999999999999999e-02 9.2874825845975231e+00 4.6029768088713929e+01 2.3503254221679075e+01 -2 4 0
39088 1 8 2.9999999999999999e-02 8.6853130567662689e+00 4.4985287143382735e+01 2.2200091154945937e+01 -2 4 0
39089 1 8 2.9999999999999999e-02 9.4214965434441211e+00 4.6325850603066797e+01 2.1804466376477926e+01 -2 4 0
39080 1 4 5.1000000000000001e-01 1.1276390819038323e+01 4.4556939932955721e+01 2.1344468357318171e+01 -2 4 0
38091 1 1 -1.7999999999999999e-01 7.2978220533994413e+00 4.4466730346785113e+01 1.9552391215072397e+01 -2 4 0
39085 1 5 -4.2999999999999999e-01 1.0798900838160561e+01 4.4593701389144670e+01 2.0205261514716664e+01 -2 4 0
38060 1 4 5.1000000000000001e-01 7.5352804337430657e+00 4.8977511017205629e+01 2.1955193734753802e+01 -2 4 0
38092 1 3 5.9999999999999998e-02 7.4770017750093860e+00 4.3558016507827453e+01 1.9998418540437974e+01 -2 4 0
39097 1 3 5.9999999999999998e-02 1.1693234641995746e+01 4.6894106672181188e+01 1.9905297047156687e+01 -2 4 0
38070 1 8 2.9999999999999999e-02 1.0365585284351607e+01 4.8260047809396433e+01 2.1650358431500454e+01 -2 4 0
38057 1 2 0.0000000000000000e+00 6.2222622638766687e+00 4.9305572622406771e+01 2.1099366801329083e+01 -2 4 0
38067 1 7 1.6000000000000000e-01 9.9593806153927176e+00 4.9282640004435734e+01 2.1801839766395847e+01 -2 4 0
39082 1 3 5.9999999999999998e-02 1.2078564393380756e+01 4.3229269820189749e+01 2.3579202486215120e+01 -2 4 0
39099 1 3 5.9999999999999998e-02 1.2496274915335915e+01 4.7293802297248845e+01 2.1375120060223857e+01 -2 4 0
39107 1 2 0.0000000000000000e+00 1.6125251792994511e+01 4.7423784379764037e+01 2.0972584749390197e+01 -2 4 0
39100 1 5 -4.2999999999999999e-01 1.3687333833932762e+01 4.4102859320023946e+01 1.8524049056594805e+01 -2 4 0
39077 1 2 0.0000000000000000e+00 1.2620576632266907e+01 4.3869050946737964e+01 2.1593458450534630e+01 -2 4 0
39083 1 3 5.9999999999999998e-02 1.2836816447150873e+01 4.4783538383625995e+01 2.3586882483289468e+01 -2 4 0
39096 1 1 -1.7999999999999999e-01 1.2689090683136673e+01 4.7067138760119867e+01 2.0385497530018554e+01 -2 4 0
39110 1 4 5.1000000000000001e-01 1.5302039557174499e+01 4.8240715772200637e+01 2.1994732179923052e+01 -2 4 0
39106 1 9 -1.2000000000000000e-01 1.5162246115771795e+01 4.6728384680659424e+01 1.9890079034114819e+01 -2 4 0
39108 1 3 5.9999999999999998e-02 1.4862200900887556e+01 4.7434981235824281e+01 1.9140979038435493e+01 -2 4 0
39095 1 4 5.1000000000000001e-01 1.3396173751165424e+01 4.5271673979608337e+01 1.8699867258392057e+01 -2 4 0
39098 1 3 5.9999999999999998e-02 1.3041319447273461e+01 4.7973586614705098e+01 1.9902703940401427e+01 -2 4 0
39092 1 2 0.0000000000000000e+00 1.3715816977320173e+01 4.5994701640496650e+01 2.0058139847235051e+01 -2 4 0
39091 1 9 -1.2000000000000000e-01 1.3797519044028512e+01 4.4865797230906800e+01 2.1113907642299782e+01 -2 4 0
39094 1 3 5.9999999999999998e-02 1.4187383707245173e+01 4.5352710601949454e+01 2.2019508908425827e+01 -2 4 0
39093 1 3 5.9999999999999998e-02 1.4625730046480983e+01 4.4238731970009198e+01 2.0781435457222603e+01 -2 4 0
39081 1 1 -1.7999999999999999e-01 1.2813606303537412e+01 4.3779266984424623e+01 2.3065542122728903e+01 -2 4 0
39115 1 5 -4.2999999999999999e-01 1.5538031962278865e+01 4.8153361077082607e+01 2.3198677599748269e+01 -2 4 0
39109 1 3 5.9999999999999998e-02 1.5662065209050340e+01 4.5939613986267183e+01 1.9443222021999837e+01 -2 4 0
39084 1 3 5.9999999999999998e-02 1.3822715282912050e+01 4.3385347891413545e+01 2.3112720049470344e+01 -2 4 0
39116 1 6 -3.3000000000000002e-01 1.4422969329002138e+01 4.9012386679367566e+01 2.1549833229276970e+01 -2 4 0
22005 1 8 2.9999999999999999e-02 2.4322013466940531e+00 5.1992871057908729e+01 1.8374405830528069e+01 0 3 0
22002 1 7 1.6000000000000000e-01 2.8890175201979629e+00 5.1021429609514563e+01 1.8433330717322519e+01 0 3 0
38061 1 1 -1.7999999999999999e-01 5.0662705044866696e+00 4.9609533476551412e+01 2.2089113081262415e+01 -2 4 0
21897 1 7 1.6000000000000000e-01 7.1292983588746439e-01 5.4204363957906111e+01 1.8342293616068307e+01 0 3 0
22004 1 8 2.9999999999999999e-02 3.9757773185137553e+00 5.1229020130626729e+01 1.8456448705102972e+01 0 3 0
38064 1 3 5.9999999999999998e-02 4.1504008374771635e+00 4.9871137227410429e+01 2.1498690891753078e+01 -2 4 0
21899 1 8 2.9999999999999999e-02 7.7760430072601983e-01 5.3898958275774888e+01 1.9415555217292521e+01 0 3 0
21997 1 3 5.9999999999999998e-02 1.0234884588201913e+00 5.0014655207440121e+01 2.1609821271858763e+01 0 3 0
22001 1 6 -3.3000000000000002e-01 2.1634194873568955e+00 5.0207490710831685e+01 1.9388924326304327e+01 0 3 0
38054 1 8 2.9999999999999999e-02 2.3138799705123865e+00 5.2541101663974473e+01 2.1119289594804521e+01 -2 4 0
38053 1 8 2.9999999999999999e-02 2.8927936919253883e+00 5.4016474005376566e+01 2.1855240487086594e+01 -2 4 0
38052 1 7 1.6000000000000000e-01 2.9470092779249106e+00 5.3386055373944963e+01 2.0949581777851918e+01 -2 4 0
38051 1 6 -3.3000000000000002e-01 4.2119459795351037e+00 5.3023894128466509e+01 2.0413822436958164e+01 -2 4 0
38045 1 4 5.1000000000000001e-01 5.1914631611562259e+00 5.2593298934935994e+01 2.1168023737840539e+01 -2 4 0
38050 1 5 -4.2999999999999999e-01 5.2175981016770168e+00 5.2714345558473823e+01 2.2383523128519609e+01 -2 4 0
38055 1 8 2.9999999999999999e-02 2.4606114670505543e+00 5.3980259405441970e+01 2.0208019659091615e+01 -2 4 0
38059 1 3 5.9999999999999998e-02 5.3345046991018439e+00 5.0243338549312284e+01 1.9558010307947100e+01 -2 4 0
38062 1 3 5.9999999999999998e-02 5.4155027582190494e+00 5.0447722165000052e+01 2.2749675462341706e+01 -2 4 0
38047 1 3 5.9999999999999998e-02 6.2733732428129336e+00 5.3593708387156695e+01 1.8852081818506477e+01 -2 4 0
38038 1 8 2.9999999999999999e-02 4.7759566014887893e+00 5.5505475723118195e+01 2.3243571149360353e+01 -2 4 0
38023 1 8 2.9999999999999999e-02 1.1654543066434311e+01 4.9578868472525180e+01 1.8843177567056546e+01 -2 4 0
38013 1 3 5.9999999999999998e-02 1.1537094497331504e+01 5.5012955265143781e+01 1.8262050907195420e+01 -2 4 0
38068 1 8 2.9999999999999999e-02 1.0004363594739909e+01 4.9390592742863355e+01 2.2848875585602617e+01 -2 4 0
38022 1 7 1.6000000000000000e-01 1.1037880741879183e+01 5.0283630297617471e+01 1.8379159324302705e+01 -2 4 0
38049 1 3 5.9999999999999998e-02 7.6664958808816763e+00 5.2559234126129070e+01 1.8581099814194431e+01 -2 4 0
38069 1 8 2.9999999999999999e-02 1.0620518935246750e+01 4.9982454427840018e+01 2.1353658015526346e+01 -2 4 0
38046 1 1 -1.7999999999999999e-01 6.6787661840862622e+00 5.2613658845603609e+01 1.8934700445975210e+01 -2 4 0
38066 1 6 -3.3000000000000002e-01 8.6437559766340222e+00 4.9516373847610190e+01 2.1301279910237724e+01 -2 4 0
38058 1 3 5.9999999999999998e-02 7.0812555080914628e+00 5.0195586828409596e+01 1.9426834749153024e+01 -2 4 0
38056 1 9 -1.2000000000000000e-01 6.2394309060595869e+00 5.0480572997471263e+01 2.0110872881696096e+01 -2 4 0
38021 1 6 -3.3000000000000002e-01 1.0927959880584083e+01 5.1391852295332484e+01 1.9218503561902171e+01 -2 4 0
38044 1 3 5.9999999999999998e-02 8.6893835344380381e+00 5.1778760292509745e+01 2.0730330525622318e+01 -2 4 0
38043 1 3 5.9999999999999998e-02 7.7462428942526316e+00 5.2058306535519208e+01 2.2101946767656354e+01 -2 4 0
38042 1 2 0.0000000000000000e+00 6.4837944274619881e+00 5.2051731832854607e+01 2.0391970448670691e+01 -2 4 0
38041 1 9 -1.2000000000000000e-01 7.8225075642863127e+00 5.2370500596745714e+01 2.1136711767264174e+01 -2 4 0
38032 1 3 5.9999999999999998e-02 9.5457171517771346e+00 5.2930397621098003e+01 2.2974132464244914e+01 -2 4 0
38031 1 1 -1.7999999999999999e-01 8.9937517794664998e+00 5.3812835173736573e+01 2.2783243205332521e+01 -2 4 0
38027 1 2 0.0000000000000000e+00 8.3876030840616114e+00 5.3805683336947439e+01 2.1342341647251057e+01 -2 4 0
38033 1 3 5.9999999999999998e-02 8.2630467539654937e+00 5.3885436419155347e+01 2.3550648117346746e+01 -2 4 0
38026 1 9 -1.2000000000000000e-01 9.4805286885143278e+00 5.4256686031081912e+01 2.0195048541291147e+01 -2 4 0
38029 1 3 5.9999999999999998e-02 9.0678436131789866e+00 5.4185948530710057e+01 1.9222666357707080e+01 -2 4 0
38030 1 4 5.1000000000000001e-01 7.3398013336299854e+00 5.4915182204192028e+01 2.1239936359254788e+01 -2 4 0
38015 1 4 5.1000000000000001e-01 1.0762763206061056e+01 5.2577657970536663e+01 1.8774379196744295e+01 -2 4 0
38012 1 2 0.0000000000000000e+00 1.0904952178730220e+01 5.3681620501093356e+01 1.9885238468615235e+01 -2 4 0
38017 1 3 5.9999999999999998e-02 1.0934038919485978e+01 5.2091702364803879e+01 2.1480291285981338e+01 -2 4 0
38016 1 1 -1.7999999999999999e-01 1.1435703300658478e+01 5.2948104792604738e+01 2.1145802908119553e+01 -2 4 0
38018 1 3 5.9999999999999998e-02 1.1555835817389536e+01 5.3696378385993462e+01 2.1882304359680266e+01 -2 4 0
38011 1 9 -1.2000000000000000e-01 1.1846984698324540e+01 5.4799922532995019e+01 1.9326331387459302e+01 -2 4 0
38034 1 3 5.9999999999999998e-02 9.6262080226230200e+00 5.4684917221779131e+01 2.2958553591069084e+01 -2 4 0
38036 1 6 -3.3000000000000002e-01 6.6815472040152555e+00 5.5236922902442366e+01 2.2376068900939437e+01 -2 4 0
38028 1 3 5.9999999999999998e-02 9.6788564476895829e+00 5.5366245359574535e+01 2.0288567553462808e+01 -2 4 0
39120 1 8 2.9999999999999999e-02 1.2849549190977195e+01 4.9323679635410230e+01 2.2846938945529178e+01 -2 4 0
39117 1 7 1.6000000000000000e-01 1.3663653217209678e+01 4.9849641624743803e+01 2.2373968991259350e+01 -2 4 0
38019 1 3 5.9999999999999998e-02 1.2402754490221367e+01 5.2538053660632471e+01 2.0891344226908430e+01 -2 4 0
39119 1 8 2.9999999999999999e-02 1.4403865856758973e+01 5.0451758991664079e+01 2.2944952273639963e+01 -2 4 0
37985 1 4 5.1000000000000001e-01 1.5944461776425994e+01 5.2615593922602862e+01 2.0010879106272473e+01 -2 4 0
39118 1 8 2.9999999999999999e-02 1.3235898093228803e+01 5.0495547339208770e+01 2.1535881887750531e+01 -2 4 0
37990 1 5 -4.2999999999999999e-01 1.5448383898729173e+01 5.1841979659227789e+01 2.0890617724210866e+01 -2 4 0
37982 1 2 0.0000000000000000e+00 1.5357930848317130e+01 5.2880511734398873e+01 1.8581392812322008e+01 -2 4 0
37984 1 3 5.9999999999999998e-02 1.4872206030306526e+01 5.0764725826343174e+01 1.8595973186069983e+01 -2 4 0
37999 1 3 5.9999999999999998e-02 1.3475401084715736e+01 5.2477812198518990e+01 1.9228543429015996e+01 -2 4 0
37996 1 9 -1.2000000000000000e-01 1.3859775277070092e+01 5.3274223422257663e+01 1.8689991936686003e+01 -2 4 0
38001 1 1 -1.7999999999999999e-01 1.4049219783422709e+01 5.4875110152492631e+01 2.0636438633881969e+01 -2 4 0
37997 1 2 0.0000000000000000e+00 1.3399399512911080e+01 5.4608105520973560e+01 1.9266791062304407e+01 -2 4 0
38003 1 3 5.9999999999999998e-02 1.4071558208208002e+01 5.3993250820326431e+01 2.1262767160903309e+01 -2 4 0
38002 1 3 5.9999999999999998e-02 1.5120194056743330e+01 5.5143570944111943e+01 2.0605209364516810e+01 -2 4 0
34722 1 7 1.6000000000000000e-01 3.5119935879072854e-02 6.0387793660412534e+01 2.2753441979240527e+01 -1 3 0
34723 1 8 2.9999999999999999e-02 2.6014871607819173e-01 6.0167654979035454e+01 2.1724444815420355e+01 -1 3 0
21845 1 4 5.1000000000000001e-01 5.0026454781498488e+00 6.1276934952780216e+01 2.0328319323765395e+01 0 3 0
21873 1 3 5.9999999999999998e-02 2.6694555648526159e+00 6.0831519003482285e+01 1.8348449493660290e+01 0 3 0
21895 1 5 -4.2999999999999999e-01 1.1788269348813751e+00 5.6194257409893716e+01 2.0121629064750287e+01 0 3 0
21886 1 9 -1.2000000000000000e-01 1.1120816477208773e+00 5.8793742877103512e+01 1.8699942773163770e+01 0 3 0
21888 1 3 5.9999999999999998e-02 8.5859998628867562e-01 5.9814588903003177e+01 1.8867771433223474e+01 0 3 0
21890 1 4 5.1000000000000001e-01 5.3339978099369845e-01 5.6408154100611185e+01 1.9053199329596207e+01 0 3 0
21889 1 3 5.9999999999999998e-02 1.7370615654965968e+00 5.8508219147472225e+01 1.9519333157373186e+01 0 3 0
21874 1 3 5.9999999999999998e-02 3.5557350139003523e+00 5.9585488592473006e+01 1.8941547621235298e+01 0 3 0
21854 1 8 2.9999999999999999e-02 4.9306410979680022e+00 5.8779368429761874e+01 2.1119369355396866e+01 0 3 0
38037 1 7 1.6000000000000000e-01 5.3898031703071831e+00 5.5893390611710117e+01 2.2413914720662035e+01 -2 4 0
34725 1 8 2.9999999999999999e-02 1.0012117764345858e+00 6.0674302893383540e+01 2.3150084796129178e+01 -1 3 0
21855 1 8 2.9999999999999999e-02 4.9458637337745497e+00 5.9799719244466225e+01 2.2492247784954252e+01 0 3 0
21850 1 5 -4.2999999999999999e-01 3.7694958035701873e+00 6.1280193523113887e+01 2.0621197499346195e+01 0 3 0
38039 1 8 2.9999999999999999e-02 4.9867016382504765e+00 5.5796601065512313e+01 2.1392705173992734e+01 -2 4 0
21852 1 7 1.6000000000000000e-01 5.5524051460887698e+00 5.9390747675822297e+01 2.1756655620577607e+01 0 3 0
21851 1 6 -3.3000000000000002e-01 5.8981903605894468e+00 6.0392818399158521e+01 2.0816973752697077e+01 0 3 0
38040 1 8 2.9999999999999999e-02 5.6140144190934667e+00 5.6932258442034900e+01 2.2590720037542564e+01 -2 4 0
21863 1 3 5.9999999999999998e-02 6.2502315176458421e+00 5.9274901043274504e+01 1.8457754281007784e+01 0 3 0
38035 1 5 -4.2999999999999999e-01 7.0692484627723617e+00 5.5571525272934537e+01 2.0192902847438578e+01 -2 4 0
21848 1 3 5.9999999999999998e-02 7.4756622437961298e+00 6.1221208145382079e+01 1.8841209425514876e+01 0 3 0
21853 1 8 2.9999999999999999e-02 6.4355684303202345e+00 5.8912616210651649e+01 2.2237285404862252e+01 0 3 0
22393 1 8 2.9999999999999999e-02 8.7156154237588890e+00 5.9441562630409777e+01 1.9192444641087608e+01 0 3 0
22392 1 7 1.6000000000000000e-01 8.8465908370360253e+00 5.8410253879180338e+01 1.8961761559487361e+01 0 3 0
38014 1 3 5.9999999999999998e-02 1.1685553811222038e+01 5.5708253797874356e+01 1.9900934896720113e+01 -2 4 0
22395 1 8 2.9999999999999999e-02 8.0556467919202177e+00 5.7809482159046418e+01 1.9458738233618270e+01 0 3 0
22394 1 8 2.9999999999999999e-02 9.8103387516636982e+00 5.8048054536886767e+01 1.9341296105429677e+01 0 3 0
22408 1 8 2.9999999999999999e-02 1.2434378470727564e+01 5.9044246558622625e+01 1.8654319809418251e+01 0 3 0
22409 1 8 2.9999999999999999e-02 1.2316881630285291e+01 6.0798428726860337e+01 1.9185533642836422e+01 0 3 0
38000 1 4 5.1000000000000001e-01 1.3813434522656477e+01 5.5844432367509803e+01 1.8362403116449766e+01 -2 4 0
22407 1 7 1.6000000000000000e-01 1.2708474807843089e+01 6.0102410237256777e+01 1.8470952872535229e+01 0 3 0
22410 1 8 2.9999999999999999e-02 1.3821961507109439e+01 6.0138011202608077e+01 1.8450975497369896e+01 0 3 0
38004 1 3 5.9999999999999998e-02 1.3501688980603124e+01 5.5719372805846959e+01 2.1125148068482439e+01 -2 4 0
38005 1 5 -4.2999999999999999e-01 1.4089302256337918e+01 5.6935954357800064e+01 1.8844160634538923e+01 -2 4 0
21841 1 9 -1.2000000000000000e-01 5.1058333946951553e+00 6.3725798806495021e+01 1.9606294264042333e+01 0 3 0
21838 1 8 2.9999999999999999e-02 2.2564128312451750e+00 6.2431652488330307e+01 2.2260452128252304e+01 0 3 0
21836 1 6 -3.3000000000000002e-01 3.1059145203991276e+00 6.4121760975314146e+01 2.1717136777010243e+01 0 3 0
21839 1 8 2.9999999999999999e-02 1.1676684250531966e+00 6.3898483898539240e+01 2.1906723563391679e+01 0 3 0
21842 1 2 0.0000000000000000e+00 5.4950866379136523e+00 6.2261923170530046e+01 1.9219766326836947e+01 0 3 0
21830 1 4 5.1000000000000001e-01 4.3638649191961747e+00 6.3944503340123724e+01 2.1990340308500137e+01 0 3 0
21844 1 3 5.9999999999999998e-02 5.6490423194950505e+00 6.4310680046085196e+01 1.8907512592038859e+01 0 3 0
21840 1 8 2.9999999999999999e-02 2.0287548092060681e+00 6.3695140774239725e+01 2.3465478357095659e+01 0 3 0
21837 1 7 1.6000000000000000e-01 2.0750147163620132e+00 6.3527270856169459e+01 2.2359945077902321e+01 0 3 0
21835 1 5 -4.2999999999999999e-01 4.7730810930325571e+00 6.3364391103129826e+01 2.2988504119708118e+01 0 3 0
21843 1 3 5.9999999999999998e-02 4.0485969352747011e+00 6.3853968871780744e+01 1.9319379897387499e+01 0 3 0
34732 1 3 5.9999999999999998e-02 6.3968948548049431e-01 6.2647130378878281e+01 1.9157749746499938e+01 -1 3 0
21827 1 2 0.0000000000000000e+00 5.3141620368965192e+00 6.4555659979880929e+01 2.0885656980030816e+01 0 3 0
21834 1 3 5.9999999999999998e-02 6.9536959475149800e+00 6.3548109062039558e+01 2.1788106699213600e+01 0 3 0
21849 1 3 5.9999999999999998e-02 7.5010703023339467e+00 6.2306820389345091e+01 2.0237666287848146e+01 0 3 0
37953 1 3 5.9999999999999998e-02 1.6139548324487578e+01 4.6778623664391709e+01 1.6761712796536859e+01 -2 4 0
25038 1 3 5.9999999999999998e-02 1.6186592223335339e+01 6.4407471634676938e+01 1.2858718864735657e+01 0 3 0
27128 1 3 5.9999999999999998e-02 1.5883555707809464e+01 6.4693664153977892e+01 1.6155889786165993e+00 0 3 0
21833 1 3 5.9999999999999998e-02 7.5529914441584767e+00 6.4633545947964961e+01 2.0529196045748236e+01 0 3 0
38299 1 3 5.9999999999999998e-02 1.0197108044617618e+01 4.3172703758803614e+01 1.3936279266454768e+01 -2 4 0
38108 1 3 5.9999999999999998e-02 3.1963664797288924e+00 4.3168197317560072e+01 1.9973678388969127e+01 -2 4 0
9560 1 4 5.1000000000000001e-01 2.9264462129704603e+00 6.6986767693762232e+01 3.1758718264077479e+00 -1 3 0
9557 1 2 0.0000000000000000e+00 3.9626010829794684e+00 6.6474756377324923e+01 4.2401227340402787e+00 -1 3 0
9565 1 5 -4.2999999999999999e-01 2.9842104755510386e+00 6.6814571512942209e+01 1.9199464387649117e+00 -1 3 0
9556 1 9 -1.2000000000000000e-01 4.1712754845622939e+00 6.4997492894858510e+01 4.1094826460915286e+00 -1 3 0
9547 1 3 5.9999999999999998e-02 1.1954678104253413e+00 6.4906101851638056e+01 3.5690556534176774e+00 -1 3 0
9558 1 3 5.9999999999999998e-02 4.6031307099927652e+00 6.5052935289675560e+01 3.0975210198174130e+00 -1 3 0
9561 1 1 -1.7999999999999999e-01 3.4556911297968953e+00 6.6725017716717801e+01 5.7023333618498331e+00 -1 3 0
9571 1 9 -1.2000000000000000e-01 5.2447480105152264e+00 6.7441989325289597e+01 4.3430502552934742e+00 -1 3 0
9564 1 3 5.9999999999999998e-02 2.4638184362750364e+00 6.6319097130536491e+01 5.7639255574790962e+00 -1 3 0
9573 1 3 5.9999999999999998e-02 5.6443318188345142e+00 6.7508648229977069e+01 5.3608786759678457e+00 -1 3 0
9578 1 3 5.9999999999999998e-02 5.3871036454723029e+00 6.6645634991640861e+01 1.7447400675113456e+00 -1 3 0
9569 1 8 2.9999999999999999e-02 5.2914119373321666e-01 6.7166391043228003e+01 2.2903190516283094e+00 -1 3 0
9576 1 1 -1.7999999999999999e-01 5.9544050053395248e+00 6.7600733540793996e+01 1.9495957751658619e+00 -1 3 0
9566 1 6 -3.3000000000000002e-01 1.8280223056000611e+00 6.7568010091234328e+01 3.7819138223508921e+00 -1 3 0
9562 1 3 5.9999999999999998e-02 3.2769512756096044e+00 6.7726732029999155e+01 6.0794489755936496e+00 -1 3 0
9575 1 4 5.1000000000000001e-01 7.4527254328197436e+00 6.6202789251129190e+01 3.5238668436155569e+00 -1 3 0
9580 1 5 -4.2999999999999999e-01 7.6674809041968759e+00 6.5579786225855116e+01 4.5462591103237227e+00 -1 3 0
9581 1 6 -3.3000000000000002e-01 8.0086270227546610e+00 6.5771888506442508e+01 2.3517231580434039e+00 -1 3 0
9572 1 2 0.0000000000000000e+00 6.5244409106844037e+00 6.7466971424312504e+01 3.3953103685576744e+00 -1 3 0
27178 1 8 2.9999999999999999e-02 1.0008543164421470e+01 6.5333929756460861e+01 5.7380552570155192e+00 0 3 0
27135 1 8 2.9999999999999999e-02 1.1608442699170176e+01 6.5933527064659103e+01 2.9981498324118023e+00 0 3 0
9579 1 3 5.9999999999999998e-02 6.6755565127700800e+00 6.7708603610218773e+01 1.1292161667579759e+00 -1 3 0
27177 1 7 1.6000000000000000e-01 1.0466228235763296e+01 6.6337185564393366e+01 5.8430436011452072e+00 0 3 0
27179 1 8 2.9999999999999999e-02 1.0387976386134637e+01 6.6879791060347188e+01 4.8877033352376325e+00 0 3 0
27133 1 8 2.9999999999999999e-02 1.2012742861147835e+01 6.6160704423759526e+01 1.2884667581231353e+00 0 3 0
27134 1 8 2.9999999999999999e-02 1.2834918181569495e+01 6.7213815842819770e+01 2.5590004191784521e+00 0 3 0
27132 1 7 1.6000000000000000e-01 1.2434467328271884e+01 6.6219323866137458e+01 2.3642469066929026e+00 0 3 0
27131 1 6 -3.3000000000000002e-01 1.3511589987289097e+01 6.5271400061964073e+01 2.3795894563321398e+00 0 3 0
27153 1 3 5.9999999999999998e-02 1.4876133553057684e+01 6.7224853190145538e+01 3.6712055521642157e+00 0 3 0
27151 1 9 -1.2000000000000000e-01 1.5771440835560526e+01 6.7521214590937959e+01 4.2497779307573049e+00 0 3 0
27168 1 3 5.9999999999999998e-02 1.4468385472831194e+01 6.6284268713715619e+01 5.7882119586244078e+00 0 3 0
27485 1 4 5.1000000000000001e-01 1.5199516529634138e-02 7.5984512764665780e+01 3.4617178149191314e+00 0 3 0
9570 1 8 2.9999999999999999e-02 1.2374223368038184e+00 6.8759955245420443e+01 2.2139620377545883e+00 -1 3 0
9567 1 7 1.6000000000000000e-01 8.3339850197113152e-01 6.7967485940844668e+01 2.8648047958613696e+00 -1 3 0
9574 1 3 5.9999999999999998e-02 4.8987593961620828e+00 6.8488090524083034e+01 4.3250975592127281e+00 -1 3 0
9597 1 7 1.6000000000000000e-01 4.8244880204039653e+00 7.1687090848235528e+01 2.6705082292292164e+00 -1 3 0
9600 1 8 2.9999999999999999e-02 5.0238425004197413e+00 7.2511867484621149e+01 1.9715067409912488e+00 -1 3 0
9599 1 8 2.9999999999999999e-02 4.0294399138111832e+00 7.1097567534294043e+01 2.3189851062841820e+00 -1 3 0
9598 1 8 2.9999999999999999e-02 4.4534363296779320e+00 7.2295095466421571e+01 3.4658582534152917e+00 -1 3 0
9577 1 3 5.9999999999999998e-02 5.2278139150015495e+00 6.8384074174089847e+01 1.9498171084723028e+00 -1 3 0
27283 1 8 2.9999999999999999e-02 4.8216067696137772e+00 7.1665485243412434e+01 5.9471530331732927e+00 0 3 0
9596 1 6 -3.3000000000000002e-01 6.0266616331928162e+00 7.1074019611049280e+01 3.0902291248117533e+00 -1 3 0
27285 1 8 2.9999999999999999e-02 4.0456549951011525e+00 7.0140814636937449e+01 5.5540296643883247e+00 0 3 0
9568 1 8 2.9999999999999999e-02 6.9437172114451828e-04 6.8404845338560747e+01 3.4905854414180806e+00 -1 3 0
9593 1 3 5.9999999999999998e-02 9.3445247546570673e+00 6.9502693416812761e+01 1.1134087527002900e+00 -1 3 0
9592 1 3 5.9999999999999998e-02 9.8763603986759883e+00 6.8513395204070648e+01 2.5244176701757088e+00 -1 3 0
9589 1 3 5.9999999999999998e-02 8.1703981754653796e+00 6.8421077558632902e+01 4.7398905899378869e+00 -1 3 0
9594 1 3 5.9999999999999998e-02 8.6151267518688428e+00 6.8083588850745301e+01 1.4573682635553822e+00 -1 3 0
9586 1 9 -1.2000000000000000e-01 7.4260340289376021e+00 6.8729458736833436e+01 3.9281071605292466e+00 -1 3 0
9588 1 3 5.9999999999999998e-02 6.8181571318802261e+00 6.9426675515298754e+01 4.4954358757540973e+00 -1 3 0
9591 1 1 -1.7999999999999999e-01 9.0359004382109873e+00 6.8937389394242032e+01 1.9664928099357006e+00 -1 3 0
9587 1 2 0.0000000000000000e+00 8.1464139836732574e+00 6.9737546714938233e+01 2.9553899722365098e+00 -1 3 0
9590 1 4 5.1000000000000001e-01 6.9231688756256498e+00 7.0443491179030502e+01 2.2240902866989134e+00 -1 3 0
9595 1 5 -4.2999999999999999e-01 6.7083627883294055e+00 7.0416179096391318e+01 1.0292835441729384e+00 -1 3 0
9604 1 3 5.9999999999999998e-02 9.9034917703149024e+00 7.0361385749802864e+01 3.9731072511201107e+00 -1 3 0
9601 1 9 -1.2000000000000000e-01 8.9824701329547842e+00 7.0839598582806829e+01 3.7288403372311074e+00 -1 3 0
9603 1 3 5.9999999999999998e-02 8.5357929573381082e+00 7.0997234960685546e+01 4.7252415952393969e+00 -1 3 0
9609 1 3 5.9999999999999998e-02 8.9137160156166164e+00 7.1640688755859998e+01 1.0468466105594347e+00 -1 3 0
9606 1 1 -1.7999999999999999e-01 9.6967351407602589e+00 7.2087274402830744e+01 1.6060384634152121e+00 -1 3 0
9602 1 2 0.0000000000000000e+00 9.4054984738280307e+00 7.2239700671342945e+01 3.0577522679788287e+00 -1 3 0
9605 1 4 5.1000000000000001e-01 8.1549983164090936e+00 7.3124123483314250e+01 3.1909069452153873e+00 -1 3 0
9608 1 3 5.9999999999999998e-02 9.9951037316960907e+00 7.3033236563120298e+01 1.2281837895116738e+00 -1 3 0
9618 1 3 5.9999999999999998e-02 1.0181678972125754e+01 7.3090452086310350e+01 4.7858909799827147e+00 -1 3 0
9616 1 9 -1.2000000000000000e-01 1.0594263547743695e+01 7.2931472538558893e+01 3.7964121642316089e+00 -1 3 0
9607 1 3 5.9999999999999998e-02 1.0505998873888805e+01 7.1375643002296812e+01 1.3958538720708744e+00 -1 3 0
9619 1 3 5.9999999999999998e-02 1.1387232663586625e+01 7.2206346466624893e+01 3.7387307807881314e+00 -1 3 0
9611 1 6 -3.3000000000000002e-01 7.5850403365670589e+00 7.3612859244492952e+01 2.0125664668045453e+00 -1 3 0
9610 1 5 -4.2999999999999999e-01 7.7785413035077076e+00 7.3329180353388807e+01 4.3406803359000126e+00 -1 3 0
9622 1 3 5.9999999999999998e-02 1.2080611843056570e+01 7.3078489517419811e+01 1.6066449952489841e+00 -1 3 0
27157 1 3 5.9999999999999998e-02 1.3013842739354864e+01 6.8341500014515873e+01 4.9246860287699938e+00 0 3 0
27152 1 2 0.0000000000000000e+00 1.5113460195394998e+01 6.8169492178080645e+01 5.5147265308321876e+00 0 3 0
27156 1 1 -1.7999999999999999e-01 1.3862507252377011e+01 6.9009602362749149e+01 5.1727532795490072e+00 0 3 0
27158 1 3 5.9999999999999998e-02 1.4133406941775041e+01 6.9761015344977110e+01 4.4263800987112001e+00 0 3 0
27159 1 3 5.9999999999999998e-02 1.3360395573382769e+01 6.9558936329465894e+01 5.9618040742427771e+00 0 3 0
9623 1 3 5.9999999999999998e-02 1.3235982107352477e+01 7.3315898295400217e+01 2.8335771257084104e+00 -1 3 0
9621 1 1 -1.7999999999999999e-01 1.2430041842981897e+01 7.3826484474624067e+01 2.3250326241640922e+00 -1 3 0
25797 1 7 1.6000000000000000e-01 1.6186121789699737e+01 8.2035946771936338e+01 1.8924964079438098e+01 0 3 0
9750 1 8 2.9999999999999999e-02 1.6092167645136637e+01 7.1980316316076227e+01 1.4309313566360666e+00 -1 3 0
9613 1 8 2.9999999999999999e-02 5.8422880247930511e+00 7.4725528371343145e+01 1.4347554899224841e+00 -1 3 0
27487 1 3 5.9999999999999998e-02 2.7959672746096671e+00 7.5060503775698578e+01 3.7463434232937090e+00 0 3 0
27489 1 3 5.9999999999999998e-02 2.5809832877977668e+00 7.6393621800520833e+01 2.6425425950284493e+00 0 3 0
27486 1 1 -1.7999999999999999e-01 2.5457588186358673e+00 7.6119417078835667e+01 3.7054587557935443e+00 0 3 0
27481 1 9 -1.2000000000000000e-01 1.0021240693865789e+00 7.6131417061260095e+01 5.7561749607080728e+00 0 3 0
27488 1 3 5.9999999999999998e-02 3.3431817957690644e+00 7.6672662641066353e+01 4.1616109073695213e+00 0 3 0
27482 1 2 0.0000000000000000e+00 1.1501415366481937e+00 7.6639904140171993e+01 4.2784458186222887e+00 0 3 0
27496 1 9 -1.2000000000000000e-01 1.0462135303587963e+00 7.8185011141944202e+01 4.0627833757991976e+00 0 3 0
27499 1 3 5.9999999999999998e-02 1.4872704292019232e+00 7.8331549494674974e+01 3.1441689750238386e+00 0 3 0
27498 1 3 5.9999999999999998e-02 1.6759470428773582e+00 7.8611622007907897e+01 4.8177863574990925e+00 0 3 0
27483 1 3 5.9999999999999998e-02 8.1429549573937832e-01 7.5068535839623024e+01 5.7503445427652409e+00 0 3 0
27523 1 8 2.9999999999999999e-02 3.9162376634071250e+00 7.9323965002833617e+01 2.4009818839119554e+00 0 3 0
27490 1 5 -4.2999999999999999e-01 2.0028333512143290e-01 7.5763126745311936e+01 2.2532691378360785e+00 0 3 0
27479 1 8 2.9999999999999999e-02 4.9562332035705143e+00 7.4474656475304158e+01 4.9295283603411315e+00 0 3 0
27477 1 7 1.6000000000000000e-01 5.4273472688522784e+00 7.4893952695634283e+01 5.8515517331924638e+00 0 3 0
9615 1 8 2.9999999999999999e-02 6.1279750146511693e+00 7.4584035928480020e+01 3.0849926328527264e+00 -1 3 0
9614 1 8 2.9999999999999999e-02 7.2436219386718035e+00 7.5552246124402558e+01 2.0941195853220833e+00 -1 3 0
9612 1 7 1.6000000000000000e-01 6.6805320786027691e+00 7.4610488690164644e+01 2.0979352032990217e+00 -1 3 0
9617 1 2 0.0000000000000000e+00 1.1325926271328582e+01 7.4318921268419373e+01 3.3893369340637771e+00 -1 3 0
9625 1 5 -4.2999999999999999e-01 1.0188795709029987e+01 7.5381019380948899e+01 1.4673911085082649e+00 -1 3 0
9620 1 4 5.1000000000000001e-01 1.0276282871153725e+01 7.5308640712774007e+01 2.7072076281267972e+00 -1 3 0
9626 1 6 -3.3000000000000002e-01 9.6533282015639816e+00 7.6088648237087995e+01 3.6636462809312964e+00 -1 3 0
9629 1 8 2.9999999999999999e-02 7.8376866446441653e+00 7.7081564120816722e+01 3.5893937358100247e+00 -1 3 0
9630 1 8 2.9999999999999999e-02 8.8241237709320277e+00 7.7535744818655587e+01 2.1631738095560422e+00 -1 3 0
9627 1 7 1.6000000000000000e-01 8.8725385625168069e+00 7.7219085634423905e+01 3.2376329289233738e+00 -1 3 0
9628 1 8 2.9999999999999999e-02 9.3008315810355544e+00 7.8063027147073413e+01 3.6792783022154576e+00 -1 3 0
9634 1 3 5.9999999999999998e-02 1.1286356423985906e+01 7.5318859244038819e+01 5.2939078262272030e+00 -1 3 0
9649 1 3 5.9999999999999998e-02 1.1640804517770434e+01 7.7649108384721742e+01 3.9101749192370585e+00 -1 3 0
9631 1 9 -1.2000000000000000e-01 1.2167187222100877e+01 7.4980204031105458e+01 4.6107202589946210e+00 -1 3 0
9655 1 5 -4.2999999999999999e-01 1.2335081501575823e+01 7.9680788524375288e+01 1.3641037380665395e+00 -1 3 0
9656 1 6 -3.3000000000000002e-01 1.1829066760758709e+01 8.0061106866744481e+01 3.5304525769107404e+00 -1 3 0
27478 1 8 2.9999999999999999e-02 6.2679701209696752e+00 7.5479749959513384e+01 5.4441271141038863e+00 0 3 0
9648 1 3 5.9999999999999998e-02 1.2465648368974396e+01 7.6784615700849514e+01 2.6039346672027275e+00 -1 3 0
9633 1 3 5.9999999999999998e-02 1.2616525369787976e+01 7.4168087132704912e+01 5.0554477145396719e+00 -1 3 0
9624 1 3 5.9999999999999998e-02 1.2956704057891942e+01 7.4613695190089814e+01 1.6691750833864005e+00 -1 3 0
9639 1 3 5.9999999999999998e-02 1.4721707321100467e+01 7.4722882634628917e+01 4.6799422245874087e+00 -1 3 0
9638 1 3 5.9999999999999998e-02 1.4682420297403162e+01 7.5523126951205541e+01 3.1804911825676108e+00 -1 3 0
9636 1 1 -1.7999999999999999e-01 1.4554984414565354e+01 7.5683905288820426e+01 4.2719704981335767e+00 -1 3 0
9632 1 2 0.0000000000000000e+00 1.3132696977705109e+01 7.6232404026979438e+01 4.5832298518311205e+00 -1 3 0
9654 1 3 5.9999999999999998e-02 1.3682914616820183e+01 7.7557996496022611e+01 1.0810283139068209e+00 -1 3 0
9646 1 9 -1.2000000000000000e-01 1.2635841452608370e+01 7.7323878241376136e+01 3.5475443015289896e+00 -1 3 0
9647 1 2 0.0000000000000000e+00 1.3520161026574431e+01 7.8540657600033043e+01 3.0963165141198816e+00 -1 3 0
9650 1 4 5.1000000000000001e-01 1.2495537396208825e+01 7.9502891704352962e+01 2.5567462188385335e+00 -1 3 0
9663 1 3 5.9999999999999998e-02 1.4297431157291616e+01 7.9199736558005000e+01 5.0690891900123667e+00 -1 3 0
9651 1 1 -1.7999999999999999e-01 1.4280018035105236e+01 7.8028790337276149e+01 1.8018903776298494e+00 -1 3 0
9661 1 9 -1.2000000000000000e-01 1.4597327418932988e+01 7.9276836285954730e+01 4.0399499159085641e+00 -1 3 0
9637 1 3 5.9999999999999998e-02 1.5358928426261871e+01 7.6216782961462229e+01 4.5721028976088816e+00 -1 3 0
9653 1 3 5.9999999999999998e-02 1.4709017940685467e+01 7.8848003324091479e+01 1.1866529634974041e+00 -1 3 0
9652 1 3 5.9999999999999998e-02 1.5104153872723714e+01 7.7352405315820405e+01 2.0844607563944013e+00 -1 3 0
9664 1 3 5.9999999999999998e-02 1.5475340371203769e+01 7.8630772211141291e+01 3.8665597381225840e+00 -1 3 0
9635 1 4 5.1000000000000001e-01 1.3142962183709523e+01 7.6845655761707718e+01 6.0486335649876475e+00 -1 3 0
27524 1 8 2.9999999999999999e-02 4.8697603662259388e+00 8.0316005605258965e+01 3.4590661506166711e+00 0 3 0
27522 1 7 1.6000000000000000e-01 4.1373655887663423e+00 8.0371550513714425e+01 2.6983550809114547e+00 0 3 0
27525 1 8 2.9999999999999999e-02 4.4966463995552770e+00 8.0937560011770287e+01 1.8055676704428594e+00 0 3 0
27513 1 3 5.9999999999999998e-02 1.0228961730334130e+00 8.0701582748196415e+01 5.0291677343862009e+00 0 3 0
27520 1 5 -4.2999999999999999e-01 1.7372453079976040e+00 8.0557800667886070e+01 1.3357987516293592e+00 0 3 0
27521 1 6 -3.3000000000000002e-01 2.9231574080031018e+00 8.0975847444292697e+01 3.1137725978759812e+00 0 3 0
27515 1 4 5.1000000000000001e-01 1.7648295041957034e+00 8.1013849573213747e+01 2.4099142246881526e+00 0 3 0
27512 1 2 0.0000000000000000e+00 5.8583576395691395e-01 8.1660233033463726e+01 3.1464433631412501e+00 0 3 0
27528 1 3 5.9999999999999998e-02 1.7346101353981760e+00 8.2699014081293527e+01 4.7215730999989178e+00 0 3 0
27526 1 9 -1.2000000000000000e-01 1.0128765871470247e+00 8.2984101197721699e+01 3.9476810003978779e+00 0 3 0
27534 1 3 5.9999999999999998e-02 2.0371884712524153e+00 8.3165319716400148e+01 1.1201062411659657e+00 0 3 0
27536 1 6 -3.3000000000000002e-01 4.0792847241867012e+00 8.4004674371470742e+01 2.5521848673602272e+00 0 3 0
27535 1 5 -4.2999999999999999e-01 3.5309313664181401e+00 8.4153646056404881e+01 4.7848415763381240e+00 0 3 0
27530 1 4 5.1000000000000001e-01 3.2334758394709513e+00 8.4108562798363479e+01 3.5838954844903799e+00 0 3 0
27531 1 1 -1.7999999999999999e-01 1.5885065319650817e+00 8.4090350742971594e+01 1.6181394276826271e+00 0 3 0
27527 1 2 0.0000000000000000e+00 1.6900894452579405e+00 8.4221299699550087e+01 3.1999746854240434e+00 0 3 0
27543 1 3 5.9999999999999998e-02 1.0883016699361905e+00 8.5428705997566155e+01 4.8926217012112412e+00 0 3 0
27541 1 9 -1.2000000000000000e-01 1.0412704014565080e+00 8.5547925307561755e+01 3.7317223197268894e+00 0 3 0
27533 1 3 5.9999999999999998e-02 6.2949923239073746e-01 8.4379916677103736e+01 1.2775094309668176e+00 0 3 0
27537 1 7 1.6000000000000000e-01 5.4271487810663626e+00 8.3642215721957029e+01 2.8550828880566099e+00 0 3 0
27532 1 3 5.9999999999999998e-02 2.1751012383677226e+00 8.4796076824364974e+01 1.1487492604096217e+00 0 3 0
27538 1 8 2.9999999999999999e-02 5.8639921237470727e+00 8.3196984847464165e+01 2.0075003700354599e+00 0 3 0
27540 1 8 2.9999999999999999e-02 5.9783725459408164e+00 8.4579740359627763e+01 2.9603237143375467e+00 0 3 0
27539 1 8 2.9999999999999999e-02 5.5645975407057815e+00 8.3001097579530338e+01 3.7428586960694759e+00 0 3 0
27511 1 9 -1.2000000000000000e-01 2.2889344804210524e-01 8.0629723402017902e+01 4.2588025474421976e+00 0 3 0
27529 1 3 5.9999999999999998e-02 1.3004897180152986e-01 8.3287994239060154e+01 4.4484309051802162e+00 0 3 0
27432 1 7 1.6000000000000000e-01 6.2680232155889408e+00 8.5691818175486731e+01 5.5394674941825581e+00 0 3 0
27434 1 8 2.9999999999999999e-02 6.2868973492857041e+00 8.4816234730414479e+01 4.8929242921726415e+00 0 3 0
32578 1 8 2.9999999999999999e-02 8.1673133229315198e+00 8.0409973179027318e+01 5.9344386641577911e+00 -1 3 0
9660 1 8 2.9999999999999999e-02 9.9007683228694923e+00 8.0341292214247190e+01 3.0844304975414878e+00 -1 3 0
9659 1 8 2.9999999999999999e-02 1.0703538447453745e+01 8.1798151843307210e+01 3.8409845014931405e+00 -1 3 0
9657 1 7 1.6000000000000000e-01 1.0758019353396184e+01 8.0937428354497825e+01 3.1329039815659177e+00 -1 3 0
32587 1 3 5.9999999999999998e-02 8.8838860335411063e+00 8.2740563355949433e+01 4.2470999214824978e+00 -1 3 0
32590 1 5 -4.2999999999999999e-01 9.6860525078621169e+00 8.3971043107989772e+01 2.1221188713994561e+00 -1 3 0
32586 1 1 -1.7999999999999999e-01 8.7678084208128997e+00 8.3807205221494826e+01 4.5914635270015332e+00 -1 3 0
32588 1 3 5.9999999999999998e-02 8.0597080692200649e+00 8.4184759759910804e+01 3.8290741732247056e+00 -1 3 0
32585 1 4 5.1000000000000001e-01 1.0528866631671981e+01 8.4146355659589275e+01 2.9736084550063562e+00 -1 3 0
32582 1 2 0.0000000000000000e+00 1.0019089438029116e+01 8.4611330612711114e+01 4.4076615416570348e+00 -1 3 0
32581 1 9 -1.2000000000000000e-01 1.1088812416397932e+01 8.4119043967593683e+01 5.4905336479034048e+00 -1 3 0
32589 1 3 5.9999999999999998e-02 8.3816041742133631e+00 8.3900571927413438e+01 5.6635320714658572e+00 -1 3 0
32583 1 3 5.9999999999999998e-02 1.1437435562332810e+01 8.3188055103436838e+01 5.0065643228567351e+00 -1 3 0
32584 1 3 5.9999999999999998e-02 1.1843876545334968e+01 8.4871407529391078e+01 5.3995055600411881e+00 -1 3 0
32591 1 6 -3.3000000000000002e-01 1.1838753445050791e+01 8.3951511506499102e+01 2.8354686528805493e+00 -1 3 0
9658 1 8 2.9999999999999999e-02 1.0958628117904622e+01 8.1366542417063158e+01 2.1515411697980147e+00 -1 3 0
32595 1 8 2.9999999999999999e-02 1.1852712293502497e+01 8.2873602787053642e+01 1.0988338334164025e+00 -1 3 0
32596 1 9 -1.2000000000000000e-01 9.7080579433500436e+00 8.6165465003088897e+01 4.3644902124513845e+00 -1 3 0
32594 1 8 2.9999999999999999e-02 1.2286879421618350e+01 8.4662056841894994e+01 1.0008464313656742e+00 -1 3 0
27435 1 8 2.9999999999999999e-02 7.2843093904385841e+00 8.5909743077813303e+01 5.8000412641181738e+00 0 3 0
32599 1 3 5.9999999999999998e-02 8.6759534534075051e+00 8.6273456288364429e+01 4.0070756520802338e+00 -1 3 0
9667 1 3 5.9999999999999998e-02 1.6067559399598974e+01 8.0486887528587587e+01 1.7477274297584475e+00 -1 3 0
32592 1 7 1.6000000000000000e-01 1.2363063866372999e+01 8.3698939531702152e+01 1.5697204228255093e+00 -1 3 0
32593 1 8 2.9999999999999999e-02 1.3472375261078986e+01 8.3501840520389990e+01 1.6332872497702400e+00 -1 3 0
9662 1 2 0.0000000000000000e+00 1.5147969948644940e+01 8.0818183600145346e+01 3.7768679991372980e+00 -1 3 0
9669 1 3 5.9999999999999998e-02 1.4394946336875091e+01 8.0940201994228914e+01 1.6833910188511561e+00 -1 3 0
9670 1 5 -4.2999999999999999e-01 1.3668776940400523e+01 8.1730083045202306e+01 5.5716520012226081e+00 -1 3 0
9665 1 4 5.1000000000000001e-01 1.4289508479188136e+01 8.1907239582786858e+01 4.5151975403645519e+00 -1 3 0
9671 1 6 -3.3000000000000002e-01 1.4384782390075506e+01 8.3073285228283453e+01 3.8756275015673136e+00 -1 3 0
9672 1 7 1.6000000000000000e-01 1.4172254565532121e+01 8.4246482948996160e+01 4.5324513445485790e+00 -1 3 0
9673 1 8 2.9999999999999999e-02 1.3411961455522222e+01 8.4858533335298645e+01 4.0356623789725763e+00 -1 3 0
9674 1 8 2.9999999999999999e-02 1.4972731756670402e+01 8.4833682017026192e+01 4.3361663031231172e+00 -1 3 0
9666 1 1 -1.7999999999999999e-01 1.5324122000500436e+01 8.1106911517825210e+01 2.2799894777272578e+00 -1 3 0
9668 1 3 5.9999999999999998e-02 1.5403467008128354e+01 8.2154975133834739e+01 1.9843932012955185e+00 -1 3 0
9675 1 8 2.9999999999999999e-02 1.3912994102449945e+01 8.4327398187862897e+01 5.6323679925661869e+00 -1 3 0
9563 1 3 5.9999999999999998e-02 4.0721794823983624e+00 6.6214846590033787e+01 6.4493884593773574e+00 -1 3 0
27266 1 6 -3.3000000000000002e-01 4.9018418046642829e+00 6.6464506761042159e+01 1.1302777085264131e+01 0 3 0
27260 1 4 5.1000000000000001e-01 5.0555981157552976e+00 6.6382101226452264e+01 9.9369252919625097e+00 0 3 0
27265 1 5 -4.2999999999999999e-01 4.0914270711471703e+00 6.6170447900798351e+01 9.1781720653672441e+00 0 3 0
27267 1 7 1.6000000000000000e-01 3.6284609631092843e+00 6.6234895634092965e+01 1.1885970485534864e+01 0 3 0
27268 1 8 2.9999999999999999e-02 3.1632415772940048e+00 6.5385633166637746e+01 1.1316974793897025e+01 0 3 0
27269 1 8 2.9999999999999999e-02 2.8576906149291998e+00 6.7014570949746414e+01 1.1723641901354815e+01 0 3 0
22500 1 8 2.9999999999999999e-02 1.1983451374620502e+00 6.7523396108694740e+01 9.4283904559033633e+00 0 3 0
27263 1 3 5.9999999999999998e-02 6.1795548656622046e+00 6.5338110063468733e+01 7.6899169719823766e+00 0 3 0
16200 1 8 2.9999999999999999e-02 3.6672160575349894e-01 6.5006331073210447e+01 1.0645788472034591e+01 0 3 0
27262 1 3 5.9999999999999998e-02 6.2802845457916545e+00 6.7064999146386199e+01 7.4762216036961719e+00 0 3 0
27180 1 8 2.9999999999999999e-02 9.8235584491507968e+00 6.7010755681121708e+01 6.5181911811870439e+00 0 3 0
27176 1 6 -3.3000000000000002e-01 1.1797864776182001e+01 6.6210689301686898e+01 6.3892534443572009e+00 0 3 0
27257 1 2 0.0000000000000000e+00 6.5633911981426989e+00 6.6582480191326297e+01 9.5024398079914256e+00 0 3 0
27258 1 3 5.9999999999999998e-02 7.4015462513192576e+00 6.6114120610131678e+01 1.1472554401883736e+01 0 3 0
27261 1 1 -1.7999999999999999e-01 6.6929831212765887e+00 6.6266606482029033e+01 8.0265314201826126e+00 0 3 0
27264 1 3 5.9999999999999998e-02 7.6990061487146377e+00 6.6067755297089320e+01 7.6994936780711196e+00 0 3 0
27259 1 3 5.9999999999999998e-02 8.4438329835853452e+00 6.5934962569614513e+01 1.0324929949353230e+01 0 3 0
27256 1 9 -1.2000000000000000e-01 7.4337050758842000e+00 6.5739652724627575e+01 1.0434092269883443e+01 0 3 0
27190 1 5 -4.2999999999999999e-01 1.0956526264075704e+01 6.5802397330863840e+01 9.4350472707447430e+00 0 3 0
27192 1 7 1.6000000000000000e-01 1.0977822802998000e+01 6.7500029998168429e+01 1.1535129712079303e+01 0 3 0
27185 1 4 5.1000000000000001e-01 1.1998959812060303e+01 6.5898041197490471e+01 1.0077528156408455e+01 0 3 0
27193 1 8 2.9999999999999999e-02 1.0029848689107396e+01 6.6955086823919586e+01 1.1703067470206690e+01 0 3 0
27191 1 6 -3.3000000000000002e-01 1.2123232778441032e+01 6.6688589170254943e+01 1.1143682443555072e+01 0 3 0
27170 1 4 5.1000000000000001e-01 1.2291058972321236e+01 6.7167176432212486e+01 7.2191883316698293e+00 0 3 0
27166 1 9 -1.2000000000000000e-01 1.4734572076767460e+01 6.6984342745790201e+01 6.4902051567604406e+00 0 3 0
27167 1 2 0.0000000000000000e+00 1.3727666048995802e+01 6.6983162307651796e+01 7.7067164080077841e+00 0 3 0
27188 1 3 5.9999999999999998e-02 1.4603418840581217e+01 6.6047984662337626e+01 1.0887320191399894e+01 0 3 0
27181 1 9 -1.2000000000000000e-01 1.3914066048634167e+01 6.5481124096303247e+01 8.3119462696115765e+00 0 3 0
27169 1 3 5.9999999999999998e-02 1.5607727060712273e+01 6.6704875365363634e+01 7.0188551446021501e+00 0 3 0
27184 1 3 5.9999999999999998e-02 1.4990201835714371e+01 6.5222515249468373e+01 8.2478144538545966e+00 0 3 0
27186 1 1 -1.7999999999999999e-01 1.4288941688592828e+01 6.5064060409429246e+01 1.0821708394406558e+01 0 3 0
27182 1 2 0.0000000000000000e+00 1.3219843534306314e+01 6.5038314190004968e+01 9.6860682685668120e+00 0 3 0
27183 1 3 5.9999999999999998e-02 1.3539731847362349e+01 6.4807920074978838e+01 7.5563957721244925e+00 0 3 0
27187 1 3 5.9999999999999998e-02 1.3931941069661445e+01 6.4788446128481311e+01 1.1834413470938550e+01 0 3 0
27284 1 8 2.9999999999999999e-02 3.8362338593874252e+00 7.0969455815412331e+01 7.1340850224776675e+00 0 3 0
27282 1 7 1.6000000000000000e-01 4.5383623745490294e+00 7.0730707410056439e+01 6.3525341276193830e+00 0 3 0
22498 1 8 2.9999999999999999e-02 1.6733449373699940e+00 6.8641525332148333e+01 8.0766866518631897e+00 0 3 0
22499 1 8 2.9999999999999999e-02 1.6181824489621053e-02 6.8557543995651059e+01 8.6192924575955097e+00 0 3 0
22497 1 7 1.6000000000000000e-01 1.0438201323646861e+00 6.8499483182759207e+01 8.9957224869319798e+00 0 3 0
22478 1 3 5.9999999999999998e-02 3.7314590011598434e+00 6.8779264971896424e+01 1.1123502524416521e+01 0 3 0
27280 1 5 -4.2999999999999999e-01 4.7069517827186145e+00 6.8947057789226918e+01 8.4960434710995347e+00 0 3 0
22479 1 3 5.9999999999999998e-02 5.2365977256294629e+00 6.9590018924791536e+01 1.1503857936975004e+01 0 3 0
22496 1 6 -3.3000000000000002e-01 1.4385636961196209e+00 6.9437095796071716e+01 9.9116148998910223e+00 0 3 0
22476 1 1 -1.7999999999999999e-01 4.1534631477178703e+00 6.9752326466215351e+01 1.1352655686555009e+01 0 3 0
22477 1 3 5.9999999999999998e-02 4.0853638498585445e+00 7.0300896554515319e+01 1.0387267992223450e+01 0 3 0
22490 1 4 5.1000000000000001e-01 1.5467562036896267e+00 7.0738272986666502e+01 9.5176836615304428e+00 0 3 0
22495 1 5 -4.2999999999999999e-01 1.5049078308723511e+00 7.1174760446920288e+01 8.3767608110590324e+00 0 3 0
22487 1 2 0.0000000000000000e+00 1.6586215965702988e+00 7.1716543646665230e+01 1.0709643719550664e+01 0 3 0
22494 1 3 5.9999999999999998e-02 3.7316348175306935e+00 7.2373171970109283e+01 1.0268473424072971e+01 0 3 0
22491 1 1 -1.7999999999999999e-01 2.7725847463865620e+00 7.2818842894545938e+01 1.0399141612542413e+01 0 3 0
22501 1 9 -1.2000000000000000e-01 3.4854163607773597e-01 7.2570081334996090e+01 1.0858682968039723e+01 0 3 0
22493 1 3 5.9999999999999998e-02 2.6031858197455819e+00 7.3209494252071508e+01 9.3838216342679051e+00 0 3 0
22504 1 3 5.9999999999999998e-02 4.2563869937508297e-01 7.3199394305975787e+01 1.0008413877775258e+01 0 3 0
22503 1 3 5.9999999999999998e-02 4.4885812016109772e-01 7.3071779663258454e+01 1.1796992906954181e+01 0 3 0
27281 1 6 -3.3000000000000002e-01 5.7268424735539787e+00 7.0111477247604029e+01 6.8538404475414643e+00 0 3 0
27275 1 4 5.1000000000000001e-01 5.7024624250743221e+00 6.9447317482053407e+01 7.9770645990796236e+00 0 3 0
22492 1 3 5.9999999999999998e-02 2.8283791630255086e+00 7.3604558023071931e+01 1.1148000903342542e+01 0 3 0
22486 1 9 -1.2000000000000000e-01 2.0098022203775776e+00 7.1071924686413197e+01 1.2107654415034769e+01 0 3 0
27475 1 5 -4.2999999999999999e-01 3.0411290572445018e+00 7.3970340192817375e+01 6.4753730026192224e+00 0 3 0
27292 1 3 5.9999999999999998e-02 6.1299187264937398e+00 7.2377266725791401e+01 8.1376349373297749e+00 0 3 0
27307 1 3 5.9999999999999998e-02 5.5946746675895715e+00 7.3640656975599228e+01 1.0375975751320214e+01 0 3 0
27274 1 3 5.9999999999999998e-02 8.1409488807027177e+00 6.8074762657349240e+01 9.9836390748590720e+00 0 3 0
27299 1 8 2.9999999999999999e-02 1.1523260660831559e+01 7.2050163661877150e+01 6.2676234245487477e+00 0 3 0
27298 1 8 2.9999999999999999e-02 1.1969184389700395e+01 7.1891795207021900e+01 7.8641285415108122e+00 0 3 0
27194 1 8 2.9999999999999999e-02 1.0986323270414573e+01 6.8290149444717429e+01 1.0789544751961985e+01 0 3 0
27277 1 3 5.9999999999999998e-02 8.1750804207317724e+00 6.8124512925161397e+01 7.1541660786700101e+00 0 3 0
27300 1 8 2.9999999999999999e-02 1.1236582157666984e+01 7.0468702207761027e+01 7.0740958098621256e+00 0 3 0
27289 1 3 5.9999999999999998e-02 6.4277927821525047e+00 7.0904915860637615e+01 1.0109561784361890e+01 0 3 0
27271 1 9 -1.2000000000000000e-01 7.0978707458885966e+00 6.8062882242335590e+01 9.7349972682843191e+00 0 3 0
27175 1 5 -4.2999999999999999e-01 1.1690621060932697e+01 6.8186015717247614e+01 7.4904164575564831e+00 0 3 0
27273 1 3 5.9999999999999998e-02 6.6132961005502189e+00 6.8423466137089321e+01 1.0681732977402939e+01 0 3 0
27278 1 3 5.9999999999999998e-02 9.1962313726291764e+00 6.8910380699726971e+01 8.2038017409925388e+00 0 3 0
27276 1 1 -1.7999999999999999e-01 8.2374222270214386e+00 6.9031378033967982e+01 7.7269868795805072e+00 0 3 0
27272 1 2 0.0000000000000000e+00 7.0588487244842089e+00 6.9315020702160126e+01 8.7390821435193420e+00 0 3 0
27279 1 3 5.9999999999999998e-02 8.2784272464714661e+00 6.9775254862905228e+01 6.9088758501470267e+00 0 3 0
27288 1 3 5.9999999999999998e-02 7.9260579733871070e+00 7.0181094648805001e+01 1.0506299604589760e+01 0 3 0
27286 1 9 -1.2000000000000000e-01 7.3468310342427703e+00 7.0608849250839285e+01 9.6967286651609186e+00 0 3 0
27295 1 5 -4.2999999999999999e-01 1.0115884429225840e+01 7.1059929138977935e+01 9.5947153697857175e+00 0 3 0
27290 1 4 5.1000000000000001e-01 9.4629548387007425e+00 7.1643457667824052e+01 8.7747006834074668e+00 0 3 0
27293 1 3 5.9999999999999998e-02 7.3510742095406538e+00 7.1810377400777980e+01 7.0409366489520497e+00 0 3 0
27296 1 6 -3.3000000000000002e-01 9.9720666012281836e+00 7.2052726104430548e+01 7.5710443989642791e+00 0 3 0
27287 1 2 0.0000000000000000e+00 7.9748907703330039e+00 7.1966767236309138e+01 9.1288903719994288e+00 0 3 0
27291 1 1 -1.7999999999999999e-01 7.1597639232993338e+00 7.2387752348194311e+01 7.8949399530557010e+00 0 3 0
27304 1 3 5.9999999999999998e-02 7.5110436444263016e+00 7.2641508626418883e+01 1.1185503202101030e+01 0 3 0
27303 1 3 5.9999999999999998e-02 8.9858925669407910e+00 7.2903234832305913e+01 1.0785139008607237e+01 0 3 0
27301 1 9 -1.2000000000000000e-01 8.0033114950010340e+00 7.3038464529203040e+01 1.0333554674729251e+01 0 3 0
27294 1 3 5.9999999999999998e-02 7.5295334542413519e+00 7.3389034585785438e+01 7.6331761900787827e+00 0 3 0
27297 1 7 1.6000000000000000e-01 1.1188184835990691e+01 7.1587957012842864e+01 7.1966839147105031e+00 0 3 0
25079 1 8 2.9999999999999999e-02 1.2248790120073007e+01 7.0364083664830304e+01 1.0113339438567987e+01 0 3 0
27173 1 3 5.9999999999999998e-02 1.5008233033930738e+01 6.8056277237079257e+01 9.0698939582213676e+00 0 3 0
25078 1 8 2.9999999999999999e-02 1.2932524411372055e+01 7.1892331333821687e+01 1.0859952458141379e+01 0 3 0
27174 1 3 5.9999999999999998e-02 1.3354897760142386e+01 6.8083237990602044e+01 9.5998853598135696e+00 0 3 0
27171 1 1 -1.7999999999999999e-01 1.4001615237790061e+01 6.8147218408292559e+01 8.7495079675954042e+00 0 3 0
25058 1 3 5.9999999999999998e-02 1.5213054658618155e+01 6.8288462618152948e+01 1.1184500466966840e+01 0 3 0
27155 1 4 5.1000000000000001e-01 1.6116866507262571e+01 6.9294718809383454e+01 6.0676778546502828e+00 0 3 0
25080 1 8 2.9999999999999999e-02 1.3859345423124092e+01 7.1128625241466125e+01 9.7323238207198628e+00 0 3 0
27172 1 3 5.9999999999999998e-02 1.4021483499866136e+01 6.9134085732670385e+01 8.3816462584866542e+00 0 3 0
25077 1 7 1.6000000000000000e-01 1.3107108803128250e+01 7.0893195909368245e+01 1.0536242551750773e+01 0 3 0
25075 1 5 -4.2999999999999999e-01 1.4987193536689555e+01 7.1857215999341975e+01 1.2037270562862542e+01 0 3 0
25076 1 6 -3.3000000000000002e-01 1.3485785405212757e+01 7.0228996942190605e+01 1.1665448670397391e+01 0 3 0
23175 1 8 2.9999999999999999e-02 1.4391949306584719e+01 7.3973221679549624e+01 9.7546910743205384e+00 0 3 0
25798 1 8 2.9999999999999999e-02 1.5624151149297445e+01 8.1189642834467023e+01 1.8508259409907755e+01 0 3 0
27484 1 3 5.9999999999999998e-02 1.2296617806356039e-01 7.6619162988496441e+01 6.1369911467994651e+00 0 3 0
27468 1 3 5.9999999999999998e-02 3.3361364085289136e+00 7.7892985346270862e+01 6.3836939502199623e+00 0 3 0
27476 1 6 -3.3000000000000002e-01 4.5073423764844325e+00 7.5726846777531875e+01 6.5083390278139994e+00 0 3 0
27308 1 3 5.9999999999999998e-02 5.7193099750112779e+00 7.4343582967750876e+01 8.8035531488115986e+00 0 3 0
27470 1 4 5.1000000000000001e-01 3.2876435089770499e+00 7.5200730854758390e+01 6.6347384426971798e+00 0 3 0
27467 1 2 0.0000000000000000e+00 2.1541186074929914e+00 7.6243566775784345e+01 6.8570804180590557e+00 0 3 0
27474 1 3 5.9999999999999998e-02 9.6337679111734331e-01 7.4689949658166086e+01 8.0386386421916516e+00 0 3 0
27469 1 3 5.9999999999999998e-02 1.8108736931879474e+00 7.8288684301901796e+01 6.9671869265625368e+00 0 3 0
27473 1 3 5.9999999999999998e-02 2.0881898112015516e+00 7.5625111749048671e+01 9.0004165175236963e+00 0 3 0
27471 1 1 -1.7999999999999999e-01 1.4661603566559092e+00 7.5686081084366592e+01 8.1512354647225322e+00 0 3 0
27472 1 3 5.9999999999999998e-02 6.1621084770029588e-01 7.6395335835589719e+01 8.4134667477246463e+00 0 3 0
27459 1 3 5.9999999999999998e-02 4.3238747278233056e+00 7.6457775459041869e+01 9.0345816262673164e+00 0 3 0
27460 1 5 -4.2999999999999999e-01 2.4039908911740180e+00 7.7659402067940789e+01 1.0729167396329693e+01 0 3 0
27466 1 9 -1.2000000000000000e-01 2.6822858257284574e+00 7.7707312449919641e+01 7.1416667999416088e+00 0 3 0
27455 1 4 5.1000000000000001e-01 2.2735610976432059e+00 7.8256038455924937e+01 9.6414570190960305e+00 0 3 0
27452 1 2 0.0000000000000000e+00 3.3351474162563486e+00 7.8270133361469775e+01 8.4635924604163240e+00 0 3 0
27461 1 6 -3.3000000000000002e-01 1.1936344270812171e+00 7.8908403806231490e+01 9.2780735405486237e+00 0 3 0
27456 1 1 -1.7999999999999999e-01 4.5793916860493047e+00 7.7497730973425760e+01 8.9260545003589957e+00 0 3 0
27457 1 3 5.9999999999999998e-02 4.9739441175809160e+00 7.7796674789993929e+01 9.8893488406400110e+00 0 3 0
27458 1 3 5.9999999999999998e-02 5.4474131618065051e+00 7.7613716808822133e+01 8.1983128285498772e+00 0 3 0
27309 1 3 5.9999999999999998e-02 5.6192468606150721e+00 7.5385612553191919e+01 1.0264561459858474e+01 0 3 0
27306 1 1 -1.7999999999999999e-01 6.0438340476485282e+00 7.4430531713704084e+01 9.8515721440735362e+00 0 3 0
27443 1 3 5.9999999999999998e-02 4.0827528317180732e+00 7.9824704515367358e+01 1.0885149388787076e+01 0 3 0
27480 1 8 2.9999999999999999e-02 5.8584879266680074e+00 7.4133234743221749e+01 6.4282491122751573e+00 0 3 0
27451 1 9 -1.2000000000000000e-01 3.6252195280057906e+00 7.9742765209414358e+01 8.1154586483298949e+00 0 3 0
27454 1 3 5.9999999999999998e-02 4.0199607998171398e+00 7.9826848607803228e+01 7.1208776349883189e+00 0 3 0
34544 1 8 2.9999999999999999e-02 4.6752501323449840e+00 7.7870108111009614e+01 1.1935120242915776e+01 -1 3 0
22523 1 3 5.9999999999999998e-02 1.5868408199428352e-01 7.5304183216781752e+01 1.0517929415481429e+01 0 3 0
32580 1 8 2.9999999999999999e-02 9.5245866575731988e+00 7.9511134910311256e+01 6.3705135671577340e+00 -1 3 0
27325 1 5 -4.2999999999999999e-01 1.0970596368269559e+01 7.4031245018329670e+01 1.1610028657917630e+01 0 3 0
27302 1 2 0.0000000000000000e+00 7.5612442339355397e+00 7.4517731947420998e+01 1.0146099146262012e+01 0 3 0
27311 1 6 -3.3000000000000002e-01 9.2385391607767158e+00 7.4771593185789555e+01 8.5436793587908859e+00 0 3 0
27314 1 8 2.9999999999999999e-02 1.0576324932578837e+01 7.4441204704324747e+01 7.0918839665362157e+00 0 3 0
27313 1 8 2.9999999999999999e-02 8.9803449127070341e+00 7.5336839807027204e+01 6.7456143532387642e+00 0 3 0
27315 1 8 2.9999999999999999e-02 1.0329911435877360e+01 7.6182864638746253e+01 7.5013477017887427e+00 0 3 0
27312 1 7 1.6000000000000000e-01 9.8701718735435993e+00 7.5229047955467109e+01 7.3751481414753304e+00 0 3 0
27320 1 4 5.1000000000000001e-01 1.0384619869037452e+01 7.5098865460133425e+01 1.1609609978294968e+01 0 3 0
27316 1 9 -1.2000000000000000e-01 7.7217488677273609e+00 7.5229232506502072e+01 1.1560074849678958e+01 0 3 0
27305 1 4 5.1000000000000001e-01 8.2351539626679955e+00 7.5401954275519728e+01 9.0723423663585123e+00 0 3 0
27326 1 6 -3.3000000000000002e-01 1.0788766543445602e+01 7.6175728835842733e+01 1.1025927126401584e+01 0 3 0
27318 1 3 5.9999999999999998e-02 7.4360459488069068e+00 7.6182365414228158e+01 1.1287910503583081e+01 0 3 0
27310 1 5 -4.2999999999999999e-01 7.9623286503138191e+00 7.6569132749927746e+01 8.8285285728625844e+00 0 3 0
27447 1 7 1.6000000000000000e-01 7.9223703272771173e+00 7.9704911038192449e+01 9.8172907258454138e+00 0 3 0
27450 1 8 2.9999999999999999e-02 8.2101713041718867e+00 7.9365382157813229e+01 1.0812373751754267e+01 0 3 0
27449 1 8 2.9999999999999999e-02 8.1647653838477616e+00 7.8949167009404263e+01 9.0231488164463265e+00 0 3 0
27327 1 7 1.6000000000000000e-01 1.1945313934521616e+01 7.6123567120915880e+01 1.0268042484663615e+01 0 3 0
27328 1 8 2.9999999999999999e-02 1.1724749463769198e+01 7.6356053126108648e+01 9.1888090922281389e+00 0 3 0
9645 1 8 2.9999999999999999e-02 1.1841630455254126e+01 7.9738322193230232e+01 7.3290888470425717e+00 -1 3 0
9644 1 8 2.9999999999999999e-02 1.2076854663519303e+01 7.8271293910015160e+01 8.2040618718642033e+00 -1 3 0
27446 1 6 -3.3000000000000002e-01 6.5255796776778512e+00 8.0152710581391148e+01 1.0006786287038670e+01 0 3 0
23173 1 8 2.9999999999999999e-02 1.5191944193219094e+01 7.5196829818546121e+01 8.6413435709877433e+00 0 3 0
27330 1 8 2.9999999999999999e-02 1.2824815116500995e+01 7.6730301654725110e+01 1.0593996215103360e+01 0 3 0
9641 1 6 -3.3000000000000002e-01 1.2483175552569627e+01 7.8085496050200121e+01 6.2058945418561855e+00 -1 3 0
23172 1 7 1.6000000000000000e-01 1.5098539510955256e+01 7.4771460307423510e+01 9.6367248429722228e+00 0 3 0
23174 1 8 2.9999999999999999e-02 1.4815386949489703e+01 7.5639711744630858e+01 1.0224416888469337e+01 0 3 0
9642 1 7 1.6000000000000000e-01 1.2543069723117117e+01 7.8858616375108014e+01 7.4476275744487781e+00 -1 3 0
9643 1 8 2.9999999999999999e-02 1.3490948868856520e+01 7.9089367524659878e+01 7.8924145036426330e+00 -1 3 0
27329 1 8 2.9999999999999999e-02 1.2393776587047562e+01 7.5135997310856254e+01 1.0124436434383147e+01 0 3 0
9640 1 5 -4.2999999999999999e-01 1.3766149382098753e+01 7.6329749490559109e+01 6.9685332733016381e+00 -1 3 0
32546 1 6 -3.3000000000000002e-01 1.5051045213844404e+01 7.9983721944699468e+01 1.0252543639035675e+01 -1 3 0
32547 1 7 1.6000000000000000e-01 1.5780115423808201e+01 7.8843607127662281e+01 9.7223066450937186e+00 -1 3 0
32548 1 8 2.9999999999999999e-02 1.5181000205667706e+01 7.7968291890934651e+01 9.8372387259908614e+00 -1 3 0
32550 1 8 2.9999999999999999e-02 1.5999123876043914e+01 7.8896181213443469e+01 8.6818593056281195e+00 -1 3 0
9734 1 8 2.9999999999999999e-02 1.6138649762212406e+01 7.7211181852109391e+01 6.7068727629987075e+00 -1 3 0
34409 1 8 2.9999999999999999e-02 6.5420870810226461e-01 8.1982259074115305e+01 8.2136063600506848e+00 -1 3 0
27453 1 3 5.9999999999999998e-02 2.6246012724952199e+00 8.0280798510389204e+01 7.9316514089415380e+00 0 3 0
27444 1 3 5.9999999999999998e-02 2.9579126491176178e+00 8.1014652480733957e+01 1.0732320558530954e+01 0 3 0
27441 1 1 -1.7999999999999999e-01 4.0236797465403891e+00 8.0807707291770740e+01 1.0486775051281692e+01 0 3 0
27437 1 2 0.0000000000000000e+00 4.4064908325797418e+00 8.0822660161920922e+01 8.9825643827782002e+00 0 3 0
27442 1 3 5.9999999999999998e-02 4.6809069956431735e+00 8.1447753300830954e+01 1.1002518930004715e+01 0 3 0
27439 1 3 5.9999999999999998e-02 3.0027122369570094e+00 8.2270455261695588e+01 8.4852920362167659e+00 0 3 0
27438 1 3 5.9999999999999998e-02 4.1699104845049906e+00 8.2006798348590706e+01 7.3216318640500715e+00 0 3 0
27436 1 9 -1.2000000000000000e-01 4.0345357577506311e+00 8.2210371898412745e+01 8.3212098421767244e+00 0 3 0
34437 1 7 1.6000000000000000e-01 1.6098208588658307e+00 8.2970232463912794e+01 1.1444446960624072e+01 -1 3 0
27429 1 3 5.9999999999999998e-02 2.7982564349886871e+00 8.4493212682575475e+01 9.2329386388391335e+00 0 3 0
27427 1 3 5.9999999999999998e-02 2.7306995198287183e+00 8.4535059930338434e+01 7.5546845820469262e+00 0 3 0
27426 1 1 -1.7999999999999999e-01 3.4755311495950383e+00 8.4629616982992502e+01 8.3857224698399282e+00 0 3 0
27428 1 3 5.9999999999999998e-02 3.7553119576885150e+00 8.5694513652707911e+01 8.2853216268849597e+00 0 3 0
27422 1 2 0.0000000000000000e+00 4.7541300844185699e+00 8.3675865541104272e+01 8.4434702336143346e+00 0 3 0
27424 1 3 5.9999999999999998e-02 5.0537011340647036e+00 8.3391381387025334e+01 1.0629194970557695e+01 0 3 0
27431 1 6 -3.3000000000000002e-01 5.5308943335080274e+00 8.5248084401139764e+01 6.7194406910868825e+00 0 3 0
27421 1 9 -1.2000000000000000e-01 5.5394410302442676e+00 8.4004225559135762e+01 9.7785448570423199e+00 0 3 0
27425 1 4 5.1000000000000001e-01 5.7475734893119421e+00 8.4001340388294679e+01 7.2562607287084644e+00 0 3 0
27415 1 5 -4.2999999999999999e-01 3.5923000468566935e+00 8.5658672505013229e+01 1.1380723803090449e+01 0 3 0
27407 1 2 0.0000000000000000e+00 5.8620458520388130e+00 8.5483929728175980e+01 1.0367764399648824e+01 0 3 0
34418 1 3 5.9999999999999998e-02 6.5356434678996356e-01 8.4660536415842913e+01 9.0802815044817251e+00 -1 3 0
34438 1 8 2.9999999999999999e-02 1.0435976363237855e+00 8.2123861914790893e+01 1.1123483467404682e+01 -1 3 0
27440 1 4 5.1000000000000001e-01 5.8987872991979993e+00 8.0441109708002344e+01 8.8300599216248248e+00 0 3 0
34436 1 6 -3.3000000000000002e-01 8.7699484174443676e-01 8.4142562166173619e+01 1.1609118299606228e+01 -1 3 0
27410 1 4 5.1000000000000001e-01 4.4809887766196903e+00 8.6173434638666862e+01 1.0709881379426891e+01 0 3 0
34416 1 1 -1.7999999999999999e-01 5.0793686433065011e-01 8.5757636820196822e+01 8.9516866308527927e+00 -1 3 0
34440 1 8 2.9999999999999999e-02 2.5549264118683594e+00 8.3101011399629584e+01 1.0808264892027475e+01 -1 3 0
34417 1 3 5.9999999999999998e-02 7.1726285347124341e-01 8.5924826007223075e+01 7.8893842454514260e+00 -1 3 0
34419 1 3 5.9999999999999998e-02 1.3536860998138431e+00 8.6211527875724499e+01 9.5656169008296743e+00 -1 3 0
25164 1 3 5.9999999999999998e-02 1.2382337942887213e+01 8.4064708627426469e+01 2.3158621015358719e+01 0 3 0
32579 1 8 2.9999999999999999e-02 8.7361260345802059e+00 8.0424228121803694e+01 7.5433724291646023e+00 -1 3 0
27445 1 5 -4.2999999999999999e-01 6.4055817474143915e+00 8.0356270359527443e+01 7.6768404692120651e+00 0 3 0
27430 1 5 -4.2999999999999999e-01 6.4519955895768932e+00 8.3116399554710725e+01 6.7969326582827216e+00 0 3 0
32577 1 7 1.6000000000000000e-01 9.0285777861944023e+00 8.0479701182530377e+01 6.5422139802814385e+00 -1 3 0
32576 1 6 -3.3000000000000002e-01 9.8692555031361326e+00 8.1616672979954913e+01 6.3789724662817031e+00 -1 3 0
27448 1 8 2.9999999999999999e-02 8.5145633273176244e+00 8.0664744145946500e+01 9.7060863672195712e+00 0 3 0
27423 1 3 5.9999999999999998e-02 6.4743641827848020e+00 8.3425780826159738e+01 9.6324106360315405e+00 0 3 0
27406 1 9 -1.2000000000000000e-01 6.6709481975606826e+00 8.5260409850970532e+01 1.1624109935410996e+01 0 3 0
32559 1 3 5.9999999999999998e-02 1.1231295697887886e+01 8.1486916933924860e+01 9.4413962194619678e+00 -1 3 0
32575 1 5 -4.2999999999999999e-01 8.9129141105074723e+00 8.2632748246216835e+01 8.2317841369938964e+00 -1 3 0
32570 1 4 5.1000000000000001e-01 9.7697232367860867e+00 8.2649753518511076e+01 7.3069821315573771e+00 -1 3 0
32557 1 3 5.9999999999999998e-02 1.0555037408411179e+01 8.3104059006054655e+01 9.9360904971694541e+00 -1 3 0
32567 1 2 0.0000000000000000e+00 1.0714709925618608e+01 8.3862222338165864e+01 7.0315051057493756e+00 -1 3 0
32574 1 3 5.9999999999999998e-02 9.9332619436109706e+00 8.5232350518547676e+01 8.7029405775300965e+00 -1 3 0
32571 1 1 -1.7999999999999999e-01 1.0113263939318863e+01 8.5140345464057901e+01 7.6643751173370278e+00 -1 3 0
32572 1 3 5.9999999999999998e-02 9.1859812028348529e+00 8.5361737015085538e+01 7.2348521690037311e+00 -1 3 0
27414 1 3 5.9999999999999998e-02 7.6288935551593928e+00 8.5874454587879924e+01 9.1299200767085082e+00 0 3 0
32573 1 3 5.9999999999999998e-02 1.0683652653031171e+01 8.6067594629309752e+01 7.4310196666442367e+00 -1 3 0
32556 1 1 -1.7999999999999999e-01 1.1394367860949270e+01 8.2483190994932627e+01 9.8659123044814283e+00 -1 3 0
27409 1 3 5.9999999999999998e-02 7.4945698490169095e+00 8.4710993055518031e+01 1.1199717501347065e+01 0 3 0
32558 1 3 5.9999999999999998e-02 1.1617110944625871e+01 8.2246565423680408e+01 1.0890008945207484e+01 -1 3 0
27390 1 8 2.9999999999999999e-02 8.4076495236702122e+00 8.2559107887380662e+01 1.0869465388986860e+01 0 3 0
32566 1 9 -1.2000000000000000e-01 1.2061150824539101e+01 8.3414241692309247e+01 7.6954410201640018e+00 -1 3 0
32561 1 6 -3.3000000000000002e-01 1.2140848671540931e+01 8.4919147118095921e+01 1.0995203432525278e+01 -1 3 0
27387 1 7 1.6000000000000000e-01 8.0043151461313879e+00 8.2042353126997867e+01 1.1793233940857219e+01 0 3 0
27389 1 8 2.9999999999999999e-02 8.4289389589139478e+00 8.1029001560578337e+01 1.2049927204531796e+01 0 3 0
27388 1 8 2.9999999999999999e-02 6.9809672519940609e+00 8.1799216674325066e+01 1.1583980024471895e+01 0 3 0
32562 1 7 1.6000000000000000e-01 1.2404586359244362e+01 8.6191556293060515e+01 1.1563576682171929e+01 -1 3 0
32568 1 3 5.9999999999999998e-02 1.2412800262330414e+01 8.2465478506773309e+01 7.3076476517541904e+00 -1 3 0
32552 1 2 0.0000000000000000e+00 1.2504008845115898e+01 8.3273518956628820e+01 9.2106641994719674e+00 -1 3 0
32555 1 4 5.1000000000000001e-01 1.2677200148874348e+01 8.4682533956502823e+01 9.7700549725350161e+00 -1 3 0
9690 1 8 2.9999999999999999e-02 1.5939771781286089e+01 8.4708871538611959e+01 7.7591690967247038e+00 -1 3 0
32544 1 3 5.9999999999999998e-02 1.3238493015648544e+01 8.0950847858061735e+01 1.1519647214016288e+01 -1 3 0
32554 1 3 5.9999999999999998e-02 1.3656970289998915e+01 8.1485454822803490e+01 8.8813840276289113e+00 -1 3 0
32537 1 2 0.0000000000000000e+00 1.4700449948505842e+01 8.2283706923378119e+01 1.0600361037148788e+01 -1 3 0
32551 1 9 -1.2000000000000000e-01 1.3778957742397067e+01 8.2479824762024563e+01 9.3429619232883123e+00 -1 3 0
32553 1 3 5.9999999999999998e-02 1.4510418376656348e+01 8.2981056278783598e+01 8.6137923909980660e+00 -1 3 0
32569 1 3 5.9999999999999998e-02 1.2878024450711518e+01 8.4051633604822399e+01 7.3108017174776307e+00 -1 3 0
32560 1 5 -4.2999999999999999e-01 1.3328192276577242e+01 8.5537850596583908e+01 9.1304755079678657e+00 -1 3 0
32539 1 3 5.9999999999999998e-02 1.4864141943971996e+01 8.4501784776412251e+01 1.0700486168325806e+01 -1 3 0
32536 1 9 -1.2000000000000000e-01 1.5540518823009222e+01 8.3636637309485977e+01 1.0866862916937093e+01 -1 3 0
32540 1 4 5.1000000000000001e-01 1.5684047378273219e+01 8.1102435457555345e+01 1.0273635824627172e+01 -1 3 0
32541 1 1 -1.7999999999999999e-01 1.3812702342435353e+01 8.1796818896107595e+01 1.1838284248918415e+01 -1 3 0
9688 1 8 2.9999999999999999e-02 1.5888122234688689e+01 8.5920949320278126e+01 6.3967565227599188e+00 -1 3 0
25814 1 8 2.9999999999999999e-02 1.5255461915853706e+01 8.1222618412781614e+01 2.1736938336180646e+01 0 3 0
27270 1 8 2.9999999999999999e-02 3.6238957102915452e+00 6.5925684967923999e+01 1.2975675149425809e+01 0 3 0
22467 1 7 1.6000000000000000e-01 3.3481316178060414e+00 6.6925879170320343e+01 1.7582827572179063e+01 0 3 0
22465 1 5 -4.2999999999999999e-01 3.9238723456254694e+00 6.7007391982756914e+01 1.4938834173891919e+01 0 3 0
22469 1 8 2.9999999999999999e-02 2.7091548336834670e+00 6.6301610643235421e+01 1.7002783039571479e+01 0 3 0
34755 1 8 2.9999999999999999e-02 1.7032730513036716e+00 6.5450027717158306e+01 1.5011599641355923e+01 -1 3 0
34750 1 5 -4.2999999999999999e-01 3.3501785585303773e-01 6.5100747737587895e+01 1.7264235793081149e+01 -1 3 0
22468 1 8 2.9999999999999999e-02 4.0606711358951157e+00 6.6285547146318137e+01 1.8142175065260378e+01 0 3 0
22444 1 3 5.9999999999999998e-02 6.5589574374002506e+00 6.6788227418676584e+01 1.5522863608805721e+01 0 3 0
22431 1 1 -1.7999999999999999e-01 1.0019915570168676e+01 6.7248360636913560e+01 1.5381786383611383e+01 0 3 0
22441 1 9 -1.2000000000000000e-01 7.4884287544557928e+00 6.7181209783715502e+01 1.5031859586401989e+01 0 3 0
22433 1 3 5.9999999999999998e-02 1.0204481384779109e+01 6.7083225839631226e+01 1.4326521888671422e+01 0 3 0
22430 1 4 5.1000000000000001e-01 8.3496066095764476e+00 6.6651721284307627e+01 1.7325823990764388e+01 0 3 0
22434 1 3 5.9999999999999998e-02 1.0884268081114081e+01 6.6898597709537114e+01 1.5924289571165627e+01 0 3 0
22443 1 3 5.9999999999999998e-02 7.4319849248347092e+00 6.6649345488270711e+01 1.4015534474774007e+01 0 3 0
22427 1 2 0.0000000000000000e+00 8.6911018708099359e+00 6.6465520127142341e+01 1.5853666923214774e+01 0 3 0
22435 1 5 -4.2999999999999999e-01 7.2182759531596075e+00 6.6541732263710173e+01 1.7788652459786785e+01 0 3 0
22436 1 6 -3.3000000000000002e-01 9.3965115360552378e+00 6.7081223740069632e+01 1.7975109284435479e+01 0 3 0
22418 1 3 5.9999999999999998e-02 1.0712987163089261e+01 6.5108117898539817e+01 1.7532177095064341e+01 0 3 0
22426 1 9 -1.2000000000000000e-01 8.6985166177588571e+00 6.4899877691125099e+01 1.5489695191693535e+01 0 3 0
22429 1 3 5.9999999999999998e-02 8.4688456669169323e+00 6.4895566244418973e+01 1.4419099179783512e+01 0 3 0
25054 1 3 5.9999999999999998e-02 1.5781455682125301e+01 6.6731253736099134e+01 1.2923896925489098e+01 0 3 0
22424 1 8 2.9999999999999999e-02 1.3136670729180993e+01 6.5745371016325493e+01 1.3815382210384982e+01 0 3 0
22423 1 8 2.9999999999999999e-02 1.4234728123727669e+01 6.5248569807593938e+01 1.5024829927350135e+01 0 3 0
22422 1 7 1.6000000000000000e-01 1.3368850888086106e+01 6.4920376969821476e+01 1.4500039727088749e+01 0 3 0
22480 1 5 -4.2999999999999999e-01 5.4770751890118721e+00 7.2029075632022057e+01 1.2216485486374962e+01 0 3 0
22488 1 3 5.9999999999999998e-02 1.3384693741871958e+00 7.0198287759644259e+01 1.2220207324532907e+01 0 3 0
22513 1 8 2.9999999999999999e-02 4.5522530804435185e-01 6.8319424759074266e+01 1.2599424202288230e+01 0 3 0
34768 1 8 2.9999999999999999e-02 3.9141267455379693e-02 6.9356085982652516e+01 1.6493073927738795e+01 -1 3 0
34767 1 7 1.6000000000000000e-01 3.5460528232199040e-01 6.8344254492381637e+01 1.6382348871176461e+01 -1 3 0
22460 1 4 5.1000000000000001e-01 4.1180390220687624e+00 6.7990436732561392e+01 1.5607506635028516e+01 0 3 0
34770 1 8 2.9999999999999999e-02 6.5520885383485272e-01 6.7910866573364402e+01 1.7294187800901398e+01 -1 3 0
34769 1 8 2.9999999999999999e-02 1.3156931588147858e+00 6.8232570091568775e+01 1.5710560724001198e+01 -1 3 0
22466 1 6 -3.3000000000000002e-01 3.8759903315323787e+00 6.8050252022956030e+01 1.6923068088196974e+01 0 3 0
22472 1 2 0.0000000000000000e+00 3.4459877223097259e+00 7.0519811306077841e+01 1.2522589706926645e+01 0 3 0
22473 1 3 5.9999999999999998e-02 2.8846887506473498e+00 6.8654300305116664e+01 1.3491362753969261e+01 0 3 0
22489 1 3 5.9999999999999998e-02 1.6241431333543068e+00 7.1653005692103932e+01 1.2867833805009452e+01 0 3 0
22457 1 2 0.0000000000000000e+00 4.5249637707327075e+00 6.9312039601485353e+01 1.4862709652816985e+01 0 3 0
22471 1 9 -1.2000000000000000e-01 3.3630601867145380e+00 6.9575163032803744e+01 1.3815669693145544e+01 0 3 0
22474 1 3 5.9999999999999998e-02 2.5987304217943388e+00 7.0041134539363114e+01 1.4414523379134055e+01 0 3 0
22461 1 1 -1.7999999999999999e-01 4.5119627589602880e+00 7.0519617416718845e+01 1.5862664796725113e+01 0 3 0
22464 1 3 5.9999999999999998e-02 3.5416737735763513e+00 7.0739109648638319e+01 1.6196754828577106e+01 0 3 0
21769 1 3 5.9999999999999998e-02 5.5911841702611886e-01 7.2396967043277158e+01 1.6410225502149910e+01 0 3 0
21766 1 9 -1.2000000000000000e-01 2.3367660055965198e-01 7.3179255408352176e+01 1.7143334248964894e+01 0 3 0
22481 1 6 -3.3000000000000002e-01 3.8408017460250954e+00 7.2636620156112940e+01 1.3700929609262078e+01 0 3 0
22475 1 4 5.1000000000000001e-01 4.3859984653193544e+00 7.1811273726226759e+01 1.2824734744811678e+01 0 3 0
22463 1 3 5.9999999999999998e-02 5.1032734190470386e+00 7.0300210061913234e+01 1.6725340482238526e+01 0 3 0
22462 1 3 5.9999999999999998e-02 4.9539086475751155e+00 7.1388194928127731e+01 1.5383565060944559e+01 0 3 0
22458 1 3 5.9999999999999998e-02 5.7194329736414424e+00 6.8244789992510931e+01 1.3411955909521129e+01 0 3 0
22482 1 7 1.6000000000000000e-01 4.6063428413032721e+00 7.3809332930780684e+01 1.4013702531709001e+01 0 3 0
22483 1 8 2.9999999999999999e-02 5.6613083926150223e+00 7.3599255816499749e+01 1.4246021284381964e+01 0 3 0
21784 1 3 5.9999999999999998e-02 2.4196044344878680e+00 7.2005195382776080e+01 1.7894335977092393e+01 0 3 0
34559 1 8 2.9999999999999999e-02 5.4121579538771751e+00 7.3330622185411428e+01 1.7696390112546624e+01 -1 3 0
21760 1 5 -4.2999999999999999e-01 1.3766027623381896e+00 7.3563839064726380e+01 1.4552819911692518e+01 0 3 0
22456 1 9 -1.2000000000000000e-01 5.9201574073794569e+00 6.9031800438075379e+01 1.4152512984337063e+01 0 3 0
21757 1 3 5.9999999999999998e-02 3.2048302518267526e+00 7.3814545146565095e+01 1.7196062852303257e+01 0 3 0
22459 1 3 5.9999999999999998e-02 6.0433348369312556e+00 6.9928376339769997e+01 1.3590758969936514e+01 0 3 0
22454 1 8 2.9999999999999999e-02 9.8567460435424525e+00 7.0869231264014488e+01 1.2497135879677835e+01 0 3 0
27195 1 8 2.9999999999999999e-02 1.1277289892129476e+01 6.7915046815660929e+01 1.2507768081530656e+01 0 3 0
22455 1 8 2.9999999999999999e-02 1.1038113278525396e+01 7.0177758879704029e+01 1.3675281345808735e+01 0 3 0
22432 1 3 5.9999999999999998e-02 9.9562141977026144e+00 6.8245428590566419e+01 1.5640934393830758e+01 0 3 0
22450 1 5 -4.2999999999999999e-01 8.2652709593937885e+00 6.8780803653855315e+01 1.2828018043296058e+01 0 3 0
22442 1 2 0.0000000000000000e+00 7.2829872160711213e+00 6.8728107725205845e+01 1.4916360646501602e+01 0 3 0
22449 1 3 5.9999999999999998e-02 6.8302368792748176e+00 6.9109677082665030e+01 1.7016457121852124e+01 0 3 0
22453 1 8 2.9999999999999999e-02 1.0404792263194045e+01 7.1726516731464685e+01 1.3830550548420874e+01 0 3 0
22445 1 4 5.1000000000000001e-01 8.2761282763170563e+00 6.9273276031371424e+01 1.3943936845101264e+01 0 3 0
27324 1 3 5.9999999999999998e-02 8.9059682594889455e+00 7.3150271649906898e+01 1.2905118431494150e+01 0 3 0
22448 1 3 5.9999999999999998e-02 8.4605354849052166e+00 6.9388283876351082e+01 1.6550737719346369e+01 0 3 0
22446 1 1 -1.7999999999999999e-01 7.4495293202932187e+00 6.9468802892841595e+01 1.6219454267179792e+01 0 3 0
22451 1 6 -3.3000000000000002e-01 9.0253846375011602e+00 7.0303287424401432e+01 1.4354926560543998e+01 0 3 0
22447 1 3 5.9999999999999998e-02 7.2300630635182124e+00 7.0541070381019182e+01 1.6090404312877670e+01 0 3 0
22452 1 7 1.6000000000000000e-01 1.0046700794619355e+01 7.0766091197941236e+01 1.3553244534654292e+01 0 3 0
25102 1 3 5.9999999999999998e-02 1.1673513364738344e+01 7.3108702446795178e+01 1.6477378656285669e+01 0 3 0
25090 1 5 -4.2999999999999999e-01 1.2110069789104852e+01 7.0448018221175815e+01 1.5804480356714238e+01 0 3 0
25095 1 8 2.9999999999999999e-02 1.1719085195507018e+01 6.8403728591357705e+01 1.7467885382311199e+01 0 3 0
34558 1 8 2.9999999999999999e-02 7.0385189505616390e+00 7.3928174542389442e+01 1.7393868515862209e+01 -1 3 0
25101 1 1 -1.7999999999999999e-01 1.2252381347281851e+01 7.3660594919666380e+01 1.5763153231327685e+01 0 3 0
25103 1 3 5.9999999999999998e-02 1.2246527998697259e+01 7.3148884327040250e+01 1.4828956657754539e+01 0 3 0
25074 1 3 5.9999999999999998e-02 1.4088070961998147e+01 6.8030236400014388e+01 1.3309282758320725e+01 0 3 0
25070 1 4 5.1000000000000001e-01 1.4417896667002783e+01 7.0807840262761630e+01 1.2348206555481285e+01 0 3 0
25084 1 3 5.9999999999999998e-02 1.5383515359075112e+01 7.2016753492653493e+01 1.4501773511215506e+01 0 3 0
25073 1 3 5.9999999999999998e-02 1.4302574901500224e+01 6.8482043911157675e+01 1.5042323633759372e+01 0 3 0
25091 1 6 -3.3000000000000002e-01 1.3155757454560435e+01 6.9821657617900641e+01 1.7791032983648943e+01 0 3 0
25071 1 1 -1.7999999999999999e-01 1.4065951938402279e+01 6.8784243611206662e+01 1.4041966988706108e+01 0 3 0
25072 1 3 5.9999999999999998e-02 1.3000996172000679e+01 6.8903093389841331e+01 1.3959594171242784e+01 0 3 0
25085 1 4 5.1000000000000001e-01 1.3070567526755351e+01 7.0457062170243844e+01 1.6545648089261082e+01 0 3 0
25082 1 2 0.0000000000000000e+00 1.4426062828347957e+01 7.1225128230069458e+01 1.6235155673422913e+01 0 3 0
25096 1 9 -1.2000000000000000e-01 1.4321635594930154e+01 7.2665159370643025e+01 1.7003633567907276e+01 0 3 0
25083 1 3 5.9999999999999998e-02 1.3702983312875730e+01 7.1830568393076149e+01 1.4501625210062674e+01 0 3 0
25081 1 9 -1.2000000000000000e-01 1.4609608371782636e+01 7.1317540009713767e+01 1.4705487208758232e+01 0 3 0
25067 1 2 0.0000000000000000e+00 1.4835991267902653e+01 7.0086814298373824e+01 1.3711247210527935e+01 0 3 0
25099 1 3 5.9999999999999998e-02 1.3675406070096329e+01 7.2597541616494283e+01 1.7944973189131744e+01 0 3 0
25098 1 3 5.9999999999999998e-02 1.5305363226015483e+01 7.3023169601031995e+01 1.7320715823673311e+01 0 3 0
25086 1 1 -1.7999999999999999e-01 1.5592878309260881e+01 7.0406288520104283e+01 1.6780751139399253e+01 0 3 0
25088 1 3 5.9999999999999998e-02 1.5452069611618915e+01 6.9393823660040894e+01 1.6460111938773508e+01 0 3 0
25089 1 3 5.9999999999999998e-02 1.5524744117372288e+01 7.0468883507190839e+01 1.7877685501775961e+01 0 3 0
34545 1 8 2.9999999999999999e-02 5.6162418991023433e+00 7.6578883814131544e+01 1.2588064298432126e+01 -1 3 0
22484 1 8 2.9999999999999999e-02 4.1976727793138133e+00 7.4312724269056176e+01 1.4886346562397781e+01 0 3 0
21738 1 3 5.9999999999999998e-02 1.8558183767809683e-01 7.8026997027936503e+01 1.6127528453519769e+01 0 3 0
21734 1 8 2.9999999999999999e-02 2.4764640841567792e-01 7.8756895652347950e+01 1.2501964840094557e+01 0 3 0
21765 1 8 2.9999999999999999e-02 2.7471487812356448e+00 7.6595784865993977e+01 1.3344840438682558e+01 0 3 0
34542 1 7 1.6000000000000000e-01 5.5406863140523548e+00 7.7658300940941956e+01 1.2628011051720152e+01 -1 3 0
21763 1 8 2.9999999999999999e-02 9.4724637692025215e-01 7.6635268852378033e+01 1.3151200363777038e+01 0 3 0
22485 1 8 2.9999999999999999e-02 4.3966753131124650e+00 7.4489350478401008e+01 1.3248316218478996e+01 0 3 0
21756 1 1 -1.7999999999999999e-01 2.3927210054970196e+00 7.4538301845644597e+01 1.7498753849349939e+01 0 3 0
21755 1 4 5.1000000000000001e-01 1.3861675740246069e+00 7.4522833117740660e+01 1.5286598268808580e+01 0 3 0
21764 1 8 2.9999999999999999e-02 1.8904746926845732e+00 7.5066622501794726e+01 1.2884843600269727e+01 0 3 0
21752 1 2 0.0000000000000000e+00 9.9053991172713685e-01 7.4509514594902143e+01 1.6781817942298844e+01 0 3 0
21759 1 3 5.9999999999999998e-02 2.9894111111486650e+00 7.5361978405341688e+01 1.7137980999620840e+01 0 3 0
21761 1 6 -3.3000000000000002e-01 1.6046733479863531e+00 7.5746857888311141e+01 1.4827577641057342e+01 0 3 0
21762 1 7 1.6000000000000000e-01 1.8106154687326212e+00 7.6034641846840259e+01 1.3454837701048318e+01 0 3 0
21754 1 3 5.9999999999999998e-02 1.0141289792310908e+00 7.6580401642615286e+01 1.7385555333148890e+01 0 3 0
34539 1 3 5.9999999999999998e-02 3.1532773669693093e+00 7.7626474717376624e+01 1.5670326149896926e+01 -1 3 0
34536 1 1 -1.7999999999999999e-01 3.3499615780534611e+00 7.8660963296105464e+01 1.5858500717418366e+01 -1 3 0
34537 1 3 5.9999999999999998e-02 2.7370510098892242e+00 7.8798308737219941e+01 1.6704015496982574e+01 -1 3 0
34538 1 3 5.9999999999999998e-02 2.9154206855704374e+00 7.9259743422700765e+01 1.5078769013395739e+01 -1 3 0
34532 1 2 0.0000000000000000e+00 4.8510012701862619e+00 7.8968837326855876e+01 1.6135304692886120e+01 -1 3 0
34541 1 6 -3.3000000000000002e-01 5.0593646857412065e+00 7.7890803407000988e+01 1.3959691777541137e+01 -1 3 0
34535 1 4 5.1000000000000001e-01 5.4858692689944384e+00 7.8867549300214762e+01 1.4761470982786891e+01 -1 3 0
34549 1 3 5.9999999999999998e-02 5.4370571335106845e+00 7.6942232252099515e+01 1.6527761198490058e+01 -1 3 0
34546 1 9 -1.2000000000000000e-01 5.6657731742558077e+00 7.7860812536427133e+01 1.6942845976759472e+01 -1 3 0
34556 1 6 -3.3000000000000002e-01 5.6161246757251533e+00 7.5260511970262144e+01 1.8037536003510610e+01 -1 3 0
21751 1 9 -1.2000000000000000e-01 3.0012544130886759e-01 7.5807006250652876e+01 1.7326662062521645e+01 0 3 0
21732 1 7 1.6000000000000000e-01 5.5982066495930882e-01 7.9710789661718238e+01 1.2900476907115754e+01 0 3 0
21735 1 8 2.9999999999999999e-02 1.6085183210358298e+00 7.9731795625581825e+01 1.2722454878594824e+01 0 3 0
34557 1 7 1.6000000000000000e-01 6.1927317052037676e+00 7.4017765701895939e+01 1.8022913350670446e+01 -1 3 0
34543 1 8 2.9999999999999999e-02 6.5268056163221964e+00 7.8111139402454654e+01 1.2308295651543384e+01 -1 3 0
27323 1 3 5.9999999999999998e-02 9.6987692713044105e+00 7.4113122910849896e+01 1.4133676185837722e+01 0 3 0
27322 1 3 5.9999999999999998e-02 7.9986249875180464e+00 7.4195487862078878e+01 1.3941125809326087e+01 0 3 0
27319 1 3 5.9999999999999998e-02 6.9434375706043028e+00 7.4975761941448511e+01 1.2255960332480640e+01 0 3 0
34540 1 5 -4.2999999999999999e-01 6.3908606286559282e+00 7.9575958380177198e+01 1.4386388072654762e+01 -1 3 0
27321 1 1 -1.7999999999999999e-01 8.9466915347999638e+00 7.4110907033278949e+01 1.3424421772337817e+01 0 3 0
27317 1 2 0.0000000000000000e+00 9.1031298292176306e+00 7.5273005781172841e+01 1.2407195967718449e+01 0 3 0
27334 1 3 5.9999999999999998e-02 9.2430200473637054e+00 7.7363005804502251e+01 1.2215190643535193e+01 0 3 0
27343 1 8 2.9999999999999999e-02 9.1065359824754548e+00 7.4458761510677760e+01 1.7397055972797634e+01 0 3 0
34548 1 3 5.9999999999999998e-02 6.6944926207264412e+00 7.7945014571071084e+01 1.6665508301465959e+01 -1 3 0
27342 1 7 1.6000000000000000e-01 9.7418578741033954e+00 7.5335153457682125e+01 1.7695578954266928e+01 0 3 0
27341 1 6 -3.3000000000000002e-01 1.0143735667182396e+01 7.5987514617481551e+01 1.6489583855102701e+01 0 3 0
27340 1 5 -4.2999999999999999e-01 8.0590474294585466e+00 7.6288323085531886e+01 1.5727478379948362e+01 0 3 0
27335 1 4 5.1000000000000001e-01 9.2617508065909941e+00 7.6443494947594118e+01 1.5618604058391700e+01 0 3 0
27331 1 9 -1.2000000000000000e-01 9.0854012267349251e+00 7.6694081571858987e+01 1.3023008703998778e+01 0 3 0
27333 1 3 5.9999999999999998e-02 7.9959029187223738e+00 7.6824196624165694e+01 1.3332996448380259e+01 0 3 0
27332 1 2 0.0000000000000000e+00 9.8522314932447124e+00 7.7201219162234494e+01 1.4379875220332398e+01 0 3 0
27349 1 3 5.9999999999999998e-02 8.5267127178158635e+00 7.8846046400685637e+01 1.4813393404302998e+01 0 3 0
27346 1 9 -1.2000000000000000e-01 9.5362027606308892e+00 7.8765545485820198e+01 1.4538442722531574e+01 0 3 0
27353 1 3 5.9999999999999998e-02 9.3681782320463629e+00 7.9186735215213091e+01 1.7372156559239155e+01 0 3 0
27348 1 3 5.9999999999999998e-02 9.5292098036975528e+00 7.9263719017446718e+01 1.3581646614163956e+01 0 3 0
27347 1 2 0.0000000000000000e+00 1.0312455154790587e+01 7.9810687935836455e+01 1.5459742782448235e+01 0 3 0
27351 1 1 -1.7999999999999999e-01 1.0299393792963716e+01 7.9289363560914936e+01 1.6954934002235124e+01 0 3 0
27352 1 3 5.9999999999999998e-02 1.0749072333792203e+01 7.8305771107896135e+01 1.7042484680419346e+01 0 3 0
27336 1 1 -1.7999999999999999e-01 1.1374295894979968e+01 7.6956959709469189e+01 1.4190024686430743e+01 0 3 0
27339 1 3 5.9999999999999998e-02 1.1765014334749418e+01 7.5971581888998784e+01 1.3924642373655351e+01 0 3 0
27338 1 3 5.9999999999999998e-02 1.1653913799542506e+01 7.7519281376625315e+01 1.3358613604424532e+01 0 3 0
27337 1 3 5.9999999999999998e-02 1.1968947071120999e+01 7.7218315877007299e+01 1.5135106051797880e+01 0 3 0
25104 1 3 5.9999999999999998e-02 1.1659469658166660e+01 7.4557045397076863e+01 1.5580813095527306e+01 0 3 0
27350 1 4 5.1000000000000001e-01 1.1763048318890545e+01 7.9886195464405191e+01 1.4842882406179168e+01 0 3 0
27355 1 5 -4.2999999999999999e-01 1.1991022622394045e+01 8.0190516723638552e+01 1.3702039367956951e+01 0 3 0
27354 1 3 5.9999999999999998e-02 1.0967597171691446e+01 7.9942109545999983e+01 1.7684538336910105e+01 0 3 0
25097 1 2 0.0000000000000000e+00 1.3640646803283248e+01 7.4001469335305217e+01 1.6344814185824674e+01 0 3 0
25108 1 8 2.9999999999999999e-02 1.3914379581990270e+01 7.5875137028581605e+01 1.2296944099002857e+01 0 3 0
25105 1 5 -4.2999999999999999e-01 1.5799845385164602e+01 7.4431262237345649e+01 1.5159065409803285e+01 0 3 0
25109 1 8 2.9999999999999999e-02 1.5068629590250527e+01 7.4565647103389125e+01 1.2581259078828422e+01 0 3 0
25110 1 8 2.9999999999999999e-02 1.5385725990465225e+01 7.6216954732135662e+01 1.3214008612026612e+01 0 3 0
25100 1 4 5.1000000000000001e-01 1.4546409038868994e+01 7.4565591982360317e+01 1.5186032662884386e+01 0 3 0
25106 1 6 -3.3000000000000002e-01 1.3862445742112698e+01 7.5126858499614912e+01 1.4193853089859266e+01 0 3 0
25107 1 7 1.6000000000000000e-01 1.4622912537249450e+01 7.5478682611178002e+01 1.3002757995876276e+01 0 3 0
25111 1 9 -1.2000000000000000e-01 1.3356454190135750e+01 7.5157432415912155e+01 1.7361882782458338e+01 0 3 0
25113 1 3 5.9999999999999998e-02 1.2839251268796275e+01 7.5964581703060276e+01 1.6869211479837116e+01 0 3 0
27356 1 6 -3.3000000000000002e-01 1.2808069881871825e+01 7.9823609601213420e+01 1.5699514004550064e+01 0 3 0
27357 1 7 1.6000000000000000e-01 1.4134741974601548e+01 7.9817128308227140e+01 1.5220606539512707e+01 0 3 0
25115 1 4 5.1000000000000001e-01 1.5787830219852857e+01 7.6074685785944723e+01 1.7715726293352382e+01 0 3 0
27358 1 8 2.9999999999999999e-02 1.4378668859871574e+01 7.8882236508349422e+01 1.4690341906671565e+01 0 3 0
25120 1 5 -4.2999999999999999e-01 1.5909257116403088e+01 7.6923679262327084e+01 1.6836517921014867e+01 0 3 0
27359 1 8 2.9999999999999999e-02 1.4772467100432406e+01 7.9859928067158123e+01 1.6124096535171983e+01 0 3 0
25114 1 3 5.9999999999999998e-02 1.2522038208295740e+01 7.4780257537358338e+01 1.7915372341037923e+01 0 3 0
25129 1 3 5.9999999999999998e-02 1.3289751819072206e+01 7.7741359284722279e+01 1.7924130082056948e+01 0 3 0
27408 1 3 5.9999999999999998e-02 6.1635295263265837e+00 8.4504658457801909e+01 1.2223826083144875e+01 0 3 0
21733 1 8 2.9999999999999999e-02 1.4413288045014153e-01 8.0543675581625109e+01 1.2303063858225375e+01 0 3 0
34534 1 3 5.9999999999999998e-02 4.5607855250844320e+00 8.0313634384819565e+01 1.7773362631501787e+01 -1 3 0
34439 1 8 2.9999999999999999e-02 1.8872127282172626e+00 8.2675465573873183e+01 1.2488527747081015e+01 -1 3 0
34531 1 9 -1.2000000000000000e-01 5.0208720607876227e+00 8.0394927419049793e+01 1.6783902929578090e+01 -1 3 0
34529 1 8 2.9999999999999999e-02 4.2341441885504205e-01 8.2330161312066537e+01 1.4372392334639342e+01 -1 3 0
34528 1 8 2.9999999999999999e-02 3.0013044847551329e-01 8.1959645882393573e+01 1.6073664547653191e+01 -1 3 0
34530 1 8 2.9999999999999999e-02 8.0304797161531061e-01 8.3537390729054891e+01 1.5530237467550599e+01 -1 3 0
34525 1 5 -4.2999999999999999e-01 2.3545421024770210e+00 8.1544764676138399e+01 1.7496244118723613e+01 -1 3 0
34524 1 3 5.9999999999999998e-02 4.6829499996947446e+00 8.1202954117871386e+01 1.4131960888693920e+01 -1 3 0
34517 1 2 0.0000000000000000e+00 4.4919740141051197e+00 8.1840518180774026e+01 1.6349770112421687e+01 -1 3 0
34520 1 4 5.1000000000000001e-01 2.9422766454211291e+00 8.1772537616323433e+01 1.6452378835658379e+01 -1 3 0
34521 1 1 -1.7999999999999999e-01 4.9514214750463648e+00 8.1994284825722033e+01 1.4850351764346533e+01 -1 3 0
34526 1 6 -3.3000000000000002e-01 2.2795520255757906e+00 8.2073341785209308e+01 1.5288264479349262e+01 -1 3 0
34527 1 7 1.6000000000000000e-01 9.0075616344543363e-01 8.2474136619633782e+01 1.5307998653764038e+01 -1 3 0
34516 1 9 -1.2000000000000000e-01 5.0171652937070199e+00 8.2812374827937290e+01 1.7442703073305495e+01 -1 3 0
34513 1 8 2.9999999999999999e-02 4.3602667116121090e+00 8.4936172429608064e+01 1.3912415617077858e+01 -1 3 0
34515 1 8 2.9999999999999999e-02 2.6910060961670199e+00 8.4582416608252032e+01 1.3889151025761247e+01 -1 3 0
34511 1 6 -3.3000000000000002e-01 3.4932236824671543e+00 8.4784923881705097e+01 1.5790206405732413e+01 -1 3 0
34512 1 7 1.6000000000000000e-01 3.4506202017059686e+00 8.5155680727017469e+01 1.4412277356234608e+01 -1 3 0
34505 1 4 5.1000000000000001e-01 4.4474100533556387e+00 8.5165847996688015e+01 1.6550052352834275e+01 -1 3 0
34510 1 5 -4.2999999999999999e-01 5.2600364526849042e+00 8.6044460252747172e+01 1.6190875271194717e+01 -1 3 0
34523 1 3 5.9999999999999998e-02 4.4871352447286350e+00 8.2887925714565426e+01 1.4490984901479015e+01 -1 3 0
34444 1 3 5.9999999999999998e-02 6.7795790960803326e-01 8.5917782699920295e+01 1.3289511508152914e+01 -1 3 0
34502 1 2 0.0000000000000000e+00 4.6847734351160470e+00 8.4278493688003934e+01 1.7815173747242412e+01 -1 3 0
34522 1 3 5.9999999999999998e-02 6.0171786613818892e+00 8.2122770344385543e+01 1.4718070610439003e+01 -1 3 0
34519 1 3 5.9999999999999998e-02 6.0791213827639208e+00 8.2787102050725053e+01 1.7265881940352724e+01 -1 3 0
34533 1 3 5.9999999999999998e-02 6.1196645565506094e+00 8.0491664351791670e+01 1.7019000573342655e+01 -1 3 0
34514 1 8 2.9999999999999999e-02 3.2396956513387067e+00 8.6228635217051959e+01 1.4337250975696444e+01 -1 3 0
27385 1 5 -4.2999999999999999e-01 1.0237302355321567e+01 8.3464917306833058e+01 1.2631534369219112e+01 0 3 0
27364 1 3 5.9999999999999998e-02 8.5903603011149841e+00 8.1017521216850611e+01 1.4983047677889457e+01 0 3 0
27368 1 3 5.9999999999999998e-02 8.4497157814338948e+00 8.1135926289569298e+01 1.7234108491640590e+01 0 3 0
27361 1 9 -1.2000000000000000e-01 9.6239457275232763e+00 8.1214269481416380e+01 1.5163854899428189e+01 0 3 0
27363 1 3 5.9999999999999998e-02 1.0108949062583234e+01 8.1503718363405909e+01 1.4277825426911919e+01 0 3 0
27366 1 1 -1.7999999999999999e-01 8.9785559005591491e+00 8.2058264794899301e+01 1.7445320025759212e+01 0 3 0
27362 1 2 0.0000000000000000e+00 9.6822653223818822e+00 8.2502966996401796e+01 1.6131339938956259e+01 0 3 0
27386 1 6 -3.3000000000000002e-01 8.0112673241953907e+00 8.2863078297257474e+01 1.2865417426377554e+01 0 3 0
27378 1 3 5.9999999999999998e-02 7.7064416948115326e+00 8.3276931362517246e+01 1.5540422676729341e+01 0 3 0
27380 1 4 5.1000000000000001e-01 9.1180622076865259e+00 8.3535003198605565e+01 1.3151095989297303e+01 0 3 0
27376 1 9 -1.2000000000000000e-01 8.7300487364481363e+00 8.3686856554771538e+01 1.5622496069844177e+01 0 3 0
27379 1 3 5.9999999999999998e-02 8.6978623476920820e+00 8.4396984017449412e+01 1.6547833071665455e+01 0 3 0
27377 1 2 0.0000000000000000e+00 8.9353257466537723e+00 8.4515906330183199e+01 1.4321380713306905e+01 0 3 0
27393 1 3 5.9999999999999998e-02 6.8676428984121225e+00 8.4904252200847338e+01 1.4279992156770337e+01 0 3 0
27381 1 1 -1.7999999999999999e-01 1.0210397801968767e+01 8.5403107745650175e+01 1.4424550811337358e+01 0 3 0
27391 1 9 -1.2000000000000000e-01 7.7125150445149959e+00 8.5522432984415190e+01 1.4096063961283726e+01 0 3 0
27382 1 3 5.9999999999999998e-02 1.1143425774376738e+01 8.4865571508824658e+01 1.4544609425227547e+01 0 3 0
27365 1 4 5.1000000000000001e-01 1.1083112613641527e+01 8.3142220614535532e+01 1.6370026110678076e+01 0 3 0
27370 1 5 -4.2999999999999999e-01 1.1271890192858020e+01 8.3969942925949852e+01 1.7272240203122497e+01 0 3 0
27383 1 3 5.9999999999999998e-02 1.0223779345421493e+01 8.6297399083567910e+01 1.5187789660174808e+01 0 3 0
27392 1 2 0.0000000000000000e+00 7.2340612963577984e+00 8.6243834363353344e+01 1.2772493696964499e+01 0 3 0
27394 1 3 5.9999999999999998e-02 7.7618603601633627e+00 8.6182881668455877e+01 1.4919850052018420e+01 0 3 0
27371 1 6 -3.3000000000000002e-01 1.2025390415433060e+01 8.2772638287379678e+01 1.5466831510427157e+01 0 3 0
34507 1 3 5.9999999999999998e-02 6.8980840059603681e+00 8.4860663524799534e+01 1.7995537199393162e+01 -1 3 0
27384 1 3 5.9999999999999998e-02 1.0324085004547879e+01 8.5742785088066640e+01 1.3430205278866033e+01 0 3 0
27369 1 3 5.9999999999999998e-02 8.2858317356643028e+00 8.2776691464409311e+01 1.7730838455926843e+01 0 3 0
32563 1 8 2.9999999999999999e-02 1.2492130976795444e+01 8.6036151277412131e+01 1.2628508645390928e+01 -1 3 0
32522 1 2 0.0000000000000000e+00 1.6118984208620891e+01 8.4229949860700387e+01 1.2174673169319691e+01 -1 3 0
32542 1 3 5.9999999999999998e-02 1.3133435120742746e+01 8.2612631093911460e+01 1.2127511249179818e+01 -1 3 0
27360 1 8 2.9999999999999999e-02 1.4329057899040670e+01 8.0629704167981231e+01 1.4530008675517323e+01 0 3 0
32543 1 3 5.9999999999999998e-02 1.4454278865630489e+01 8.1433844942086310e+01 1.2588281162919674e+01 -1 3 0
32529 1 3 5.9999999999999998e-02 1.4682993368283551e+01 8.5703031106288151e+01 1.3085749314855123e+01 -1 3 0
32528 1 3 5.9999999999999998e-02 1.4067267902231684e+01 8.4364311616576131e+01 1.2767678174926603e+01 -1 3 0
27372 1 7 1.6000000000000000e-01 1.3373636177632266e+01 8.3042615864269536e+01 1.5622124725424543e+01 0 3 0
32526 1 1 -1.7999999999999999e-01 1.5025858190891821e+01 8.4715370748936039e+01 1.3115123137467029e+01 -1 3 0
32527 1 3 5.9999999999999998e-02 1.5236522163801380e+01 8.4558774821835456e+01 1.4177096230234048e+01 -1 3 0
27373 1 8 2.9999999999999999e-02 1.4040770008445081e+01 8.2542519032697058e+01 1.4927001786906011e+01 0 3 0
27375 1 8 2.9999999999999999e-02 1.3535135259669435e+01 8.4114733328308944e+01 1.5541569612762681e+01 0 3 0
27374 1 8 2.9999999999999999e-02 1.3711039393046539e+01 8.2683344663567368e+01 1.6594164012304802e+01 0 3 0
32519 1 8 2.9999999999999999e-02 1.5594768674112904e+01 8.6209388618558336e+01 1.6346656326873081e+01 -1 3 0
34738 1 8 2.9999999999999999e-02 1.1414898456286808e-01 6.6432611504448786e+01 2.1320740950175761e+01 -1 3 0
22470 1 8 2.9999999999999999e-02 2.7573456983245177e+00 6.7401120891865332e+01 1.8377173686983944e+01 0 3 0
34737 1 7 1.6000000000000000e-01 1.1986197126997673e-01 6.6343511553994347e+01 2.0252271026691030e+01 -1 3 0
34740 1 8 2.9999999999999999e-02 1.1767579453072594e+00 6.6535393875302617e+01 1.9948978038062542e+01 -1 3 0
21816 1 1 -1.7999999999999999e-01 4.4237878674756494e+00 6.6811071942829841e+01 2.3075212042440096e+01 0 3 0
21818 1 3 5.9999999999999998e-02 3.5112513364662528e+00 6.6303355216382272e+01 2.2961095314252777e+01 0 3 0
21828 1 3 5.9999999999999998e-02 3.9123027001034680e+00 6.6005812215837977e+01 2.0319426881033525e+01 0 3 0
21826 1 9 -1.2000000000000000e-01 4.9920857008517912e+00 6.6095124584065815e+01 2.0622831739388641e+01 0 3 0
21817 1 3 5.9999999999999998e-02 5.0732179348525035e+00 6.6106337121366309e+01 2.3600107265020487e+01 0 3 0
21812 1 2 0.0000000000000000e+00 5.1170519547744746e+00 6.7268685225154968e+01 2.1724294472887820e+01 0 3 0
21829 1 3 5.9999999999999998e-02 5.6154164393725052e+00 6.6473409545527090e+01 1.9780956867333256e+01 0 3 0
21819 1 3 5.9999999999999998e-02 4.2389113828274008e+00 6.7725360396475892e+01 2.3667525222370159e+01 0 3 0
21820 1 5 -4.2999999999999999e-01 7.4879375596971345e+00 6.7228910200537385e+01 2.1318164706184014e+01 0 3 0
22438 1 8 2.9999999999999999e-02 8.9227921035585087e+00 6.6377672022370774e+01 1.9860626925569015e+01 0 3 0
22437 1 7 1.6000000000000000e-01 9.4646659029070381e+00 6.7197544796728081e+01 1.9348440378967894e+01 0 3 0
22440 1 8 2.9999999999999999e-02 1.0472350812166683e+01 6.7210800019940024e+01 1.9671076967662465e+01 0 3 0
21815 1 4 5.1000000000000001e-01 6.5865788048869831e+00 6.7686555719996832e+01 2.1990521476649008e+01 0 3 0
21832 1 3 5.9999999999999998e-02 7.1337562915050228e+00 6.5010724284030957e+01 2.2141357317232405e+01 0 3 0
25138 1 8 2.9999999999999999e-02 1.6135079561148213e+01 7.6630765944289564e+01 2.2344327371023251e+01 0 3 0
25873 1 8 2.9999999999999999e-02 1.5258420826122785e+01 6.6800349089510846e+01 2.1881975622877185e+01 0 3 0
25872 1 7 1.6000000000000000e-01 1.5536829106771897e+01 6.7283154184993535e+01 2.2859675462900547e+01 0 3 0
25875 1 8 2.9999999999999999e-02 1.5584723340573362e+01 6.6451630589255601e+01 2.3628963736859504e+01 0 3 0
21783 1 3 5.9999999999999998e-02 1.3442182801060742e+00 7.0608665902653684e+01 1.8256796294057839e+01 0 3 0
21767 1 2 0.0000000000000000e+00 2.6827135884138203e-01 7.2458624634194493e+01 1.8528761376422054e+01 0 3 0
21813 1 3 5.9999999999999998e-02 3.6340208604814124e+00 6.8058892059901993e+01 2.0324398577403169e+01 0 3 0
21781 1 9 -1.2000000000000000e-01 1.6599978040135432e+00 7.1635927672682584e+01 1.8599689586524008e+01 0 3 0
21799 1 3 5.9999999999999998e-02 4.1945659543397422e+00 7.1253132374533109e+01 1.9000673281128289e+01 0 3 0
21811 1 9 -1.2000000000000000e-01 4.2557450691924812e+00 6.8459355942873245e+01 2.1113990730569650e+01 0 3 0
21814 1 3 5.9999999999999998e-02 3.4201357476094416e+00 6.8650464251236386e+01 2.1758139825963148e+01 0 3 0
21790 1 5 -4.2999999999999999e-01 1.1887829334321387e+00 6.9134176138319773e+01 2.0334475897742813e+01 0 3 0
21798 1 3 5.9999999999999998e-02 3.2928469749421629e+00 6.9835715423122238e+01 1.8904021925598443e+01 0 3 0
21785 1 4 5.1000000000000001e-01 1.3820964590974392e+00 7.0246085515813746e+01 2.0810735582040817e+01 0 3 0
21791 1 6 -3.3000000000000002e-01 9.2026232834664978e-01 7.0667213152842962e+01 2.1917284829267256e+01 0 3 0
21796 1 9 -1.2000000000000000e-01 3.6394666802890763e+00 7.0577915311610766e+01 1.9590081610832826e+01 0 3 0
21782 1 2 0.0000000000000000e+00 2.3198144223776866e+00 7.1297243341392416e+01 2.0027871876100761e+01 0 3 0
21787 1 3 5.9999999999999998e-02 2.9242380377083617e+00 7.2359934654357659e+01 2.1908329299698618e+01 0 3 0
21786 1 1 -1.7999999999999999e-01 2.5883477199961158e+00 7.2544954524754417e+01 2.0853837053563499e+01 0 3 0
21789 1 3 5.9999999999999998e-02 3.3130737118466569e+00 7.3128180133453029e+01 2.0295556365322554e+01 0 3 0
21788 1 3 5.9999999999999998e-02 1.8240651291911822e+00 7.3327571641783280e+01 2.1008075336575217e+01 0 3 0
21797 1 2 0.0000000000000000e+00 4.7033482981894048e+00 6.9873330296822601e+01 2.0542498290416685e+01 0 3 0
21805 1 5 -4.2999999999999999e-01 4.6094504942713268e+00 7.0729120024463924e+01 2.2820740381183438e+01 0 3 0
21800 1 4 5.1000000000000001e-01 5.0485961131913948e+00 7.0834748612764940e+01 2.1705795919212093e+01 0 3 0
21801 1 1 -1.7999999999999999e-01 5.9357651608879296e+00 6.9589173338223532e+01 1.9639088315266349e+01 0 3 0
21809 1 8 2.9999999999999999e-02 5.0568403155873058e+00 7.3121946914005065e+01 2.3040858644388830e+01 0 3 0
21806 1 6 -3.3000000000000002e-01 5.7454722788153170e+00 7.1950524188600141e+01 2.1348255009982342e+01 0 3 0
21794 1 8 2.9999999999999999e-02 1.4678772783754135e-01 6.8845529671156513e+01 2.2751144458679072e+01 0 3 0
21807 1 7 1.6000000000000000e-01 5.9714838880343279e+00 7.2830492434396973e+01 2.2440105247016103e+01 0 3 0
21802 1 3 5.9999999999999998e-02 6.0743765019985458e+00 6.8568953487544377e+01 1.9228703741043535e+01 0 3 0
21804 1 3 5.9999999999999998e-02 5.9727036743815463e+00 7.0229623294564604e+01 1.8794364381842712e+01 0 3 0
25093 1 8 2.9999999999999999e-02 1.1278142992752763e+01 6.9672417099325486e+01 1.8681009303271029e+01 0 3 0
34560 1 8 2.9999999999999999e-02 6.5205713472495361e+00 7.3638229582925717e+01 1.8995976339659414e+01 -1 3 0
25092 1 7 1.6000000000000000e-01 1.2107579773914829e+01 6.9029623748280713e+01 1.8325810337608139e+01 0 3 0
21808 1 8 2.9999999999999999e-02 6.7227163666844545e+00 7.2328507056550151e+01 2.3184387578003772e+01 0 3 0
22439 1 8 2.9999999999999999e-02 8.9153633549948204e+00 6.8106710304415415e+01 1.9708892401877218e+01 0 3 0
21823 1 8 2.9999999999999999e-02 8.7918388975194208e+00 6.8576947505968860e+01 2.3598006509137804e+01 0 3 0
21821 1 6 -3.3000000000000002e-01 6.8058532934813423e+00 6.8690139250837106e+01 2.2935082483423841e+01 0 3 0
21825 1 8 2.9999999999999999e-02 8.5945183231607629e+00 6.9414602667151073e+01 2.2121619800405874e+01 0 3 0
21822 1 7 1.6000000000000000e-01 8.1370120079531638e+00 6.9203114606407610e+01 2.3011020344821258e+01 0 3 0
21803 1 3 5.9999999999999998e-02 6.8583380671611858e+00 6.9960045476760939e+01 2.0073396822824286e+01 0 3 0
21824 1 8 2.9999999999999999e-02 8.1255792104598648e+00 7.0175170026140421e+01 2.3500293105372663e+01 0 3 0
21810 1 8 2.9999999999999999e-02 6.4591798553327227e+00 7.3751876944274045e+01 2.2190594470426426e+01 0 3 0
25874 1 8 2.9999999999999999e-02 1.4756007434748549e+01 6.7974832107520456e+01 2.3094321186354243e+01 0 3 0
25094 1 8 2.9999999999999999e-02 1.2406926402865258e+01 6.8379118794748038e+01 1.9148959413531745e+01 0 3 0
25870 1 5 -4.2999999999999999e-01 1.5864221469330944e+01 6.9214153794724055e+01 2.1125096505573239e+01 0 3 0
25856 1 6 -3.3000000000000002e-01 1.5026368122622625e+01 7.2016658718677775e+01 2.1170505710203535e+01 0 3 0
25859 1 8 2.9999999999999999e-02 1.2973462346752234e+01 7.1499026394349372e+01 2.1367371057117527e+01 0 3 0
25857 1 7 1.6000000000000000e-01 1.3783570696107214e+01 7.2035503392192226e+01 2.1953302107366490e+01 0 3 0
25860 1 8 2.9999999999999999e-02 1.3353962723286587e+01 7.3021397895890232e+01 2.2160724887300645e+01 0 3 0
25858 1 8 2.9999999999999999e-02 1.3856292976021676e+01 7.1512989837387096e+01 2.2929867078537480e+01 0 3 0
25117 1 3 5.9999999999999998e-02 1.4667637284509244e+01 7.3799481651912146e+01 1.9424170856050107e+01 0 3 0
21753 1 3 5.9999999999999998e-02 6.3189477551664319e-02 7.5633366854943588e+01 1.8383468657101062e+01 0 3 0
21758 1 3 5.9999999999999998e-02 2.3327717815977236e+00 7.4504918928989539e+01 1.8571751177265021e+01 0 3 0
34547 1 2 0.0000000000000000e+00 5.5744895842222135e+00 7.7644480111400711e+01 1.8579647422636356e+01 -1 3 0
34564 1 3 5.9999999999999998e-02 3.7112517688183355e+00 7.6783879217237171e+01 1.8729701853039710e+01 -1 3 0
21774 1 3 5.9999999999999998e-02 4.0103455816201772e-01 7.4160548712700816e+01 1.9909472033303448e+01 0 3 0
34563 1 3 5.9999999999999998e-02 3.6042192089656528e+00 7.8533119747143402e+01 1.8598335603064360e+01 -1 3 0
34568 1 3 5.9999999999999998e-02 3.8861518949633083e+00 7.5590012911288696e+01 2.1029629534683199e+01 -1 3 0
34569 1 3 5.9999999999999998e-02 3.7354829609939535e+00 7.6555287117008305e+01 2.2393386716073199e+01 -1 3 0
34582 1 3 5.9999999999999998e-02 1.5355721793335715e+00 7.6271277428515631e+01 2.2926836938748338e+01 -1 3 0
34579 1 3 5.9999999999999998e-02 1.6070910032805061e+00 7.6598253299608800e+01 2.0015385909897869e+01 -1 3 0
34566 1 1 -1.7999999999999999e-01 4.0814418738914622e+00 7.6610330337942003e+01 2.1391867807111495e+01 -1 3 0
34583 1 3 5.9999999999999998e-02 7.1618886995822595e-01 7.7572079453977608e+01 2.3605052873270935e+01 -1 3 0
34581 1 1 -1.7999999999999999e-01 1.3475661019666194e+00 7.7399006195122794e+01 2.2833841624412695e+01 -1 3 0
34576 1 9 -1.2000000000000000e-01 1.8979892952836988e+00 7.7607498974805921e+01 2.0368225539439496e+01 -1 3 0
34584 1 3 5.9999999999999998e-02 2.1955309852756857e+00 7.7984390501725841e+01 2.3044506261585305e+01 -1 3 0
34561 1 9 -1.2000000000000000e-01 4.0618341288512267e+00 7.7714069197079937e+01 1.9103464004323918e+01 -1 3 0
34562 1 2 0.0000000000000000e+00 3.4572912189698122e+00 7.7756344043163296e+01 2.0553633550766328e+01 -1 3 0
34578 1 3 5.9999999999999998e-02 1.6448624375542567e+00 7.8263280961699309e+01 1.9519500578671924e+01 -1 3 0
34577 1 2 0.0000000000000000e+00 8.4524918586757658e-01 7.8010804752201295e+01 2.1451709444573787e+01 -1 3 0
34565 1 4 5.1000000000000001e-01 3.7649160436322919e+00 7.9187219599531346e+01 2.1077435019425977e+01 -1 3 0
34580 1 4 5.1000000000000001e-01 6.7079999065969176e-01 7.9594687783252027e+01 2.1500691211447009e+01 -1 3 0
34571 1 6 -3.3000000000000002e-01 4.1395552505988222e+00 7.9198789613178704e+01 2.2357442661519741e+01 -1 3 0
34567 1 3 5.9999999999999998e-02 5.1959291229740501e+00 7.6681278075302330e+01 2.1405232376870877e+01 -1 3 0
34550 1 4 5.1000000000000001e-01 6.0589233127390854e+00 7.6180070202182748e+01 1.8872334288774077e+01 -1 3 0
34586 1 6 -3.3000000000000002e-01 9.1370364791060377e-01 8.0187441399422497e+01 2.2757867106572590e+01 -1 3 0
34585 1 5 -4.2999999999999999e-01 2.2987830482753360e-01 8.0120233814974114e+01 2.0479142949789544e+01 -1 3 0
34573 1 8 2.9999999999999999e-02 5.4688189683117931e+00 7.9997657696838289e+01 2.3634510916746926e+01 -1 3 0
27344 1 8 2.9999999999999999e-02 9.0695052242025884e+00 7.5949601056027930e+01 1.8226766578377863e+01 0 3 0
34553 1 3 5.9999999999999998e-02 6.1626096294161608e+00 7.9668790929967855e+01 1.9101525827211773e+01 -1 3 0
27345 1 8 2.9999999999999999e-02 1.0514370312392234e+01 7.5132575703613568e+01 1.8451480288088451e+01 0 3 0
34554 1 3 5.9999999999999998e-02 7.5790106364646173e+00 7.8527345150702843e+01 1.8886241841525301e+01 -1 3 0
34552 1 3 5.9999999999999998e-02 6.3956752492122009e+00 7.8494926225525049e+01 2.0323620141704232e+01 -1 3 0
34551 1 1 -1.7999999999999999e-01 6.5198523693076540e+00 7.8634634957804906e+01 1.9247128394068614e+01 -1 3 0
34555 1 5 -4.2999999999999999e-01 6.8415235264140737e+00 7.5916654109314536e+01 1.9779594255797814e+01 -1 3 0
25134 1 3 5.9999999999999998e-02 1.0946084140173861e+01 7.7299099880807816e+01 1.9265072507264978e+01 0 3 0
25154 1 8 2.9999999999999999e-02 8.1842903409159788e+00 7.8974168079990235e+01 2.3297463946807195e+01 0 3 0
25155 1 8 2.9999999999999999e-02 8.4483003410684532e+00 7.7655184218488657e+01 2.2149649495444983e+01 0 3 0
25153 1 8 2.9999999999999999e-02 7.8584928998412833e+00 7.9180490872281695e+01 2.1608298678395474e+01 0 3 0
25152 1 7 1.6000000000000000e-01 8.5458775467574224e+00 7.8734520168613813e+01 2.2271178605283275e+01 0 3 0
25150 1 5 -4.2999999999999999e-01 9.7254037073581241e+00 7.9747283756244144e+01 2.0054000758501015e+01 0 3 0
25151 1 6 -3.3000000000000002e-01 9.8950832285690034e+00 7.9119571076850747e+01 2.2214771670461744e+01 0 3 0
25145 1 4 5.1000000000000001e-01 1.0354056547417725e+01 7.9627724906051000e+01 2.1089257370036524e+01 0 3 0
25132 1 3 5.9999999999999998e-02 1.1108678156538252e+01 7.7042123392805962e+01 2.0999801008881441e+01 0 3 0
25131 1 1 -1.7999999999999999e-01 1.1633884964297668e+01 7.6927772231901869e+01 2.0066844424603499e+01 0 3 0
25133 1 3 5.9999999999999998e-02 1.1715468309877117e+01 7.5863850584860018e+01 2.0010697778307172e+01 0 3 0
25142 1 2 0.0000000000000000e+00 1.1844885782046770e+01 8.0137163114885155e+01 2.1081710741968831e+01 0 3 0
25148 1 3 5.9999999999999998e-02 1.2359201730854357e+01 7.8822202177761582e+01 2.2710930521084244e+01 0 3 0
25146 1 1 -1.7999999999999999e-01 1.2387922855293828e+01 7.9915415732746524e+01 2.2495268838119777e+01 0 3 0
25143 1 3 5.9999999999999998e-02 1.2377579570201560e+01 7.9421000965745293e+01 1.9071105483167663e+01 0 3 0
25112 1 2 0.0000000000000000e+00 1.4405590281923038e+01 7.5784937169223980e+01 1.8355985837697506e+01 0 3 0
25118 1 3 5.9999999999999998e-02 1.3509936740825939e+01 7.4957060383791458e+01 2.0165056725357545e+01 0 3 0
25141 1 9 -1.2000000000000000e-01 1.2714571291641386e+01 7.9243270448088367e+01 2.0055419476995443e+01 0 3 0
25135 1 5 -4.2999999999999999e-01 1.3409134141279981e+01 7.6498161580355756e+01 2.2162152766078034e+01 0 3 0
25116 1 1 -1.7999999999999999e-01 1.4426823342432199e+01 7.4872946464182391e+01 1.9620837982396520e+01 0 3 0
25128 1 3 5.9999999999999998e-02 1.4767001147341643e+01 7.7850134194787060e+01 1.8842605795401550e+01 0 3 0
25136 1 6 -3.3000000000000002e-01 1.4967939136779870e+01 7.7894066039755543e+01 2.1371796404928691e+01 0 3 0
25130 1 4 5.1000000000000001e-01 1.3806489126071568e+01 7.7297580596205464e+01 2.1342459653389529e+01 0 3 0
25126 1 9 -1.2000000000000000e-01 1.3873208426448493e+01 7.7274343270325957e+01 1.8768412899728325e+01 0 3 0
25127 1 2 0.0000000000000000e+00 1.3012450089423062e+01 7.7647988017054956e+01 2.0085447725413484e+01 0 3 0
25144 1 3 5.9999999999999998e-02 1.3808754861989874e+01 7.9630606322101997e+01 2.0027939887084209e+01 0 3 0
25137 1 7 1.6000000000000000e-01 1.5725475852299914e+01 7.7612479142160765e+01 2.2544233643987685e+01 0 3 0
25119 1 3 5.9999999999999998e-02 1.5173996883480140e+01 7.5219146001128578e+01 2.0287555700310989e+01 0 3 0
25139 1 8 2.9999999999999999e-02 1.5249624815864490e+01 7.7846102552099836e+01 2.3523482168824948e+01 0 3 0
25147 1 3 5.9999999999999998e-02 1.3454219034351459e+01 8.0162147277879711e+01 2.2564207459357082e+01 0 3 0
34590 1 8 2.9999999999999999e-02 4.2623093363224995e-01 8.2128927381412950e+01 2.3473383962984055e+01 -1 3 0
34503 1 3 5.9999999999999998e-02 2.5595963788826053e+00 8.4622434367717574e+01 1.8123872580551559e+01 -1 3 0
34570 1 5 -4.2999999999999999e-01 3.6056500667522364e+00 8.0172990475695514e+01 2.0389846403614111e+01 -1 3 0
34572 1 7 1.6000000000000000e-01 4.8115114258722613e+00 8.0305998176384122e+01 2.2831282735763150e+01 -1 3 0
34574 1 8 2.9999999999999999e-02 4.2044509445600706e+00 8.1205351012165735e+01 2.3146952341557505e+01 -1 3 0
21718 1 8 2.9999999999999999e-02 3.1309353264057138e-01 8.3214638022845932e+01 1.9013976499613484e+01 0 3 0
34518 1 3 5.9999999999999998e-02 5.0212161787757550e+00 8.2287151662856814e+01 1.8471091891312462e+01 -1 3 0
34589 1 8 2.9999999999999999e-02 2.0281167838568290e+00 8.1917883074300747e+01 2.3288974907856307e+01 -1 3 0
34588 1 8 2.9999999999999999e-02 1.0282071438015710e+00 8.2010763849414332e+01 2.1802358506467389e+01 -1 3 0
34587 1 7 1.6000000000000000e-01 1.1222751170984315e+00 8.1606614394464231e+01 2.2781417524348512e+01 -1 3 0
34504 1 3 5.9999999999999998e-02 3.2671390924729224e+00 8.3356456543802580e+01 1.9093973769610830e+01 -1 3 0
34493 1 3 5.9999999999999998e-02 1.9314445197909715e+00 8.3846372050846227e+01 2.0880968770248078e+01 -1 3 0
34501 1 9 -1.2000000000000000e-01 3.4200191045140920e+00 8.4327574755039819e+01 1.8759195950441356e+01 -1 3 0
34491 1 1 -1.7999999999999999e-01 1.9287773097910486e+00 8.4912076891337875e+01 2.0643847490304321e+01 -1 3 0
34494 1 3 5.9999999999999998e-02 1.0001395081809779e+00 8.4942977663550209e+01 2.0075466135948570e+01 -1 3 0
34492 1 3 5.9999999999999998e-02 1.7457090864309928e+00 8.5431278377198680e+01 2.1588884280558094e+01 -1 3 0
34487 1 2 0.0000000000000000e+00 3.2276780425437512e+00 8.5350616653494043e+01 1.9922659194026398e+01 -1 3 0
34490 1 4 5.1000000000000001e-01 4.2749084050077641e+00 8.4908698380019388e+01 2.1052544656327012e+01 -1 3 0
34495 1 5 -4.2999999999999999e-01 4.4484910479148478e+00 8.3758262587917585e+01 2.1420679172694278e+01 -1 3 0
34496 1 6 -3.3000000000000002e-01 4.9514202228379949e+00 8.5944622783456182e+01 2.1598969298586510e+01 -1 3 0
34498 1 8 2.9999999999999999e-02 6.0345233372497269e+00 8.4865000000979634e+01 2.2907459394832319e+01 -1 3 0
34575 1 8 2.9999999999999999e-02 5.4456704489301924e+00 8.0737133180616098e+01 2.2079413053683275e+01 -1 3 0
34509 1 3 5.9999999999999998e-02 5.8916006938216121e+00 8.5754491161268177e+01 1.8912282093430509e+01 -1 3 0
34506 1 1 -1.7999999999999999e-01 5.9616776867682635e+00 8.4789620913257821e+01 1.8572560049827963e+01 -1 3 0
34497 1 7 1.6000000000000000e-01 6.0467518021296618e+00 8.5756396564283193e+01 2.2427631070422009e+01 -1 3 0
34500 1 8 2.9999999999999999e-02 7.0117727304153306e+00 8.5892797765395017e+01 2.2029651709164646e+01 -1 3 0
34508 1 3 5.9999999999999998e-02 6.3331990287913404e+00 8.4127988217283061e+01 1.9388538675035875e+01 -1 3 0
27367 1 3 5.9999999999999998e-02 9.5960580797600752e+00 8.1778073402214034e+01 1.8302666680873404e+01 0 3 0
25149 1 3 5.9999999999999998e-02 1.1751532906340957e+01 8.0344669278913329e+01 2.3232715854809644e+01 0 3 0
25160 1 4 5.1000000000000001e-01 1.0092891859396369e+01 8.2941819828063657e+01 2.2167059282751879e+01 0 3 0
25165 1 5 -4.2999999999999999e-01 9.9334922868600906e+00 8.3210799980355887e+01 2.3337152847421315e+01 0 3 0
25171 1 9 -1.2000000000000000e-01 1.1610184644837343e+01 8.4199892143009237e+01 2.0553315248244107e+01 0 3 0
25179 1 3 5.9999999999999998e-02 9.4465177412299344e+00 8.4676353703580588e+01 1.8991547549936460e+01 0 3 0
25168 1 8 2.9999999999999999e-02 7.9040137877965053e+00 8.1616911860177041e+01 2.2714141909702324e+01 0 3 0
25180 1 5 -4.2999999999999999e-01 1.1168151076553093e+01 8.6007893544800538e+01 2.2942499275100726e+01 0 3 0
25169 1 8 2.9999999999999999e-02 7.2515264422661003e+00 8.1747911392605118e+01 2.1119101323150190e+01 0 3 0
25158 1 3 5.9999999999999998e-02 1.1533002070661128e+01 8.1754643767164922e+01 1.9673759777112174e+01 0 3 0
25157 1 2 0.0000000000000000e+00 1.1474709513604289e+01 8.3006836010200644e+01 2.1472095025143247e+01 0 3 0
25166 1 6 -3.3000000000000002e-01 9.1348710779900273e+00 8.2368785630908562e+01 2.1338725058780231e+01 0 3 0
25167 1 7 1.6000000000000000e-01 7.8326368463038412e+00 8.2288785912361789e+01 2.1881088701816264e+01 0 3 0
25176 1 1 -1.7999999999999999e-01 9.3511231310937699e+00 8.5295499235145314e+01 1.9889662444415631e+01 0 3 0
25172 1 2 0.0000000000000000e+00 1.0708475943914838e+01 8.5579860229741058e+01 2.0542877330286981e+01 0 3 0
25170 1 8 2.9999999999999999e-02 7.5434366403628363e+00 8.3275395848492380e+01 2.2204512186436340e+01 0 3 0
25156 1 9 -1.2000000000000000e-01 1.1932510805066599e+01 8.1706975369151152e+01 2.0646633837077189e+01 0 3 0
25178 1 3 5.9999999999999998e-02 8.6104417059518585e+00 8.4860569138658278e+01 2.0591566584872059e+01 0 3 0
25189 1 3 5.9999999999999998e-02 1.1548452642042166e+01 8.6040878030787795e+01 1.8637447184022591e+01 0 3 0
25177 1 3 5.9999999999999998e-02 8.7645635689132853e+00 8.6188855695094972e+01 1.9539462152767936e+01 0 3 0
25175 1 4 5.1000000000000001e-01 1.0477430525821728e+01 8.6261176690382342e+01 2.1950549680602890e+01 0 3 0
25174 1 3 5.9999999999999998e-02 1.1647611515283483e+01 8.3820151510461628e+01 1.9618739630524775e+01 0 3 0
25195 1 5 -4.2999999999999999e-01 1.4432651340328988e+01 8.5966631626760829e+01 2.0294705288547110e+01 0 3 0
25200 1 8 2.9999999999999999e-02 1.4558073766712596e+01 8.5761500349693677e+01 2.3374656314620250e+01 0 3 0
25162 1 3 5.9999999999999998e-02 1.3553739147534614e+01 8.2983145624937094e+01 2.2347047521554416e+01 0 3 0
25800 1 8 2.9999999999999999e-02 1.5719406130621037e+01 8.2256019614210757e+01 1.9855021225558573e+01 0 3 0
25813 1 8 2.9999999999999999e-02 1.5943481844548005e+01 8.0857734461053511e+01 2.3357016228342832e+01 0 3 0
25812 1 7 1.6000000000000000e-01 1.6128312742052298e+01 8.1251234784999127e+01 2.2363623709246951e+01 0 3 0
25173 1 3 5.9999999999999998e-02 1.2640345549721969e+01 8.4487785850781947e+01 2.0695802007242825e+01 0 3 0
25159 1 3 5.9999999999999998e-02 1.3034231035098349e+01 8.1843786649864114e+01 2.0530013920264508e+01 0 3 0
25161 1 1 -1.7999999999999999e-01 1.2515832976585065e+01 8.3137355146203802e+01 2.2692442780290392e+01 0 3 0
25799 1 8 2.9999999999999999e-02 1.6087030805791851e+01 8.2957906881841524e+01 1.8390024439111070e+01 0 3 0
25163 1 3 5.9999999999999998e-02 1.2408988921292822e+01 8.2436218886900804e+01 2.3480782609365804e+01 0 3 0
34473 1 3 5.9999999999999998e-02 1.1235623790893017e+00 8.6318461715739858e+01 1.7951982895941285e+01 -1 3 0
25199 1 8 2.9999999999999999e-02 1.5601350821303198e+01 8.6316039891248053e+01 2.2247536683540559e+01 0 3 0
27139 1 3 5.9999999999999998e-02 1.5858403304313253e+01 6.4768126497837443e+01 5.6102649950709207e+00 0 3 0
27566 1 6 -3.3000000000000002e-01 1.3508996007560492e+00 9.1170737673477817e+01 2.9206464581909537e+00 0 3 0
27560 1 4 5.1000000000000001e-01 5.7688592451690335e-01 9.0147063047966540e+01 2.4228086470450330e+00 0 3 0
27565 1 5 -4.2999999999999999e-01 4.7975006263627107e-01 8.9852725972849242e+01 1.2954695206545690e+00 0 3 0
27549 1 3 5.9999999999999998e-02 2.1897053094565537e+00 8.8236181491980005e+01 1.6698422375405961e+00 0 3 0
27550 1 5 -4.2999999999999999e-01 3.5738129631833342e+00 8.8074037322299418e+01 3.8862520760407331e+00 0 3 0
27545 1 4 5.1000000000000001e-01 2.5582801803860757e+00 8.7525615831681307e+01 4.3329534658074778e+00 0 3 0
27562 1 3 5.9999999999999998e-02 1.2895535457239879e+00 8.9773971408482325e+01 5.1029113175450656e+00 0 3 0
27570 1 8 2.9999999999999999e-02 2.6703889257197488e+00 9.1690156238629541e+01 1.2845039988991667e+00 0 3 0
27546 1 1 -1.7999999999999999e-01 1.8804045515592325e+00 8.7221723943722623e+01 1.8627255428879279e+00 0 3 0
27542 1 2 0.0000000000000000e+00 1.4215760726435123e+00 8.7043448994195330e+01 3.3384955071455114e+00 0 3 0
32625 1 8 2.9999999999999999e-02 5.4666003555772029e+00 8.8016064947317133e+01 1.1600504575955775e+00 -1 3 0
27547 1 3 5.9999999999999998e-02 1.0812019523565757e+00 8.6963318587858865e+01 1.1564112773583202e+00 0 3 0
27556 1 9 -1.2000000000000000e-01 7.6615560665038773e-02 8.7882571252906160e+01 3.4540673776840425e+00 0 3 0
32632 1 3 5.9999999999999998e-02 5.2413218856158830e+00 9.0838143534875982e+01 2.8478916447506148e+00 -1 3 0
27567 1 7 1.6000000000000000e-01 1.9922864824487556e+00 9.2061182164913589e+01 2.0621085002723514e+00 0 3 0
27561 1 1 -1.7999999999999999e-01 2.7116327683395314e-01 9.0011856439244184e+01 4.9271855469007431e+00 0 3 0
27563 1 3 5.9999999999999998e-02 1.0457902831203167e-01 9.1099587766478251e+01 5.0037664510569009e+00 0 3 0
27551 1 6 -3.3000000000000002e-01 2.2544767623886250e+00 8.7294218233590300e+01 5.6598838633161428e+00 0 3 0
27548 1 3 5.9999999999999998e-02 2.7259423803143030e+00 8.6621777382034821e+01 1.5474247256188569e+00 0 3 0
27433 1 8 2.9999999999999999e-02 5.7847762439043713e+00 8.6594741799082925e+01 5.0315098205176918e+00 0 3 0
32622 1 7 1.6000000000000000e-01 5.7978333400948143e+00 8.7112059766113688e+01 1.7070132666628515e+00 -1 3 0
32636 1 6 -3.3000000000000002e-01 5.3413359714368562e+00 9.2080467585820770e+01 4.9975468178977014e+00 -1 3 0
32634 1 3 5.9999999999999998e-02 5.3954186945462066e+00 9.2380567543083643e+01 2.0870838466330786e+00 -1 3 0
32623 1 8 2.9999999999999999e-02 4.9448113263528652e+00 8.6670741329605335e+01 2.1716429406183586e+00 -1 3 0
32631 1 1 -1.7999999999999999e-01 5.9144902570171922e+00 9.1503334615408818e+01 2.4269565380270901e+00 -1 3 0
32617 1 3 5.9999999999999998e-02 6.3446759530961012e+00 8.9055036546957055e+01 4.5952095493615808e+00 -1 3 0
32633 1 3 5.9999999999999998e-02 6.4498872695799614e+00 9.0998009164050970e+01 1.6185568655013223e+00 -1 3 0
32621 1 6 -3.3000000000000002e-01 6.7157217527446074e+00 8.7472807452318733e+01 2.6753638223484546e+00 -1 3 0
32627 1 2 0.0000000000000000e+00 7.0452410644686001e+00 9.1884225890468670e+01 3.4046628808867241e+00 -1 3 0
32628 1 3 5.9999999999999998e-02 9.0416715346990948e+00 9.1171028266446541e+01 3.7756255401285483e+00 -1 3 0
32629 1 3 5.9999999999999998e-02 8.6229983834073298e+00 9.0815570600758207e+01 2.2085258178737535e+00 -1 3 0
32626 1 9 -1.2000000000000000e-01 8.2231869410462384e+00 9.0809911759109553e+01 3.2072908235790658e+00 -1 3 0
32613 1 3 5.9999999999999998e-02 1.0396769007723167e+01 8.9480077895379054e+01 3.2619978519220290e+00 -1 3 0
32612 1 2 0.0000000000000000e+00 8.2393733097659663e+00 8.9223868708617218e+01 3.4745381271904798e+00 -1 3 0
32616 1 1 -1.7999999999999999e-01 7.4427320926963318e+00 8.8968005858849907e+01 4.7642055582231331e+00 -1 3 0
32620 1 5 -4.2999999999999999e-01 7.8956466488891612e+00 8.8725580447827127e+01 1.2418513834347684e+00 -1 3 0
32611 1 9 -1.2000000000000000e-01 9.7119698374545980e+00 8.8791534927103882e+01 3.7885626586107475e+00 -1 3 0
32614 1 3 5.9999999999999998e-02 9.9128576724773900e+00 8.9155820359728395e+01 4.8237602818867575e+00 -1 3 0
32615 1 4 5.1000000000000001e-01 7.5665722412969432e+00 8.8442929339702616e+01 2.3558927441634254e+00 -1 3 0
32604 1 3 5.9999999999999998e-02 1.0562442302343763e+01 8.8016983440621530e+01 1.6253206339016755e+00 -1 3 0
32597 1 2 0.0000000000000000e+00 1.0358712415452349e+01 8.7325111135882381e+01 3.5476809039369956e+00 -1 3 0
32600 1 4 5.1000000000000001e-01 1.1872515369689660e+01 8.7287726740884267e+01 4.0560997957588114e+00 -1 3 0
32601 1 1 -1.7999999999999999e-01 1.0336939799475587e+01 8.7093077235057820e+01 2.0685138594327213e+00 -1 3 0
32606 1 6 -3.3000000000000002e-01 1.2003064440105096e+01 8.7591085824316707e+01 5.4405810905522394e+00 -1 3 0
32630 1 4 5.1000000000000001e-01 6.6638039367831299e+00 9.2018082533102429e+01 4.8502608184744833e+00 -1 3 0
32602 1 3 5.9999999999999998e-02 9.3806391506262923e+00 8.6692936174310077e+01 1.6993083568253138e+00 -1 3 0
32603 1 3 5.9999999999999998e-02 1.1147283294864895e+01 8.6509719904338212e+01 1.7376550591264301e+00 -1 3 0
32598 1 3 5.9999999999999998e-02 9.4988959334625811e+00 8.6558668064905916e+01 5.3328793549041889e+00 -1 3 0
32624 1 8 2.9999999999999999e-02 6.2153416155076595e+00 8.6363646128959545e+01 1.0518620096122806e+00 -1 3 0
32619 1 3 5.9999999999999998e-02 7.6541285747101497e+00 8.7908202622366574e+01 5.0003166829810475e+00 -1 3 0
22983 1 3 5.9999999999999998e-02 1.1067554874956620e+01 9.1058246692897001e+01 5.6801160624404430e+00 0 3 0
32618 1 3 5.9999999999999998e-02 7.7157170000603621e+00 8.9556499112851000e+01 5.6209909035422321e+00 -1 3 0
32635 1 5 -4.2999999999999999e-01 7.4970400636835510e+00 9.2054570689121846e+01 5.7855814296987225e+00 -1 3 0
22999 1 3 5.9999999999999998e-02 1.2358973194297795e+01 9.1260118216760830e+01 3.6618775629038938e+00 0 3 0
32605 1 5 -4.2999999999999999e-01 1.2841672211513389e+01 8.7142316867190956e+01 3.2668540734928895e+00 -1 3 0
22996 1 9 -1.2000000000000000e-01 1.3224886083194438e+01 9.1644966497800638e+01 4.2133044106266748e+00 0 3 0
23001 1 1 -1.7999999999999999e-01 1.3899144475623482e+01 9.1494090393087404e+01 1.7337919546419343e+00 0 3 0
22997 1 2 0.0000000000000000e+00 1.4305245206218844e+01 9.2109614098416088e+01 3.1305842095893426e+00 0 3 0
22998 1 3 5.9999999999999998e-02 1.3637954648643056e+01 9.0744897980724858e+01 4.6659441276628870e+00 0 3 0
23004 1 3 5.9999999999999998e-02 1.3405429641240499e+01 9.0545013637567180e+01 1.7448751011195769e+00 0 3 0
23017 1 3 5.9999999999999998e-02 1.4248842315409881e+01 8.9289732290617152e+01 3.0375103324331714e+00 0 3 0
23016 1 1 -1.7999999999999999e-01 1.5342332797158670e+01 8.9195407446726591e+01 2.8528383188954636e+00 0 3 0
23019 1 3 5.9999999999999998e-02 1.5574280159933309e+01 8.9221760764473430e+01 1.7910200758372210e+00 0 3 0
23002 1 3 5.9999999999999998e-02 1.4742544015551198e+01 9.1496208714566507e+01 1.0355523535446851e+00 0 3 0
22982 1 2 0.0000000000000000e+00 1.2670285472224856e+01 9.2442520929733718e+01 5.4334022808290179e+00 0 3 0
23003 1 3 5.9999999999999998e-02 1.3237495733001030e+01 9.2161220032134125e+01 1.1249211065299418e+00 0 3 0
23011 1 9 -1.2000000000000000e-01 1.5824906708389600e+01 9.1670934782747381e+01 3.4668035895744556e+00 0 3 0
23018 1 3 5.9999999999999998e-02 1.5688532570399930e+01 8.8141889488664745e+01 3.1303480871240716e+00 0 3 0
23013 1 3 5.9999999999999998e-02 1.6172919108428939e+01 9.2226754924938916e+01 4.3714843412821258e+00 0 3 0
32608 1 8 2.9999999999999999e-02 1.3692251632862298e+01 8.8572553985555984e+01 6.1976006049118810e+00 -1 3 0
32609 1 8 2.9999999999999999e-02 1.3943653979988975e+01 8.6995838411024422e+01 5.3367794566009765e+00 -1 3 0
32607 1 7 1.6000000000000000e-01 1.3328564454537572e+01 8.7599057901744857e+01 5.9551743451118941e+00 -1 3 0
27569 1 8 2.9999999999999999e-02 1.2233412148017917e+00 9.2624940508395412e+01 1.5505412095451458e+00 0 3 0
27568 1 8 2.9999999999999999e-02 2.6266256255586242e+00 9.2811934070796354e+01 2.6224934210748021e+00 0 3 0
32669 1 8 2.9999999999999999e-02 1.4273757777660980e+00 9.6243689597115548e+01 1.9492653866919092e+00 -1 3 0
32670 1 8 2.9999999999999999e-02 1.0008436477396663e+00 9.5141612671916249e+01 3.4018934102935829e+00 -1 3 0
32668 1 8 2.9999999999999999e-02 2.0967550202252818e+00 9.4704863714860124e+01 1.9618346690912023e+00 -1 3 0
32663 1 3 5.9999999999999998e-02 4.4501564824428588e+00 9.5299003280872370e+01 5.3083860370799059e+00 -1 3 0
32667 1 7 1.6000000000000000e-01 1.7453920697085148e+00 9.5498820758042939e+01 2.6125059830368089e+00 -1 3 0
32666 1 6 -3.3000000000000002e-01 2.8646587714769174e+00 9.5843935920022631e+01 3.3897785040980284e+00 -1 3 0
32660 1 4 5.1000000000000001e-01 3.9224058911787010e+00 9.6425821492181242e+01 2.7380042226865395e+00 -1 3 0
32665 1 5 -4.2999999999999999e-01 3.8279319361128179e+00 9.6943515244512781e+01 1.6622080136055297e+00 -1 3 0
32661 1 1 -1.7999999999999999e-01 4.8944569730583734e+00 9.6273887808267489e+01 5.0562057510691680e+00 -1 3 0
32764 1 3 5.9999999999999998e-02 1.3497569453727800e+00 9.7592594050547660e+01 5.3139762944565305e+00 -1 3 0
32664 1 3 5.9999999999999998e-02 4.1966251381316741e+00 9.6993545136528851e+01 5.5076814559625697e+00 -1 3 0
32657 1 2 0.0000000000000000e+00 5.2326167419637866e+00 9.6395906486973004e+01 3.5736770624983185e+00 -1 3 0
32658 1 3 5.9999999999999998e-02 5.4253675056640303e+00 9.4227498417310727e+01 3.7036784546694888e+00 -1 3 0
32659 1 3 5.9999999999999998e-02 5.7071018227250123e+00 9.4853321065106670e+01 2.0792270692131494e+00 -1 3 0
32656 1 9 -1.2000000000000000e-01 5.8961535451041751e+00 9.5002446550428942e+01 3.1451511961260596e+00 -1 3 0
32662 1 3 5.9999999999999998e-02 5.8091016163828089e+00 9.6350503729470361e+01 5.6161809195721055e+00 -1 3 0
32689 1 3 5.9999999999999998e-02 6.0211915069926967e+00 9.8301609788475403e+01 5.9978892177488916e+00 -1 3 0
32770 1 5 -4.2999999999999999e-01 3.7239331238735146e-01 9.8215077925896978e+01 3.2039238837761763e+00 -1 3 0
32671 1 9 -1.2000000000000000e-01 6.1331548779123342e+00 9.7677286630698759e+01 3.3054301369522707e+00 -1 3 0
32761 1 9 -1.2000000000000000e-01 1.2965680812405860e+00 9.8348804386721767e+01 6.0060199227417774e+00 -1 3 0
32673 1 3 5.9999999999999998e-02 6.2823359557343199e+00 9.7784181459738917e+01 2.2340525219500078e+00 -1 3 0
32644 1 3 5.9999999999999998e-02 7.6412537970192940e+00 9.3171745735644862e+01 1.8414134440646299e+00 -1 3 0
32643 1 3 5.9999999999999998e-02 8.7693574532733702e+00 9.3175002560773549e+01 3.2263946731881066e+00 -1 3 0
32641 1 9 -1.2000000000000000e-01 7.7070309428414987e+00 9.3225208801413999e+01 2.9269229008305189e+00 -1 3 0
22990 1 5 -4.2999999999999999e-01 1.0841156962586590e+01 9.3459511510779606e+01 4.2907189741314031e+00 0 3 0
32649 1 3 5.9999999999999998e-02 8.7445394085835702e+00 9.4487290867127044e+01 5.1618516660010201e+00 -1 3 0
32642 1 2 0.0000000000000000e+00 7.3706374907985532e+00 9.4713062185796929e+01 3.3332837899888981e+00 -1 3 0
32646 1 1 -1.7999999999999999e-01 7.8528409728847208e+00 9.5009951925107032e+01 4.8547841941755276e+00 -1 3 0
32650 1 5 -4.2999999999999999e-01 7.8428073273151524e+00 9.5526348111924548e+01 1.1472587520751227e+00 -1 3 0
32645 1 4 5.1000000000000001e-01 8.1588561400006352e+00 9.5590454091664839e+01 2.3699864715993848e+00 -1 3 0
32648 1 3 5.9999999999999998e-02 8.1373057363789520e+00 9.6055417036110654e+01 5.2028215605129091e+00 -1 3 0
32651 1 6 -3.3000000000000002e-01 9.1605705564974311e+00 9.6327121765244527e+01 2.8646738243429555e+00 -1 3 0
32674 1 3 5.9999999999999998e-02 7.1279221256076921e+00 9.7403385740920001e+01 3.6759828849710834e+00 -1 3 0
32652 1 7 1.6000000000000000e-01 1.0051404836374791e+01 9.6970555900967284e+01 1.9711059012600469e+00 -1 3 0
32654 1 8 2.9999999999999999e-02 9.4989605677000188e+00 9.7775080088376413e+01 1.4219373598639489e+00 -1 3 0
32653 1 8 2.9999999999999999e-02 1.0853470182628207e+01 9.7544943307747843e+01 2.4160500280004227e+00 -1 3 0
32655 1 8 2.9999999999999999e-02 1.0458076264870293e+01 9.6216013167393143e+01 1.2758109965209681e+00 -1 3 0
32647 1 3 5.9999999999999998e-02 7.1117690266223601e+00 9.4645437692397579e+01 5.6167004977147297e+00 -1 3 0
22992 1 7 1.6000000000000000e-01 1.1692771303567302e+01 9.6038438505420416e+01 4.9172950740143166e+00 0 3 0
22985 1 4 5.1000000000000001e-01 1.1821810543968176e+01 9.3646109920227019e+01 4.9889725637065601e+00 0 3 0
22993 1 8 2.9999999999999999e-02 1.0665727387197252e+01 9.6120918050686910e+01 4.8030162397861522e+00 0 3 0
32414 1 8 2.9999999999999999e-02 9.7478729691272434e+00 9.7964237908811512e+01 5.5687795317927202e+00 -1 3 0
22995 1 8 2.9999999999999999e-02 1.1961863491017551e+01 9.6871466224621685e+01 5.4757215079997330e+00 0 3 0
22991 1 6 -3.3000000000000002e-01 1.2173416889222178e+01 9.4866106178670393e+01 5.4997056869946999e+00 0 3 0
22994 1 8 2.9999999999999999e-02 1.2189505218283077e+01 9.6206820026269554e+01 3.9700330081008945e+00 0 3 0
23000 1 4 5.1000000000000001e-01 1.4328794364173678e+01 9.3716147129258616e+01 2.8253780000249566e+00 0 3 0
23005 1 5 -4.2999999999999999e-01 1.3405857026205151e+01 9.4249404802537782e+01 2.1827733449496574e+00 0 3 0
23006 1 6 -3.3000000000000002e-01 1.5431086232163810e+01 9.4288553882778473e+01 3.2559559803804090e+00 0 3 0
23007 1 7 1.6000000000000000e-01 1.5526434767373624e+01 9.5750831091734000e+01 3.4665699210604175e+00 0 3 0
23010 1 8 2.9999999999999999e-02 1.4993737188879793e+01 9.6139540168783654e+01 4.3444888879613286e+00 0 3 0
23008 1 8 2.9999999999999999e-02 1.5487341133960479e+01 9.6441040690055203e+01 2.6085894033461079e+00 0 3 0
22987 1 3 5.9999999999999998e-02 1.4561100491830873e+01 9.3637198906443601e+01 5.8147433803900981e+00 0 3 0
32678 1 3 5.9999999999999998e-02 3.6828370208841297e+00 9.8833446714547875e+01 4.3185186907549555e+00 -1 3 0
32775 1 8 2.9999999999999999e-02 1.7356501360087480e+00 9.9122716815347644e+01 1.4275336609267362e+00 -1 3 0
32765 1 4 5.1000000000000001e-01 7.3949967937231587e-01 9.9236008199337661e+01 3.7953837894569982e+00 -1 3 0
32774 1 8 2.9999999999999999e-02 7.4295146664176748e-01 1.0063055389845104e+02 1.2659410281879162e+00 -1 3 0
32762 1 2 0.0000000000000000e+00 4.5807266974495370e-01 9.9522961252349091e+01 5.2868481545694870e+00 -1 3 0
32772 1 7 1.6000000000000000e-01 1.6584555297761554e+00 1.0018410997620425e+02 1.7484724385378831e+00 -1 3 0
32771 1 6 -3.3000000000000002e-01 1.4621772232610530e+00 1.0019950728032035e+02 3.1913413810580593e+00 -1 3 0
32679 1 3 5.9999999999999998e-02 3.8503316141352162e+00 9.9430880267522113e+01 2.7650804518415120e+00 -1 3 0
32676 1 1 -1.7999999999999999e-01 4.2782949264413324e+00 9.9481896780499440e+01 3.7542223559164309e+00 -1 3 0
32773 1 8 2.9999999999999999e-02 2.4810000908691410e+00 1.0078796226085916e+02 1.4798126925782193e+00 -1 3 0
32677 1 3 5.9999999999999998e-02 4.1919521146182053e+00 1.0053152778793206e+02 4.0286966328132090e+00 -1 3 0
25377 1 7 1.6000000000000000e-01 4.8262015918202161e+00 1.0382104724793132e+02 2.2280008152893704e+00 0 3 0
25379 1 8 2.9999999999999999e-02 4.2450675284844888e+00 1.0314104955505439e+02 1.6465509346762470e+00 0 3 0
32695 1 5 -4.2999999999999999e-01 5.9766766153743864e+00 1.0218701429197760e+02 4.9209058503755063e+00 -1 3 0
32672 1 2 0.0000000000000000e+00 5.8074987278372019e+00 9.9079454878467843e+01 3.8393297814824576e+00 -1 3 0
32766 1 1 -1.7999999999999999e-01 9.8874290196487613e-01 1.0091793339489446e+02 5.7069533593587449e+00 -1 3 0
32769 1 3 5.9999999999999998e-02 2.0920534605403898e+00 1.0098405794525740e+02 5.6688071015463866e+00 -1 3 0
25380 1 8 2.9999999999999999e-02 5.6344186112009975e+00 1.0329325448523588e+02 2.7779425798762847e+00 0 3 0
32768 1 3 5.9999999999999998e-02 6.6734054385721697e-01 1.0169075193604772e+02 4.9981225638041238e+00 -1 3 0
25378 1 8 2.9999999999999999e-02 5.2392345153863102e+00 1.0452008642662757e+02 1.4590293707375108e+00 0 3 0
25376 1 6 -3.3000000000000002e-01 4.0135919653195176e+00 1.0450240256550171e+02 3.1434224833260354e+00 0 3 0
25373 1 3 5.9999999999999998e-02 1.6773788657561115e+00 1.0466131407273861e+02 5.1570839958723766e+00 0 3 0
32680 1 5 -4.2999999999999999e-01 5.9683699926826606e+00 1.0083983050061555e+02 2.1833573320752504e+00 -1 3 0
32415 1 8 2.9999999999999999e-02 1.0723398913575240e+01 9.8793894794282309e+01 4.4631219974147580e+00 -1 3 0
32686 1 9 -1.2000000000000000e-01 6.3859199244139795e+00 9.9101203886124267e+01 5.3495235518892796e+00 -1 3 0
32412 1 7 1.6000000000000000e-01 1.0367055298698794e+01 9.8860946594824000e+01 5.5360657528859933e+00 -1 3 0
32690 1 4 5.1000000000000001e-01 6.7399555547084695e+00 1.0160818850711182e+02 5.6761424816331614e+00 -1 3 0
32413 1 8 2.9999999999999999e-02 9.7242129405725262e+00 9.9742642386710287e+01 5.5840193792140207e+00 -1 3 0
32688 1 3 5.9999999999999998e-02 7.4238204494638786e+00 9.8950640447115532e+01 5.2136135946335447e+00 -1 3 0
32675 1 4 5.1000000000000001e-01 6.5803299708603369e+00 1.0004069079181492e+02 2.8951862237982646e+00 -1 3 0
32681 1 6 -3.3000000000000002e-01 7.9164083025975520e+00 9.9981060769516660e+01 2.9653048712926711e+00 -1 3 0
32684 1 8 2.9999999999999999e-02 8.9953904578199051e+00 1.0050143346615725e+02 1.3922101569019225e+00 -1 3 0
32685 1 8 2.9999999999999999e-02 9.5151071691130795e+00 1.0127752260168332e+02 2.9954788692094847e+00 -1 3 0
32683 1 8 2.9999999999999999e-02 8.1830136336127506e+00 1.0199707092237375e+02 2.1568462613100734e+00 -1 3 0
32682 1 7 1.6000000000000000e-01 8.7142501145497775e+00 1.0098529243265426e+02 2.3366025132482542e+00 -1 3 0
32394 1 3 5.9999999999999998e-02 1.1280462747470551e+01 1.0272421288680265e+02 4.2184878818610114e+00 -1 3 0
32391 1 1 -1.7999999999999999e-01 1.1603329764656051e+01 1.0239211627660804e+02 5.1968418236828242e+00 -1 3 0
32700 1 8 2.9999999999999999e-02 9.1613598176310660e+00 1.0351331333182665e+02 5.2244500591323195e+00 -1 3 0
32399 1 8 2.9999999999999999e-02 1.1555473633982656e+01 9.9954782065302865e+01 1.4661132571602398e+00 -1 3 0
32697 1 7 1.6000000000000000e-01 8.1431653813306024e+00 1.0350202809709623e+02 5.7191620917890837e+00 -1 3 0
32393 1 3 5.9999999999999998e-02 1.1179076023684882e+01 1.0143415998407326e+02 5.4370610588463926e+00 -1 3 0
32396 1 6 -3.3000000000000002e-01 1.2322675875819739e+01 1.0101367243578500e+02 3.1428164795280029e+00 -1 3 0
32383 1 8 2.9999999999999999e-02 9.6609244784713617e+00 1.0461895765235801e+02 1.2653302438149692e+00 -1 3 0
32699 1 8 2.9999999999999999e-02 7.4968388074078041e+00 1.0400103987669898e+02 4.9827080118829050e+00 -1 3 0
32696 1 6 -3.3000000000000002e-01 7.9171777022152581e+00 1.0214119740885521e+02 6.0542972523756680e+00 -1 3 0
32392 1 3 5.9999999999999998e-02 1.1248460354561807e+01 1.0311703032632978e+02 6.0374616809620045e+00 -1 3 0
32410 1 5 -4.2999999999999999e-01 1.3168794850295683e+01 9.8966319432214419e+01 5.0218692688168920e+00 -1 3 0
32397 1 7 1.6000000000000000e-01 1.2482124468474277e+01 1.0015516928444971e+02 2.0072797324793834e+00 -1 3 0
32398 1 8 2.9999999999999999e-02 1.3144100886735652e+01 1.0055733750630415e+02 1.1897155506613091e+00 -1 3 0
32400 1 8 2.9999999999999999e-02 1.2813638577260521e+01 9.9198272358917322e+01 2.1745408192835618e+00 -1 3 0
32390 1 4 5.1000000000000001e-01 1.3426818133830810e+01 1.0149999751698766e+02 3.7537622599837759e+00 -1 3 0
32387 1 2 0.0000000000000000e+00 1.3138737648338045e+01 1.0232142279567692e+02 5.0556637585489437e+00 -1 3 0
32378 1 3 5.9999999999999998e-02 1.3598070643734928e+01 1.0344324131984409e+02 2.0728468040166605e+00 -1 3 0
32386 1 9 -1.2000000000000000e-01 1.3723389623962426e+01 1.0388196114891302e+02 4.9731719619581449e+00 -1 3 0
32376 1 1 -1.7999999999999999e-01 1.4014307886466298e+01 1.0438641929579896e+02 2.4442478370172087e+00 -1 3 0
32388 1 3 5.9999999999999998e-02 1.4788577243797301e+01 1.0376531410941564e+02 5.0391209813966569e+00 -1 3 0
32395 1 5 -4.2999999999999999e-01 1.4577760129917641e+01 1.0139302595413653e+02 3.3489188884849961e+00 -1 3 0
32379 1 3 5.9999999999999998e-02 1.5104631201789850e+01 1.0428378979601825e+02 2.5239131530935555e+00 -1 3 0
32389 1 3 5.9999999999999998e-02 1.3449758446599210e+01 1.0437515418921966e+02 5.9145681006709863e+00 -1 3 0
32403 1 3 5.9999999999999998e-02 1.4895884169077803e+01 1.0130076186443598e+02 5.7653173946203138e+00 -1 3 0
25370 1 4 5.1000000000000001e-01 4.5672966621980242e+00 1.0545921605377379e+02 3.9504284815128448e+00 0 3 0
25371 1 1 -1.7999999999999999e-01 1.9886175030259279e+00 1.0552777520521217e+02 4.6064370000205335e+00 0 3 0
25374 1 3 5.9999999999999998e-02 1.8382766342715335e+00 1.0538241887070447e+02 3.5713236848949901e+00 0 3 0
25372 1 3 5.9999999999999998e-02 1.2328693493164227e+00 1.0624530651652319e+02 4.8780313483151048e+00 0 3 0
25367 1 2 0.0000000000000000e+00 3.4694525027060252e+00 1.0601941651712750e+02 4.8747927967821765e+00 0 3 0
25387 1 3 5.9999999999999998e-02 3.4220041790358948e+00 1.0712012247937045e+02 2.1472397068157130e+00 0 3 0
25375 1 5 -4.2999999999999999e-01 5.7004863992394146e+00 1.0596618820691039e+02 3.7771291142064638e+00 0 3 0
25381 1 9 -1.2000000000000000e-01 3.6063938639016198e+00 1.0752976773408089e+02 4.9446107904755436e+00 0 3 0
25384 1 3 5.9999999999999998e-02 4.6723975638295743e+00 1.0772399335787905e+02 4.8935810508316671e+00 0 3 0
32381 1 6 -3.3000000000000002e-01 1.1379667084046668e+01 1.0490956296747794e+02 2.4437676826272772e+00 -1 3 0
32385 1 8 2.9999999999999999e-02 9.3321971462492428e+00 1.0471757092427124e+02 3.0209304600539295e+00 -1 3 0
32384 1 8 2.9999999999999999e-02 9.8571706953310461e+00 1.0616995540338223e+02 1.9374310680421456e+00 -1 3 0
32382 1 7 1.6000000000000000e-01 1.0037114187538595e+01 1.0511294784513505e+02 2.1583912112404788e+00 -1 3 0
32375 1 4 5.1000000000000001e-01 1.1875006437420456e+01 1.0515484602875738e+02 3.6549017025464559e+00 -1 3 0
32380 1 5 -4.2999999999999999e-01 1.1230441733186275e+01 1.0547931481167484e+02 4.6233436725027452e+00 -1 3 0
25572 1 7 1.6000000000000000e-01 8.2129061604281191e+00 1.0735983832493926e+02 5.2458478556644037e+00 0 3 0
25574 1 8 2.9999999999999999e-02 8.0797969811725920e+00 1.0632469925525558e+02 5.4242781470041841e+00 0 3 0
25575 1 8 2.9999999999999999e-02 8.9233736235670875e+00 1.0744518255721712e+02 4.3376277720061500e+00 0 3 0
25573 1 8 2.9999999999999999e-02 7.2756125288239089e+00 1.0772554865470208e+02 4.8580144316062919e+00 0 3 0
32372 1 2 0.0000000000000000e+00 1.3399494809057789e+01 1.0491124524192450e+02 3.8388668020731203e+00 -1 3 0
32362 1 3 5.9999999999999998e-02 1.2823174802864088e+01 1.0712325923221883e+02 1.7018114066062671e+00 -1 3 0
32377 1 3 5.9999999999999998e-02 1.3776426807621679e+01 1.0508640597510214e+02 1.6094212808982054e+00 -1 3 0
32374 1 3 5.9999999999999998e-02 1.4793917312878150e+01 1.0622195681139603e+02 5.1223733139414493e+00 -1 3 0
32371 1 9 -1.2000000000000000e-01 1.3947465352231539e+01 1.0635447708300553e+02 4.4129237930826095e+00 -1 3 0
32373 1 3 5.9999999999999998e-02 1.3117081771095387e+01 1.0660782754438912e+02 5.1218687862694070e+00 -1 3 0
32357 1 2 0.0000000000000000e+00 1.4203518543808547e+01 1.0758679321711350e+02 3.4076580292547072e+00 -1 3 0
32365 1 5 -4.2999999999999999e-01 1.5323964929483266e+01 1.0710017333813273e+02 1.2943442067844371e+00 -1 3 0
32360 1 4 5.1000000000000001e-01 1.5446616184612665e+01 1.0712865240597110e+02 2.5341940958132696e+00 -1 3 0
32361 1 1 -1.7999999999999999e-01 1.2946431180355999e+01 1.0788969070794550e+02 2.4804732841359760e+00 -1 3 0
34421 1 6 -3.3000000000000002e-01 3.3953373182365121e-01 8.8459384686700915e+01 9.1954240667337750e+00 -1 3 0
34428 1 3 5.9999999999999998e-02 1.5089317695150903e-01 8.7047512648467418e+01 1.1175623649463652e+01 -1 3 0
32638 1 8 2.9999999999999999e-02 4.4814428058214606e+00 9.1208363502944522e+01 6.7675001991818888e+00 -1 3 0
27555 1 8 2.9999999999999999e-02 4.0138288489706087e+00 8.7022246552076894e+01 6.7812733620954075e+00 0 3 0
27554 1 8 2.9999999999999999e-02 3.6204895128902170e+00 8.8673536928809469e+01 6.2739919313708814e+00 0 3 0
27553 1 8 2.9999999999999999e-02 2.7642204342424468e+00 8.7896983695951675e+01 7.5792804867530146e+00 0 3 0
27417 1 7 1.6000000000000000e-01 3.4500908977558344e+00 8.8314559697844942e+01 1.0821317738951896e+01 0 3 0
27552 1 7 1.6000000000000000e-01 3.1934111398494194e+00 8.7714271148073991e+01 6.6157846781969498e+00 0 3 0
27416 1 6 -3.3000000000000002e-01 4.4109177035211813e+00 8.7430333563268945e+01 1.0319625221751009e+01 0 3 0
27418 1 8 2.9999999999999999e-02 2.4392940326745141e+00 8.8073411090900478e+01 1.0583608409697229e+01 0 3 0
27419 1 8 2.9999999999999999e-02 3.6508993237347465e+00 8.9318512587699118e+01 1.0600438434923515e+01 0 3 0
27413 1 3 5.9999999999999998e-02 6.1012068252027829e+00 8.6721266423896040e+01 8.4518880601043556e+00 0 3 0
34425 1 8 2.9999999999999999e-02 1.4341833214842936e+00 9.0139227476971072e+01 9.0201921322980940e+00 -1 3 0
32637 1 7 1.6000000000000000e-01 4.7490057678874011e+00 9.2131338500860963e+01 6.3071845155225859e+00 -1 3 0
27420 1 8 2.9999999999999999e-02 3.4804508936216978e+00 8.8287163563921169e+01 1.1891409988057751e+01 0 3 0
34422 1 7 1.6000000000000000e-01 4.4922040216144760e-01 8.9786207621669575e+01 8.7604554815275559e+00 -1 3 0
34424 1 8 2.9999999999999999e-02 4.1383810184995057e-01 8.9976464519633296e+01 7.6831484523980951e+00 -1 3 0
27412 1 3 5.9999999999999998e-02 6.8714259002896192e+00 8.7319276095765630e+01 9.8804047296192827e+00 0 3 0
22970 1 4 5.1000000000000001e-01 9.8136125648421295e+00 9.1317247306402663e+01 7.7863626490936921e+00 0 3 0
22977 1 7 1.6000000000000000e-01 7.9086332186536730e+00 9.1201143311942872e+01 9.2222239746877293e+00 0 3 0
22975 1 5 -4.2999999999999999e-01 9.4455978669414744e+00 9.0333014242714512e+01 7.1875034904843762e+00 0 3 0
22958 1 3 5.9999999999999998e-02 1.0219250589552328e+01 8.9126875600004354e+01 9.4310976521312142e+00 0 3 0
22967 1 2 0.0000000000000000e+00 1.1208487728701726e+01 9.1888525449103668e+01 7.6838655119710717e+00 0 3 0
22956 1 1 -1.7999999999999999e-01 1.1206824806546829e+01 8.8942112763327628e+01 8.9610173810462044e+00 0 3 0
22953 1 3 5.9999999999999998e-02 1.1459145206248026e+01 9.0359371884582686e+01 1.1480176069084422e+01 0 3 0
22957 1 3 5.9999999999999998e-02 1.1140860202287271e+01 8.8982393758567497e+01 7.8883887282960963e+00 0 3 0
22969 1 3 5.9999999999999998e-02 1.1585254816427078e+01 9.2014537671641676e+01 9.7674254298741428e+00 0 3 0
22959 1 3 5.9999999999999998e-02 1.1381324915571900e+01 8.7931563882506083e+01 9.3203239036591672e+00 0 3 0
22976 1 6 -3.3000000000000002e-01 9.1384307964134326e+00 9.1798593947712178e+01 8.8115788737053311e+00 0 3 0
22978 1 8 2.9999999999999999e-02 7.8504961743332107e+00 9.0169594423684046e+01 9.3202792666831833e+00 0 3 0
22981 1 9 -1.2000000000000000e-01 1.1875281340455953e+01 9.1468790033255658e+01 6.3217039582695111e+00 0 3 0
22966 1 9 -1.2000000000000000e-01 1.2061137060522887e+01 9.1453345697316351e+01 8.9981943870614138e+00 0 3 0
32564 1 8 2.9999999999999999e-02 1.1602152888582149e+01 8.6902868188839975e+01 1.1437410712346640e+01 -1 3 0
27404 1 8 2.9999999999999999e-02 9.4037663016886182e+00 8.9256315663905724e+01 1.1684960268440022e+01 0 3 0
22980 1 8 2.9999999999999999e-02 7.7097789477198164e+00 9.1555822662877887e+01 1.0282350443685255e+01 0 3 0
22979 1 8 2.9999999999999999e-02 7.1744090208545730e+00 9.1627648170307978e+01 8.5338604430462279e+00 0 3 0
27400 1 5 -4.2999999999999999e-01 9.1430626155397867e+00 8.6763013517116420e+01 1.1330709763774044e+01 0 3 0
22954 1 3 5.9999999999999998e-02 1.2125110750303993e+01 8.8815653922604611e+01 1.1215732540239474e+01 0 3 0
27411 1 1 -1.7999999999999999e-01 6.6777411881461006e+00 8.6390554439196009e+01 9.3726773275818207e+00 0 3 0
22984 1 3 5.9999999999999998e-02 1.2526892536966360e+01 9.0618820304114877e+01 6.5849921827212761e+00 0 3 0
22952 1 2 0.0000000000000000e+00 1.2327378723353194e+01 8.9950667922848496e+01 9.4351509073671416e+00 0 3 0
22951 1 9 -1.2000000000000000e-01 1.2351144126634008e+01 8.9853791455545846e+01 1.1024027667898883e+01 0 3 0
22988 1 3 5.9999999999999998e-02 1.4494141844931910e+01 9.2108688744954435e+01 6.5873981348384136e+00 0 3 0
22968 1 3 5.9999999999999998e-02 1.2985539508081475e+01 9.2020030444110049e+01 8.8988643956780358e+00 0 3 0
32610 1 8 2.9999999999999999e-02 1.3408961984384606e+01 8.7161115478616409e+01 6.9086816759529563e+00 -1 3 0
22962 1 7 1.6000000000000000e-01 1.5294762447443492e+01 8.7671468837638088e+01 9.0307456796477990e+00 0 3 0
22940 1 4 5.1000000000000001e-01 1.4080307834803994e+01 9.1649957457774150e+01 1.1382430740318842e+01 0 3 0
22960 1 5 -4.2999999999999999e-01 1.4252329613182461e+01 9.0019228411322715e+01 7.9145804280946850e+00 0 3 0
22955 1 4 5.1000000000000001e-01 1.3651185998082106e+01 8.9419060419760299e+01 8.8303365488597194e+00 0 3 0
22961 1 6 -3.3000000000000002e-01 1.4049301695684395e+01 8.8312804996980290e+01 9.3458877651649637e+00 0 3 0
22946 1 6 -3.3000000000000002e-01 1.5209459713733377e+01 9.1499664965411355e+01 1.0622004088147657e+01 0 3 0
22944 1 3 5.9999999999999998e-02 1.5062169506604391e+01 8.9209632772000148e+01 1.1233181385572131e+01 0 3 0
22965 1 8 2.9999999999999999e-02 1.5490500084067081e+01 8.7598399984678764e+01 7.9373075601604519e+00 0 3 0
22963 1 8 2.9999999999999999e-02 1.5270750685930661e+01 8.6735436043129866e+01 9.4951014693761291e+00 0 3 0
32565 1 8 2.9999999999999999e-02 1.3308822970450557e+01 8.6650515213030786e+01 1.1229327922020651e+01 -1 3 0
22937 1 2 0.0000000000000000e+00 1.3452973510430517e+01 9.0421314996382478e+01 1.2014882382835701e+01 0 3 0
22948 1 8 2.9999999999999999e-02 1.5048570388060183e+01 9.2352101381125678e+01 8.8182813463645147e+00 0 3 0
22964 1 8 2.9999999999999999e-02 1.6151004942182958e+01 8.8257467681927608e+01 9.4011938974173983e+00 0 3 0
32639 1 8 2.9999999999999999e-02 3.7960280856186381e+00 9.2665133892537369e+01 6.1632345268747786e+00 -1 3 0
32745 1 8 2.9999999999999999e-02 2.7127539571385140e+00 9.2785772267632083e+01 1.0539050136918538e+01 -1 3 0
32744 1 8 2.9999999999999999e-02 1.7128053666789667e+00 9.3157819790947826e+01 1.1865635519688439e+01 -1 3 0
32753 1 3 5.9999999999999998e-02 4.9489044226780687e-01 9.5768827282056108e+01 6.7245069327229157e+00 -1 3 0
32743 1 8 2.9999999999999999e-02 1.0284244019816136e+00 9.2860743417973168e+01 1.0173560418397740e+01 -1 3 0
32737 1 3 5.9999999999999998e-02 4.4467215732172849e-01 9.7246895168496991e+01 1.0369900260379900e+01 -1 3 0
32640 1 8 2.9999999999999999e-02 5.2949136815336022e+00 9.2641774874720994e+01 7.1164499014468312e+00 -1 3 0
32742 1 7 1.6000000000000000e-01 1.8180147695988595e+00 9.3324764155597308e+01 1.0794520377032660e+01 -1 3 0
32741 1 6 -3.3000000000000002e-01 1.8357449469635085e+00 9.4716917383215176e+01 1.0542232245638322e+01 -1 3 0
32740 1 5 -4.2999999999999999e-01 2.4508783970667380e+00 9.4636518906620424e+01 8.3604244198106343e+00 -1 3 0
32735 1 4 5.1000000000000001e-01 2.2899516402591793e+00 9.5228515479616036e+01 9.4522654422606518e+00 -1 3 0
32734 1 3 5.9999999999999998e-02 4.0562818952499349e+00 9.6134616186037789e+01 1.1029857470236122e+01 -1 3 0
32732 1 2 0.0000000000000000e+00 2.5897727758010660e+00 9.6699644799496653e+01 9.5323195442263540e+00 -1 3 0
32749 1 3 5.9999999999999998e-02 2.8980909163994948e+00 9.6792009843924092e+01 7.3432679217373753e+00 -1 3 0
32731 1 9 -1.2000000000000000e-01 3.9873295644699365e+00 9.6860267731776176e+01 1.0259780084227140e+01 -1 3 0
32736 1 1 -1.7999999999999999e-01 1.5438069026304089e+00 9.7314997330906493e+01 1.0575792789550350e+01 -1 3 0
32746 1 9 -1.2000000000000000e-01 2.4591983630359375e+00 9.7441870162147794e+01 8.1623510353910547e+00 -1 3 0
32738 1 3 5.9999999999999998e-02 1.8892595731273545e+00 9.8318941134933624e+01 1.0859893037461799e+01 -1 3 0
32733 1 3 5.9999999999999998e-02 3.8827994764051037e+00 9.7737753559089271e+01 1.0874216760165705e+01 -1 3 0
32747 1 2 0.0000000000000000e+00 1.1099693190344375e+00 9.7874909740640462e+01 7.4571544832421672e+00 -1 3 0
32717 1 2 0.0000000000000000e+00 5.4002936015489995e+00 9.6773859669753591e+01 9.5665140216927664e+00 -1 3 0
32722 1 3 5.9999999999999998e-02 5.0427487629515610e+00 9.5718070269103762e+01 7.7333605825197544e+00 -1 3 0
32739 1 3 5.9999999999999998e-02 1.4828230609250812e+00 9.6864785532524905e+01 1.1605750823890633e+01 -1 3 0
32719 1 3 5.9999999999999998e-02 5.5032753807628678e+00 9.7963893131726309e+01 7.8800687751677678e+00 -1 3 0
32723 1 3 5.9999999999999998e-02 5.2818234834446169e+00 9.4693077518802895e+01 9.1148502288898872e+00 -1 3 0
32721 1 1 -1.7999999999999999e-01 5.6165491782980190e+00 9.5574717095987523e+01 8.5813620209564689e+00 -1 3 0
32748 1 3 5.9999999999999998e-02 3.0452920400323080e+00 9.8354564794010841e+01 8.1891183422408655e+00 -1 3 0
32716 1 9 -1.2000000000000000e-01 5.7324665779870392e+00 9.8146578870511050e+01 8.8750392788777273e+00 -1 3 0
32751 1 1 -1.7999999999999999e-01 1.6019245335435489e-01 9.6634499189368057e+01 7.3542938998460032e+00 -1 3 0
32752 1 3 5.9999999999999998e-02 5.6175806462407163e-02 9.6189406463537580e+01 8.3622061880082885e+00 -1 3 0
32725 1 5 -4.2999999999999999e-01 6.4777697797842464e+00 9.7122268596520044e+01 1.1754895635043557e+01 -1 3 0
32720 1 4 5.1000000000000001e-01 6.3412069097398485e+00 9.6442284035612673e+01 1.0766372383512312e+01 -1 3 0
32724 1 3 5.9999999999999998e-02 6.5886988454825302e+00 9.5475673192647690e+01 8.1277005123078343e+00 -1 3 0
22971 1 1 -1.7999999999999999e-01 1.1021837974282466e+01 9.3466619173731345e+01 7.9565550072728755e+00 0 3 0
22973 1 3 5.9999999999999998e-02 1.0494635012621577e+01 9.3833826692995714e+01 7.0908325482918233e+00 0 3 0
22972 1 3 5.9999999999999998e-02 1.0557625804549728e+01 9.3684843377333976e+01 8.8609937304379613e+00 0 3 0
32726 1 6 -3.3000000000000002e-01 6.9752506686485942e+00 9.5222973488504138e+01 1.0738246475081523e+01 -1 3 0
32714 1 8 2.9999999999999999e-02 1.0577864748082646e+01 9.6785990424164993e+01 7.7817521358977135e+00 -1 3 0
32715 1 8 2.9999999999999999e-02 9.7984244692094524e+00 9.5813522872977799e+01 8.9478323846510683e+00 -1 3 0
32713 1 8 2.9999999999999999e-02 1.1155197503838982e+01 9.6803353462414861e+01 9.3484150651654243e+00 -1 3 0
32712 1 7 1.6000000000000000e-01 1.0209820804268109e+01 9.6769530182631073e+01 8.7824348441929629e+00 -1 3 0
32710 1 5 -4.2999999999999999e-01 8.1600656093290489e+00 9.7179743141536136e+01 7.1795361758216254e+00 -1 3 0
32711 1 6 -3.3000000000000002e-01 9.2834046087063271e+00 9.7715543026623337e+01 9.1658700047746660e+00 -1 3 0
32705 1 4 5.1000000000000001e-01 8.2829537461220681e+00 9.7810123213723813e+01 8.2559028522722571e+00 -1 3 0
22974 1 3 5.9999999999999998e-02 1.1921701312984124e+01 9.3950327698226502e+01 8.1311929783997972e+00 0 3 0
32443 1 8 2.9999999999999999e-02 1.0590374914877939e+01 9.7511263793114779e+01 1.1675505241504814e+01 -1 3 0
32442 1 7 1.6000000000000000e-01 1.1245854736265857e+01 9.6674009908139411e+01 1.1967986721025058e+01 -1 3 0
32728 1 8 2.9999999999999999e-02 7.8422165573626312e+00 9.3643882054765768e+01 1.1916565830884377e+01 -1 3 0
32727 1 7 1.6000000000000000e-01 7.5071639688655472e+00 9.4689090205488512e+01 1.1993653827986181e+01 -1 3 0
32445 1 8 2.9999999999999999e-02 1.0805666176577022e+01 9.5798470794973198e+01 1.1514689397512806e+01 -1 3 0
32708 1 3 5.9999999999999998e-02 7.8937721609465292e+00 9.8719491782863912e+01 1.0754436948263630e+01 -1 3 0
22947 1 7 1.6000000000000000e-01 1.5644222720561800e+01 9.2595011803505486e+01 9.7442822942158056e+00 0 3 0
32423 1 3 5.9999999999999998e-02 1.2672488395232353e+01 9.8051064426049322e+01 8.6570810007329531e+00 -1 3 0
22986 1 1 -1.7999999999999999e-01 1.3925442730088250e+01 9.2891719940566873e+01 6.2409195014687118e+00 0 3 0
22945 1 5 -4.2999999999999999e-01 1.3516259135511675e+01 9.2710309320507449e+01 1.1499600718199764e+01 0 3 0
22989 1 3 5.9999999999999998e-02 1.3658427721344427e+01 9.3481938260741117e+01 7.1018278771958485e+00 0 3 0
32424 1 3 5.9999999999999998e-02 1.3681044680672942e+01 9.6664972896039032e+01 8.9533907177763101e+00 -1 3 0
32422 1 3 5.9999999999999998e-02 1.3456528799753555e+01 9.7110776353332142e+01 7.4208926436570630e+00 -1 3 0
32421 1 1 -1.7999999999999999e-01 1.3628253685519965e+01 9.7516255491938338e+01 8.3279974688880714e+00 -1 3 0
32435 1 4 5.1000000000000001e-01 1.3158084694447608e+01 9.8076699336480132e+01 1.1400045263411648e+01 -1 3 0
32432 1 2 0.0000000000000000e+00 1.4737467509709839e+01 9.8209343340308777e+01 1.1196099942442880e+01 -1 3 0
32417 1 2 0.0000000000000000e+00 1.4909375398303217e+01 9.8393502129854525e+01 8.3846771025658722e+00 -1 3 0
32449 1 3 5.9999999999999998e-02 1.5251428095909972e+01 9.6158745134547090e+01 1.0477869033233342e+01 -1 3 0
32446 1 9 -1.2000000000000000e-01 1.5420671980355868e+01 9.6790786403926518e+01 1.1431850211704083e+01 -1 3 0
22950 1 8 2.9999999999999999e-02 1.5340063561920552e+01 9.3628744221880098e+01 1.0134204939673003e+01 0 3 0
32426 1 6 -3.3000000000000002e-01 1.5878984874972287e+01 9.6224234155718960e+01 7.8472682878840052e+00 -1 3 0
18328 1 8 2.9999999999999999e-02 1.5274654182490359e+01 1.0723837086868959e+02 2.2100757030756771e+01 0 3 0
32441 1 6 -3.3000000000000002e-01 1.2632644494685387e+01 9.6847469912478658e+01 1.1649322458036037e+01 -1 3 0
32692 1 3 5.9999999999999998e-02 4.1659589012987963e+00 1.0111284670287660e+02 6.2585206225473593e+00 -1 3 0
32763 1 3 5.9999999999999998e-02 2.3402367583288042e+00 9.8828070575695918e+01 6.0202716711472881e+00 -1 3 0
32718 1 3 5.9999999999999998e-02 5.0439426894654975e+00 9.8944917107675892e+01 9.2341558941000024e+00 -1 3 0
32750 1 4 5.1000000000000001e-01 4.2003631714189460e-01 9.9035540276954521e+01 8.3090521270271402e+00 -1 3 0
32694 1 3 5.9999999999999998e-02 4.2215468575735180e+00 9.9513293518115972e+01 6.9224756579435924e+00 -1 3 0
32758 1 8 2.9999999999999999e-02 1.7661444406422053e+00 1.0156414987792115e+02 9.6353973979215670e+00 -1 3 0
32756 1 6 -3.3000000000000002e-01 1.2872563225556359e+00 1.0009217627614606e+02 8.5466207527660227e+00 -1 3 0
32691 1 1 -1.7999999999999999e-01 4.7477529483310947e+00 1.0043680555284546e+02 6.9504717675711474e+00 -1 3 0
32693 1 3 5.9999999999999998e-02 4.6119501395984361e+00 1.0081589339595473e+02 7.9789200086063214e+00 -1 3 0
32757 1 7 1.6000000000000000e-01 8.3636354099902921e-01 1.0128054057806992e+02 9.1985088837202120e+00 -1 3 0
25357 1 3 5.9999999999999998e-02 3.5336288482669840e+00 1.0311556524940113e+02 7.7347634275438999e+00 0 3 0
25359 1 3 5.9999999999999998e-02 1.9768730067766873e+00 1.0355160085964063e+02 8.6158084713231649e+00 0 3 0
25358 1 3 5.9999999999999998e-02 1.9113176937819769e+00 1.0352161167200464e+02 6.9252837794437472e+00 0 3 0
25356 1 1 -1.7999999999999999e-01 2.6284088285101483e+00 1.0380015180320416e+02 7.7426439049860445e+00 0 3 0
25340 1 4 5.1000000000000001e-01 3.8756192237575173e+00 1.0408155816986486e+02 1.0902947718765926e+01 0 3 0
25346 1 6 -3.3000000000000002e-01 4.6652965209372823e+00 1.0327956113847026e+02 1.0236594600098451e+01 0 3 0
25347 1 7 1.6000000000000000e-01 4.5749222097244715e+00 1.0193384271248601e+02 1.0579989113285253e+01 0 3 0
25345 1 5 -4.2999999999999999e-01 3.1446933071827550e+00 1.0370043143859696e+02 1.1792886008483297e+01 0 3 0
25350 1 8 2.9999999999999999e-02 4.7883620681096692e+00 1.0164910353889250e+02 1.1627592226906756e+01 0 3 0
25349 1 8 2.9999999999999999e-02 3.6602012224579230e+00 1.0152275211699308e+02 1.0325597948672481e+01 0 3 0
32767 1 3 5.9999999999999998e-02 6.8015199433724649e-01 1.0123078221944273e+02 6.6462629518492014e+00 -1 3 0
25348 1 8 2.9999999999999999e-02 5.2709191676945961e+00 1.0137801007028152e+02 9.9802131272049888e+00 0 3 0
32760 1 8 2.9999999999999999e-02 4.0059695967436765e-01 1.0208106011176635e+02 8.6116583753774805e+00 -1 3 0
22794 1 3 5.9999999999999998e-02 1.4379836889352364e+00 1.0204147517289324e+02 1.1887366785246481e+01 0 3 0
25368 1 3 5.9999999999999998e-02 4.2367736965302161e+00 1.0439648660852136e+02 6.1560853808580855e+00 0 3 0
22792 1 3 5.9999999999999998e-02 9.4543228067709639e-01 1.0043923747844705e+02 1.1890929173716044e+01 0 3 0
32759 1 8 2.9999999999999999e-02 1.5047443722690401e-01 1.0099053431367855e+02 9.9759357218754108e+00 -1 3 0
32698 1 8 2.9999999999999999e-02 8.1384309970716959e+00 1.0401088167363099e+02 6.6768203426354003e+00 -1 3 0
32687 1 2 0.0000000000000000e+00 6.2533902806122263e+00 1.0028207558819447e+02 6.3965713522680945e+00 -1 3 0
32411 1 6 -3.3000000000000002e-01 1.1419109285339204e+01 9.9145449712768240e+01 6.4911279922216032e+00 -1 3 0
32703 1 3 5.9999999999999998e-02 7.1597987221255757e+00 1.0095969195541285e+02 8.2338545987124174e+00 -1 3 0
32702 1 2 0.0000000000000000e+00 7.1774697879675493e+00 9.8814156865592167e+01 8.6566700982437688e+00 -1 3 0
32709 1 3 5.9999999999999998e-02 6.8780326384539547e+00 1.0000224665165395e+02 1.0671354574466488e+01 -1 3 0
32706 1 1 -1.7999999999999999e-01 7.6418502621987212e+00 9.9446419243811675e+01 1.0028337466746915e+01 -1 3 0
32707 1 3 5.9999999999999998e-02 8.5573109247058010e+00 1.0013743499033095e+02 1.0006264929369037e+01 -1 3 0
32701 1 9 -1.2000000000000000e-01 7.1949773589562707e+00 1.0006014939951017e+02 7.6356791345643504e+00 -1 3 0
32704 1 3 5.9999999999999998e-02 8.2466687391744706e+00 1.0003886663535457e+02 7.2265687736123230e+00 -1 3 0
25588 1 8 2.9999999999999999e-02 8.6470841649646477e+00 1.0305687137137768e+02 8.4509038915221701e+00 0 3 0
25590 1 8 2.9999999999999999e-02 8.9158293202073615e+00 1.0258608383557591e+02 1.0083541880728664e+01 0 3 0
25589 1 8 2.9999999999999999e-02 7.4102484558903603e+00 1.0341315395342247e+02 9.6675652445989897e+00 0 3 0
25587 1 7 1.6000000000000000e-01 8.4715636830931018e+00 1.0342530415719185e+02 9.4906424402455354e+00 0 3 0
25585 1 5 -4.2999999999999999e-01 1.0392493224484156e+01 1.0451380585279814e+02 7.9209885773620732e+00 0 3 0
32407 1 3 5.9999999999999998e-02 1.1795291994454546e+01 1.0140586347537059e+02 8.0034933264585995e+00 -1 3 0
25594 1 3 5.9999999999999998e-02 1.1653430621334429e+01 1.0446078022888103e+02 1.0548119595805929e+01 0 3 0
25305 1 8 2.9999999999999999e-02 1.0885045890484234e+01 1.0108776014681793e+02 1.1484759111115281e+01 0 3 0
25304 1 8 2.9999999999999999e-02 1.2210137758736956e+01 1.0202790842956200e+02 1.2003389745232653e+01 0 3 0
25586 1 6 -3.3000000000000002e-01 9.1169072770560291e+00 1.0470992226786657e+02 9.7548291465529289e+00 0 3 0
32409 1 3 5.9999999999999998e-02 1.2187019505213719e+01 1.0012889454961079e+02 8.7947243799598134e+00 -1 3 0
25324 1 3 5.9999999999999998e-02 7.1109180460901671e+00 1.0495310498964855e+02 1.1969695465142683e+01 0 3 0
32405 1 4 5.1000000000000001e-01 1.2693780852544100e+01 9.9420585564495980e+01 6.0776324408967168e+00 -1 3 0
32440 1 5 -4.2999999999999999e-01 1.2459485902908929e+01 9.9097473056431596e+01 1.1332049600788356e+01 -1 3 0
32431 1 9 -1.2000000000000000e-01 1.5164235237106487e+01 9.8971109319842483e+01 9.8665461165138115e+00 -1 3 0
32406 1 1 -1.7999999999999999e-01 1.2659915204049421e+01 1.0084487237949173e+02 8.2044693710171188e+00 -1 3 0
32418 1 3 5.9999999999999998e-02 1.5207592564032515e+01 9.9300413514960354e+01 6.4123856739407961e+00 -1 3 0
32401 1 9 -1.2000000000000000e-01 1.3972810705761944e+01 1.0167057368590064e+02 6.2423950695814723e+00 -1 3 0
32416 1 9 -1.2000000000000000e-01 1.4853057034446675e+01 9.9642440855281336e+01 7.4163999889850798e+00 -1 3 0
32434 1 3 5.9999999999999998e-02 1.4613819902537346e+01 9.9899429657231153e+01 9.9634239500699362e+00 -1 3 0
32408 1 3 5.9999999999999998e-02 1.3227517996905009e+01 1.0142671655881006e+02 8.8363324208518161e+00 -1 3 0
32402 1 2 0.0000000000000000e+00 1.3517839374019907e+01 1.0035790738100901e+02 7.0106279841350068e+00 -1 3 0
32404 1 3 5.9999999999999998e-02 1.4225288038417903e+01 1.0240446770514878e+02 7.0076220039093595e+00 -1 3 0
32419 1 3 5.9999999999999998e-02 1.5657585930020915e+01 1.0030964669698480e+02 7.7562102451470309e+00 -1 3 0
21037 1 3 5.9999999999999998e-02 1.5212856971098397e+01 1.0451010651778164e+02 7.6720228881987103e+00 0 3 0
21038 1 3 5.9999999999999998e-02 1.5949969698025534e+01 1.0407223943397203e+02 9.1885340741117378e+00 0 3 0
21036 1 1 -1.7999999999999999e-01 1.6109553800104671e+01 1.0408943311998671e+02 8.0971938375929842e+00 0 3 0
25599 1 3 5.9999999999999998e-02 1.3928713281165257e+01 1.0475572952295721e+02 1.0320188777389369e+01 0 3 0
21039 1 3 5.9999999999999998e-02 1.6134663652199357e+01 1.0302882653058263e+02 7.8748178375530138e+00 0 3 0
25354 1 3 5.9999999999999998e-02 5.1700357992374117e+00 1.0526463176857041e+02 8.6460244163393813e+00 0 3 0
25366 1 9 -1.2000000000000000e-01 3.9107660859709545e+00 1.0541541618211571e+02 6.3329555432921802e+00 0 3 0
25361 1 6 -3.3000000000000002e-01 8.2115280561607729e-01 1.0560213401082626e+02 7.5173680212738656e+00 0 3 0
25352 1 2 0.0000000000000000e+00 3.1326092370098118e+00 1.0526687438026747e+02 7.6802267809406759e+00 0 3 0
25369 1 3 5.9999999999999998e-02 4.8872880905902125e+00 1.0593424277016950e+02 6.4806313525311667e+00 0 3 0
25337 1 2 0.0000000000000000e+00 3.9389110188936352e+00 1.0552624179011255e+02 1.0365025980097016e+01 0 3 0
25351 1 9 -1.2000000000000000e-01 4.2121855351860411e+00 1.0567727173011448e+02 8.8060691300585869e+00 0 3 0
25342 1 3 5.9999999999999998e-02 1.8337835730967489e+00 1.0571375482943040e+02 1.0230278224046375e+01 0 3 0
25336 1 9 -1.2000000000000000e-01 5.1724804088044918e+00 1.0638357825533951e+02 1.0977590741479286e+01 0 3 0
25355 1 4 5.1000000000000001e-01 1.9537922015192399e+00 1.0620966461552918e+02 7.6690102331544967e+00 0 3 0
25341 1 1 -1.7999999999999999e-01 2.6367419782780881e+00 1.0626205540644374e+02 1.0765950019635838e+01 0 3 0
25353 1 3 5.9999999999999998e-02 4.3112823059056007e+00 1.0677662969636791e+02 8.7035521264591740e+00 0 3 0
25339 1 3 5.9999999999999998e-02 4.8718614179348139e+00 1.0736305859788835e+02 1.0637589870939077e+01 0 3 0
25344 1 3 5.9999999999999998e-02 2.4032988845362997e+00 1.0621885446328544e+02 1.1814521364323141e+01 0 3 0
25360 1 5 -4.2999999999999999e-01 2.0940429413610553e+00 1.0740250017765570e+02 7.8687010222997227e+00 0 3 0
25343 1 3 5.9999999999999998e-02 2.5554452447118545e+00 1.0733951299331883e+02 1.0527039541081393e+01 0 3 0
25338 1 3 5.9999999999999998e-02 6.0244334671737176e+00 1.0629762060911847e+02 1.0320062903462293e+01 0 3 0
25580 1 4 5.1000000000000001e-01 1.0097216678137038e+01 1.0513515752206153e+02 8.9537057567855438e+00 0 3 0
25593 1 3 5.9999999999999998e-02 1.0750835959330280e+01 1.0535665111581817e+02 1.1535089347700024e+01 0 3 0
25591 1 9 -1.2000000000000000e-01 1.1563017449401965e+01 1.0550610994982713e+02 1.0840847506038461e+01 0 3 0
25577 1 2 0.0000000000000000e+00 1.0929380454870563e+01 1.0627760966068662e+02 9.6406254343255036e+00 0 3 0
25570 1 5 -4.2999999999999999e-01 7.6864746092825733e+00 1.0674205817609571e+02 7.8254373533505213e+00 0 3 0
25578 1 3 5.9999999999999998e-02 9.1145607241753481e+00 1.0724509017269155e+02 1.0570433237539211e+01 0 3 0
25576 1 9 -1.2000000000000000e-01 9.9423468450229961e+00 1.0756309609984137e+02 9.8735677280911620e+00 0 3 0
25565 1 4 5.1000000000000001e-01 8.5002909017672685e+00 1.0766435039235979e+02 7.5735789182149134e+00 0 3 0
25584 1 3 5.9999999999999998e-02 1.1592652500563371e+01 1.0670537117506731e+02 7.6134470661929630e+00 0 3 0
25581 1 1 -1.7999999999999999e-01 1.2025395123000623e+01 1.0657120973234250e+02 8.6376603819981135e+00 0 3 0
25327 1 3 5.9999999999999998e-02 7.3506957179532302e+00 1.0761801013773793e+02 1.1873417456330360e+01 0 3 0
25583 1 3 5.9999999999999998e-02 1.2566267628705690e+01 1.0745038809469725e+02 8.9494104082398014e+00 0 3 0
25582 1 3 5.9999999999999998e-02 1.2727096827202201e+01 1.0573962354047427e+02 8.4710485967064528e+00 0 3 0
25597 1 3 5.9999999999999998e-02 1.5019266581162329e+01 1.0550190708926165e+02 1.1332696808394576e+01 0 3 0
25598 1 3 5.9999999999999998e-02 1.4256180514416478e+01 1.0648719768155134e+02 1.0045437683463271e+01 0 3 0
25596 1 1 -1.7999999999999999e-01 1.4067434392812610e+01 1.0572908667938236e+02 1.0808245551458114e+01 0 3 0
25592 1 2 0.0000000000000000e+00 1.2762227528708781e+01 1.0600194732029368e+02 1.1703171827804354e+01 0 3 0
25642 1 3 5.9999999999999998e-02 1.4483004501347173e+01 1.0557815829764499e+02 1.9875352230603376e+01 0 3 0
34448 1 3 5.9999999999999998e-02 6.1193866023019705e-01 8.8395587905388666e+01 1.3052447610823949e+01 -1 3 0
34467 1 7 1.6000000000000000e-01 1.9205996980329878e+00 9.1426314046875547e+01 1.5399193637560732e+01 -1 3 0
34468 1 8 2.9999999999999999e-02 1.4359881888304984e+00 9.2371448549758938e+01 1.5631681623134014e+01 -1 3 0
34470 1 8 2.9999999999999999e-02 2.8299425249382626e+00 9.1322059998429239e+01 1.6040700921279367e+01 -1 3 0
34469 1 8 2.9999999999999999e-02 2.2355453219650050e+00 9.1405902215810400e+01 1.4413378206528312e+01 -1 3 0
34466 1 6 -3.3000000000000002e-01 1.1140281119150477e+00 9.0321030573801991e+01 1.5899938275853842e+01 -1 3 0
34460 1 4 5.1000000000000001e-01 1.7157881326502824e+00 8.9085313313339896e+01 1.6048942122538161e+01 -1 3 0
34465 1 5 -4.2999999999999999e-01 2.8981926285776747e+00 8.8882828735711826e+01 1.5730472554669662e+01 -1 3 0
34457 1 2 0.0000000000000000e+00 8.4464742923069658e-01 8.8003171700065877e+01 1.6683619194894725e+01 -1 3 0
34471 1 9 -1.2000000000000000e-01 1.6688400082677457e+00 8.7278434076182393e+01 1.7809614314066348e+01 -1 3 0
34456 1 9 -1.2000000000000000e-01 4.1100329246535694e-01 8.6938543003719118e+01 1.5662338853371017e+01 -1 3 0
27398 1 3 5.9999999999999998e-02 5.1999647626778742e+00 8.6692679684011665e+01 1.3188744180272970e+01 0 3 0
34474 1 3 5.9999999999999998e-02 2.6077935478701333e+00 8.7040154419960857e+01 1.7319628487500605e+01 -1 3 0
22889 1 8 2.9999999999999999e-02 5.1694948453759935e+00 8.8585598626628752e+01 1.7688018055407969e+01 0 3 0
27399 1 3 5.9999999999999998e-02 6.0773862097200793e+00 8.7880290034225183e+01 1.2104241342710157e+01 0 3 0
27396 1 1 -1.7999999999999999e-01 6.1063861658410650e+00 8.7284797658629671e+01 1.3045488780239639e+01 0 3 0
34458 1 3 5.9999999999999998e-02 1.3468923426608388e+00 8.6505232620268714e+01 1.5336491631078172e+01 -1 3 0
21534 1 3 5.9999999999999998e-02 4.3759193627295190e-03 1.0683322141380050e+02 1.9389823370812934e+01 0 3 0
27402 1 7 1.6000000000000000e-01 9.6305234074589539e+00 8.9116209827734522e+01 1.2711309998628728e+01 0 3 0
27395 1 4 5.1000000000000001e-01 8.4726365513809032e+00 8.7043043923781426e+01 1.2308371924656839e+01 0 3 0
27405 1 8 2.9999999999999999e-02 1.0578583599520911e+01 8.8721440777846553e+01 1.2779911664796993e+01 0 3 0
22888 1 8 2.9999999999999999e-02 6.4927855900592695e+00 8.8861617722339872e+01 1.6597733371540180e+01 0 3 0
27403 1 8 2.9999999999999999e-02 9.5599003656848858e+00 8.9991437698765523e+01 1.3415132934795109e+01 0 3 0
27397 1 3 5.9999999999999998e-02 6.3007173766940561e+00 8.7997861801456125e+01 1.3873835993098906e+01 0 3 0
22895 1 4 5.1000000000000001e-01 8.9992543440781265e+00 9.0980616436229496e+01 1.6558992617949883e+01 0 3 0
22900 1 5 -4.2999999999999999e-01 8.2362459045656014e+00 9.0894381495134155e+01 1.5596140715254689e+01 0 3 0
22901 1 6 -3.3000000000000002e-01 9.7639937006333533e+00 9.0037718905924223e+01 1.7071075950872292e+01 0 3 0
22902 1 7 1.6000000000000000e-01 9.8005941531226259e+00 8.8780654389763939e+01 1.6464189949755362e+01 0 3 0
22904 1 8 2.9999999999999999e-02 1.0788468008874299e+01 8.8413818025185790e+01 1.6509028538776018e+01 0 3 0
27401 1 6 -3.3000000000000002e-01 8.6367523141468237e+00 8.8134440015942474e+01 1.3027547428896570e+01 0 3 0
22905 1 8 2.9999999999999999e-02 9.6276973025066184e+00 8.8799266195054571e+01 1.5349960091707096e+01 0 3 0
22903 1 8 2.9999999999999999e-02 9.0792269304708313e+00 8.8060725740655343e+01 1.6895889501881854e+01 0 3 0
22924 1 3 5.9999999999999998e-02 1.1765152384481278e+01 9.0769992933253704e+01 1.5887300581019899e+01 0 3 0
22892 1 2 0.0000000000000000e+00 9.0896530079838378e+00 9.2317932824659422e+01 1.7367030932943376e+01 0 3 0
22938 1 3 5.9999999999999998e-02 1.2072019629848294e+01 9.1437095050281371e+01 1.3190610510173983e+01 0 3 0
22887 1 7 1.6000000000000000e-01 6.2617064687580495e+00 8.8577226114491026e+01 1.7606338679781516e+01 0 3 0
22890 1 8 2.9999999999999999e-02 6.4347364310559971e+00 8.7544814675913102e+01 1.7752900819446264e+01 0 3 0
22939 1 3 5.9999999999999998e-02 1.2189838875140584e+01 8.9932558775149147e+01 1.3608651793027516e+01 0 3 0
22912 1 3 5.9999999999999998e-02 1.0071478044532661e+01 9.2491515688589985e+01 1.4342384371857863e+01 0 3 0
22909 1 3 5.9999999999999998e-02 1.1175954588799698e+01 9.2379852750183687e+01 1.8003696716302908e+01 0 3 0
22921 1 9 -1.2000000000000000e-01 1.2393481170240342e+01 9.1671212902538656e+01 1.5840575623845787e+01 0 3 0
25194 1 3 5.9999999999999998e-02 1.3189057652795904e+01 8.7097714335155899e+01 1.7685022761555810e+01 0 3 0
22923 1 3 5.9999999999999998e-02 1.2919723686762197e+01 9.1712139236732924e+01 1.6808744233446838e+01 0 3 0
22941 1 1 -1.7999999999999999e-01 1.4550573954757665e+01 8.9427329023199732e+01 1.2160911914420431e+01 0 3 0
22942 1 3 5.9999999999999998e-02 1.4130190298578841e+01 8.8511231202249846e+01 1.2514332590250042e+01 0 3 0
22935 1 8 2.9999999999999999e-02 1.5285911722223368e+01 8.8335112477965296e+01 1.6733907780116251e+01 0 3 0
22922 1 2 0.0000000000000000e+00 1.3464756487926417e+01 9.1256956687855407e+01 1.4705247735278613e+01 0 3 0
22936 1 9 -1.2000000000000000e-01 1.2805636887115528e+01 9.0723384681544687e+01 1.3379442728506541e+01 0 3 0
22925 1 4 5.1000000000000001e-01 1.4012113321702508e+01 8.9989842180126232e+01 1.5346048664033917e+01 0 3 0
22930 1 5 -4.2999999999999999e-01 1.3428626614916261e+01 8.8932396483664277e+01 1.5428828123855673e+01 0 3 0
22927 1 3 5.9999999999999998e-02 1.5164101751623665e+01 9.1991540431538212e+01 1.3835501827691902e+01 0 3 0
22931 1 6 -3.3000000000000002e-01 1.5205997806328204e+01 9.0229208674217830e+01 1.6029736706981321e+01 0 3 0
22943 1 3 5.9999999999999998e-02 1.5395231874389461e+01 8.9697103445777273e+01 1.2831897309812069e+01 0 3 0
22932 1 7 1.6000000000000000e-01 1.5826435271601818e+01 8.9261682410890188e+01 1.6816468531237081e+01 0 3 0
22926 1 1 -1.7999999999999999e-01 1.4471419061788630e+01 9.2413997699467956e+01 1.4531795956181018e+01 0 3 0
22933 1 8 2.9999999999999999e-02 1.5863777611265522e+01 8.9532973263241075e+01 1.7858975132428299e+01 0 3 0
25193 1 3 5.9999999999999998e-02 1.2956643273317745e+01 8.8711315456327483e+01 1.8158019186202868e+01 0 3 0
32515 1 5 -4.2999999999999999e-01 1.6113287527665527e+01 8.7573547194764558e+01 1.4012341150335878e+01 -1 3 0
22828 1 8 2.9999999999999999e-02 3.5593807763652824e-01 9.4070657004555642e+01 1.4334469166006057e+01 0 3 0
21643 1 8 2.9999999999999999e-02 1.5226122509316904e+00 9.2527981873817481e+01 1.8007740934613707e+01 0 3 0
22822 1 3 5.9999999999999998e-02 1.1769077380463364e-01 9.7136915463688524e+01 1.7199085978926469e+01 0 3 0
21645 1 8 2.9999999999999999e-02 5.3353721767675966e-01 9.3915245638668964e+01 1.7558695681672862e+01 0 3 0
22829 1 8 2.9999999999999999e-02 1.4963241019003375e+00 9.4957374286265193e+01 1.3214660063332111e+01 0 3 0
22827 1 7 1.6000000000000000e-01 5.7262298614884577e-01 9.5028387362575160e+01 1.3832635071136872e+01 0 3 0
22825 1 5 -4.2999999999999999e-01 2.7520418711340389e+00 9.4986777261534129e+01 1.5311448868573734e+01 0 3 0
22826 1 6 -3.3000000000000002e-01 7.8246118891266514e-01 9.6023661511471929e+01 1.4846301753155856e+01 0 3 0
22834 1 3 5.9999999999999998e-02 3.5712436234721348e+00 9.5623333062498830e+01 1.7416465333059122e+01 0 3 0
22820 1 4 5.1000000000000001e-01 1.9773046689446365e+00 9.5921599354008009e+01 1.5546110731612414e+01 0 3 0
22831 1 9 -1.2000000000000000e-01 3.6284532497076638e+00 9.6689622181748803e+01 1.7467453131672602e+01 0 3 0
22817 1 2 0.0000000000000000e+00 2.2352167496195863e+00 9.7003496442925055e+01 1.6642894631972705e+01 0 3 0
22808 1 3 5.9999999999999998e-02 3.1751305590838546e+00 9.7240111120944576e+01 1.3594709288238757e+01 0 3 0
22833 1 3 5.9999999999999998e-02 4.4426336650092635e+00 9.6924336060098568e+01 1.6806163654478475e+01 0 3 0
22811 1 6 -3.3000000000000002e-01 5.2671033869116206e+00 9.8136161358141152e+01 1.4646905562475657e+01 0 3 0
22806 1 1 -1.7999999999999999e-01 2.8598747608731450e+00 9.8295758667900301e+01 1.3634737356895304e+01 0 3 0
22807 1 3 5.9999999999999998e-02 1.7809886957699967e+00 9.8349354873588680e+01 1.3405438693064230e+01 0 3 0
22816 1 9 -1.2000000000000000e-01 2.1964244697912436e+00 9.8486654324110603e+01 1.6056077053330778e+01 0 3 0
22819 1 3 5.9999999999999998e-02 1.1999407576514223e+00 9.8646747368644839e+01 1.5884907638349178e+01 0 3 0
22821 1 1 -1.7999999999999999e-01 1.0311638830808949e+00 9.6874567046807698e+01 1.7703127264168728e+01 0 3 0
22824 1 3 5.9999999999999998e-02 7.4186673828467775e-01 9.5893133016049319e+01 1.8040850843823964e+01 0 3 0
22897 1 3 5.9999999999999998e-02 6.8899809588832053e+00 9.3076927628360821e+01 1.6954488621562213e+01 0 3 0
32730 1 8 2.9999999999999999e-02 8.3501585715915940e+00 9.5321708280316244e+01 1.2195157599932532e+01 -1 3 0
32444 1 8 2.9999999999999999e-02 1.1169012787447651e+01 9.6687882884497014e+01 1.3054316805580589e+01 -1 3 0
22906 1 9 -1.2000000000000000e-01 1.0575995072490100e+01 9.2970405866434746e+01 1.7260564906881172e+01 0 3 0
32729 1 8 2.9999999999999999e-02 6.8886340783735003e+00 9.4561032513854528e+01 1.2881569367368193e+01 -1 3 0
22907 1 2 0.0000000000000000e+00 1.1536547204086103e+01 9.2988931868606272e+01 1.5946701075983182e+01 0 3 0
22896 1 1 -1.7999999999999999e-01 7.9324333039579926e+00 9.3369888799589248e+01 1.6879266530645690e+01 0 3 0
22898 1 3 5.9999999999999998e-02 8.1109623848372419e+00 9.3605540526936380e+01 1.5816587061527757e+01 0 3 0
22911 1 1 -1.7999999999999999e-01 1.0733713059012270e+01 9.3264382746690430e+01 1.4604474463468561e+01 0 3 0
22913 1 3 5.9999999999999998e-02 1.1447748058912907e+01 9.3442220305820229e+01 1.3839851328254991e+01 0 3 0
22914 1 3 5.9999999999999998e-02 1.0219675671621113e+01 9.4239775442292540e+01 1.4594049677839198e+01 0 3 0
25269 1 3 5.9999999999999998e-02 9.5578307953146595e+00 9.6889187798067852e+01 1.5810703195941308e+01 0 3 0
25266 1 1 -1.7999999999999999e-01 9.9928354347673665e+00 9.7147049496142245e+01 1.6813753590475820e+01 0 3 0
22812 1 7 1.6000000000000000e-01 6.6681126689425367e+00 9.7997532859639492e+01 1.4821201611209801e+01 0 3 0
25268 1 3 5.9999999999999998e-02 1.0714235429945594e+01 9.6386026707746808e+01 1.7029543620530408e+01 0 3 0
22899 1 3 5.9999999999999998e-02 7.9862669262932089e+00 9.4189481421361720e+01 1.7560450509876411e+01 0 3 0
25267 1 3 5.9999999999999998e-02 9.2378521603457653e+00 9.7029704324423477e+01 1.7580606310243983e+01 0 3 0
22908 1 3 5.9999999999999998e-02 1.0395248090222626e+01 9.3965418508643495e+01 1.7702565026208177e+01 0 3 0
22815 1 8 2.9999999999999999e-02 6.9916207744444190e+00 9.8215867972788175e+01 1.5836031573765354e+01 0 3 0
22814 1 8 2.9999999999999999e-02 6.9453868735573963e+00 9.7059913217959334e+01 1.4428593211783136e+01 0 3 0
25262 1 2 0.0000000000000000e+00 1.0555109796206837e+01 9.8613124821217028e+01 1.6950950939982700e+01 0 3 0
25270 1 5 -4.2999999999999999e-01 1.1822207711131256e+01 9.7978547790720327e+01 1.4938362088767919e+01 0 3 0
22840 1 5 -4.2999999999999999e-01 6.2554561632728918e+00 9.6255101855845538e+01 1.8142029017318769e+01 0 3 0
32448 1 3 5.9999999999999998e-02 1.4854014232128723e+01 9.6383644931289496e+01 1.2198391595627248e+01 -1 3 0
22916 1 6 -3.3000000000000002e-01 1.2609470482855716e+01 9.5050328018382402e+01 1.5230622533173165e+01 0 3 0
22928 1 3 5.9999999999999998e-02 1.4948062904040651e+01 9.2656016699239274e+01 1.5483208697467310e+01 0 3 0
22910 1 4 5.1000000000000001e-01 1.2484757494540753e+01 9.4187714479462528e+01 1.6243362620131776e+01 0 3 0
22929 1 3 5.9999999999999998e-02 1.4009043071061276e+01 9.3341299593819102e+01 1.4209312700942647e+01 0 3 0
22915 1 5 -4.2999999999999999e-01 1.3035523681214753e+01 9.4362555471183626e+01 1.7338756646320533e+01 0 3 0
22918 1 8 2.9999999999999999e-02 1.3879795365953187e+01 9.6390331256952791e+01 1.4246237073822504e+01 0 3 0
22920 1 8 2.9999999999999999e-02 1.3712202513859047e+01 9.6692797350794393e+01 1.5864496281328488e+01 0 3 0
22917 1 7 1.6000000000000000e-01 1.3812697276123506e+01 9.5840615418490998e+01 1.5172496733490819e+01 0 3 0
22919 1 8 2.9999999999999999e-02 1.4692009981249354e+01 9.5234093085258138e+01 1.5476921506409692e+01 0 3 0
25708 1 8 2.9999999999999999e-02 1.6113703552852154e+01 9.4369269277462863e+01 1.7830856850785960e+01 0 3 0
25274 1 8 2.9999999999999999e-02 1.4504239715481710e+01 9.8661253834024208e+01 1.5573459133797932e+01 0 3 0
25710 1 8 2.9999999999999999e-02 1.6053479118395160e+01 9.6205621798496423e+01 1.8056266360900416e+01 0 3 0
25252 1 3 5.9999999999999998e-02 1.3350317950907129e+01 9.7931975718876572e+01 1.7932094236224284e+01 0 3 0
22793 1 3 5.9999999999999998e-02 2.5008333236532039e+00 1.0064877214586112e+02 1.2148898645338189e+01 0 3 0
22790 1 4 5.1000000000000001e-01 1.5148604571623503e-01 1.0024125645719637e+02 1.4338675304125166e+01 0 3 0
22809 1 3 5.9999999999999998e-02 3.3629823182745886e+00 9.8762114592933330e+01 1.2768137373084933e+01 0 3 0
22805 1 4 5.1000000000000001e-01 4.5659923426053677e+00 9.9098982745907279e+01 1.5230057585161550e+01 0 3 0
22802 1 2 0.0000000000000000e+00 3.0269286582038939e+00 9.9122049050165330e+01 1.4917093575385879e+01 0 3 0
22818 1 3 5.9999999999999998e-02 2.3812483256840689e+00 9.9164410650499121e+01 1.6867796527282071e+01 0 3 0
22791 1 1 -1.7999999999999999e-01 1.5535626080495917e+00 1.0108964376780141e+02 1.2400659934341444e+01 0 3 0
22810 1 5 -4.2999999999999999e-01 4.9316463579261356e+00 9.9786557187058747e+01 1.6207228259565415e+01 0 3 0
22801 1 9 -1.2000000000000000e-01 2.6218783268644210e+00 1.0066792290411101e+02 1.4696385916604774e+01 0 3 0
22804 1 3 5.9999999999999998e-02 2.7050044843973087e+00 1.0114919333976502e+02 1.5711307526137391e+01 0 3 0
22803 1 3 5.9999999999999998e-02 3.4489749503310705e+00 1.0112170726651956e+02 1.4148066561755050e+01 0 3 0
22787 1 2 0.0000000000000000e+00 1.2987937718608504e+00 1.0115008804347379e+02 1.3983245026199818e+01 0 3 0
22786 1 9 -1.2000000000000000e-01 9.8948431973208029e-01 1.0267095278608177e+02 1.4308873863660009e+01 0 3 0
22788 1 3 5.9999999999999998e-02 1.0972621670899632e+00 1.0295123532612358e+02 1.5374087226695984e+01 0 3 0
22789 1 3 5.9999999999999998e-02 1.7793000880412597e+00 1.0321919858264189e+02 1.3836153636448575e+01 0 3 0
25298 1 3 5.9999999999999998e-02 5.9585062560443065e+00 1.0232815645931349e+02 1.3804401223504605e+01 0 3 0
21569 1 8 2.9999999999999999e-02 4.5738631749111018e+00 1.0227590774550235e+02 1.6579578230112876e+01 0 3 0
25323 1 3 5.9999999999999998e-02 5.8104716396605740e+00 1.0435928207044016e+02 1.3099316278273569e+01 0 3 0
25314 1 3 5.9999999999999998e-02 5.9806973040225850e+00 1.0410190383506728e+02 1.5479108236109576e+01 0 3 0
21577 1 3 5.9999999999999998e-02 6.6204301137478017e-01 1.0108200435318739e+02 1.7934909834616011e+01 0 3 0
21567 1 7 1.6000000000000000e-01 5.1646018084285465e+00 1.0238321527363162e+02 1.7483491174163110e+01 0 3 0
21570 1 8 2.9999999999999999e-02 5.8247668828508132e+00 1.0152756238177206e+02 1.7668924541854196e+01 0 3 0
21568 1 8 2.9999999999999999e-02 5.8244917875955551e+00 1.0323903669180829e+02 1.7332721620150927e+01 0 3 0
21540 1 8 2.9999999999999999e-02 1.6964228769250318e+00 1.0417120163249790e+02 1.6755120520184544e+01 0 3 0
21579 1 3 5.9999999999999998e-02 1.8327598289866289e+00 1.0250379054195700e+02 1.8188202138282513e+01 0 3 0
22813 1 8 2.9999999999999999e-02 7.1154155609425951e+00 9.8769737055293135e+01 1.4336570348995432e+01 0 3 0
25265 1 4 5.1000000000000001e-01 1.1790488871617450e+01 9.8737439306083616e+01 1.5958887567340378e+01 0 3 0
25302 1 7 1.6000000000000000e-01 1.1357507365569438e+01 1.0144840129577736e+02 1.2366199877606391e+01 0 3 0
25299 1 3 5.9999999999999998e-02 6.6918090831045580e+00 1.0088147654632550e+02 1.3163033688585553e+01 0 3 0
25297 1 3 5.9999999999999998e-02 6.7791226569935485e+00 1.0229775589982664e+02 1.2310871529010118e+01 0 3 0
25303 1 8 2.9999999999999999e-02 1.1719690979564881e+01 1.0064829840680881e+02 1.3030800902921918e+01 0 3 0
25278 1 3 5.9999999999999998e-02 8.5133543227846200e+00 9.9271499028320704e+01 1.7131553557152767e+01 0 3 0
25279 1 3 5.9999999999999998e-02 9.1407735283039102e+00 9.9037405774775991e+01 1.5581692378345942e+01 0 3 0
25296 1 1 -1.7999999999999999e-01 6.8788344577304912e+00 1.0199894843058833e+02 1.3294804440519238e+01 0 3 0
25276 1 9 -1.2000000000000000e-01 9.3915829090248497e+00 9.9524350013656644e+01 1.6524920579402131e+01 0 3 0
25300 1 5 -4.2999999999999999e-01 8.9208505575643535e+00 1.0021752823333588e+02 1.2996440351780837e+01 0 3 0
25301 1 6 -3.3000000000000002e-01 1.0296691570464326e+01 1.0212833662655696e+02 1.2957713771422565e+01 0 3 0
25294 1 3 5.9999999999999998e-02 7.5092673847346800e+00 1.0070857015701969e+02 1.5355099800724389e+01 0 3 0
25295 1 4 5.1000000000000001e-01 9.1155961802598267e+00 1.0141590307111689e+02 1.3232647542872995e+01 0 3 0
25277 1 2 0.0000000000000000e+00 9.3084552854995977e+00 1.0117994252885808e+02 1.6412886749498973e+01 0 3 0
25291 1 9 -1.2000000000000000e-01 8.1237152757076121e+00 1.0162344637576676e+02 1.5524333339619616e+01 0 3 0
25281 1 1 -1.7999999999999999e-01 1.0659827237180069e+01 1.0173866431830510e+02 1.5938876691933570e+01 0 3 0
25293 1 3 5.9999999999999998e-02 7.4637323314789930e+00 1.0210464888147378e+02 1.6182350113301215e+01 0 3 0
25292 1 2 0.0000000000000000e+00 8.1531489012024636e+00 1.0227285828851792e+02 1.4078176187086774e+01 0 3 0
25309 1 3 5.9999999999999998e-02 9.1184220977824086e+00 1.0406375537748714e+02 1.3110665622985461e+01 0 3 0
25306 1 9 -1.2000000000000000e-01 8.5904256607754821e+00 1.0383093030559324e+02 1.4022035709166602e+01 0 3 0
25308 1 3 5.9999999999999998e-02 9.2584059236093594e+00 1.0399375547219768e+02 1.4844202920378557e+01 0 3 0
25284 1 3 5.9999999999999998e-02 1.0801983821309882e+01 1.0279216938377441e+02 1.5668139597348279e+01 0 3 0
25282 1 3 5.9999999999999998e-02 1.1089328597077412e+01 1.0124769600923936e+02 1.5101496352722233e+01 0 3 0
25283 1 3 5.9999999999999998e-02 1.1394561234066535e+01 1.0162716936969161e+02 1.6744516239056363e+01 0 3 0
25280 1 4 5.1000000000000001e-01 9.1475838243863610e+00 1.0186408121926208e+02 1.7845423713661681e+01 0 3 0
25628 1 3 5.9999999999999998e-02 1.1818605459909952e+01 1.0416848665878408e+02 1.7751738192039920e+01 0 3 0
25285 1 5 -4.2999999999999999e-01 9.4602602175425012e+00 1.0300341314317858e+02 1.8079305147164966e+01 0 3 0
32437 1 3 5.9999999999999998e-02 1.4423309681906055e+01 1.0005084871370387e+02 1.2260937550551903e+01 -1 3 0
25623 1 3 5.9999999999999998e-02 1.2634275022458102e+01 1.0407427651220640e+02 1.5413865696953930e+01 0 3 0
32439 1 3 5.9999999999999998e-02 1.4908900811632083e+01 9.8768549390139214e+01 1.3329356950848046e+01 -1 3 0
32436 1 1 -1.7999999999999999e-01 1.5046190845076369e+01 9.9161993928716726e+01 1.2383026565500151e+01 -1 3 0
25608 1 3 5.9999999999999998e-02 1.3039010803733014e+01 1.0402805053212725e+02 1.2569095017782486e+01 0 3 0
25271 1 6 -3.3000000000000002e-01 1.2752256079189264e+01 9.9512976027869883e+01 1.6348343265373881e+01 0 3 0
25273 1 8 2.9999999999999999e-02 1.3735509169452188e+01 1.0019264629812018e+02 1.4814383143548774e+01 0 3 0
25275 1 8 2.9999999999999999e-02 1.4677350277186520e+01 1.0018999495205314e+02 1.6239841331912107e+01 0 3 0
25272 1 7 1.6000000000000000e-01 1.3982692253292074e+01 9.9582367388282165e+01 1.5688323175832528e+01 0 3 0
25615 1 5 -4.2999999999999999e-01 1.4284139244443249e+01 1.0274899989996820e+02 1.4293284149055385e+01 0 3 0
25638 1 3 5.9999999999999998e-02 1.4426616663902806e+01 1.0318172220908828e+02 1.6987479434677187e+01 0 3 0
25610 1 4 5.1000000000000001e-01 1.4799719026972751e+01 1.0386173021052942e+02 1.4165669724698265e+01 0 3 0
25636 1 9 -1.2000000000000000e-01 1.4560476908916828e+01 1.0412351766261314e+02 1.7506503359187693e+01 0 3 0
25639 1 3 5.9999999999999998e-02 1.5471427513255227e+01 1.0449665467449375e+02 1.7146195033096912e+01 0 3 0
25616 1 6 -3.3000000000000002e-01 1.6105225099854263e+01 1.0404032886053683e+02 1.4033663413191366e+01 0 3 0
25654 1 3 5.9999999999999998e-02 1.6038757391694343e+01 1.0190736764063787e+02 1.8202803474613777e+01 0 3 0
32438 1 3 5.9999999999999998e-02 1.6004081870816826e+01 9.9679905424210844e+01 1.2238540760470466e+01 -1 3 0
21539 1 8 2.9999999999999999e-02 3.3717245495919697e+00 1.0491211146845066e+02 1.6484229287421424e+01 0 3 0
22773 1 3 5.9999999999999998e-02 3.0696692020592736e-01 1.0493329132745119e+02 1.2445815911121780e+01 0 3 0
21538 1 8 2.9999999999999999e-02 1.7634450083654578e+00 1.0558411988113799e+02 1.5824246931552347e+01 0 3 0
22774 1 3 5.9999999999999998e-02 7.5925848338027868e-01 1.0519646572290499e+02 1.4117518603687328e+01 0 3 0
25330 1 5 -4.2999999999999999e-01 3.7260017107056114e+00 1.0565180009493352e+02 1.3954330678244691e+01 0 3 0
21537 1 7 1.6000000000000000e-01 2.2487933004532210e+00 1.0507459153096653e+02 1.6665311347963740e+01 0 3 0
25325 1 4 5.1000000000000001e-01 4.3210756586945296e+00 1.0659866783457122e+02 1.3410444628405022e+01 0 3 0
25322 1 2 0.0000000000000000e+00 5.6199285368288070e+00 1.0640670162168517e+02 1.2508734578225473e+01 0 3 0
22764 1 3 5.9999999999999998e-02 4.9681186755648521e-01 1.0736697708094911e+02 1.2755060735274840e+01 0 3 0
25331 1 6 -3.3000000000000002e-01 3.9453661815997014e+00 1.0783174842221582e+02 1.3549187510382158e+01 0 3 0
25333 1 8 2.9999999999999999e-02 2.2364829425308077e+00 1.0730507796197240e+02 1.4657731365080764e+01 0 3 0
21535 1 5 -4.2999999999999999e-01 3.4510910113599755e+00 1.0747019159626872e+02 1.7443569095350860e+01 0 3 0
21536 1 6 -3.3000000000000002e-01 1.8373333009454962e+00 1.0576593562180165e+02 1.7776646006657693e+01 0 3 0
25312 1 3 5.9999999999999998e-02 6.1786195860630864e+00 1.0583724821029773e+02 1.5421276165760162e+01 0 3 0
21530 1 4 5.1000000000000001e-01 2.5519850227129370e+00 1.0686245811056733e+02 1.8130806760510684e+01 0 3 0
25313 1 3 5.9999999999999998e-02 7.4462849069643751e+00 1.0482916242384040e+02 1.6225884611623666e+01 0 3 0
25609 1 3 5.9999999999999998e-02 1.1894696315590036e+01 1.0496334779241649e+02 1.3366460090990294e+01 0 3 0
25311 1 1 -1.7999999999999999e-01 6.7292776292356740e+00 1.0493611399530737e+02 1.5393515706474224e+01 0 3 0
25307 1 2 0.0000000000000000e+00 7.5605835040903049e+00 1.0501210371220321e+02 1.4106461722929987e+01 0 3 0
25321 1 9 -1.2000000000000000e-01 6.5596884718020556e+00 1.0514334973694008e+02 1.2899418302961232e+01 0 3 0
25629 1 3 5.9999999999999998e-02 1.1388743702214631e+01 1.0580254960484177e+02 1.7415529668890024e+01 0 3 0
25310 1 4 5.1000000000000001e-01 8.4125573541655321e+00 1.0634565069699846e+02 1.4217990265361637e+01 0 3 0
25315 1 5 -4.2999999999999999e-01 9.0911149707304890e+00 1.0665435598883747e+02 1.3235365276744096e+01 0 3 0
25316 1 6 -3.3000000000000002e-01 8.4359784578522081e+00 1.0693374347991545e+02 1.5427678664452539e+01 0 3 0
25326 1 1 -1.7999999999999999e-01 6.4151685404084215e+00 1.0772501036122821e+02 1.2452661998658591e+01 0 3 0
25320 1 8 2.9999999999999999e-02 1.0401949208664817e+01 1.0756441458783965e+02 1.5083283176048299e+01 0 3 0
25317 1 7 1.6000000000000000e-01 9.5696117224612003e+00 1.0775603845997780e+02 1.5732587733950554e+01 0 3 0
25600 1 5 -4.2999999999999999e-01 1.1721534842149884e+01 1.0767675706976739e+02 1.3035017291068369e+01 0 3 0
25624 1 3 5.9999999999999998e-02 1.2189148607885992e+01 1.0570478395317974e+02 1.5412513721248301e+01 0 3 0
25626 1 1 -1.7999999999999999e-01 1.2214772802254890e+01 1.0520498515623164e+02 1.7818161086086352e+01 0 3 0
25318 1 8 2.9999999999999999e-02 9.8747469959476160e+00 1.0747832614529922e+02 1.6749061949820604e+01 0 3 0
25595 1 4 5.1000000000000001e-01 1.2591711846525875e+01 1.0740697622138337e+02 1.2212590423756780e+01 0 3 0
25606 1 9 -1.2000000000000000e-01 1.2909095256533982e+01 1.0507167410985929e+02 1.2942516969917824e+01 0 3 0
25607 1 2 0.0000000000000000e+00 1.3960632947544989e+01 1.0521089788731081e+02 1.4193173537119865e+01 0 3 0
25621 1 9 -1.2000000000000000e-01 1.3107456593764107e+01 1.0506394575194598e+02 1.5516727144513924e+01 0 3 0
25613 1 3 5.9999999999999998e-02 1.5652418087494972e+01 1.0637996890540063e+02 1.4761493694495254e+01 0 3 0
25612 1 3 5.9999999999999998e-02 1.5267398885699148e+01 1.0673698682176924e+02 1.3116497424686306e+01 0 3 0
[truncated: 10,687,595 more chars]
