# Supplementary material for: Thermodynamic driving forces in contact electrification between polymeric materials
Source: Nat Commun. 2024 Mar 23;15:2616. doi: 10.1038/s41467-024-46932-2 (PMC10960812; doi:10.1038/s41467-024-46932-2)
Supplement: Supplementary file 6 — Supplementary Dataset 3 [file 41467_2024_46932_MOESM6_ESM.zip › configuration_data/initial/PTFE/OH.data]

LAMMPS data file via write_data, version 3 Mar 2020, timestep = 20000079

45604 atoms
8 atom types
43602 bonds
4 bond types
81200 angles
4 angle types
118791 dihedrals
3 dihedral types

0.0000000000000000e+00 1.2950000000000000e+02 xlo xhi
0.0000000000000000e+00 1.2950000000000000e+02 ylo yhi
0.0000000000000000e+00 1.1000000000000000e+02 zlo zhi

Pair Coeffs # lj/cut/coul/long

1 0.066 3.5
2 0.066 3.5
3 0.053 2.95
4 0.053 2.95
5 0.15535 3.166
6 0 2.058
7 0.01195 3.81
8 0 1.0

Masses

1 12.011
2 12.011
3 18.998
4 18.998
5 15.9994
6 1.008
7 15.9994
8 1.008

Bond Coeffs # harmonic

1 268 1.529
2 367 1.36
3 600 1
4 600 1

Angle Coeffs # harmonic

1 58.35 112.7
2 77 109.1
3 50 109.5
4 75 109.47

Dihedral Coeffs # opls

1 0.3 -0.4 0.4 0
2 -2.5 0 0.25 0
3 1.3 -0.05 0.2 0

Atoms # full

4023 1 4 -1.2000000000000000e-01 4.2834778553922890e+00 3.5959752945155192e+00 4.2691336807716675e+00 1 0 0
4021 1 4 -1.2000000000000000e-01 4.7159656084013735e+00 3.8396706395079239e+00 1.4460360585328049e+00 1 0 0
4014 1 4 -1.2000000000000000e-01 2.4185803097629779e+00 5.2191926232883858e+00 2.5071965490855295e+00 1 0 0
4019 1 2 2.3999999999999999e-01 5.2503620298494127e+00 4.6794088881927713e+00 2.3745861209022445e+00 1 0 0
4022 1 2 2.3999999999999999e-01 5.4553791485890875e+00 3.9241529347281987e+00 3.6421674919718563e+00 1 0 0
4026 1 4 -1.2000000000000000e-01 5.6933902542614208e+00 1.7861962905475985e+00 2.5113503159918857e+00 1 0 0
4027 1 4 -1.2000000000000000e-01 6.1584581866909236e+00 2.0056385709301270e+00 4.6355892809221846e+00 1 0 0
4024 1 4 -1.2000000000000000e-01 6.1562637359506285e+00 4.7187147121771860e+00 4.5239995310815537e+00 1 0 0
4025 1 2 2.3999999999999999e-01 6.2793242307667825e+00 2.5514427717133534e+00 3.4279224476624099e+00 1 0 0
4020 1 4 -1.2000000000000000e-01 6.5107852073727148e+00 5.0785443925351315e+00 1.8214449069943324e+00 1 0 0
4030 1 4 -1.2000000000000000e-01 8.1714576394021172e+00 3.1045574751067564e+00 1.8508634623240170e+00 1 0 0
4028 1 2 2.3999999999999999e-01 7.8299486076694507e+00 2.6625878179049245e+00 3.1147997936411560e+00 1 0 0
4029 1 4 -1.2000000000000000e-01 8.4886001602525614e+00 3.3685521905849201e+00 4.0696221158950507e+00 1 0 0
4117 1 4 -1.2000000000000000e-01 1.0933755621895282e+01 4.7883472002039182e+00 3.0762513020683073e+00 1 0 0
4115 1 2 2.3999999999999999e-01 1.1901271147011357e+01 5.7710366242613764e+00 3.0987654070381683e+00 1 0 0
4035 1 4 -1.2000000000000000e-01 7.8017077194345248e+00 6.3091223773214866e-01 1.0478100599030162e+00 1 0 0
4031 1 2 2.3999999999999999e-01 8.5004922850444213e+00 1.2339582539976104e+00 3.2446089880797375e+00 1 0 0
4032 1 4 -1.2000000000000000e-01 8.2787946905950598e+00 8.5176490264727611e-01 4.5208952744576338e+00 1 0 0
4033 1 4 -1.2000000000000000e-01 9.8027118953553796e+00 1.4099404861863132e+00 2.9713047346246624e+00 1 0 0
4108 1 4 -1.2000000000000000e-01 1.2604694600537361e+01 3.8313983436424217e+00 5.1275186557575774e+00 1 0 0
4110 1 4 -1.2000000000000000e-01 1.2932691952700869e+01 2.8078522223337030e+00 2.6798321030392023e+00 1 0 0
4113 1 4 -1.2000000000000000e-01 1.3225101315560824e+01 5.1167432838383462e+00 1.1615862749413579e+00 1 0 0
4112 1 2 2.3999999999999999e-01 1.3268935759300028e+01 5.2235063830909843e+00 2.5053967456480137e+00 1 0 0
4109 1 2 2.3999999999999999e-01 1.3750336554313968e+01 3.8421064625599106e+00 3.0600672337026622e+00 1 0 0
4106 1 2 2.3999999999999999e-01 1.3869967683860830e+01 3.7508041492016337e+00 4.6125643641333038e+00 1 0 0
4111 1 4 -1.2000000000000000e-01 1.4996882530008794e+01 3.6758836486020350e+00 2.5280437966383844e+00 1 0 0
4107 1 4 -1.2000000000000000e-01 1.4504336750482828e+01 4.8699077966265065e+00 5.1344719320370054e+00 1 0 0
4098 1 4 -1.2000000000000000e-01 1.6935714105540548e+01 3.6597368770949585e+00 4.2288907054375198e+00 1 0 0
4100 1 2 2.3999999999999999e-01 1.5694734190356501e+01 1.6560940223684075e+00 4.5363929647256205e+00 1 0 0
4097 1 2 2.3999999999999999e-01 1.7025495911059235e+01 2.3942146865766882e+00 4.7061961876988114e+00 1 0 0
4102 1 4 -1.2000000000000000e-01 1.5406091807751899e+01 1.3562109517678971e+00 3.2256955235812890e+00 1 0 0
4096 1 4 -1.2000000000000000e-01 1.8080700250798092e+01 1.8096636540007438e+00 2.7924686277274695e+00 1 0 0
4094 1 2 2.3999999999999999e-01 1.8286673207595527e+01 1.7303931566788548e+00 4.1337950462530566e+00 1 0 0
4095 1 4 -1.2000000000000000e-01 1.8317835770192062e+01 4.3672319610978533e-01 4.5022728120244366e+00 1 0 0
4105 1 4 -1.2000000000000000e-01 1.3358781535641702e+01 1.4387130290913974e+00 5.0408992123501228e+00 1 0 0
4103 1 2 2.3999999999999999e-01 1.4403384024119868e+01 2.3549789896903808e+00 5.1895278167302319e+00 1 0 0
4101 1 4 -1.2000000000000000e-01 1.5912138820748380e+01 4.8425356543842746e-01 5.1762463427914263e+00 1 0 0
4114 1 4 -1.2000000000000000e-01 1.4321109918938962e+01 6.1113429071945093e+00 2.6662783527532712e+00 1 0 0
4092 1 4 -1.2000000000000000e-01 1.9500387150003561e+01 3.7977636886864343e+00 4.0256456001659950e+00 1 0 0
4091 1 2 2.3999999999999999e-01 1.9592511801353201e+01 2.5298346724363174e+00 4.5393451412303527e+00 1 0 0
4089 1 4 -1.2000000000000000e-01 2.0832297794237476e+01 2.2699600025012892e+00 2.7113846010998031e+00 1 0 0
4088 1 2 2.3999999999999999e-01 2.0965364017538654e+01 2.0385486546927738e+00 4.0210592215991019e+00 1 0 0
30090 1 4 -1.2000000000000000e-01 2.4239095225221565e+01 4.4049402583414992e+00 4.0246603413983228e+00 2 0 0
4087 1 4 -1.2000000000000000e-01 2.2705167883265766e+01 3.7541132155033874e-01 3.6519096692682109e+00 1 0 0
4085 1 2 2.3999999999999999e-01 2.1380052751982063e+01 5.5623646217770151e-01 4.1871660111184967e+00 1 0 0
4090 1 4 -1.2000000000000000e-01 2.1960114500512177e+01 2.9351406203703396e+00 4.4580655176975768e+00 1 0 0
4093 1 4 -1.2000000000000000e-01 1.9672922241317224e+01 2.6808324435393902e+00 5.8920970940718593e+00 1 0 0
30089 1 2 2.3999999999999999e-01 2.4521532827341950e+01 5.1601250361528654e+00 2.8648122044198789e+00 2 0 0
30091 1 4 -1.2000000000000000e-01 2.3602821487816708e+01 4.9448256338290673e+00 1.8804357556550106e+00 2 0 0
30096 1 4 -1.2000000000000000e-01 2.2430073742540728e+01 5.7421973168650835e+00 4.4970921420060561e+00 2 0 0
4082 1 2 2.3999999999999999e-01 2.1373903479208995e+01 1.0626026229914491e-01 5.6886266935850180e+00 1 0 0
30087 1 4 -1.2000000000000000e-01 2.5708027670862499e+01 3.5861640324751520e+00 1.7569345738834088e+00 2 0 0
30086 1 2 2.3999999999999999e-01 2.5858162258982876e+01 4.8809581307902006e+00 2.1548167279163679e+00 2 0 0
30081 1 4 -1.2000000000000000e-01 2.6534488128053994e+01 4.7841446057066426e+00 5.1696402859169490e+00 2 0 0
30082 1 4 -1.2000000000000000e-01 2.6695488184380604e+01 2.8840514441303000e+00 4.0775270394219296e+00 2 0 0
30080 1 2 2.3999999999999999e-01 2.7279123221726390e+01 4.1065237998334361e+00 4.2957423215558332e+00 2 0 0
30077 1 2 2.3999999999999999e-01 2.8691031472856690e+01 3.9446178654385986e+00 4.8690598906289324e+00 2 0 0
30078 1 4 -1.2000000000000000e-01 2.9561310157785648e+01 3.6075430120699901e+00 3.8896755316898064e+00 2 0 0
30079 1 4 -1.2000000000000000e-01 2.9037061437109109e+01 5.2236085212421175e+00 5.2699626569707734e+00 2 0 0
30083 1 2 2.3999999999999999e-01 2.7158692981839245e+01 4.8747295410280618e+00 2.9399657187661288e+00 2 0 0
30084 1 4 -1.2000000000000000e-01 2.8010800607928275e+01 4.4163788640201700e+00 1.9937843065456720e+00 2 0 0
31927 1 4 -1.2000000000000000e-01 2.7217848361183606e+01 5.2756990714582053e-01 2.7048807191270900e+00 1 0 0
31921 1 4 -1.2000000000000000e-01 2.9685002670046185e+01 7.2761271781598236e-01 3.1802618341208349e+00 1 0 0
30076 1 4 -1.2000000000000000e-01 2.8375444284008886e+01 1.6908481252475953e+00 5.6031240174712726e+00 2 0 0
30074 1 2 2.3999999999999999e-01 2.8666082599823451e+01 2.9469222458065172e+00 6.0532099787263487e+00 2 0 0
30088 1 4 -1.2000000000000000e-01 2.6084167180864839e+01 5.6694340702803805e+00 1.0809923394864296e+00 2 0 0
31920 1 4 -1.2000000000000000e-01 2.9427052142850002e+01 1.7670370055238160e-01 1.0240449918532033e+00 1 0 0
30072 1 4 -1.2000000000000000e-01 3.0855388034471378e+01 2.3073184968256513e+00 5.6795930266043557e+00 2 0 0
31905 1 4 -1.2000000000000000e-01 3.3568770091555280e+01 1.5344986861266317e+00 3.4981490775230561e+00 1 0 0
31906 1 4 -1.2000000000000000e-01 3.4694271213029353e+01 3.9746511565887549e-01 5.0429100099970450e+00 1 0 0
31900 1 4 -1.2000000000000000e-01 3.5475588082109780e+01 3.0657589113522699e+00 5.1194343201482484e+00 1 0 0
31899 1 4 -1.2000000000000000e-01 3.5146048985238693e+01 3.7858087406362744e+00 3.1871874957402868e+00 1 0 0
31904 1 2 2.3999999999999999e-01 3.4692328727983529e+01 7.3316830527719357e-01 3.7337948073493652e+00 1 0 0
31898 1 2 2.3999999999999999e-01 3.6017097728384876e+01 3.0538737581637316e+00 3.8741399846373050e+00 1 0 0
31901 1 2 2.3999999999999999e-01 3.5975036617324697e+01 1.5951609772170092e+00 3.3174876495535983e+00 1 0 0
31903 1 4 -1.2000000000000000e-01 3.6179350098583555e+01 1.6612698904721019e+00 1.9045183818034224e+00 1 0 0
31918 1 4 -1.2000000000000000e-01 3.1771386761461056e+01 3.7944160746063266e-01 1.7805851710389009e+00 1 0 0
31902 1 4 -1.2000000000000000e-01 3.7099513486908087e+01 1.0368989541450795e+00 3.9133273022139088e+00 1 0 0
43729 1377 6 4.2380000000000001e-01 4.2927976180906185e+01 3.8245993964949179e+01 5.2765198226654832e+01 0 0 0
31896 1 4 -1.2000000000000000e-01 3.6978511352482137e+01 5.0277302264427339e+00 4.2120316757279479e+00 1 0 0
31895 1 2 2.3999999999999999e-01 3.7313345554035578e+01 3.7717661603388257e+00 3.8158969726993592e+00 1 0 0
31893 1 4 -1.2000000000000000e-01 3.8543613514708866e+01 2.8049739872979793e+00 1.9943924829879656e+00 1 0 0
31897 1 4 -1.2000000000000000e-01 3.8197512247002095e+01 3.3493399672310575e+00 4.8217193733861912e+00 1 0 0
31892 1 2 2.3999999999999999e-01 3.8047277862157664e+01 3.9897060987551360e+00 2.4592123341862049e+00 1 0 0
31894 1 4 -1.2000000000000000e-01 3.7089951094752067e+01 4.4160394114122834e+00 1.5559959034680049e+00 1 0 0
31889 1 2 2.3999999999999999e-01 3.9195189027663737e+01 5.0642969330605272e+00 2.4122975783860703e+00 1 0 0
31890 1 4 -1.2000000000000000e-01 3.9707940345142227e+01 4.9384469613085979e+00 1.1253087502680463e+00 1 0 0
31886 1 2 2.3999999999999999e-01 4.0332990424573609e+01 5.1132280012487046e+00 3.4848356709045221e+00 1 0 0
31887 1 4 -1.2000000000000000e-01 3.9884013907822826e+01 5.7219389782025525e+00 4.6419032116197787e+00 1 0 0
31888 1 4 -1.2000000000000000e-01 4.0746099657755622e+01 3.8730640338819970e+00 3.8713211822945799e+00 1 0 0
31883 1 2 2.3999999999999999e-01 4.1488019537876802e+01 5.9448899383645815e+00 2.8444843718133286e+00 1 0 0
31884 1 4 -1.2000000000000000e-01 4.2122615800334700e+01 5.0768191755529450e+00 1.9719083647936548e+00 1 0 0
31420 1 4 -1.2000000000000000e-01 4.1611752717914300e+01 2.7817133929998926e-02 1.3683005512971425e+00 1 0 0
31882 1 4 -1.2000000000000000e-01 4.2875659031029272e+01 5.4652608157352613e+00 4.7210633302317921e+00 1 0 0
31417 1 4 -1.2000000000000000e-01 4.3095604703451620e+01 1.5693908334494673e+00 3.0346810833743953e+00 1 0 0
4015 1 4 -1.2000000000000000e-01 3.2342539462539142e+00 6.0379464020265337e+00 4.3392266030238398e+00 1 0 0
4013 1 2 2.3999999999999999e-01 3.1519333559324645e+00 6.1976100160168865e+00 2.9950938220287124e+00 1 0 0
4005 1 4 -1.2000000000000000e-01 9.7085018476358809e-01 6.7584945641216398e+00 5.1321801274969427e+00 1 0 0
4016 1 2 2.3999999999999999e-01 4.5757694734527670e+00 6.1082685610736975e+00 2.4157720809037984e+00 1 0 0
4018 1 4 -1.2000000000000000e-01 4.6732092516828212e+00 6.6336169426940881e+00 1.2127414405656622e+00 1 0 0
4017 1 4 -1.2000000000000000e-01 5.4402726860617134e+00 6.8463638066851820e+00 3.1774449113190668e+00 1 0 0
4010 1 2 2.3999999999999999e-01 2.4567425196921358e+00 7.6194697843760357e+00 2.6464941310879562e+00 1 0 0
4012 1 4 -1.2000000000000000e-01 2.4867349888873975e+00 7.8279448352247822e+00 1.3056068707821569e+00 1 0 0
4011 1 4 -1.2000000000000000e-01 3.2437814282474213e+00 8.6518571714721411e+00 3.1275461129839335e+00 1 0 0
4006 1 4 -1.2000000000000000e-01 1.3376165137306377e+00 9.0104192026140133e+00 4.9769099358265700e+00 1 0 0
4004 1 2 2.3999999999999999e-01 5.8377355729656477e-01 7.9624450773314219e+00 4.5512785929030910e+00 1 0 0
4007 1 2 2.3999999999999999e-01 9.6890867068680064e-01 7.8344710134904112e+00 3.0530711156712833e+00 1 0 0
4008 1 4 -1.2000000000000000e-01 5.0290946873877374e-01 8.9337280582448795e+00 2.3976066499529836e+00 1 0 0
4009 1 4 -1.2000000000000000e-01 3.4043186339222758e-01 6.7717334337088406e+00 2.5168704363097265e+00 1 0 0
3750 1 4 -1.2000000000000000e-01 1.5814884636060389e+00 1.1470868818839440e+01 2.7379715671113609e+00 1 0 0
32899 1 4 -1.2000000000000000e-01 7.2962514120924791e+00 9.1436028732550785e+00 4.3816833579727765e+00 1 0 0
4116 1 4 -1.2000000000000000e-01 1.2248374970064257e+01 6.2578319909469267e+00 4.3814515024398073e+00 1 0 0
4120 1 4 -1.2000000000000000e-01 1.0732736215027961e+01 6.5318120542096150e+00 1.2128073656542531e+00 1 0 0
4118 1 2 2.3999999999999999e-01 1.1250788933929943e+01 7.0301767168903346e+00 2.3587827700002757e+00 1 0 0
32897 1 2 2.3999999999999999e-01 8.1533757234389057e+00 1.0108509517337824e+01 4.7761527235203340e+00 1 0 0
4119 1 4 -1.2000000000000000e-01 1.0212937745404288e+01 7.4099102745489951e+00 3.1071245595390424e+00 1 0 0
32898 1 4 -1.2000000000000000e-01 9.0873203380031704e+00 1.0186830894732577e+01 3.7787702903692098e+00 1 0 0
4122 1 4 -1.2000000000000000e-01 1.1353177999044286e+01 9.2892841915766393e+00 1.5870424088604556e+00 1 0 0
4126 1 4 -1.2000000000000000e-01 1.1826773088121248e+01 9.0545319124611172e+00 4.3352162320629768e+00 1 0 0
32889 1 4 -1.2000000000000000e-01 1.0518272800203425e+01 1.2054020112930136e+01 4.3400501234462503e+00 1 0 0
4121 1 2 2.3999999999999999e-01 1.2211973928575885e+01 8.3195330206257623e+00 2.0723639154476565e+00 1 0 0
32902 1 4 -1.2000000000000000e-01 9.2922162612592398e+00 8.3832718607551602e+00 5.8462383637963429e+00 1 0 0
32895 1 4 -1.2000000000000000e-01 6.8671668595393305e+00 1.1603907365782327e+01 3.6094883648872016e+00 1 0 0
32894 1 2 2.3999999999999999e-01 7.4217562532010755e+00 1.1487326527889671e+01 4.8630343192156351e+00 1 0 0
32896 1 4 -1.2000000000000000e-01 6.3803856724981074e+00 1.1483110262300325e+01 5.7298331615964955e+00 1 0 0
4129 1 4 -1.2000000000000000e-01 1.2397214388136533e+01 1.1194716444482930e+01 3.0034911163893936e+00 1 0 0
4124 1 2 2.3999999999999999e-01 1.2804692491137390e+01 8.9887790450432252e+00 3.3810218560422181e+00 1 0 0
4123 1 4 -1.2000000000000000e-01 1.3179187178266982e+01 8.0429546884321983e+00 1.1354068495611114e+00 1 0 0
4127 1 2 2.3999999999999999e-01 1.3408087116069417e+01 1.0404662174307710e+01 3.2961257366946324e+00 1 0 0
4128 1 4 -1.2000000000000000e-01 1.3692034909776378e+01 1.0696543103831711e+01 4.6078966332712596e+00 1 0 0
4125 1 4 -1.2000000000000000e-01 1.3874908276338058e+01 8.2577062665387686e+00 3.8639851554948783e+00 1 0 0
4131 1 4 -1.2000000000000000e-01 1.4031570055186474e+01 1.0383536381746184e+01 1.0883054638524572e+00 1 0 0
4130 1 2 2.3999999999999999e-01 1.4661267888795120e+01 1.0558370018698023e+01 2.3055461315939842e+00 1 0 0
4132 1 4 -1.2000000000000000e-01 1.5684426917645313e+01 9.6806181031464700e+00 2.5304846410595192e+00 1 0 0
30111 1 4 -1.2000000000000000e-01 1.7614641619825299e+01 7.9764014882696728e+00 4.7447367345653628e+00 2 0 0
4137 1 4 -1.2000000000000000e-01 1.6470662534502843e+01 1.1663979327160593e+01 4.2109704702915645e+00 1 0 0
4135 1 4 -1.2000000000000000e-01 1.6367448719434282e+01 1.1826747178796316e+01 1.2218031668926805e+00 1 0 0
30115 1 4 -1.2000000000000000e-01 1.5617011005927214e+01 9.2291433258832498e+00 5.7017548012574970e+00 2 0 0
4133 1 2 2.3999999999999999e-01 1.5340630706645207e+01 1.2012702009351754e+01 2.1834831347209551e+00 1 0 0
30110 1 2 2.3999999999999999e-01 1.7845360957631708e+01 8.6089194731748329e+00 5.9356264004901957e+00 2 0 0
30112 1 4 -1.2000000000000000e-01 1.8334707243307214e+01 9.8245796726165651e+00 5.6499724997148153e+00 2 0 0
30106 1 4 -1.2000000000000000e-01 1.9819438203942362e+01 6.6420696575691753e+00 4.6626411745730882e+00 2 0 0
30092 1 2 2.3999999999999999e-01 2.4299879678873257e+01 6.6583351424871546e+00 3.3209923129883605e+00 2 0 0
30102 1 4 -1.2000000000000000e-01 2.0470273571024276e+01 9.1058123328239287e+00 4.1744832950967146e+00 2 0 0
30097 1 4 -1.2000000000000000e-01 2.2021205737683612e+01 7.0717432535055158e+00 2.8383272566943667e+00 2 0 0
30095 1 2 2.3999999999999999e-01 2.2829095879741786e+01 6.8300702468319203e+00 3.9009302007506697e+00 2 0 0
30101 1 2 2.3999999999999999e-01 2.1096161997558919e+01 8.4860378258768154e+00 5.2223293289846451e+00 2 0 0
30099 1 4 -1.2000000000000000e-01 2.2944804814373111e+01 9.1669203042193566e+00 4.0733353548493048e+00 2 0 0
30098 1 2 2.3999999999999999e-01 2.2537181376874116e+01 8.0903970776568102e+00 4.7434336080919666e+00 2 0 0
30093 1 4 -1.2000000000000000e-01 2.4531871089423330e+01 7.5663567872722668e+00 2.3169344912750973e+00 2 0 0
30103 1 4 -1.2000000000000000e-01 2.1182326812644099e+01 9.3569813175316980e+00 6.2651085451338187e+00 2 0 0
30100 1 4 -1.2000000000000000e-01 2.3371212136492414e+01 8.0413793226389032e+00 5.7840128170482359e+00 2 0 0
30104 1 2 2.3999999999999999e-01 2.0222625958470601e+01 7.3204267664523934e+00 5.7760938282240257e+00 2 0 0
30085 1 4 -1.2000000000000000e-01 2.7588876752020539e+01 6.2017604110239271e+00 3.1241821599769075e+00 2 0 0
30094 1 4 -1.2000000000000000e-01 2.5085585700145927e+01 6.8781721548779400e+00 4.3686733272788558e+00 2 0 0
32128 1 4 -1.2000000000000000e-01 2.5737599422880756e+01 1.0496985859352693e+01 4.1068469321456806e+00 1 0 0
32125 1 4 -1.2000000000000000e-01 2.7015139318327023e+01 1.0189800561993355e+01 1.6865012683095575e+00 1 0 0
32124 1 4 -1.2000000000000000e-01 2.7588689578338460e+01 8.7710701202715793e+00 3.1657276758188764e+00 1 0 0
32121 1 4 -1.2000000000000000e-01 2.9444293744597086e+01 9.6729140914802798e+00 1.2442644426539102e+00 1 0 0
32120 1 2 2.3999999999999999e-01 2.9164400747235344e+01 1.0451596387594268e+01 2.2952308187353911e+00 1 0 0
32123 1 2 2.3999999999999999e-01 2.7746882603977905e+01 1.0112907430697943e+01 2.7851896659408948e+00 1 0 0
32116 1 4 -1.2000000000000000e-01 3.0008916602214871e+01 8.0573957461963683e+00 3.0520377126426617e+00 1 0 0
32117 1 2 2.3999999999999999e-01 3.0326227515602781e+01 1.0356991948828707e+01 3.2669931869304452e+00 1 0 0
32119 1 4 -1.2000000000000000e-01 3.0068790577023215e+01 1.1263103097515065e+01 4.2283562767802332e+00 1 0 0
32114 1 2 2.3999999999999999e-01 3.0540634366098253e+01 8.9370108544334226e+00 3.9347014569610108e+00 1 0 0
32126 1 2 2.3999999999999999e-01 2.7062517528435524e+01 1.0938914988682150e+01 3.9783990394964603e+00 1 0 0
32122 1 4 -1.2000000000000000e-01 2.9122109038497712e+01 1.1714149862068290e+01 1.8429822935293043e+00 1 0 0
32115 1 4 -1.2000000000000000e-01 2.9739721434236383e+01 8.8585251043802486e+00 5.1197324836398197e+00 1 0 0
32127 1 4 -1.2000000000000000e-01 2.7673867482180292e+01 1.0643145543129657e+01 5.1200726321899639e+00 1 0 0
32118 1 4 -1.2000000000000000e-01 3.1428671322010402e+01 1.0664390059177267e+01 2.4591274444392330e+00 1 0 0
32111 1 2 2.3999999999999999e-01 3.1988462112916530e+01 8.5648170024840677e+00 4.2574685289337832e+00 1 0 0
32112 1 4 -1.2000000000000000e-01 3.2031554982298218e+01 7.3574878740068472e+00 4.7103394167150316e+00 1 0 0
32113 1 4 -1.2000000000000000e-01 3.2631306826612843e+01 8.5526527351516606e+00 3.0491354575732941e+00 1 0 0
32108 1 2 2.3999999999999999e-01 3.2721374438953177e+01 9.5312949118173051e+00 5.2822454663923324e+00 1 0 0
32109 1 4 -1.2000000000000000e-01 3.2598997485639210e+01 1.0817812884168848e+01 4.8943942875045758e+00 1 0 0
32107 1 4 -1.2000000000000000e-01 3.4846468995636869e+01 9.1335412753448679e+00 4.3996182287193344e+00 1 0 0
32103 1 4 -1.2000000000000000e-01 3.5183270774569920e+01 1.1531720091983830e+01 5.6152553257309288e+00 1 0 0
32105 1 2 2.3999999999999999e-01 3.4240748908835108e+01 9.3072387082018437e+00 5.5804578285727446e+00 1 0 0
32097 1 4 -1.2000000000000000e-01 3.6833143477597488e+01 8.0369810661022481e+00 5.7594053434589467e+00 1 0 0
31891 1 4 -1.2000000000000000e-01 3.8517915897888940e+01 6.2316013809958957e+00 2.5083620988828801e+00 1 0 0
32096 1 2 2.3999999999999999e-01 3.7291079035148925e+01 9.2760153303779358e+00 6.1764446913077009e+00 1 0 0
32098 1 4 -1.2000000000000000e-01 3.7470752047835248e+01 9.9364176432653117e+00 5.0601655610576275e+00 1 0 0
31885 1 4 -1.2000000000000000e-01 4.0994004070095542e+01 7.0207254493728026e+00 2.1757569322159416e+00 1 0 0
32094 1 4 -1.2000000000000000e-01 3.9282227992447794e+01 8.3044158761971758e+00 5.7644872160578355e+00 1 0 0
31881 1 4 -1.2000000000000000e-01 4.1818043738793129e+01 7.4473969973227465e+00 4.6056245998838978e+00 1 0 0
31880 1 2 2.3999999999999999e-01 4.2469547441713281e+01 6.5068838584702817e+00 3.8820183894835147e+00 1 0 0
3748 1 4 -1.2000000000000000e-01 4.3763154551726846e-01 1.3368743843899040e+01 1.2432554642041507e+00 1 0 0
3753 1 4 -1.2000000000000000e-01 3.0304290801728011e+00 1.2839033044355938e+01 1.0929643666989730e+00 1 0 0
3754 1 4 -1.2000000000000000e-01 4.1561341233780515e+00 1.2824051285238609e+01 2.8608847601335712e+00 1 0 0
3751 1 4 -1.2000000000000000e-01 1.8680458639726734e+00 1.2712002526286613e+01 4.3834766218877581e+00 1 0 0
3756 1 4 -1.2000000000000000e-01 2.1411328435839927e+00 1.5421744358014235e+01 1.4758382430593304e+00 1 0 0
3752 1 2 2.3999999999999999e-01 2.9797751425469565e+00 1.3374649553768680e+01 2.3463308241890051e+00 1 0 0
3755 1 2 2.3999999999999999e-01 3.1948399941675985e+00 1.4913641675524183e+01 2.2800421494128758e+00 1 0 0
3757 1 4 -1.2000000000000000e-01 4.3421057546634287e+00 1.4959763128512897e+01 1.5087641475982234e+00 1 0 0
3758 1 2 2.3999999999999999e-01 3.5005126593634985e+00 1.5730249136721859e+01 3.5309234351519652e+00 1 0 0
3759 1 4 -1.2000000000000000e-01 4.7193949293882174e+00 1.5499466987310734e+01 3.9922039875643405e+00 1 0 0
3760 1 4 -1.2000000000000000e-01 2.6965450460384215e+00 1.5312311745689884e+01 4.5261581417618872e+00 1 0 0
3749 1 2 2.3999999999999999e-01 1.7256738505310074e+00 1.2786341281408742e+01 3.0488455945374375e+00 1 0 0
3766 1 4 -1.2000000000000000e-01 5.6069641856533385e+00 1.7356795274153775e+01 2.2937296677794552e+00 1 0 0
3761 1 2 2.3999999999999999e-01 3.3358260123752643e+00 1.7275093830097024e+01 3.3620273507715837e+00 1 0 0
3765 1 4 -1.2000000000000000e-01 3.8512050830103330e+00 1.7839496457976871e+01 1.1487696561363290e+00 1 0 0
3763 1 4 -1.2000000000000000e-01 2.0501347488762676e+00 1.7636861403094954e+01 3.2209390998286556e+00 1 0 0
3764 1 2 2.3999999999999999e-01 4.3700880256586201e+00 1.7957767502461426e+01 2.3921105231210564e+00 1 0 0
3762 1 4 -1.2000000000000000e-01 3.6266792105758046e+00 1.7783112799860007e+01 4.5998881171240349e+00 1 0 0
3747 1 4 -1.2000000000000000e-01 1.2829747653208962e-01 1.4743908787790151e+01 2.9691508038330556e+00 1 0 0
3746 1 2 2.3999999999999999e-01 3.4064628005573211e-01 1.3434216809614206e+01 2.5830620504839739e+00 1 0 0
32892 1 4 -1.2000000000000000e-01 7.3875813778534738e+00 1.3786691488660923e+01 4.9088321829085926e+00 1 0 0
32890 1 4 -1.2000000000000000e-01 9.0580731856184240e+00 1.2717705281728987e+01 2.7861536909438627e+00 1 0 0
32888 1 2 2.3999999999999999e-01 9.5597562930845186e+00 1.2987586353037251e+01 4.0236535336074803e+00 1 0 0
32886 1 4 -1.2000000000000000e-01 1.1440539763286818e+01 1.4213462272609297e+01 3.3149278322222422e+00 1 0 0
32887 1 4 -1.2000000000000000e-01 9.5614247380416995e+00 1.5286020985087564e+01 3.4311460692058562e+00 1 0 0
32885 1 2 2.3999999999999999e-01 1.0314733054778896e+01 1.4355586373726954e+01 4.0801996763194675e+00 1 0 0
32891 1 2 2.3999999999999999e-01 8.2734996385296995e+00 1.2774895653591610e+01 5.0677688329598540e+00 1 0 0
32876 1 2 2.3999999999999999e-01 1.2328524589383667e+01 1.7015456082079822e+01 4.9444490954551830e+00 1 0 0
32878 1 4 -1.2000000000000000e-01 1.2638561786227489e+01 1.6573480447841522e+01 3.6614183341500621e+00 1 0 0
32875 1 4 -1.2000000000000000e-01 1.0246378022400966e+01 1.7784137244336033e+01 4.2527317310349515e+00 1 0 0
32873 1 2 2.3999999999999999e-01 1.1356949331423740e+01 1.8200056664207281e+01 4.9881365388104548e+00 1 0 0
32882 1 2 2.3999999999999999e-01 1.0749598710004438e+01 1.4853652008452098e+01 5.5221524639348685e+00 1 0 0
32879 1 2 2.3999999999999999e-01 1.2001194824193398e+01 1.5748361281445773e+01 5.7659855606875308e+00 1 0 0
4136 1 2 2.3999999999999999e-01 1.5870278798999262e+01 1.2668606562427808e+01 3.4848235429483085e+00 1 0 0
4134 1 4 -1.2000000000000000e-01 1.4405201500761144e+01 1.2870757356094453e+01 1.5848369613066482e+00 1 0 0
4138 1 4 -1.2000000000000000e-01 1.4847834616454747e+01 1.3143378496745646e+01 4.2796040872794689e+00 1 0 0
4140 1 4 -1.2000000000000000e-01 1.8022754763905127e+01 1.3269713329410429e+01 2.5277857059682947e+00 1 0 0
4143 1 4 -1.2000000000000000e-01 1.5260546139594503e+01 1.5565853878361343e+01 3.1193590608539785e+00 1 0 0
4144 1 4 -1.2000000000000000e-01 1.6157243369030706e+01 1.4694332922603719e+01 1.2649916839902309e+00 1 0 0
4142 1 2 2.3999999999999999e-01 1.6376521200416317e+01 1.4987005333956532e+01 2.5769845342567979e+00 1 0 0
4141 1 4 -1.2000000000000000e-01 1.7443473321747529e+01 1.4098638577677846e+01 4.5254186620862926e+00 1 0 0
4139 1 2 2.3999999999999999e-01 1.6965583685522301e+01 1.3718671351484531e+01 3.3323652762338138e+00 1 0 0
4145 1 2 2.3999999999999999e-01 1.7358243104099682e+01 1.6165611607349657e+01 2.3824977051425220e+00 1 0 0
4150 1 4 -1.2000000000000000e-01 1.7105990773858000e+01 1.6788639414586363e+01 4.6755591674197818e+00 1 0 0
4148 1 2 2.3999999999999999e-01 1.7974970621481315e+01 1.6829044758342445e+01 3.6823642386639137e+00 1 0 0
4146 1 4 -1.2000000000000000e-01 1.6753147441004646e+01 1.7108305287904525e+01 1.6317683698703622e+00 1 0 0
4147 1 4 -1.2000000000000000e-01 1.8384005842442576e+01 1.5636413580325506e+01 1.6357575747498756e+00 1 0 0
4151 1 2 2.3999999999999999e-01 1.8411340298174085e+01 1.8307399265645909e+01 3.5134154467136511e+00 1 0 0
32877 1 4 -1.2000000000000000e-01 1.3443133787328083e+01 1.7450946683685792e+01 5.5154926310088541e+00 1 0 0
32881 1 4 -1.2000000000000000e-01 1.3114513046023198e+01 1.4912396556262888e+01 5.7798638094894930e+00 1 0 0
4149 1 4 -1.2000000000000000e-01 1.9175484407479011e+01 1.6190794485191812e+01 3.9119873574996391e+00 1 0 0
4156 1 4 -1.2000000000000000e-01 2.0275691427745635e+01 1.7793403186926803e+01 2.0048736841239667e+00 1 0 0
32143 1 4 -1.2000000000000000e-01 2.4958923802747609e+01 1.7348425492655281e+01 2.8176002676028862e+00 1 0 0
32140 1 4 -1.2000000000000000e-01 2.5205332517651286e+01 1.5089842920247628e+01 4.3344071625352365e+00 1 0 0
32133 1 4 -1.2000000000000000e-01 2.5072664532009735e+01 1.3149505473715843e+01 2.6976011281993868e+00 1 0 0
32136 1 4 -1.2000000000000000e-01 2.5933134950188446e+01 1.5385316024440986e+01 1.5656323605477342e+00 1 0 0
32129 1 2 2.3999999999999999e-01 2.7019604471273286e+01 1.2519108776407892e+01 3.9591909278646780e+00 1 0 0
32134 1 4 -1.2000000000000000e-01 2.6908247989436713e+01 1.2821428166519221e+01 1.5895674064099901e+00 1 0 0
32130 1 4 -1.2000000000000000e-01 2.8256436532339929e+01 1.3061878908530923e+01 4.1088972679045295e+00 1 0 0
32142 1 4 -1.2000000000000000e-01 2.5678377006809406e+01 1.7734026536775630e+01 4.8674520681336304e+00 1 0 0
32141 1 2 2.3999999999999999e-01 2.6022375655381879e+01 1.7238693976653654e+01 3.6274681438939393e+00 1 0 0
32132 1 2 2.3999999999999999e-01 2.6414339821235675e+01 1.3271199697335774e+01 2.7438440557733239e+00 1 0 0
32138 1 2 2.3999999999999999e-01 2.6320026066882125e+01 1.5670582054180750e+01 3.8329458356221759e+00 1 0 0
32135 1 2 2.3999999999999999e-01 2.6678506752950071e+01 1.4882729869829921e+01 2.6077257143054662e+00 1 0 0
32139 1 4 -1.2000000000000000e-01 2.7254788172574074e+01 1.5540580380599359e+01 4.8028039076748490e+00 1 0 0
32137 1 4 -1.2000000000000000e-01 2.8022910611876100e+01 1.5039664578114708e+01 2.4202390454254483e+00 1 0 0
7978 1 4 -1.2000000000000000e-01 3.0170034613249985e+01 1.4690715732809576e+01 5.3647952422684924e+00 0 1 0
32145 1 4 -1.2000000000000000e-01 2.7271767288814537e+01 1.7659213341828877e+01 1.6577329809374932e+00 1 0 0
32146 1 4 -1.2000000000000000e-01 2.8453841999724634e+01 1.7799875722714987e+01 3.4551210602973752e+00 1 0 0
32131 1 4 -1.2000000000000000e-01 2.6263718317923509e+01 1.2907921380371233e+01 4.9840543664542727e+00 1 0 0
32144 1 2 2.3999999999999999e-01 2.7171789415961847e+01 1.8053954819640126e+01 2.9135102458132818e+00 1 0 0
7980 1 4 -1.2000000000000000e-01 3.0670695460333068e+01 1.7623591062748595e+01 5.6433822881339797e+00 0 1 0
7971 1 4 -1.2000000000000000e-01 3.0883389577872382e+01 1.5987776280785143e+01 3.3017982179148802e+00 0 1 0
7968 1 4 -1.2000000000000000e-01 3.2235549535687973e+01 1.4784784096851705e+01 1.7233533431387680e+00 0 1 0
7975 1 4 -1.2000000000000000e-01 3.2689159287375951e+01 1.4039675184363874e+01 4.3892395630957219e+00 0 1 0
7970 1 2 2.3999999999999999e-01 3.2210038785033774e+01 1.6133742696138519e+01 3.6220584504160755e+00 0 1 0
7973 1 2 2.3999999999999999e-01 3.2544989904285742e+01 1.5234365958855921e+01 4.8642479889256238e+00 0 1 0
7965 1 4 -1.2000000000000000e-01 3.4684215956177006e+01 1.4202481940985765e+01 2.9666172467657104e+00 0 1 0
7967 1 2 2.3999999999999999e-01 3.2966007898213086e+01 1.5776916233638900e+01 2.3092417383746171e+00 0 1 0
7964 1 2 2.3999999999999999e-01 3.4478050283742014e+01 1.5401821719593752e+01 2.3404984421469877e+00 0 1 0
7969 1 4 -1.2000000000000000e-01 3.2936489986071663e+01 1.6796397877491657e+01 1.4228425977363017e+00 0 1 0
7972 1 4 -1.2000000000000000e-01 3.2377443862897238e+01 1.7481935687735835e+01 3.9211832169836107e+00 0 1 0
7963 1 4 -1.2000000000000000e-01 3.4945352988311960e+01 1.7415302210008541e+01 3.6411342947337331e+00 0 1 0
7966 1 4 -1.2000000000000000e-01 3.4835021884275591e+01 1.5032688648390842e+01 1.1225208864508718e+00 0 1 0
7961 1 2 2.3999999999999999e-01 3.5492563426540833e+01 1.6554203842066663e+01 2.7479600848763641e+00 0 1 0
7962 1 4 -1.2000000000000000e-01 3.5682872616066852e+01 1.7302592777251508e+01 1.6350189834734381e+00 0 1 0
7974 1 4 -1.2000000000000000e-01 3.3735851420034152e+01 1.5722909093169935e+01 5.4076704976331689e+00 0 1 0
7960 1 4 -1.2000000000000000e-01 3.6641280414604701e+01 1.5552392739882480e+01 4.6246849105965762e+00 0 1 0
7958 1 2 2.3999999999999999e-01 3.6859893750253292e+01 1.6115669182536251e+01 3.3854424475956133e+00 0 1 0
7976 1 2 2.3999999999999999e-01 3.1293803200644295e+01 1.5274740251289083e+01 5.9085428358775198e+00 0 1 0
7950 1 4 -1.2000000000000000e-01 3.9256851470900358e+01 1.2951600380024164e+01 3.3845259118124447e+00 0 1 0
7947 1 4 -1.2000000000000000e-01 4.1668552064654470e+01 1.2299512053447829e+01 1.8568173208524101e+00 0 1 0
7959 1 4 -1.2000000000000000e-01 3.7565009527023022e+01 1.7271247073963387e+01 3.5774275832283204e+00 0 1 0
7951 1 4 -1.2000000000000000e-01 3.9357939754309911e+01 1.3254705037596706e+01 1.2301687328535340e+00 0 1 0
7956 1 4 -1.2000000000000000e-01 3.7204878128138695e+01 1.3819822837366305e+01 2.6883711178954619e+00 0 1 0
7945 1 4 -1.2000000000000000e-01 4.1813148699796137e+01 1.3329381544915831e+01 4.5334543623145018e+00 0 1 0
7957 1 4 -1.2000000000000000e-01 3.7476889685277051e+01 1.5429000538580537e+01 1.1892660381914835e+00 0 1 0
7955 1 2 2.3999999999999999e-01 3.7635815066389412e+01 1.5074098245251948e+01 2.5212095266797636e+00 0 1 0
7946 1 2 2.3999999999999999e-01 4.1337016486762892e+01 1.3619819401679067e+01 2.1851022373278419e+00 0 1 0
7949 1 2 2.3999999999999999e-01 3.9772215814662111e+01 1.3715142549532711e+01 2.3953680145073868e+00 0 1 0
7954 1 4 -1.2000000000000000e-01 3.9557852744520147e+01 1.5549625980181998e+01 3.8496088996986213e+00 0 1 0
7952 1 2 2.3999999999999999e-01 3.9178175710912626e+01 1.5148802535852552e+01 2.5845314108623496e+00 0 1 0
7953 1 4 -1.2000000000000000e-01 3.9674797898430839e+01 1.6079891849560131e+01 1.6655077467902364e+00 0 1 0
7944 1 4 -1.2000000000000000e-01 4.1945842303211109e+01 1.5366869918111039e+01 3.6118809066395441e+00 0 1 0
7948 1 4 -1.2000000000000000e-01 4.1649206434001655e+01 1.4292324389270014e+01 1.0532052843368993e+00 0 1 0
7943 1 2 2.3999999999999999e-01 4.2256484516583981e+01 1.4015004093654500e+01 3.4470355850783663e+00 0 1 0
7929 1 4 -1.2000000000000000e-01 4.2616341192014374e+01 1.7922972900147840e+01 3.2399227059757512e+00 0 1 0
3769 1 4 -1.2000000000000000e-01 5.4382000006196733e+00 1.9611169343383178e+01 3.7847933774648266e+00 1 0 0
3767 1 2 2.3999999999999999e-01 4.8188355861274275e+00 1.9498116426531567e+01 2.5852635946620164e+00 1 0 0
3770 1 2 2.3999999999999999e-01 3.7060406582526588e+00 2.0572849046244215e+01 2.4060426481205610e+00 1 0 0
3771 1 4 -1.2000000000000000e-01 2.6718674471356714e+00 2.0222187174818131e+01 3.1810103187286405e+00 1 0 0
3773 1 2 2.3999999999999999e-01 4.0392269804623222e+00 2.2004574505101122e+01 2.8463177473482504e+00 1 0 0
3772 1 4 -1.2000000000000000e-01 3.3653398285905016e+00 2.0606466238449542e+01 1.0611483040132441e+00 1 0 0
3775 1 4 -1.2000000000000000e-01 4.4176442378019614e+00 2.1979846961026194e+01 4.1218035753378430e+00 1 0 0
3774 1 4 -1.2000000000000000e-01 5.1684740787221504e+00 2.2276580044767154e+01 2.0978585143659774e+00 1 0 0
3776 1 2 2.3999999999999999e-01 2.9359283381087611e+00 2.3046269603189771e+01 2.5817279231478341e+00 1 0 0
3778 1 4 -1.2000000000000000e-01 2.8778375295106882e+00 2.3219070139031235e+01 1.2184676091907070e+00 1 0 0
3777 1 4 -1.2000000000000000e-01 1.6841289056483217e+00 2.2608273998393177e+01 2.9929885892379171e+00 1 0 0
3768 1 4 -1.2000000000000000e-01 5.8562125639737639e+00 1.9771220845002244e+01 1.7326489268072451e+00 1 0 0
3781 1 4 -1.2000000000000000e-01 2.7101582036094722e+00 2.4521470967719790e+01 4.4792816065182262e+00 1 0 0
3779 1 2 2.3999999999999999e-01 3.1486524569742396e+00 2.4490676136190999e+01 3.2089997670316213e+00 1 0 0
3790 1 4 -1.2000000000000000e-01 8.7829130328283780e-02 2.4432168749671479e+01 4.1771536203946855e+00 1 0 0
32874 1 4 -1.2000000000000000e-01 1.1979375573987634e+01 1.9161236964067449e+01 4.3234168236936501e+00 1 0 0
32862 1 4 -1.2000000000000000e-01 9.0909883244777525e+00 2.2521933384802864e+01 4.8563893875350646e+00 1 0 0
32865 1 4 -1.2000000000000000e-01 9.2183403646149102e+00 2.0118872625157721e+01 4.2852745171438968e+00 1 0 0
32863 1 4 -1.2000000000000000e-01 7.0709788990855307e+00 2.1656477217503600e+01 5.0327103513447238e+00 1 0 0
32869 1 4 -1.2000000000000000e-01 1.1160535268866321e+01 2.1234852940518820e+01 6.0421562392939290e+00 1 0 0
32861 1 2 2.3999999999999999e-01 8.2511341025425722e+00 2.1771852305522096e+01 5.6341253069776309e+00 1 0 0
32864 1 2 2.3999999999999999e-01 8.9604829899678524e+00 2.0356005022059158e+01 5.6202160973167112e+00 1 0 0
32854 1 4 -1.2000000000000000e-01 7.2336338627341545e+00 2.4221310817566071e+01 4.5313732627181293e+00 1 0 0
4153 1 4 -1.2000000000000000e-01 1.7265050839002079e+01 1.9083828610857402e+01 3.5333438817463247e+00 1 0 0
32811 1 4 -1.2000000000000000e-01 1.2993355974867420e+01 2.4195586777922717e+01 5.2867317386396158e+00 1 0 0
32808 1 4 -1.2000000000000000e-01 1.4075791802295234e+01 2.1683885172459860e+01 4.0276100124418122e+00 1 0 0
32804 1 2 2.3999999999999999e-01 1.5653990651881928e+01 2.2313486385351293e+01 5.6049340080547365e+00 1 0 0
32805 1 4 -1.2000000000000000e-01 1.6223206349173992e+01 2.1138228202532520e+01 5.1849217821820881e+00 1 0 0
32807 1 2 2.3999999999999999e-01 1.4824887455930735e+01 2.2801674020738339e+01 4.3751581258616934e+00 1 0 0
32809 1 4 -1.2000000000000000e-01 1.5690426386499459e+01 2.3002728475167192e+01 3.3599949154137048e+00 1 0 0
32806 1 4 -1.2000000000000000e-01 1.6661542715266730e+01 2.3194129960131932e+01 5.8676220767526246e+00 1 0 0
32810 1 2 2.3999999999999999e-01 1.4042826691856460e+01 2.4170995195529429e+01 4.3876623333007023e+00 1 0 0
32812 1 4 -1.2000000000000000e-01 1.3411304589741134e+01 2.4228757908003708e+01 3.1919737861249029e+00 1 0 0
4162 1 4 -1.2000000000000000e-01 1.8297908703818450e+01 2.1423256329737413e+01 1.4048062397140226e+00 1 0 0
4168 1 4 -1.2000000000000000e-01 1.8228791829241175e+01 2.4071277001099428e+01 1.9352341980893448e+00 1 0 0
4155 1 4 -1.2000000000000000e-01 1.8473186116752949e+01 1.8720048737532132e+01 1.1186247976313908e+00 1 0 0
4152 1 4 -1.2000000000000000e-01 1.9098107423124134e+01 1.8547450228912979e+01 4.6610473912217918e+00 1 0 0
4154 1 2 2.3999999999999999e-01 1.9303463063476709e+01 1.8708212319326758e+01 2.2090631277342259e+00 1 0 0
4167 1 4 -1.2000000000000000e-01 1.8889525966918860e+01 2.3872375587410215e+01 4.0173448785544990e+00 1 0 0
4161 1 4 -1.2000000000000000e-01 1.8556974207548315e+01 2.1242614969650958e+01 3.5901996434065886e+00 1 0 0
4160 1 2 2.3999999999999999e-01 1.9200845027141170e+01 2.1339657013550859e+01 2.4422100092811387e+00 1 0 0
4166 1 2 2.3999999999999999e-01 1.9329195821508520e+01 2.3977580310488293e+01 2.7551249173163797e+00 1 0 0
4159 1 4 -1.2000000000000000e-01 2.1064574577156311e+01 1.9980808469076951e+01 3.1250460996242855e+00 1 0 0
4157 1 2 2.3999999999999999e-01 2.0032172665449650e+01 2.0052077742618341e+01 2.2893013417796992e+00 1 0 0
4158 1 4 -1.2000000000000000e-01 2.0550157753911037e+01 2.0313913548764781e+01 1.0457299776044480e+00 1 0 0
4163 1 2 2.3999999999999999e-01 2.0102379421007065e+01 2.2679300529333620e+01 2.3933141419956683e+00 1 0 0
4164 1 4 -1.2000000000000000e-01 2.0646114297894592e+01 2.2928074286271432e+01 1.1703304560248653e+00 1 0 0
4165 1 4 -1.2000000000000000e-01 2.1172503446925845e+01 2.2640267656568348e+01 3.2271617636032963e+00 1 0 0
32154 1 4 -1.2000000000000000e-01 2.4375948901649231e+01 2.1699626399095806e+01 1.1504068231923075e+00 1 0 0
8014 1 4 -1.2000000000000000e-01 2.1934426922490601e+01 2.0877546375710875e+01 5.6030131290685583e+00 0 1 0
8020 1 4 -1.2000000000000000e-01 2.0705746797833424e+01 2.3487336682079775e+01 5.6247677872996498e+00 0 1 0
32151 1 4 -1.2000000000000000e-01 2.4515912141525455e+01 1.9843748261963199e+01 2.9728668195244206e+00 1 0 0
32160 1 4 -1.2000000000000000e-01 2.3806290925778825e+01 2.3945239891955598e+01 2.2627886664031642e+00 1 0 0
32158 1 4 -1.2000000000000000e-01 2.4678602517856930e+01 2.2239578888219729e+01 3.8335638757592494e+00 1 0 0
32152 1 4 -1.2000000000000000e-01 2.5605834719237468e+01 1.9367153864871256e+01 1.0685172996286185e+00 1 0 0
32153 1 2 2.3999999999999999e-01 2.5567385649724692e+01 2.1568872862295553e+01 1.7964668697615509e+00 1 0 0
32155 1 4 -1.2000000000000000e-01 2.6705317684127202e+01 2.1820433522795252e+01 1.0301274916094842e+00 1 0 0
32159 1 2 2.3999999999999999e-01 2.5129446442902069e+01 2.4095823442199670e+01 2.4800438921678118e+00 1 0 0
32150 1 2 2.3999999999999999e-01 2.5670669483989499e+01 2.0087178699530149e+01 2.2460393555857494e+00 1 0 0
32161 1 4 -1.2000000000000000e-01 2.5754708709941575e+01 2.4282820671966885e+01 1.2737323591839749e+00 1 0 0
32156 1 2 2.3999999999999999e-01 2.5548063449379406e+01 2.2622718167936725e+01 2.8859850325558147e+00 1 0 0
32147 1 2 2.3999999999999999e-01 2.6982432024391272e+01 1.9590780520909668e+01 3.0278631140691425e+00 1 0 0
32149 1 4 -1.2000000000000000e-01 2.6777546079299963e+01 2.0003782576344630e+01 4.4039899994502933e+00 1 0 0
32148 1 4 -1.2000000000000000e-01 2.8069660013903672e+01 2.0242310991492310e+01 2.6136411870467566e+00 1 0 0
32157 1 4 -1.2000000000000000e-01 2.6837331819442856e+01 2.2826737265159654e+01 3.3720219501922775e+00 1 0 0
7846 1 4 -1.2000000000000000e-01 2.8949302439620521e+01 2.2883429210928579e+01 5.5914463989335319e+00 0 1 0
7851 1 4 -1.2000000000000000e-01 2.9987375972740921e+01 2.2990875519798681e+01 3.2009139292477657e+00 0 1 0
7848 1 4 -1.2000000000000000e-01 3.0665476296805931e+01 2.0845497051948509e+01 4.6774433056127780e+00 0 1 0
7844 1 2 2.3999999999999999e-01 3.0168600200495380e+01 2.2632061171181384e+01 6.1373850627733084e+00 0 1 0
7847 1 2 2.3999999999999999e-01 3.1149344453188988e+01 2.2045007191529304e+01 5.0297417433770208e+00 0 1 0
7850 1 2 2.3999999999999999e-01 3.1236316036662799e+01 2.2902684525239373e+01 3.7102278991764317e+00 0 1 0
7852 1 4 -1.2000000000000000e-01 3.1944886761587675e+01 2.2125091643986323e+01 2.9438065430063278e+00 0 1 0
7849 1 4 -1.2000000000000000e-01 3.2393963089812303e+01 2.1926241265461922e+01 5.5439122037286950e+00 0 1 0
1263 1 4 -1.2000000000000000e-01 3.6059082194230179e+01 2.4437079268271834e+01 5.8267727826026077e+00 1 0 0
1252 1 4 -1.2000000000000000e-01 3.6420270388683697e+01 2.0514527488126358e+01 5.1895427589016929e+00 1 0 0
7853 1 2 2.3999999999999999e-01 3.1836681883817935e+01 2.4319896376736011e+01 3.9199836380040245e+00 0 1 0
7858 1 4 -1.2000000000000000e-01 3.3005316582681694e+01 2.4563456630939992e+01 1.8582933046749937e+00 0 1 0
7854 1 4 -1.2000000000000000e-01 3.3055062927285839e+01 2.4327804006005142e+01 4.5968172607166640e+00 0 1 0
7920 1 4 -1.2000000000000000e-01 4.1558040851348743e+01 2.0109878078651715e+01 2.0108979099252711e+00 0 1 0
7914 1 4 -1.2000000000000000e-01 3.9521981092197962e+01 2.1426480190941536e+01 2.9775236769481483e+00 0 1 0
7919 1 2 2.3999999999999999e-01 4.2200604702806828e+01 2.1051037552442160e+01 2.8183370699798527e+00 0 1 0
7921 1 4 -1.2000000000000000e-01 4.2132659801995814e+01 2.0707195223676077e+01 4.1442124816742663e+00 0 1 0
7916 1 2 2.3999999999999999e-01 4.1618932872813915e+01 2.2504428772272686e+01 2.5408702008166908e+00 0 1 0
7913 1 2 2.3999999999999999e-01 4.0137705589423895e+01 2.2630577350152084e+01 3.0767559314059745e+00 0 1 0
7918 1 4 -1.2000000000000000e-01 4.1657999332823593e+01 2.2553857164881840e+01 1.2113705442879574e+00 0 1 0
1254 1 4 -1.2000000000000000e-01 3.7753632336907515e+01 2.2558240538901480e+01 5.6446957010786951e+00 1 0 0
7915 1 4 -1.2000000000000000e-01 4.0275130531077728e+01 2.2764080229678250e+01 4.4149736741885146e+00 0 1 0
7911 1 4 -1.2000000000000000e-01 3.9127416182682595e+01 2.3416114842712375e+01 1.2045152252721063e+00 0 1 0
7917 1 4 -1.2000000000000000e-01 4.2331779657614362e+01 2.3514932010479431e+01 3.1459091279225340e+00 0 1 0
7912 1 4 -1.2000000000000000e-01 3.7919702361954904e+01 2.3347224396201774e+01 3.0320882813447367e+00 0 1 0
7910 1 2 2.3999999999999999e-01 3.9147757137049979e+01 2.3669891856621227e+01 2.4896632641130698e+00 0 1 0
3786 1 4 -1.2000000000000000e-01 5.0793262185614307e-01 2.4934848631323323e+01 1.5179064180492385e+00 1 0 0
3780 1 4 -1.2000000000000000e-01 4.5216423883327579e+00 2.4780954356624260e+01 3.2845334113321005e+00 1 0 0
3782 1 2 2.3999999999999999e-01 2.4555335077345934e+00 2.5767982802436507e+01 2.6222731023469148e+00 1 0 0
3783 1 4 -1.2000000000000000e-01 2.9405169602250325e+00 2.6121622652851556e+01 1.3455526327141352e+00 1 0 0
3784 1 4 -1.2000000000000000e-01 2.8358412263164916e+00 2.6781467670825108e+01 3.5052672203089705e+00 1 0 0
3785 1 2 2.3999999999999999e-01 9.2499095915001717e-01 2.5810028350742833e+01 2.4341018168967090e+00 1 0 0
3612 1 4 -1.2000000000000000e-01 9.5607884617162442e-01 2.9428277449193583e+01 5.1879234732978361e+00 1 0 0
3787 1 4 -1.2000000000000000e-01 6.6181571269141570e-01 2.7060614089797696e+01 1.9959962673357350e+00 1 0 0
3789 1 4 -1.2000000000000000e-01 6.2192750973054822e-01 2.6467536783449539e+01 4.6812393248072830e+00 1 0 0
3788 1 2 2.3999999999999999e-01 5.3793950974964228e-02 2.5693808610265247e+01 3.7284564097795529e+00 1 0 0
32844 1 4 -1.2000000000000000e-01 5.2277154824031138e+00 2.8464431103346428e+01 4.9812690355704081e+00 1 0 0
32842 1 4 -1.2000000000000000e-01 6.2044639026436119e+00 3.1009907582489600e+01 4.4532486560261715e+00 1 0 0
32850 1 4 -1.2000000000000000e-01 5.5969275565160199e+00 2.6096516826863596e+01 6.1785790350009613e+00 1 0 0
32841 1 4 -1.2000000000000000e-01 6.1750941879093535e+00 2.9404194250371496e+01 2.8344698165784403e+00 1 0 0
32848 1 4 -1.2000000000000000e-01 6.5110086344855542e+00 2.6750447312077402e+01 3.7077119698033920e+00 1 0 0
32840 1 2 2.3999999999999999e-01 6.8000036675868065e+00 2.9791490790679514e+01 3.9968221299305617e+00 1 0 0
32838 1 4 -1.2000000000000000e-01 8.8497900570707522e+00 2.9218087513961265e+01 3.1370234964913157e+00 1 0 0
32827 1 4 -1.2000000000000000e-01 1.1126738503419954e+01 2.8500075621706724e+01 4.1195118043937562e+00 1 0 0
32847 1 4 -1.2000000000000000e-01 8.5900321258448997e+00 2.7310318129033433e+01 4.6596399087709948e+00 1 0 0
32846 1 2 2.3999999999999999e-01 7.2171781691040167e+00 2.7262191581020911e+01 4.7768180984735462e+00 1 0 0
32837 1 2 2.3999999999999999e-01 8.2685859979602707e+00 3.0266837963907712e+01 3.8042801793035670e+00 1 0 0
32836 1 4 -1.2000000000000000e-01 9.5502429731122653e+00 2.9898150337774798e+01 5.9271946739192867e+00 1 0 0
32828 1 2 2.3999999999999999e-01 1.1475453351351891e+01 3.0794834772559323e+01 3.5969699911228816e+00 1 0 0
32829 1 4 -1.2000000000000000e-01 1.0866701496946799e+01 3.0697984083381847e+01 2.3703643628783464e+00 1 0 0
32843 1 2 2.3999999999999999e-01 6.6108718391531172e+00 2.8689055522523986e+01 5.0964755644640762e+00 1 0 0
32825 1 2 2.3999999999999999e-01 1.2065575059470724e+01 2.9454756336147931e+01 4.0943728679832532e+00 1 0 0
32834 1 2 2.3999999999999999e-01 9.1735054332806847e+00 3.0832290264026554e+01 4.9332124600594405e+00 1 0 0
32853 1 4 -1.2000000000000000e-01 8.9878813121357535e+00 2.5040492144174920e+01 5.6938728335982169e+00 1 0 0
32849 1 2 2.3999999999999999e-01 6.9557807055303860e+00 2.6225215104205805e+01 5.9184929461381532e+00 1 0 0
32852 1 2 2.3999999999999999e-01 7.6145197938194054e+00 2.4827614544904957e+01 5.7162097012790687e+00 1 0 0
32823 1 4 -1.2000000000000000e-01 1.2804442668546539e+01 2.9103550251297030e+01 1.9294291217912494e+00 1 0 0
32820 1 4 -1.2000000000000000e-01 1.2315992987793493e+01 2.6683464679549651e+01 3.0195764328848935e+00 1 0 0
32814 1 4 -1.2000000000000000e-01 1.5835590231919941e+01 2.5779023968261370e+01 3.9326139832964482e+00 1 0 0
32822 1 2 2.3999999999999999e-01 1.3134974033248410e+01 2.8825284522387655e+01 3.2285720271908351e+00 1 0 0
32826 1 4 -1.2000000000000000e-01 1.2606453476452709e+01 2.9620244022381563e+01 5.3133494191463511e+00 1 0 0
32813 1 2 2.3999999999999999e-01 1.4814425196554014e+01 2.5495714478319609e+01 4.7754491739072327e+00 1 0 0
32815 1 4 -1.2000000000000000e-01 1.5324682790403251e+01 2.5352067785246049e+01 5.9778477745380911e+00 1 0 0
32818 1 4 -1.2000000000000000e-01 1.2968422706316421e+01 2.6834541144883318e+01 5.7311292430868148e+00 1 0 0
32819 1 2 2.3999999999999999e-01 1.3442005413555712e+01 2.7332030816949271e+01 3.4050600576079320e+00 1 0 0
32821 1 4 -1.2000000000000000e-01 1.4352540904469855e+01 2.7047266002334258e+01 2.4513300568183887e+00 1 0 0
32816 1 2 2.3999999999999999e-01 1.4026374603847435e+01 2.6918347244316365e+01 4.8091712512558482e+00 1 0 0
32817 1 4 -1.2000000000000000e-01 1.4991615638832586e+01 2.7844836563596722e+01 5.1897233430763405e+00 1 0 0
32824 1 4 -1.2000000000000000e-01 1.4313815996652270e+01 2.9429993778132523e+01 3.3777006292157798e+00 1 0 0
4180 1 4 -1.2000000000000000e-01 1.8819866196230393e+01 2.9128246888136211e+01 1.1966261567940200e+00 1 0 0
4179 1 4 -1.2000000000000000e-01 1.8452551164840347e+01 2.9499217300356310e+01 3.3298490223215289e+00 1 0 0
4173 1 4 -1.2000000000000000e-01 1.8304708925616573e+01 2.6701152668316670e+01 3.4255924497090819e+00 1 0 0
4174 1 4 -1.2000000000000000e-01 1.8891204102454051e+01 2.6852001647018835e+01 1.2787787824327992e+00 1 0 0
4172 1 2 2.3999999999999999e-01 1.9329206089615145e+01 2.6683763750457711e+01 2.5757791753520798e+00 1 0 0
4178 1 2 2.3999999999999999e-01 1.9414404216383101e+01 2.9260874920511522e+01 2.3973905810330578e+00 1 0 0
4170 1 4 -1.2000000000000000e-01 2.0896013459251773e+01 2.5200173783411564e+01 1.5367111481232261e+00 1 0 0
4169 1 2 2.3999999999999999e-01 2.0197203741031288e+01 2.5311263005304632e+01 2.6699137446438139e+00 1 0 0
4171 1 4 -1.2000000000000000e-01 2.1073988854102137e+01 2.5278830601777358e+01 3.6915985410132546e+00 1 0 0
4175 1 2 2.3999999999999999e-01 2.0220097991062566e+01 2.7956532538981588e+01 2.7660017324301251e+00 1 0 0
4177 1 4 -1.2000000000000000e-01 2.0704380135153816e+01 2.8038480411391234e+01 4.0013478409687124e+00 1 0 0
4176 1 4 -1.2000000000000000e-01 2.1285087457963812e+01 2.7880990991977598e+01 1.9804645347083372e+00 1 0 0
4185 1 4 -1.2000000000000000e-01 2.2435781298819396e+01 3.0065198266293368e+01 3.2412181408175154e+00 1 0 0
4181 1 2 2.3999999999999999e-01 2.0304037688559482e+01 3.0516742894007905e+01 2.2666197810232260e+00 1 0 0
4183 1 4 -1.2000000000000000e-01 2.1078021210085016e+01 3.0363115071962113e+01 1.1743634168448014e+00 1 0 0
4186 1 4 -1.2000000000000000e-01 2.0757955422379002e+01 3.0548938416173065e+01 4.5451164563718196e+00 1 0 0
8026 1 4 -1.2000000000000000e-01 1.9284046991743359e+01 2.5795947403664513e+01 6.0886064285632555e+00 0 1 0
32166 1 4 -1.2000000000000000e-01 2.3472888736233735e+01 2.6525672982926217e+01 3.3845552537333714e+00 1 0 0
32170 1 4 -1.2000000000000000e-01 2.4431445141634519e+01 2.8898295078507843e+01 3.7846910561298568e+00 1 0 0
32169 1 4 -1.2000000000000000e-01 2.4857759856185535e+01 2.7509265152859832e+01 5.4754931794152411e+00 1 0 0
32164 1 4 -1.2000000000000000e-01 2.4871084311812840e+01 2.4818652514152976e+01 4.6855373653037331e+00 1 0 0
32165 1 2 2.3999999999999999e-01 2.4836101833021267e+01 2.6627159719388896e+01 3.2217052025813917e+00 1 0 0
32162 1 2 2.3999999999999999e-01 2.5402131734873752e+01 2.5273628771855819e+01 3.5424161105012568e+00 1 0 0
32168 1 2 2.3999999999999999e-01 2.5204312247640743e+01 2.7775695663092563e+01 4.1531310565474833e+00 1 0 0
32167 1 4 -1.2000000000000000e-01 2.5159984557179840e+01 2.7014110111922136e+01 1.9295433662701102e+00 1 0 0
32163 1 4 -1.2000000000000000e-01 2.6773999514246800e+01 2.5472538153045758e+01 3.6696240355287864e+00 1 0 0
32172 1 4 -1.2000000000000000e-01 2.7211826216363036e+01 2.8311187938714255e+01 2.7038830013299742e+00 1 0 0
32171 1 2 2.3999999999999999e-01 2.6682770595311400e+01 2.8359069570376402e+01 4.0167954765037219e+00 1 0 0
32173 1 4 -1.2000000000000000e-01 2.7416380103120641e+01 2.7599185829338676e+01 4.8780401275018432e+00 1 0 0
32174 1 2 2.3999999999999999e-01 2.6966492731513210e+01 2.9785453183608240e+01 4.5540961443120791e+00 1 0 0
32176 1 4 -1.2000000000000000e-01 2.6769165846329166e+01 2.9871353197498308e+01 5.8855126127701602e+00 1 0 0
32175 1 4 -1.2000000000000000e-01 2.8307631097291601e+01 2.9907665421592636e+01 4.3567866225737069e+00 1 0 0
7864 1 4 -1.2000000000000000e-01 3.0520427786211194e+01 2.8021010559748387e+01 2.6166544806544367e+00 0 1 0
32179 1 4 -1.2000000000000000e-01 2.6508815255855410e+01 3.0774113981884561e+01 2.5218839603705683e+00 1 0 0
7855 1 4 -1.2000000000000000e-01 3.1014179106593559e+01 2.5062227476876384e+01 4.6867564941933360e+00 0 1 0
7867 1 4 -1.2000000000000000e-01 3.1378847209673438e+01 3.0171634889532097e+01 3.8087847604855036e+00 0 1 0
7857 1 4 -1.2000000000000000e-01 3.0851404928909226e+01 2.5149298115132542e+01 1.8597473461115479e+00 0 1 0
7856 1 2 2.3999999999999999e-01 3.2002848811255724e+01 2.5145115646126246e+01 2.6327334582492554e+00 0 1 0
7863 1 4 -1.2000000000000000e-01 3.1253937861981239e+01 2.7450218198070381e+01 4.6620607145570343e+00 0 1 0
7862 1 2 2.3999999999999999e-01 3.1634380064098629e+01 2.7754320691840618e+01 3.3638952959045048e+00 0 1 0
7859 1 2 2.3999999999999999e-01 3.2528976365129964e+01 2.6641724344735113e+01 2.7626629542852132e+00 0 1 0
7860 1 4 -1.2000000000000000e-01 3.2707832921222469e+01 2.6963880536280232e+01 1.4843291259224083e+00 0 1 0
7861 1 4 -1.2000000000000000e-01 3.3720841530312363e+01 2.6531227164892648e+01 3.4156571652048866e+00 0 1 0
7866 1 4 -1.2000000000000000e-01 3.3086324651705326e+01 2.9145698681829092e+01 4.5310332912813820e+00 0 1 0
7870 1 4 -1.2000000000000000e-01 3.4224642711927629e+01 2.9153188676848416e+01 1.9508806227929054e+00 0 1 0
7865 1 2 2.3999999999999999e-01 3.2250566492692315e+01 2.9203545702061451e+01 3.4464034044126040e+00 0 1 0
7869 1 4 -1.2000000000000000e-01 3.2202915234343351e+01 2.9631557276318155e+01 1.1350858103671084e+00 0 1 0
7868 1 2 2.3999999999999999e-01 3.3016233173133728e+01 2.9821277130514027e+01 2.2111514800161247e+00 0 1 0
1267 1 4 -1.2000000000000000e-01 3.5764692281048752e+01 2.7001592589260937e+01 5.7769146656034795e+00 1 0 0
7906 1 4 -1.2000000000000000e-01 3.7421982911080782e+01 2.6357404823407755e+01 3.2379623195941813e+00 0 1 0
7903 1 4 -1.2000000000000000e-01 3.7824550853452052e+01 2.8380190789489230e+01 1.7400382564501222e+00 0 1 0
7907 1 2 2.3999999999999999e-01 3.9473479208923862e+01 2.5185388164417631e+01 2.8276165832626430e+00 0 1 0
7905 1 4 -1.2000000000000000e-01 3.7855316508283373e+01 2.5824184206225517e+01 1.2451013006869036e+00 0 1 0
7908 1 4 -1.2000000000000000e-01 3.9627788060995201e+01 2.5198824045557430e+01 4.1591685766413793e+00 0 1 0
7909 1 4 -1.2000000000000000e-01 4.0647166137894793e+01 2.5462848026616442e+01 2.2381057502098751e+00 0 1 0
7904 1 2 2.3999999999999999e-01 3.8430383212451488e+01 2.6225807576443739e+01 2.3977239558550880e+00 0 1 0
7899 1 4 -1.2000000000000000e-01 3.9107998168155227e+01 2.7644044452448124e+01 4.6143508926771624e+00 0 1 0
7901 1 2 2.3999999999999999e-01 3.8893813568949724e+01 2.7697504923321496e+01 2.1983927170743183e+00 0 1 0
7902 1 4 -1.2000000000000000e-01 3.9850433022461687e+01 2.7813801760453504e+01 1.2535177663544899e+00 0 1 0
7900 1 4 -1.2000000000000000e-01 4.0868341691018074e+01 2.8243462470671705e+01 3.4832844449212468e+00 0 1 0
7898 1 2 2.3999999999999999e-01 3.9524145610869986e+01 2.8394067356111844e+01 3.5041580332632578e+00 0 1 0
7896 1 4 -1.2000000000000000e-01 3.7725939653105058e+01 2.9834499900323280e+01 3.9339158167488812e+00 0 1 0
7895 1 2 2.3999999999999999e-01 3.9071126427047815e+01 2.9836109701215840e+01 3.8498766886315705e+00 0 1 0
7897 1 4 -1.2000000000000000e-01 3.9571607174815135e+01 3.0218278708246011e+01 5.0768595573744228e+00 0 1 0
7893 1 4 -1.2000000000000000e-01 4.0718638998768093e+01 3.0851956559144568e+01 2.5966560224784292e+00 0 1 0
29982 1 4 -1.2000000000000000e-01 4.1953980559129015e+01 2.6725293670462460e+01 5.7196292917283635e+00 2 0 0
3611 1 2 2.3999999999999999e-01 6.1325748771784572e-01 3.0744656072259112e+01 5.3176542903452244e+00 1 0 0
3615 1 4 -1.2000000000000000e-01 1.9779035981088562e+00 3.1384307169286181e+01 3.4716989217181311e+00 1 0 0
3621 1 4 -1.2000000000000000e-01 3.4066965310153283e+00 3.3680823632336114e+01 3.3778357265395469e+00 1 0 0
3614 1 2 2.3999999999999999e-01 1.8922763980094872e+00 3.1582304516155833e+01 4.8388089402047791e+00 1 0 0
3630 1 4 -1.2000000000000000e-01 1.3394096394280686e+00 3.5298321380728105e+01 2.5680699014120418e+00 1 0 0
3619 1 4 -1.2000000000000000e-01 8.1814677854296070e-01 3.3603001238216997e+01 4.5611328072320285e+00 1 0 0
3620 1 2 2.3999999999999999e-01 3.2057484048412483e+00 3.3759571162515250e+01 4.7441617197066472e+00 1 0 0
3617 1 2 2.3999999999999999e-01 1.8887481302362619e+00 3.3106388317729468e+01 5.2208791351054282e+00 1 0 0
3623 1 2 2.3999999999999999e-01 3.3629624101062623e+00 3.5320073415464108e+01 5.0028325972540086e+00 1 0 0
3616 1 4 -1.2000000000000000e-01 2.9097231187758581e+00 3.0961344308931327e+01 5.5245016165584637e+00 1 0 0
3624 1 4 -1.2000000000000000e-01 4.5897216778650529e+00 3.5786736249786138e+01 4.4321785645616263e+00 1 0 0
3622 1 4 -1.2000000000000000e-01 4.3384214250211963e+00 3.3231621007836800e+01 5.3404475281613859e+00 1 0 0
3628 1 4 -1.2000000000000000e-01 1.1143490775486260e+00 3.6086877313428410e+01 5.2641982437641897e+00 1 0 0
3631 1 4 -1.2000000000000000e-01 3.2007317068789054e+00 3.6434780074594357e+01 2.3090390835128822e+00 1 0 0
3629 1 2 2.3999999999999999e-01 2.0291456454268433e+00 3.6423632170920570e+01 3.0170460443213591e+00 1 0 0
3626 1 2 2.3999999999999999e-01 2.3037276386119805e+00 3.6329699394206365e+01 4.5544203685039024e+00 1 0 0
32839 1 4 -1.2000000000000000e-01 8.0495762527120149e+00 3.1251368566815731e+01 2.8948290562546086e+00 1 0 0
32832 1 4 -1.2000000000000000e-01 1.0131185678245020e+01 3.2670639119999343e+01 3.8617710981988438e+00 1 0 0
32831 1 2 2.3999999999999999e-01 1.0490401613327229e+01 3.1519896867929525e+01 4.5296166603122456e+00 1 0 0
32835 1 4 -1.2000000000000000e-01 8.5284897029716937e+00 3.1760898914921981e+01 5.6899798146159624e+00 1 0 0
8086 1 4 -1.2000000000000000e-01 1.2086247722471404e+01 3.5463916955859276e+01 3.6573430495610841e+00 0 1 0
32833 1 4 -1.2000000000000000e-01 1.1008563544430878e+01 3.1929884858733388e+01 5.6595939873885346e+00 1 0 0
32830 1 4 -1.2000000000000000e-01 1.2519148302612654e+01 3.1674557217964146e+01 3.4483670557960724e+00 1 0 0
8079 1 4 -1.2000000000000000e-01 1.3208472028146184e+01 3.3920417932478522e+01 2.0721199227020031e+00 0 1 0
8080 1 4 -1.2000000000000000e-01 1.5217870198538007e+01 3.4198571754444977e+01 1.3252221215639279e+00 0 1 0
8078 1 2 2.3999999999999999e-01 1.4460515963671137e+01 3.4458508429902878e+01 2.4173230336862650e+00 0 1 0
8077 1 4 -1.2000000000000000e-01 1.5376223330565578e+01 3.2403938359395731e+01 3.2620243283065529e+00 0 1 0
8076 1 4 -1.2000000000000000e-01 1.4273894129940384e+01 3.3760498749385135e+01 4.6572614538793644e+00 0 1 0
8069 1 2 2.3999999999999999e-01 1.7263522942894316e+01 3.3251297531050909e+01 5.1458483132472370e+00 0 1 0
8070 1 4 -1.2000000000000000e-01 1.7471264987167807e+01 3.1922974408614383e+01 4.7448375701027876e+00 0 1 0
8075 1 2 2.3999999999999999e-01 1.5183619712912462e+01 3.3690305895908075e+01 3.6091015785878184e+00 0 1 0
8072 1 2 2.3999999999999999e-01 1.6659638335642832e+01 3.4125280784563834e+01 4.0033173138136835e+00 0 1 0
8073 1 4 -1.2000000000000000e-01 1.7443324455679733e+01 3.3975026414514232e+01 2.9029149876430687e+00 0 1 0
8081 1 2 2.3999999999999999e-01 1.4199387996894782e+01 3.5963028015616388e+01 2.6211065873791846e+00 0 1 0
8074 1 4 -1.2000000000000000e-01 1.6766578287397998e+01 3.5453775181028590e+01 4.3544235495099386e+00 0 1 0
8082 1 4 -1.2000000000000000e-01 1.3820680395988763e+01 3.6325553613135341e+01 1.3865523485630362e+00 0 1 0
8084 1 2 2.3999999999999999e-01 1.3098733474773761e+01 3.6389425766200262e+01 3.6273169735536941e+00 0 1 0
8083 1 4 -1.2000000000000000e-01 1.5402382727843415e+01 3.6605009944082497e+01 2.7253202524308517e+00 0 1 0
8085 1 4 -1.2000000000000000e-01 1.3540843249045704e+01 3.6411952629356890e+01 4.9001215923775154e+00 0 1 0
4184 1 2 2.3999999999999999e-01 2.1334065851952623e+01 3.0828050109003616e+01 3.3392897371425683e+00 1 0 0
8071 1 4 -1.2000000000000000e-01 1.8574783286682123e+01 3.3767587749731199e+01 5.2424901465271976e+00 0 1 0
4182 1 4 -1.2000000000000000e-01 1.9346961091205237e+01 3.1482308001898723e+01 2.2166233207067130e+00 1 0 0
4187 1 2 2.3999999999999999e-01 2.1807079344083437e+01 3.2334988817201719e+01 3.5085590689212420e+00 1 0 0
4192 1 4 -1.2000000000000000e-01 2.3584175553749848e+01 3.2299618369759735e+01 1.7549029224119090e+00 1 0 0
4188 1 4 -1.2000000000000000e-01 2.2653882728160827e+01 3.2357161145087801e+01 4.6296465030984777e+00 1 0 0
4189 1 4 -1.2000000000000000e-01 2.0698540240293781e+01 3.3025743151716910e+01 3.8096718569558194e+00 1 0 0
4191 1 4 -1.2000000000000000e-01 2.1625419168269666e+01 3.2948430763652439e+01 1.1520106475841294e+00 1 0 0
4198 1 4 -1.2000000000000000e-01 2.0712804974262493e+01 3.5203317431577148e+01 2.2909448276962752e+00 1 0 0
4190 1 2 2.3999999999999999e-01 2.2475072066628989e+01 3.2992791107963399e+01 2.2138362484621092e+00 1 0 0
4196 1 2 2.3999999999999999e-01 2.1890578684183055e+01 3.5425373556025285e+01 2.9658513828405284e+00 1 0 0
4197 1 4 -1.2000000000000000e-01 2.1805424777061031e+01 3.5184127759399239e+01 4.2714685238975409e+00 1 0 0
4193 1 2 2.3999999999999999e-01 2.2958984541562145e+01 3.4487464144453078e+01 2.4067839670203646e+00 1 0 0
4194 1 4 -1.2000000000000000e-01 2.3326833418363702e+01 3.4898800312597849e+01 1.1666293897492634e+00 1 0 0
4195 1 4 -1.2000000000000000e-01 2.3972631806195619e+01 3.4423405034788154e+01 3.2607908857698620e+00 1 0 0
32178 1 4 -1.2000000000000000e-01 2.5032070746819038e+01 3.1323406272403137e+01 4.0454724537554467e+00 1 0 0
32177 1 2 2.3999999999999999e-01 2.6335620278735732e+01 3.1063362287787857e+01 3.8127822904056345e+00 1 0 0
32187 1 4 -1.2000000000000000e-01 2.7062673322893744e+01 3.5071326599556890e+01 4.7039183951750223e+00 1 0 0
32180 1 2 2.3999999999999999e-01 2.6954467533920230e+01 3.2414586044756049e+01 4.1326522506873813e+00 1 0 0
32181 1 4 -1.2000000000000000e-01 2.6181122424742455e+01 3.3286813643797622e+01 3.3957455658659867e+00 1 0 0
32182 1 4 -1.2000000000000000e-01 2.8175799299333015e+01 3.2387199554954350e+01 3.5949374301522790e+00 1 0 0
32183 1 2 2.3999999999999999e-01 2.6857189138663113e+01 3.2931617483450133e+01 5.5986107539182601e+00 1 0 0
32188 1 4 -1.2000000000000000e-01 2.8838763400570613e+01 3.4347107112744794e+01 5.7996474216271148e+00 1 0 0
32185 1 4 -1.2000000000000000e-01 2.5594184558234474e+01 3.2811622705057658e+01 6.0876217326518605e+00 1 0 0
32186 1 2 2.3999999999999999e-01 2.7412405159493034e+01 3.4374292683485024e+01 5.7808183922519998e+00 1 0 0
7875 1 4 -1.2000000000000000e-01 3.5303590914689480e+01 3.1108922087111576e+01 3.5244741070460983e+00 0 1 0
7871 1 2 2.3999999999999999e-01 3.3339572995975587e+01 3.1289279391935001e+01 2.2215364633804642e+00 0 1 0
7872 1 4 -1.2000000000000000e-01 3.2245650778079764e+01 3.2085399134211386e+01 2.0505040546188842e+00 0 1 0
7874 1 2 2.3999999999999999e-01 3.4186041810176327e+01 3.1841150121141769e+01 3.4525736776957685e+00 0 1 0
7873 1 4 -1.2000000000000000e-01 3.4149052964594937e+01 3.1401958878074826e+01 1.1431510314811038e+00 0 1 0
7879 1 4 -1.2000000000000000e-01 3.3337861417672450e+01 3.4067964863740038e+01 3.0775465743798947e+00 0 1 0
7877 1 2 2.3999999999999999e-01 3.4445426837311324e+01 3.3355532511868290e+01 3.2815480511364337e+00 0 1 0
7876 1 4 -1.2000000000000000e-01 3.3457149753546133e+01 3.1544160644563469e+01 4.5052828915128762e+00 0 1 0
7882 1 4 -1.2000000000000000e-01 3.4884411298459000e+01 3.3894570337568936e+01 1.0605082908539567e+00 0 1 0
7878 1 4 -1.2000000000000000e-01 3.4834941326872311e+01 3.3725784982413394e+01 4.5070263468669314e+00 0 1 0
7880 1 2 2.3999999999999999e-01 3.5491741191996269e+01 3.3931155814354163e+01 2.3181639834945234e+00 0 1 0
7881 1 4 -1.2000000000000000e-01 3.5614181641437725e+01 3.5243892424849228e+01 2.5655809586274390e+00 0 1 0
7885 1 4 -1.2000000000000000e-01 3.6794608554565229e+01 3.2027371043669589e+01 1.4617957036274476e+00 0 1 0
7883 1 2 2.3999999999999999e-01 3.6901983449222598e+01 3.3240555819218450e+01 2.0348703922049372e+00 0 1 0
7884 1 4 -1.2000000000000000e-01 3.7487603412599498e+01 3.4058534803913808e+01 1.1499696813488185e+00 0 1 0
7887 1 4 -1.2000000000000000e-01 3.7173078364965470e+01 3.2379857529038858e+01 4.2615245144757221e+00 0 1 0
7894 1 4 -1.2000000000000000e-01 3.8896969767694273e+01 3.0571793390311196e+01 1.5568510225699410e+00 0 1 0
7892 1 2 2.3999999999999999e-01 3.9419294211841070e+01 3.0938870531747284e+01 2.8346493223401601e+00 0 1 0
7888 1 4 -1.2000000000000000e-01 3.7936945572497130e+01 3.4404723825907276e+01 3.7118519889630721e+00 0 1 0
7886 1 2 2.3999999999999999e-01 3.7757913174003320e+01 3.3056237157241441e+01 3.2673694741883268e+00 0 1 0
7889 1 2 2.3999999999999999e-01 3.9247739931182686e+01 3.2453485412229121e+01 3.1234901804853887e+00 0 1 0
7890 1 4 -1.2000000000000000e-01 3.9858842912991072e+01 3.2962402016647452e+01 4.2351527508574716e+00 0 1 0
7891 1 4 -1.2000000000000000e-01 3.9858570837166916e+01 3.3082102200615864e+01 2.1203631886944727e+00 0 1 0
3633 1 4 -1.2000000000000000e-01 8.3729281005598144e-01 3.7600813879472859e+01 1.1967685496342739e+00 1 0 0
3634 1 4 -1.2000000000000000e-01 1.8516724573989369e+00 3.8785688945932741e+01 2.7454381784163711e+00 1 0 0
3474 1 4 -1.2000000000000000e-01 2.0144797117102105e+00 4.2131666964656297e+01 4.2219637704813309e+00 1 0 0
3632 1 2 2.3999999999999999e-01 1.1235501341291372e+00 3.7653749544104720e+01 2.5540435351128044e+00 1 0 0
3627 1 4 -1.2000000000000000e-01 2.7542051476212039e+00 3.7576514176446139e+01 4.9545146665154656e+00 1 0 0
3469 1 4 -1.2000000000000000e-01 5.1315467152693639e+00 4.1136562807153702e+01 4.7396578732831856e+00 1 0 0
3475 1 4 -1.2000000000000000e-01 3.7632062975694205e+00 4.2585046036197397e+01 2.9040169681220189e+00 1 0 0
3467 1 2 2.3999999999999999e-01 4.4561989580567269e+00 4.1719093871775108e+01 5.7086912259245386e+00 1 0 0
3468 1 4 -1.2000000000000000e-01 3.3837623038352684e+00 4.0898980167895473e+01 5.9968100085772997e+00 1 0 0
3459 1 4 -1.2000000000000000e-01 5.6488979449552197e+00 3.9011052285330074e+01 6.0107669159550845e+00 1 0 0
3636 1 4 -1.2000000000000000e-01 2.6872251683036020e-02 3.8344525538435633e+01 4.4637326270598194e+00 1 0 0
3473 1 2 2.3999999999999999e-01 2.9816228254850938e+00 4.3008448649987521e+01 3.8997847298418771e+00 1 0 0
3470 1 2 2.3999999999999999e-01 3.8461592932310817e+00 4.3056428200845986e+01 5.1604334442041617e+00 1 0 0
8089 1 4 -1.2000000000000000e-01 1.1907176498985233e+01 3.7711822441947518e+01 2.1319918229968113e+00 0 1 0
8088 1 4 -1.2000000000000000e-01 1.1553532413247888e+01 3.7812383739485298e+01 4.3221468473146913e+00 0 1 0
8094 1 4 -1.2000000000000000e-01 1.1911495716202261e+01 4.0463038140469664e+01 4.7246498966612904e+00 0 1 0
8095 1 4 -1.2000000000000000e-01 1.1705469725950561e+01 4.0226731659506399e+01 2.5928591194941593e+00 0 1 0
8087 1 2 2.3999999999999999e-01 1.2509280074640413e+01 3.7760238067643932e+01 3.3454120945677905e+00 0 1 0
8093 1 2 2.3999999999999999e-01 1.2623144828415869e+01 4.0362910449829670e+01 3.5984213213834959e+00 0 1 0
8090 1 2 2.3999999999999999e-01 1.3405311466623829e+01 3.9007944200154668e+01 3.5549018643407164e+00 0 1 0
8091 1 4 -1.2000000000000000e-01 1.4406960370130996e+01 3.8978630247118744e+01 2.6188684001635458e+00 0 1 0
8092 1 4 -1.2000000000000000e-01 1.4083616369580051e+01 3.8887289634447193e+01 4.8064358316331095e+00 0 1 0
8101 1 4 -1.2000000000000000e-01 1.5700640203114506e+01 4.1158386859406818e+01 3.6935728916475976e+00 0 1 0
8103 1 4 -1.2000000000000000e-01 1.3900719712009270e+01 4.1111491157909562e+01 6.0650087842460891e+00 0 1 0
8099 1 2 2.3999999999999999e-01 1.4747112292999999e+01 4.2076500016484864e+01 4.0091627747323617e+00 0 1 0
8096 1 2 2.3999999999999999e-01 1.3379390225980753e+01 4.1698634214260203e+01 3.2612709673208671e+00 0 1 0
8098 1 4 -1.2000000000000000e-01 1.3570092683204438e+01 4.1814019406222606e+01 1.9233320885624126e+00 0 1 0
8102 1 2 2.3999999999999999e-01 1.4529735057692626e+01 4.2204356396233251e+01 5.5455916360696325e+00 0 1 0
8110 1 4 -1.2000000000000000e-01 1.7644985077577449e+01 4.2974086929187330e+01 5.0504963835764105e+00 0 1 0
8097 1 4 -1.2000000000000000e-01 1.2437830327480883e+01 4.2662658827271009e+01 3.4576052249271929e+00 0 1 0
12322 1 4 -1.2000000000000000e-01 1.2538442579529030e-01 7.7526129908960399e+00 3.3980779411129433e+01 0 0 0
4199 1 2 2.3999999999999999e-01 2.2157782510757237e+01 3.6927897073021320e+01 2.7820678791667164e+00 1 0 0
4201 1 4 -1.2000000000000000e-01 2.3378993385084055e+01 3.7201170602023360e+01 3.2804537924687946e+00 1 0 0
4200 1 4 -1.2000000000000000e-01 2.2193403000057447e+01 3.7091118963276259e+01 1.3753520774134291e+00 1 0 0
4218 1 4 -1.2000000000000000e-01 2.0122580907750883e+01 4.2456683355862097e+01 2.2395023724157728e+00 1 0 0
4203 1 4 -1.2000000000000000e-01 2.0690674747862744e+01 3.7707777068426019e+01 4.5766167701935840e+00 1 0 0
4204 1 4 -1.2000000000000000e-01 1.9965039267148899e+01 3.7818861729419147e+01 2.5667702280187275e+00 1 0 0
4202 1 2 2.3999999999999999e-01 2.1111620494235453e+01 3.7983104901054958e+01 3.3125005021584881e+00 1 0 0
4209 1 4 -1.2000000000000000e-01 2.1390360898686875e+01 4.0071574644963761e+01 1.2382678234071669e+00 1 0 0
4208 1 2 2.3999999999999999e-01 2.2339985414825680e+01 4.0117840066129894e+01 2.2030084554549685e+00 1 0 0
4205 1 2 2.3999999999999999e-01 2.1553681638316519e+01 3.9457316561606042e+01 3.4286278745291190e+00 1 0 0
4207 1 4 -1.2000000000000000e-01 2.0383414622597289e+01 4.0140154715320314e+01 3.5557797099951460e+00 1 0 0
4211 1 2 2.3999999999999999e-01 2.3055121190435475e+01 4.1491519870012333e+01 2.3634069986978705e+00 1 0 0
4212 1 4 -1.2000000000000000e-01 2.3460078281200399e+01 4.1793970447489663e+01 1.0682638530185347e+00 1 0 0
4206 1 4 -1.2000000000000000e-01 2.2281950676389172e+01 3.9658898736703918e+01 4.5758555075676570e+00 1 0 0
4210 1 4 -1.2000000000000000e-01 2.3338361943212099e+01 3.9291181542622390e+01 1.7759579154688110e+00 1 0 0
4216 1 4 -1.2000000000000000e-01 2.1933227476897908e+01 4.2453696839803584e+01 4.1919839110185917e+00 1 0 0
4214 1 2 2.3999999999999999e-01 2.2336423731409059e+01 4.2730507953300290e+01 2.9308088211126075e+00 1 0 0
4213 1 4 -1.2000000000000000e-01 2.4171363949393289e+01 4.1213138991946330e+01 3.0355716886856086e+00 1 0 0
1461 1 4 -1.2000000000000000e-01 2.6160632704121330e+01 4.0662252209810674e+01 5.0426829194850171e+00 1 0 0
1465 1 4 -1.2000000000000000e-01 2.8331466626411203e+01 3.9480019200436260e+01 4.2413329528703763e+00 1 0 0
1463 1 2 2.3999999999999999e-01 2.8358952864300694e+01 4.0634451502059740e+01 5.0470472161153941e+00 1 0 0
1460 1 2 2.3999999999999999e-01 2.7154232512860045e+01 4.0602286292743095e+01 5.9865700976097544e+00 1 0 0
1464 1 4 -1.2000000000000000e-01 2.8243190957407062e+01 4.1674983358386626e+01 4.2588994030329266e+00 1 0 0
1466 1 2 2.3999999999999999e-01 2.9811949383193724e+01 4.0828513679694638e+01 5.6218171276368150e+00 1 0 0
1470 1 4 -1.2000000000000000e-01 3.0133033416085603e+01 3.8448181657223721e+01 5.7328273437110235e+00 1 0 0
1468 1 4 -1.2000000000000000e-01 3.0578512034177862e+01 4.1197925592834686e+01 4.5799905182463228e+00 1 0 0
1474 1 4 -1.2000000000000000e-01 3.2592896358103673e+01 3.9769764435036826e+01 5.3995415757618366e+00 1 0 0
1345 1 4 -1.2000000000000000e-01 3.6315246381347002e+01 4.2656031619270934e+01 4.8743521516858106e+00 1 0 0
1343 1 2 2.3999999999999999e-01 3.7234985013916649e+01 4.2031505220579277e+01 5.6623154876712540e+00 1 0 0
1342 1 4 -1.2000000000000000e-01 3.7629952921238328e+01 4.0022960688430096e+01 4.5123244298545160e+00 1 0 0
1335 1 4 -1.2000000000000000e-01 3.8629678829930356e+01 3.9941001975938683e+01 2.0961173523037049e+00 1 0 0
1340 1 2 2.3999999999999999e-01 3.8247103621887142e+01 4.1254947850158004e+01 4.8314205596936244e+00 1 0 0
1332 1 4 -1.2000000000000000e-01 4.0527148549847432e+01 3.9478375039118212e+01 3.8857377125686847e+00 1 0 0
1331 1 2 2.3999999999999999e-01 4.0750379152942045e+01 4.0307048315679438e+01 2.7801744917189706e+00 1 0 0
1341 1 4 -1.2000000000000000e-01 3.9326371134585692e+01 4.0926263730082553e+01 5.6270919694157389e+00 1 0 0
1333 1 4 -1.2000000000000000e-01 4.0973192813728538e+01 3.9568640641293015e+01 1.6645362353052855e+00 1 0 0
1334 1 2 2.3999999999999999e-01 3.9417834247417559e+01 4.1000223578994266e+01 2.3882641678979990e+00 1 0 0
1330 1 4 -1.2000000000000000e-01 4.1932531426575274e+01 4.1731411846104798e+01 4.4239830438179473e+00 1 0 0
1337 1 2 2.3999999999999999e-01 3.8799608076597750e+01 4.1893127840982267e+01 3.4561800395296118e+00 1 0 0
1328 1 2 2.3999999999999999e-01 4.2014895836352416e+01 4.1189890060535795e+01 3.1664057163242334e+00 1 0 0
1336 1 4 -1.2000000000000000e-01 3.9475922068991501e+01 4.1739268705668835e+01 1.2216698701563542e+00 1 0 0
1329 1 4 -1.2000000000000000e-01 4.2002666601222685e+01 4.2233153547308696e+01 2.3039024062126563e+00 1 0 0
1338 1 4 -1.2000000000000000e-01 3.7847006218817455e+01 4.2581567108107087e+01 2.8434644814610035e+00 1 0 0
1339 1 4 -1.2000000000000000e-01 3.9704737471063652e+01 4.2923447433037481e+01 3.5668156419522639e+00 1 0 0
30301 1 4 -1.2000000000000000e-01 5.7826954664164787e-01 4.8455259465826866e-01 9.5300741419283810e+00 2 0 0
30290 1 2 2.3999999999999999e-01 5.0312549515258054e+00 6.7056644347817995e-01 1.0118133100424634e+01 2 0 0
30294 1 4 -1.2000000000000000e-01 2.9620227796956611e+00 1.4527538486694747e+00 1.0531725406752587e+01 2 0 0
30289 1 4 -1.2000000000000000e-01 4.7769458139963321e+00 2.9274047206827216e+00 9.7435861709758331e+00 2 0 0
30287 1 2 2.3999999999999999e-01 5.3148110424119759e+00 1.8724933975140716e+00 9.1822884451972655e+00 2 0 0
30291 1 4 -1.2000000000000000e-01 5.4544064634087279e+00 1.1326870245072547e+00 1.1335714067613479e+01 2 0 0
30288 1 4 -1.2000000000000000e-01 4.7075151978419481e+00 1.6168246726959221e+00 7.9297747564720646e+00 2 0 0
32935 1 4 -1.2000000000000000e-01 9.6035979423093265e-01 3.3162026194105150e+00 1.1779473696588353e+01 1 0 0
32926 1 4 -1.2000000000000000e-01 1.4043503694746367e+00 5.9011345893330667e+00 1.1364779214390655e+01 1 0 0
30293 1 2 2.3999999999999999e-01 3.5940217263874676e+00 2.9321984300699527e-01 1.0426282215917297e+01 2 0 0
30282 1 4 -1.2000000000000000e-01 7.0218942620295319e+00 4.0868907583271117e+00 1.0043688527601979e+01 2 0 0
30284 1 2 2.3999999999999999e-01 6.8184731649465293e+00 2.1837924310283876e+00 8.8299423185938757e+00 2 0 0
30286 1 4 -1.2000000000000000e-01 6.7198931105736346e+00 3.0938036088345702e+00 7.7649450215245786e+00 2 0 0
30281 1 2 2.3999999999999999e-01 7.6946307970526124e+00 2.9312031859268948e+00 9.8382963077275694e+00 2 0 0
30283 1 4 -1.2000000000000000e-01 7.7812447123438435e+00 2.2338460975958112e+00 1.1024489451265419e+01 2 0 0
30285 1 4 -1.2000000000000000e-01 7.4509469753945803e+00 1.0668987759281929e+00 8.4112864253970923e+00 2 0 0
30279 1 4 -1.2000000000000000e-01 8.9648463566301384e+00 4.3320490575989936e+00 8.3412435088132018e+00 2 0 0
30273 1 4 -1.2000000000000000e-01 1.0802086966052640e+01 1.8847990664624457e+00 1.1214394277956901e+01 2 0 0
30276 1 4 -1.2000000000000000e-01 9.9944640721218470e+00 1.8869451354000577e+00 7.7578372215363167e+00 2 0 0
30278 1 2 2.3999999999999999e-01 9.1024075766659625e+00 3.4176768013487693e+00 9.3930760798437163e+00 2 0 0
30280 1 4 -1.2000000000000000e-01 9.6004837418378468e+00 4.2182152197032323e+00 1.0408712862698410e+01 2 0 0
30275 1 2 2.3999999999999999e-01 1.0239186930233929e+01 2.3962052916401717e+00 8.9686961420983486e+00 2 0 0
30272 1 2 2.3999999999999999e-01 1.0704374100047975e+01 1.3003694902265761e+00 9.9746336804916460e+00 2 0 0
30274 1 4 -1.2000000000000000e-01 9.8092492575805661e+00 3.6617734421087689e-01 1.0039229702716529e+01 2 0 0
30277 1 4 -1.2000000000000000e-01 1.1323498897704274e+01 3.2123327901465801e+00 8.7599965215434441e+00 2 0 0
30269 1 2 2.3999999999999999e-01 1.2135494942149641e+01 6.9702600432703488e-01 9.7862642259662511e+00 2 0 0
30270 1 4 -1.2000000000000000e-01 1.2394612620865699e+01 3.0265318133781327e-01 8.5046900314570024e+00 2 0 0
30268 1 4 -1.2000000000000000e-01 1.2459984407527054e+01 7.1346456207238007e-02 1.2068515039497926e+01 2 0 0
30271 1 4 -1.2000000000000000e-01 1.3030548259205485e+01 1.6646744908496236e+00 9.8940939067742519e+00 2 0 0
4099 1 4 -1.2000000000000000e-01 1.7313197198094660e+01 2.4352122392143514e+00 6.0498085718082582e+00 1 0 0
4104 1 4 -1.2000000000000000e-01 1.4593046439935895e+01 2.5212305634849641e+00 6.5055095050169207e+00 1 0 0
10715 1 2 2.3999999999999999e-01 1.7830056447163287e+01 2.2288357603194306e+00 1.0100501676320254e+01 -1 0 0
10709 1 2 2.3999999999999999e-01 1.6544611663862970e+01 4.4847489685859161e+00 1.0197421810256916e+01 -1 0 0
10712 1 2 2.3999999999999999e-01 1.6721837414926114e+01 3.0920684218305809e+00 1.0769846403095160e+01 -1 0 0
10718 1 2 2.3999999999999999e-01 1.7709266582579971e+01 7.4143408745305384e-01 1.0447285654380945e+01 -1 0 0
10710 1 4 -1.2000000000000000e-01 1.6491900472846385e+01 4.5218816380571889e+00 8.8116179522456139e+00 -1 0 0
10713 1 4 -1.2000000000000000e-01 1.5592849065554418e+01 2.4159140454830075e+00 1.0600910381707550e+01 -1 0 0
10720 1 4 -1.2000000000000000e-01 1.6610321390526366e+01 2.1111239722433892e-01 9.7812172188430253e+00 -1 0 0
10711 1 4 -1.2000000000000000e-01 1.5388596022425965e+01 5.0770022255162077e+00 1.0588862376896641e+01 -1 0 0
10721 1 2 2.3999999999999999e-01 1.7616808782833470e+01 3.6146927778850929e-01 1.1944584949839772e+01 -1 0 0
10714 1 4 -1.2000000000000000e-01 1.6877009212190412e+01 3.2161814796321817e+00 1.2082536948760215e+01 -1 0 0
10722 1 4 -1.2000000000000000e-01 1.6279406498053174e+01 3.7476528879713783e-01 1.2203501042184531e+01 -1 0 0
10717 1 4 -1.2000000000000000e-01 1.7764120290401056e+01 2.3002233354000139e+00 8.7403738201255727e+00 -1 0 0
10707 1 4 -1.2000000000000000e-01 1.8860809895379514e+01 5.2837837248358488e+00 1.0088552400750521e+01 -1 0 0
10706 1 2 2.3999999999999999e-01 1.7619646183155950e+01 5.6683466764828356e+00 1.0610077215305836e+01 -1 0 0
10703 1 2 2.3999999999999999e-01 1.7975522795672063e+01 6.0161076445368105e+00 1.2076891751526064e+01 -1 0 0
10719 1 4 -1.2000000000000000e-01 1.8842915201077858e+01 2.1541930097935097e-01 9.9344076467654823e+00 -1 0 0
10716 1 4 -1.2000000000000000e-01 1.9002094223688069e+01 2.6950579720639221e+00 1.0413371980667931e+01 -1 0 0
1187 1 2 2.3999999999999999e-01 2.3128948518835315e+01 3.5735657346767495e+00 9.2101867062196465e+00 1 0 0
1188 1 4 -1.2000000000000000e-01 2.2040765022107866e+01 2.9237412112291499e+00 8.8000625681663180e+00 1 0 0
1184 1 2 2.3999999999999999e-01 2.3143453461240522e+01 3.4050229168609896e+00 1.0788922442334583e+01 1 0 0
1190 1 2 2.3999999999999999e-01 2.2772988329910284e+01 4.9631773379409410e+00 8.6142825065195403e+00 1 0 0
1192 1 4 -1.2000000000000000e-01 2.2710830405009823e+01 4.8523110725857483e+00 7.2782384086242891e+00 1 0 0
1191 1 4 -1.2000000000000000e-01 2.1444024698770896e+01 5.1659770692623708e+00 8.9522060654895999e+00 1 0 0
1189 1 4 -1.2000000000000000e-01 2.4188334338300738e+01 3.0239604284508279e+00 8.5021320331584178e+00 1 0 0
1182 1 4 -1.2000000000000000e-01 2.1823125612804404e+01 1.4027801683441077e+00 1.0629122103473254e+01 1 0 0
1183 1 4 -1.2000000000000000e-01 2.4074273286862983e+01 1.3809834531099028e+00 1.0522930018288429e+01 1 0 0
4083 1 4 -1.2000000000000000e-01 2.2224732995138993e+01 9.4835486228030519e-01 6.4203495968817110e+00 1 0 0
1193 1 2 2.3999999999999999e-01 2.3659451797609748e+01 6.1513908700568845e+00 8.9893577989464273e+00 1 0 0
1185 1 4 -1.2000000000000000e-01 2.4300613089435437e+01 3.8045189839116054e+00 1.1314909036975305e+01 1 0 0
1181 1 2 2.3999999999999999e-01 2.3010797860955822e+01 1.8953452452739037e+00 1.1211425786618852e+01 1 0 0
1186 1 4 -1.2000000000000000e-01 2.2238795547584736e+01 4.2094155781511002e+00 1.1382046475554523e+01 1 0 0
4084 1 4 -1.2000000000000000e-01 2.0183518548541567e+01 2.0111057940943181e-01 6.3118964717498658e+00 1 0 0
1197 1 4 -1.2000000000000000e-01 2.5379309355815256e+01 5.5239317373806713e+00 7.5087725823367819e+00 1 0 0
1196 1 2 2.3999999999999999e-01 2.5201535946369084e+01 5.9822319112626792e+00 8.7375736301655440e+00 1 0 0
30071 1 2 2.3999999999999999e-01 3.0029921276482668e+01 2.7548944276711889e+00 6.7305873863284829e+00 2 0 0
1198 1 4 -1.2000000000000000e-01 2.5712881642143650e+01 5.1280622032907877e+00 9.6774706021391275e+00 1 0 0
30075 1 4 -1.2000000000000000e-01 2.7793548044545712e+01 3.3518324549878389e+00 6.9857532551781949e+00 2 0 0
30069 1 4 -1.2000000000000000e-01 2.9504132880243098e+01 2.2954983286905777e+00 9.0504412378693075e+00 2 0 0
30068 1 2 2.3999999999999999e-01 3.0145626227223364e+01 1.7625403706439138e+00 8.0068907195920165e+00 2 0 0
30073 1 4 -1.2000000000000000e-01 3.0442815014895398e+01 4.0309776064072516e+00 7.1396521023791761e+00 2 0 0
30070 1 4 -1.2000000000000000e-01 2.9506381469482911e+01 6.6544206051568755e-01 7.7126944366070500e+00 2 0 0
966 1 4 -1.2000000000000000e-01 2.9296678606062585e+01 3.7355439172434672e+00 1.1935643395873345e+01 1 0 0
964 1 4 -1.2000000000000000e-01 3.1162731010968393e+01 1.9079285623770601e+00 1.1633488053120152e+01 1 0 0
30066 1 4 -1.2000000000000000e-01 3.1556115277077993e+01 5.7286102696020313e-01 9.4956449156510985e+00 2 0 0
30065 1 2 2.3999999999999999e-01 3.1670805447449055e+01 1.3225537319460456e+00 8.3049725242753514e+00 2 0 0
30060 1 4 -1.2000000000000000e-01 3.3779882137045810e+01 1.7648551354356528e+00 1.0466612353188962e+01 2 0 0
30064 1 4 -1.2000000000000000e-01 3.1934177211056845e+01 3.4439526261989459e+00 9.1218013578779438e+00 2 0 0
30062 1 2 2.3999999999999999e-01 3.2653158595405223e+01 2.5709740044655125e+00 8.4720248084914900e+00 2 0 0
30063 1 4 -1.2000000000000000e-01 3.2974721043025546e+01 3.0427145603689367e+00 7.2133828561986082e+00 2 0 0
30059 1 2 2.3999999999999999e-01 3.3974869874932793e+01 2.1637426539351581e+00 9.2212832353504233e+00 2 0 0
30057 1 4 -1.2000000000000000e-01 3.6206508090372097e+01 2.6815047171295552e+00 9.8217026888263828e+00 2 0 0
30056 1 2 2.3999999999999999e-01 3.5086099200090715e+01 3.2841901877946529e+00 9.2633398272047334e+00 2 0 0
30053 1 2 2.3999999999999999e-01 3.4688420446012806e+01 4.6311698504087548e+00 9.9754571045103049e+00 2 0 0
30058 1 4 -1.2000000000000000e-01 3.5447798904870943e+01 3.6315969688004630e+00 8.0059853515209110e+00 2 0 0
30055 1 4 -1.2000000000000000e-01 3.3600763018435771e+01 5.1212796952730573e+00 9.3290269310282223e+00 2 0 0
30054 1 4 -1.2000000000000000e-01 3.5685188753381674e+01 5.5482900561319584e+00 9.8686165384243871e+00 2 0 0
30061 1 4 -1.2000000000000000e-01 3.4643836077748780e+01 1.1510432409938331e+00 8.5313929984246215e+00 2 0 0
30067 1 4 -1.2000000000000000e-01 3.2286385985758137e+01 5.1791016667791379e-01 7.3810620540044267e+00 2 0 0
30050 1 2 2.3999999999999999e-01 3.4290949070131823e+01 4.6461687129424929e+00 1.1507644686492913e+01 2 0 0
30051 1 4 -1.2000000000000000e-01 3.3108726267385613e+01 4.0028689396391286e+00 1.1479646315076199e+01 2 0 0
30052 1 4 -1.2000000000000000e-01 3.5226882330964933e+01 3.9569320529359810e+00 1.2290165656544318e+01 2 0 0
9813 1 4 -1.2000000000000000e-01 2.5721319855842095e-02 4.2940649817605802e+01 2.7377198899880284e+01 -1 0 0
32071 1 4 -1.2000000000000000e-01 4.0172071882349542e+01 2.1864310787330856e+00 6.8665225396601386e+00 1 0 0
32070 1 4 -1.2000000000000000e-01 3.8870474621451095e+01 1.6125691173411352e+00 8.4645176705719827e+00 1 0 0
32074 1 4 -1.2000000000000000e-01 4.0821541141268384e+01 1.5775149057355777e+00 1.0273722463442123e+01 1 0 0
32072 1 2 2.3999999999999999e-01 4.1079317129028830e+01 2.0604384628735137e+00 9.0783215809978675e+00 1 0 0
32069 1 2 2.3999999999999999e-01 4.0100429105433157e+01 1.4557114754658995e+00 8.0074257014349044e+00 1 0 0
32075 1 2 2.3999999999999999e-01 4.1097505471023368e+01 3.5875431929782162e+00 9.1803100725808058e+00 1 0 0
32076 1 4 -1.2000000000000000e-01 4.1731226949115531e+01 4.0823553910107169e+00 8.0895891322466600e+00 1 0 0
32079 1 4 -1.2000000000000000e-01 3.8943269540087037e+01 3.7063400997748714e+00 1.0085846024914975e+01 1 0 0
32077 1 4 -1.2000000000000000e-01 4.1955042464819776e+01 3.8446779668267519e+00 1.0200217708332444e+01 1 0 0
32080 1 4 -1.2000000000000000e-01 3.9190310536038638e+01 4.6391937839506623e+00 8.2449910902669732e+00 1 0 0
32078 1 2 2.3999999999999999e-01 3.9804865236344014e+01 4.4621687053344496e+00 9.4168063290304485e+00 1 0 0
32073 1 4 -1.2000000000000000e-01 4.2311397924537864e+01 1.7126919467154287e+00 8.6950652120537377e+00 1 0 0
32068 1 4 -1.2000000000000000e-01 4.1357670862092377e+01 1.0610088648534615e-02 6.7642208335669833e+00 1 0 0
32081 1 2 2.3999999999999999e-01 3.9986161080158801e+01 5.8872204321341108e+00 1.0160633536792075e+01 1 0 0
32082 1 4 -1.2000000000000000e-01 4.0526946967656180e+01 5.6445890956815266e+00 1.1405436802319024e+01 1 0 0
32917 1 4 -1.2000000000000000e-01 4.0480583360651394e+00 6.4856126541920611e+00 1.0051704511578061e+01 1 0 0
32916 1 4 -1.2000000000000000e-01 5.3481707342233786e+00 7.4092549640903451e+00 1.1424289973130705e+01 1 0 0
32908 1 4 -1.2000000000000000e-01 5.6353625005381174e+00 9.0606414864621136e+00 6.4155786894588287e+00 1 0 0
32911 1 4 -1.2000000000000000e-01 5.1872836986778212e+00 6.7472511931266510e+00 7.7976445297074521e+00 1 0 0
32913 1 4 -1.2000000000000000e-01 3.8954151191745430e+00 9.0703469332852613e+00 8.7120244587759395e+00 1 0 0
32912 1 2 2.3999999999999999e-01 4.9300613024985358e+00 8.5256793476903745e+00 9.3401344811719831e+00 1 0 0
32915 1 2 2.3999999999999999e-01 4.3789599161638595e+00 7.6643852578124978e+00 1.0527407768745189e+01 1 0 0
32909 1 2 2.3999999999999999e-01 5.8755935575159253e+00 7.7413650584855977e+00 8.3313865688745459e+00 1 0 0
32914 1 4 -1.2000000000000000e-01 5.6234927762017106e+00 9.5199325931705800e+00 9.8930002623173454e+00 1 0 0
20008 1 4 -1.2000000000000000e-01 8.7993595578326633e-01 1.2250927222350773e+01 1.1556800315064876e+01 2 2 0
20004 1 4 -1.2000000000000000e-01 2.4235730158367526e+00 1.2185102324594217e+01 9.5576267647440183e+00 2 2 0
32919 1 4 -1.2000000000000000e-01 2.0268839379558194e+00 8.3924342475176115e+00 1.0459917609507636e+01 1 0 0
3997 1 4 -1.2000000000000000e-01 3.0537029844347041e-01 7.4856355135798296e+00 7.7563683410710116e+00 1 0 0
32918 1 2 2.3999999999999999e-01 3.1152282396067519e+00 8.2976096871890999e+00 1.1277388967795037e+01 1 0 0
32920 1 4 -1.2000000000000000e-01 3.5570552702505935e+00 9.5693453663970267e+00 1.1574191697515417e+01 1 0 0
32907 1 4 -1.2000000000000000e-01 7.0642375864805755e+00 7.4050695317857285e+00 6.4535497765829399e+00 1 0 0
32900 1 2 2.3999999999999999e-01 8.7946723437321506e+00 9.6107776939410652e+00 6.1120055153151318e+00 1 0 0
32906 1 2 2.3999999999999999e-01 6.6324693538641135e+00 8.4829887025750601e+00 7.1405132423892415e+00 1 0 0
32910 1 4 -1.2000000000000000e-01 6.7873877018996751e+00 7.1729591997955442e+00 9.1046678960788672e+00 1 0 0
32904 1 4 -1.2000000000000000e-01 7.3314353793978446e+00 1.0701836804777157e+01 7.7094698147074130e+00 1 0 0
32903 1 2 2.3999999999999999e-01 7.8088564504041127e+00 9.4327437739356981e+00 7.3748861269063175e+00 1 0 0
32901 1 4 -1.2000000000000000e-01 9.9728698151197221e+00 1.0260356873598404e+01 6.4154320581546704e+00 1 0 0
30135 1 4 -1.2000000000000000e-01 9.6279790660408793e+00 8.0702548694976528e+00 1.0519520710776826e+01 2 0 0
32905 1 4 -1.2000000000000000e-01 8.4704548506394737e+00 8.9940793204139560e+00 8.4544108004630942e+00 1 0 0
30132 1 4 -1.2000000000000000e-01 9.9832785292051032e+00 1.0712639727431188e+01 9.7994707114785893e+00 2 0 0
30131 1 2 2.3999999999999999e-01 1.0834863959427606e+01 1.0079248977863932e+01 1.0672292985419958e+01 2 0 0
30126 1 4 -1.2000000000000000e-01 1.1671292319667486e+01 1.1164914526693508e+01 8.1934000316940399e+00 2 0 0
30130 1 4 -1.2000000000000000e-01 1.1805585018499555e+01 8.4995563394924751e+00 9.1014996303800402e+00 2 0 0
30128 1 2 2.3999999999999999e-01 1.2075384990560609e+01 9.5846789755617170e+00 9.8931308983568513e+00 2 0 0
30133 1 4 -1.2000000000000000e-01 1.1144805645394531e+01 1.1060675517610907e+01 1.1486501286441065e+01 2 0 0
30134 1 2 2.3999999999999999e-01 1.0024109801289859e+01 8.9958206930995193e+00 1.1367175082174427e+01 2 0 0
30136 1 4 -1.2000000000000000e-01 8.9157279132101710e+00 9.5708857080386043e+00 1.1871203935110120e+01 2 0 0
30139 1 4 -1.2000000000000000e-01 1.1741350357794495e+01 7.5625875425407756e+00 1.1985556272226900e+01 2 0 0
30125 1 2 2.3999999999999999e-01 1.2658695530105730e+01 1.0686319823044292e+01 9.0050816205722484e+00 2 0 0
30127 1 4 -1.2000000000000000e-01 1.3002566573632707e+01 1.1664157386203684e+01 9.8791469560047354e+00 2 0 0
30129 1 4 -1.2000000000000000e-01 1.3037547598857961e+01 9.3595928680444551e+00 1.0794360936074000e+01 2 0 0
10708 1 4 -1.2000000000000000e-01 1.7271556783496631e+01 6.8225731804661649e+00 9.9461799522695298e+00 -1 0 0
30123 1 4 -1.2000000000000000e-01 1.3312424022040279e+01 9.4336313562921266e+00 7.2907795961332322e+00 2 0 0
30122 1 2 2.3999999999999999e-01 1.3860624010420437e+01 1.0310092942251526e+01 8.0550871309285252e+00 2 0 0
30124 1 4 -1.2000000000000000e-01 1.4183831337458711e+01 1.1397454995766772e+01 7.3123845607184377e+00 2 0 0
30113 1 2 2.3999999999999999e-01 1.6468278808265989e+01 8.7400155982039092e+00 6.6467903872619232e+00 2 0 0
30114 1 4 -1.2000000000000000e-01 1.6074651537939587e+01 7.5256876911698063e+00 6.9834597956107318e+00 2 0 0
30120 1 4 -1.2000000000000000e-01 1.5434450030347953e+01 1.0544997493552993e+01 9.9208274769375215e+00 2 0 0
30119 1 2 2.3999999999999999e-01 1.5183173905507317e+01 9.8347939204775621e+00 8.7536049038315937e+00 2 0 0
30121 1 4 -1.2000000000000000e-01 1.4997649757045046e+01 8.5226952308044019e+00 9.1781219146684432e+00 2 0 0
30118 1 4 -1.2000000000000000e-01 1.7337291598091706e+01 9.1824349690921441e+00 8.7897960016413084e+00 2 0 0
30116 1 2 2.3999999999999999e-01 1.6477655405343164e+01 9.6891918875172962e+00 7.8872040554960838e+00 2 0 0
30117 1 4 -1.2000000000000000e-01 1.6900234002211665e+01 1.0903186110839874e+01 7.5522940334273443e+00 2 0 0
10699 1 4 -1.2000000000000000e-01 1.5320559804916646e+01 7.3176387266084157e+00 1.1691975025046011e+01 -1 0 0
30109 1 4 -1.2000000000000000e-01 1.8324009382035193e+01 6.4411833648534671e+00 6.7746294839717240e+00 2 0 0
11986 1 4 -1.2000000000000000e-01 1.8643290172092371e+01 1.2473242845245455e+01 9.8296144046840759e+00 0 0 0
1194 1 4 -1.2000000000000000e-01 2.3429330498694704e+01 6.4401401096192989e+00 1.0339978194006441e+01 1 0 0
30105 1 4 -1.2000000000000000e-01 2.1020887926441375e+01 6.4393773107785881e+00 6.4971328663372514e+00 2 0 0
30107 1 2 2.3999999999999999e-01 1.8944157543136782e+01 7.6390863647799252e+00 6.6019556792651208e+00 2 0 0
30108 1 4 -1.2000000000000000e-01 1.9356337569609504e+01 8.0878331497106473e+00 7.8128146567166388e+00 2 0 0
1195 1 4 -1.2000000000000000e-01 2.3172793990541809e+01 7.1684143713093125e+00 8.2366061641807420e+00 1 0 0
11994 1 4 -1.2000000000000000e-01 2.0223001376415219e+01 1.1011578098454660e+01 1.1011719518223314e+01 0 0 0
11998 1 4 -1.2000000000000000e-01 2.2888248414463252e+01 1.0418076063695425e+01 1.1284601853441380e+01 0 0 0
11989 1 4 -1.2000000000000000e-01 2.0674493244204715e+01 1.1461009475568179e+01 8.3277063160695413e+00 0 0 0
11996 1 2 2.3999999999999999e-01 2.2267151556889168e+01 1.1273105916207355e+01 1.2086078311877012e+01 0 0 0
11993 1 2 2.3999999999999999e-01 2.1171618270093987e+01 1.2002766701373325e+01 1.1289204600724547e+01 0 0 0
11992 1 4 -1.2000000000000000e-01 2.2874068062001903e+01 1.2327807062653267e+01 9.7184111908252149e+00 0 0 0
10705 1 4 -1.2000000000000000e-01 1.8805163852848292e+01 7.0724062078576244e+00 1.1946369740342753e+01 -1 0 0
11997 1 4 -1.2000000000000000e-01 2.3178285699371749e+01 1.2177171704314302e+01 1.2388043887682143e+01 0 0 0
1203 1 4 -1.2000000000000000e-01 2.5800234488809981e+01 7.4322598991584545e+00 1.1133927231389565e+01 1 0 0
1204 1 4 -1.2000000000000000e-01 2.4882348865771359e+01 8.9625194280027589e+00 9.9047027810125172e+00 1 0 0
1201 1 4 -1.2000000000000000e-01 2.7399439236615635e+01 6.8482126940097006e+00 8.6244401423408412e+00 1 0 0
1199 1 2 2.3999999999999999e-01 2.6095326698372709e+01 7.2755820184515123e+00 8.8508869671166028e+00 1 0 0
1200 1 4 -1.2000000000000000e-01 2.5671095568755245e+01 8.0120455556059920e+00 7.7785033243654631e+00 1 0 0
1202 1 2 2.3999999999999999e-01 2.6028654838745695e+01 8.1866468020328149e+00 1.0059075416039105e+01 1 0 0
1206 1 4 -1.2000000000000000e-01 2.8241460589803470e+01 8.3636745870945699e+00 1.0417206955329783e+01 1 0 0
1209 1 4 -1.2000000000000000e-01 2.6467876737091714e+01 1.0872131546981258e+01 8.5963381881788408e+00 1 0 0
1210 1 4 -1.2000000000000000e-01 2.8151659783107029e+01 9.4087775106100953e+00 8.0937155194044372e+00 1 0 0
1208 1 2 2.3999999999999999e-01 2.7541514624931914e+01 1.0119422374896066e+01 9.0353698730692553e+00 1 0 0
1205 1 2 2.3999999999999999e-01 2.7149496563836959e+01 9.2196852451360112e+00 1.0192593316870715e+01 1 0 0
1211 1 2 2.3999999999999999e-01 2.8602795295215167e+01 1.1200862644689499e+01 9.4041646300937867e+00 1 0 0
1207 1 4 -1.2000000000000000e-01 2.6994311796552989e+01 9.9798707742035280e+00 1.1307212433242723e+01 1 0 0
1214 1 2 2.3999999999999999e-01 2.9898426782994061e+01 1.0742914587959765e+01 1.0019641312789560e+01 1 0 0
1212 1 4 -1.2000000000000000e-01 2.8052039109561431e+01 1.2196222507963116e+01 1.0167259996096158e+01 1 0 0
1216 1 4 -1.2000000000000000e-01 2.9612449764674448e+01 1.0283162873400032e+01 1.1278395225425928e+01 1 0 0
1215 1 4 -1.2000000000000000e-01 3.0418547067964759e+01 9.8385368191614706e+00 9.1441987438550001e+00 1 0 0
1213 1 4 -1.2000000000000000e-01 2.8888389659927029e+01 1.1793351708009979e+01 8.2330290640993660e+00 1 0 0
32102 1 2 2.3999999999999999e-01 3.4958215398077925e+01 1.0462260839216309e+01 6.3812463169984266e+00 1 0 0
32110 1 4 -1.2000000000000000e-01 3.2058292733262782e+01 9.4883331260239352e+00 6.5111743613091280e+00 1 0 0
30048 1 4 -1.2000000000000000e-01 3.3265540264184999e+01 6.7962479108294458e+00 1.1408420513904833e+01 2 0 0
1217 1 2 2.3999999999999999e-01 3.0976936828857582e+01 1.1860397681341702e+01 1.0165129061684782e+01 1 0 0
32106 1 4 -1.2000000000000000e-01 3.4381309371673979e+01 8.2244407587416077e+00 6.3272568243625731e+00 1 0 0
32099 1 2 2.3999999999999999e-01 3.6310139835190355e+01 1.0104537518622672e+01 7.0541855757058478e+00 1 0 0
32104 1 4 -1.2000000000000000e-01 3.4090568470697043e+01 1.0918905079755854e+01 7.3558206587193755e+00 1 0 0
30046 1 4 -1.2000000000000000e-01 3.6255223177471322e+01 6.8714504949945399e+00 1.1740182267486354e+01 2 0 0
1221 1 4 -1.2000000000000000e-01 3.2797353517368983e+01 1.0384950735516577e+01 9.5331733578321796e+00 1 0 0
1220 1 2 2.3999999999999999e-01 3.2437154058193485e+01 1.1294257186642847e+01 1.0482233433341881e+01 1 0 0
32101 1 4 -1.2000000000000000e-01 3.6102933428669061e+01 9.5967784989222977e+00 8.3196459622517249e+00 1 0 0
1225 1 4 -1.2000000000000000e-01 3.4831015766416776e+01 1.1464217184430568e+01 1.0786949236278295e+01 1 0 0
1222 1 4 -1.2000000000000000e-01 3.2420948780983359e+01 1.0671659078763623e+01 1.1675470193148046e+01 1 0 0
1223 1 2 2.3999999999999999e-01 3.3657703246887195e+01 1.2237819468309008e+01 1.0609200603785208e+01 1 0 0
30042 1 4 -1.2000000000000000e-01 3.4357470797484517e+01 8.9158948384095211e+00 1.1901604397613010e+01 2 0 0
32095 1 4 -1.2000000000000000e-01 3.9373222927873364e+01 1.0181691587434385e+01 6.8218501862633723e+00 1 0 0
32093 1 2 2.3999999999999999e-01 3.8696958590088528e+01 9.0244041382149067e+00 6.7096154269291182e+00 1 0 0
32100 1 4 -1.2000000000000000e-01 3.7044109556141777e+01 1.1274373748536160e+01 7.3451951737937167e+00 1 0 0
32088 1 4 -1.2000000000000000e-01 4.0448063540894836e+01 6.6970167090572641e+00 7.2508228843190610e+00 1 0 0
30037 1 4 -1.2000000000000000e-01 3.7383964473767371e+01 9.1681289022525316e+00 1.1397598613206892e+01 2 0 0
32092 1 4 -1.2000000000000000e-01 3.7824731178792874e+01 7.3184715173956167e+00 7.9858639531373363e+00 1 0 0
32085 1 4 -1.2000000000000000e-01 4.2074752245409705e+01 6.9105007980149429e+00 9.5246381498109720e+00 1 0 0
32083 1 4 -1.2000000000000000e-01 3.8691880606779677e+01 6.2864772318978144e+00 1.0451774856651738e+01 1 0 0
32084 1 2 2.3999999999999999e-01 4.0740389361198815e+01 7.1198962368174783e+00 9.5299752767977903e+00 1 0 0
32087 1 2 2.3999999999999999e-01 4.0291759390596440e+01 7.7010838061122779e+00 8.1446787377516667e+00 1 0 0
32089 1 4 -1.2000000000000000e-01 4.1255259594409480e+01 8.6287668341785242e+00 7.7751393641716344e+00 1 0 0
32090 1 2 2.3999999999999999e-01 3.8808130126176046e+01 8.2740600427164726e+00 8.0394225317434564e+00 1 0 0
32091 1 4 -1.2000000000000000e-01 3.8638422177199025e+01 9.0127447536947205e+00 9.1548301855591099e+00 1 0 0
32086 1 4 -1.2000000000000000e-01 4.0591056292474775e+01 8.0675983565965250e+00 1.0464362190955555e+01 1 0 0
30033 1 4 -1.2000000000000000e-01 3.9728919755224645e+01 1.0153319713240032e+01 1.2389331511910751e+01 2 0 0
30034 1 4 -1.2000000000000000e-01 3.8022093091517533e+01 1.1393240948648325e+01 1.1961651174794120e+01 2 0 0
19995 1 4 -1.2000000000000000e-01 4.3080645126787465e+00 1.5247208820908762e+01 6.8931497878799366e+00 2 2 0
20003 1 2 2.3999999999999999e-01 1.5526154962866119e+00 1.3246841195226040e+01 9.6475440422594261e+00 2 2 0
20006 1 2 2.3999999999999999e-01 1.4452718245561931e+00 1.3458795702763039e+01 1.1194790358438478e+01 2 2 0
20001 1 4 -1.2000000000000000e-01 2.3954852563238815e+00 1.3574150592150264e+01 7.5722385416355094e+00 2 2 0
19999 1 4 -1.2000000000000000e-01 4.3594905630552576e+00 1.3972441587652289e+01 9.4625797120243309e+00 2 2 0
20000 1 2 2.3999999999999999e-01 2.1259775823845253e+00 1.4379376587421991e+01 8.7263187534105775e+00 2 2 0
19997 1 2 2.3999999999999999e-01 3.5225525612141668e+00 1.5017588761783987e+01 9.1662783641410552e+00 2 2 0
19994 1 2 2.3999999999999999e-01 4.0948065207397137e+00 1.5985811932799882e+01 8.0356370837311992e+00 2 2 0
19996 1 4 -1.2000000000000000e-01 3.3015100506395938e+00 1.7008001203231796e+01 7.7276200844371328e+00 2 2 0
19998 1 4 -1.2000000000000000e-01 3.2861507902150398e+00 1.5656287588801639e+01 1.0314369976964679e+01 2 2 0
20002 1 4 -1.2000000000000000e-01 1.2149236603330129e+00 1.5328712612732737e+01 8.3941035776357413e+00 2 2 0
19987 1 4 -1.2000000000000000e-01 3.1744614769259218e+00 1.8207670032325542e+01 1.0055204124265368e+01 2 2 0
19991 1 2 2.3999999999999999e-01 5.4029224163484146e+00 1.6630336677135169e+01 8.3826123805438471e+00 2 2 0
19989 1 4 -1.2000000000000000e-01 5.6049141323575498e+00 1.6970905396070545e+01 1.0705006827853474e+01 2 2 0
19988 1 2 2.3999999999999999e-01 5.4679633238529437e+00 1.7699370772712147e+01 9.5914555302546844e+00 2 2 0
20007 1 4 -1.2000000000000000e-01 2.7466984248407496e+00 1.3550942218270935e+01 1.1736190444302940e+01 2 2 0
20011 1 4 -1.2000000000000000e-01 7.8607460255313455e-01 1.5750942637891885e+01 1.1307243274795022e+01 2 2 0
20009 1 2 2.3999999999999999e-01 4.2823523225826271e-01 1.4460934509183939e+01 1.1724774397744458e+01 2 2 0
19993 1 4 -1.2000000000000000e-01 5.8326123310419673e+00 1.7384732876230267e+01 7.3327432005938036e+00 2 2 0
20005 1 4 -1.2000000000000000e-01 3.1355449049521184e-01 1.2904993486910973e+01 9.1943799022856609e+00 2 2 0
3388 1 4 -1.2000000000000000e-01 6.2506385711668768e+00 1.4323703727662910e+01 1.1651175828365432e+01 1 0 0
32893 1 4 -1.2000000000000000e-01 8.6178911492562360e+00 1.2775908978726244e+01 6.3512327304562941e+00 1 0 0
19992 1 4 -1.2000000000000000e-01 6.4068200968653652e+00 1.5763282719811285e+01 8.5716558058834309e+00 2 2 0
19990 1 4 -1.2000000000000000e-01 6.7149935693907770e+00 1.8300182178951420e+01 9.4607630666079086e+00 2 2 0
32883 1 4 -1.2000000000000000e-01 9.7577643660174385e+00 1.5486855078811304e+01 6.0800892350328706e+00 1 0 0
32884 1 4 -1.2000000000000000e-01 1.0974522346094421e+01 1.3775371343732578e+01 6.2695354294480294e+00 1 0 0
3399 1 4 -1.2000000000000000e-01 9.8260116052893824e+00 1.6485139363997366e+01 1.0122250925756029e+01 1 0 0
3393 1 4 -1.2000000000000000e-01 8.6896287458459298e+00 1.4365776738032560e+01 1.0707197298625529e+01 1 0 0
3398 1 2 2.3999999999999999e-01 1.0075310837958064e+01 1.6885035650510090e+01 1.1428621135041992e+01 1 0 0
3397 1 4 -1.2000000000000000e-01 7.8274469259663970e+00 1.6631361064396945e+01 1.2045315648618761e+01 1 0 0
3400 1 4 -1.2000000000000000e-01 1.1395891495088566e+01 1.6457294249787193e+01 1.1624978421939032e+01 1 0 0
3392 1 2 2.3999999999999999e-01 9.1200528038819133e+00 1.4585865781766394e+01 1.1977648441084211e+01 1 0 0
32880 1 4 -1.2000000000000000e-01 1.1876714045403343e+01 1.6125003561502918e+01 7.0867343459451755e+00 1 0 0
32871 1 4 -1.2000000000000000e-01 1.0055934185654994e+01 1.7875814330212247e+01 7.0280840928626942e+00 1 0 0
3395 1 2 2.3999999999999999e-01 9.0875219232185707e+00 1.6081795968179293e+01 1.2304087159520927e+01 1 0 0
3394 1 4 -1.2000000000000000e-01 1.0404129676806280e+01 1.4112969265847045e+01 1.1975145172790665e+01 1 0 0
11977 1 4 -1.2000000000000000e-01 1.6238796175346039e+01 1.3381346943900413e+01 9.0889299924619102e+00 0 0 0
11976 1 4 -1.2000000000000000e-01 1.5257591379577637e+01 1.5296914505866821e+01 8.8077209156736078e+00 0 0 0
11975 1 2 2.3999999999999999e-01 1.6343823878931300e+01 1.4673620189059941e+01 9.4027667415243936e+00 0 0 0
11972 1 2 2.3999999999999999e-01 1.6099415270160982e+01 1.4806929293779639e+01 1.0945315582579347e+01 0 0 0
11971 1 4 -1.2000000000000000e-01 1.4947592279403917e+01 1.6831808767710047e+01 1.0694580189963352e+01 0 0 0
11973 1 4 -1.2000000000000000e-01 1.4870179343847287e+01 1.4170475291070606e+01 1.1142386180544470e+01 0 0 0
11970 1 4 -1.2000000000000000e-01 1.7044881534309749e+01 1.6880217228758379e+01 1.1476753813590255e+01 0 0 0
11969 1 2 2.3999999999999999e-01 1.5860024697746232e+01 1.6196807946230265e+01 1.1506462438300074e+01 0 0 0
11978 1 2 2.3999999999999999e-01 1.7671879291051535e+01 1.5382343746548932e+01 8.7984411153563027e+00 0 0 0
11980 1 4 -1.2000000000000000e-01 1.7500129156996692e+01 1.5437855778098788e+01 7.4166908522454218e+00 0 0 0
11979 1 4 -1.2000000000000000e-01 1.7732199793987885e+01 1.6682957898930269e+01 9.1877110030787925e+00 0 0 0
11974 1 4 -1.2000000000000000e-01 1.6953076351990259e+01 1.3960504691771726e+01 1.1568240569526601e+01 0 0 0
11985 1 4 -1.2000000000000000e-01 1.8702033322160869e+01 1.2988944131907594e+01 7.7113297505406067e+00 0 0 0
11981 1 2 2.3999999999999999e-01 1.9030746787509212e+01 1.4738487213556061e+01 9.2029939710076913e+00 0 0 0
11984 1 2 2.3999999999999999e-01 1.9227427388055286e+01 1.3256920536409327e+01 8.8589861225726860e+00 0 0 0
11995 1 4 -1.2000000000000000e-01 2.0655895763232103e+01 1.2884010772434582e+01 1.2154106351026671e+01 0 0 0
11990 1 2 2.3999999999999999e-01 2.1679569142643725e+01 1.2779204996821058e+01 9.9869042059679209e+00 0 0 0
11987 1 2 2.3999999999999999e-01 2.0753026697251443e+01 1.2758517431355919e+01 8.7000581878551575e+00 0 0 0
11982 1 4 -1.2000000000000000e-01 1.9229050770640839e+01 1.4929725524062798e+01 1.0560617805055164e+01 0 0 0
11983 1 4 -1.2000000000000000e-01 2.0028418432414949e+01 1.5421400646207131e+01 8.6765168202810106e+00 0 0 0
11988 1 4 -1.2000000000000000e-01 2.1382476744633252e+01 1.3326474727929408e+01 7.6258097359116661e+00 0 0 0
11991 1 4 -1.2000000000000000e-01 2.1931139168055726e+01 1.4036545425061552e+01 1.0321970531883570e+01 0 0 0
8005 1 4 -1.2000000000000000e-01 2.2136684992900886e+01 1.6650673507427737e+01 7.8000028190185224e+00 0 1 0
8003 1 2 2.3999999999999999e-01 2.2703352127148552e+01 1.7404177196224104e+01 8.7554098498354005e+00 0 1 0
8004 1 4 -1.2000000000000000e-01 2.2078393109896922e+01 1.7010764842692954e+01 9.9157380694363848e+00 0 1 0
7999 1 4 -1.2000000000000000e-01 2.4264842390630193e+01 1.4890385751486528e+01 8.4134700993045719e+00 0 1 0
8000 1 2 2.3999999999999999e-01 2.4219431431707520e+01 1.7196676139523010e+01 8.7311742757177662e+00 0 1 0
7998 1 4 -1.2000000000000000e-01 2.4613436482536319e+01 1.5685783029988716e+01 1.0388647667230456e+01 0 1 0
1218 1 4 -1.2000000000000000e-01 3.0633527493733240e+01 1.2655805321028396e+01 1.1224260932309363e+01 1 0 0
8001 1 4 -1.2000000000000000e-01 2.4590649430304605e+01 1.7575949358828282e+01 7.4941298776499199e+00 0 1 0
7997 1 2 2.3999999999999999e-01 2.4874499537803725e+01 1.5880473363366260e+01 9.1068677619113121e+00 0 1 0
7983 1 4 -1.2000000000000000e-01 2.8850394281327240e+01 1.6877700909519042e+01 6.9648819974123777e+00 0 1 0
7994 1 2 2.3999999999999999e-01 2.6383310677086747e+01 1.5683657480316862e+01 8.8559815103533062e+00 0 1 0
7995 1 4 -1.2000000000000000e-01 2.6690666700630832e+01 1.4431341005323839e+01 9.3568340831734496e+00 0 1 0
7996 1 4 -1.2000000000000000e-01 2.6534317329254211e+01 1.5580138002780920e+01 7.5168700386323755e+00 0 1 0
7987 1 4 -1.2000000000000000e-01 2.9252576848563496e+01 1.4673752196581844e+01 8.4471604828618982e+00 0 1 0
7990 1 4 -1.2000000000000000e-01 2.8764411112103943e+01 1.5305039414782520e+01 1.0930949076733100e+01 0 1 0
7982 1 2 2.3999999999999999e-01 2.9992220513639282e+01 1.6812923998154307e+01 7.6616205014435153e+00 0 1 0
7985 1 2 2.3999999999999999e-01 2.9776083634976537e+01 1.5845341109266931e+01 8.8640136008005150e+00 0 1 0
7988 1 2 2.3999999999999999e-01 2.8824416698268848e+01 1.6268228609284122e+01 9.9929210757780726e+00 0 1 0
7991 1 2 2.3999999999999999e-01 2.7319577261618665e+01 1.6718571259073144e+01 9.5488220932453611e+00 0 1 0
7992 1 4 -1.2000000000000000e-01 2.7258672957092340e+01 1.7798763188723264e+01 8.7581132040659213e+00 0 1 0
7993 1 4 -1.2000000000000000e-01 2.6725724551610089e+01 1.6961533248825482e+01 1.0766487023337346e+01 0 1 0
7989 1 4 -1.2000000000000000e-01 2.9448693374005977e+01 1.7377460523108745e+01 1.0538806596920276e+01 0 1 0
7984 1 4 -1.2000000000000000e-01 3.0283821780734350e+01 1.8017027165246187e+01 8.1828138694388457e+00 0 1 0
8002 1 4 -1.2000000000000000e-01 2.4687158363432044e+01 1.8112440972860078e+01 9.6650050832268413e+00 0 1 0
1219 1 4 -1.2000000000000000e-01 3.1159614825235824e+01 1.2627460788034320e+01 9.0320685358850863e+00 1 0 0
7986 1 4 -1.2000000000000000e-01 3.0992430472505646e+01 1.5577990315552912e+01 9.3884335714521061e+00 0 1 0
1226 1 2 2.3999999999999999e-01 3.3541697437921236e+01 1.3421150818008416e+01 1.1526892413396766e+01 1 0 0
7979 1 2 2.3999999999999999e-01 3.1109504762356540e+01 1.6629466204665704e+01 6.5614179226358536e+00 0 1 0
1224 1 4 -1.2000000000000000e-01 3.3682780159755659e+01 1.2766482310640184e+01 9.3422555957306077e+00 1 0 0
7977 1 4 -1.2000000000000000e-01 3.1571365818863423e+01 1.4426560923432474e+01 6.9385537700740478e+00 0 1 0
7981 1 4 -1.2000000000000000e-01 3.2357476643302803e+01 1.6953394340622392e+01 7.2018998393650495e+00 0 1 0
1242 1 4 -1.2000000000000000e-01 3.5569430864361586e+01 1.6941012168366225e+01 7.4303335998026974e+00 1 0 0
1237 1 4 -1.2000000000000000e-01 3.3678715099091292e+01 1.6015763091031086e+01 9.4754119230787648e+00 1 0 0
1235 1 2 2.3999999999999999e-01 3.4561494615852027e+01 1.6466374495660627e+01 1.0435488987164000e+01 1 0 0
1232 1 2 2.3999999999999999e-01 3.5494940149285043e+01 1.5261084315516047e+01 1.0885664818747852e+01 1 0 0
1238 1 2 2.3999999999999999e-01 3.5142005100361253e+01 1.7710033596569478e+01 9.7794833486929740e+00 1 0 0
1233 1 4 -1.2000000000000000e-01 3.6038041944866308e+01 1.4481377036401406e+01 9.8428706354257098e+00 1 0 0
1241 1 2 2.3999999999999999e-01 3.6124066358554302e+01 1.7601072759998189e+01 8.5319194069197906e+00 1 0 0
1239 1 4 -1.2000000000000000e-01 3.5548646377303484e+01 1.8505079633254557e+01 1.0753160595393931e+01 1 0 0
1240 1 4 -1.2000000000000000e-01 3.4032560401517117e+01 1.8308772727565252e+01 9.3060593550276707e+00 1 0 0
1228 1 4 -1.2000000000000000e-01 3.2600281337680208e+01 1.4358402704086387e+01 1.1095767715991590e+01 1 0 0
1236 1 4 -1.2000000000000000e-01 3.3757794217189264e+01 1.6914566388635215e+01 1.1492965127248148e+01 1 0 0
1234 1 4 -1.2000000000000000e-01 3.6629415061510478e+01 1.5742884847857979e+01 1.1538781548841806e+01 1 0 0
1229 1 2 2.3999999999999999e-01 3.4881466673454192e+01 1.4204859996349194e+01 1.1819286331676901e+01 1 0 0
1230 1 4 -1.2000000000000000e-01 3.5823751987017488e+01 1.3188295601441013e+01 1.2076972165372851e+01 1 0 0
1245 1 4 -1.2000000000000000e-01 3.7438077061088471e+01 1.8511930638880102e+01 6.7833906098911330e+00 1 0 0
1243 1 4 -1.2000000000000000e-01 3.7264865242121651e+01 1.6892474870671801e+01 8.8465165096439478e+00 1 0 0
30012 1 4 -1.2000000000000000e-01 4.0770765817289920e+01 1.7567522918606571e+01 9.8692087856711836e+00 2 0 0
30016 1 4 -1.2000000000000000e-01 3.9296051477178644e+01 1.5601510973088072e+01 1.0821009964596453e+01 2 0 0
30011 1 2 2.3999999999999999e-01 4.0387453128684236e+01 1.7578822640921661e+01 1.1180362441713447e+01 2 0 0
30013 1 4 -1.2000000000000000e-01 3.9144402144848101e+01 1.8159031467800016e+01 1.1218561763011783e+01 2 0 0
30015 1 4 -1.2000000000000000e-01 4.1431781765655174e+01 1.5476851156147967e+01 1.1259378161600441e+01 2 0 0
30014 1 2 2.3999999999999999e-01 4.0267669128447196e+01 1.6135948795815228e+01 1.1587677818806595e+01 2 0 0
30025 1 4 -1.2000000000000000e-01 4.0273877628236320e+01 1.2764494433881140e+01 1.2108705742006626e+01 2 0 0
30010 1 4 -1.2000000000000000e-01 4.2588776414490567e+01 1.7687597000830959e+01 1.2012317486341791e+01 2 0 0
30008 1 2 2.3999999999999999e-01 4.1423312736472560e+01 1.8438956199922561e+01 1.1971554832994096e+01 2 0 0
3708 1 4 -1.2000000000000000e-01 6.5288130167302960e-01 2.3212090630504349e+01 6.5095097699202178e+00 1 0 0
3707 1 2 2.3999999999999999e-01 2.0612492385051862e-01 2.2447829465901531e+01 7.5398073657707734e+00 1 0 0
19985 1 2 2.3999999999999999e-01 4.3721464228509861e+00 1.8771323256480926e+01 9.7130872243250792e+00 2 2 0
19986 1 4 -1.2000000000000000e-01 4.1800037676348669e+00 1.9360344515638694e+01 8.5241131203582317e+00 2 2 0
3715 1 4 -1.2000000000000000e-01 1.3215109461834318e+00 1.8811126939127067e+01 8.0356988916638841e+00 1 0 0
3711 1 4 -1.2000000000000000e-01 2.2428310088176540e+00 2.1272336533423413e+01 7.3379238823230848e+00 1 0 0
19982 1 2 2.3999999999999999e-01 4.5649872766540325e+00 1.9900268104270324e+01 1.0699580859166730e+01 2 2 0
19984 1 4 -1.2000000000000000e-01 3.4233014465683524e+00 2.0595447762151824e+01 1.0825563703077732e+01 2 2 0
3714 1 4 -1.2000000000000000e-01 1.3718979027200040e+00 2.0357537760277527e+01 9.4965963335097996e+00 1 0 0
3706 1 4 -1.2000000000000000e-01 2.0113501307296167e+00 2.3110348827979564e+01 8.8602451835576446e+00 1 0 0
3713 1 2 2.3999999999999999e-01 6.7058453140846064e-01 1.9949631250097507e+01 8.3837206006389309e+00 1 0 0
19979 1 2 2.3999999999999999e-01 5.0930814542574057e+00 1.9585828218002433e+01 1.2159299600014045e+01 2 2 0
19983 1 4 -1.2000000000000000e-01 5.4444571884197206e+00 2.0732850648623710e+01 1.0154190338722637e+01 2 2 0
32856 1 4 -1.2000000000000000e-01 6.0102572876849107e+00 2.3572215222452854e+01 6.7821070500225060e+00 1 0 0
3712 1 4 -1.2000000000000000e-01 5.9173348672859150e-01 2.0542316323569096e+01 6.0359557758434699e+00 1 0 0
3710 1 2 2.3999999999999999e-01 8.9613870856554789e-01 2.1042774887470710e+01 7.2968397708256783e+00 1 0 0
3704 1 2 2.3999999999999999e-01 6.5641130762211575e-01 2.3172451678291576e+01 8.8667972163866438e+00 1 0 0
3401 1 2 2.3999999999999999e-01 1.0002879435738688e+01 1.8448846752148988e+01 1.1371006650855511e+01 1 0 0
3402 1 4 -1.2000000000000000e-01 8.9411838313753869e+00 1.8886799359244936e+01 1.0635427166278236e+01 1 0 0
19980 1 4 -1.2000000000000000e-01 6.3139266396239186e+00 1.9079183985803834e+01 1.2080646102573372e+01 2 2 0
3403 1 4 -1.2000000000000000e-01 1.1155609606804788e+01 1.8875245909160526e+01 1.0741883545708715e+01 1 0 0
32870 1 2 2.3999999999999999e-01 1.0932033025188286e+01 1.8724520445617191e+01 6.4485325968663272e+00 1 0 0
32866 1 4 -1.2000000000000000e-01 8.0478160442214079e+00 1.9459059283881111e+01 6.0988347706387120e+00 1 0 0
32867 1 2 2.3999999999999999e-01 1.0286548598671816e+01 2.0200932617634226e+01 6.4454482157749649e+00 1 0 0
32859 1 4 -1.2000000000000000e-01 7.4471213482590120e+00 2.1814684886910673e+01 7.9772010374997713e+00 1 0 0
32868 1 4 -1.2000000000000000e-01 1.0139585949872957e+01 2.0428564869719580e+01 7.7743871380319689e+00 1 0 0
3412 1 4 -1.2000000000000000e-01 9.8087437511559035e+00 2.1458422700038074e+01 1.0879446175359574e+01 1 0 0
32858 1 2 2.3999999999999999e-01 8.1516122986005151e+00 2.2576516507004641e+01 7.0202239395525297e+00 1 0 0
32860 1 4 -1.2000000000000000e-01 9.3885454128509060e+00 2.2900816959687408e+01 7.4951619402831611e+00 1 0 0
3417 1 4 -1.2000000000000000e-01 1.1487234740279982e+01 2.3378867665851885e+01 1.0511588915247787e+01 1 0 0
3415 1 4 -1.2000000000000000e-01 8.9665552703653972e+00 2.3901258919131664e+01 1.1768175654141531e+01 1 0 0
32855 1 2 2.3999999999999999e-01 7.3426929528452982e+00 2.3886690765910210e+01 6.9325379854678246e+00 1 0 0
32857 1 4 -1.2000000000000000e-01 7.5017948185521881e+00 2.4489207360700384e+01 8.1479186390711327e+00 1 0 0
3410 1 2 2.3999999999999999e-01 9.5601955864086925e+00 2.1681502409686065e+01 1.2199152076014244e+01 1 0 0
3416 1 2 2.3999999999999999e-01 1.1277533581566086e+01 2.3683968153535172e+01 1.1886951254472486e+01 1 0 0
32872 1 4 -1.2000000000000000e-01 1.2073343375470788e+01 1.8747394837412621e+01 7.2183494001378428e+00 1 0 0
32803 1 4 -1.2000000000000000e-01 1.4032121927593135e+01 2.0934385051320699e+01 6.8887357265783660e+00 1 0 0
32801 1 2 2.3999999999999999e-01 1.4868319466068085e+01 2.2072080133559538e+01 6.9675161097345022e+00 1 0 0
32799 1 4 -1.2000000000000000e-01 1.6535431199986736e+01 2.0687574344488226e+01 7.8676008660689032e+00 1 0 0
32798 1 2 2.3999999999999999e-01 1.5868874683101005e+01 2.1860008566226064e+01 8.1616801573612214e+00 1 0 0
32797 1 4 -1.2000000000000000e-01 1.3953071119986097e+01 2.1473305638332082e+01 9.4858130914201269e+00 1 0 0
32800 1 4 -1.2000000000000000e-01 1.6817196058337341e+01 2.2870320263973476e+01 8.3447840307272543e+00 1 0 0
32795 1 2 2.3999999999999999e-01 1.5195697965825575e+01 2.1933307500701378e+01 9.5566137939793361e+00 1 0 0
32792 1 2 2.3999999999999999e-01 1.5886436811158474e+01 2.1332138204577401e+01 1.0837452801108588e+01 1 0 0
32789 1 2 2.3999999999999999e-01 1.7451638733595622e+01 2.1688183452735064e+01 1.1005139492198539e+01 1 0 0
32794 1 4 -1.2000000000000000e-01 1.5766070474509476e+01 1.9990680560966549e+01 1.0750606860483702e+01 1 0 0
32791 1 4 -1.2000000000000000e-01 1.7520525786555897e+01 2.3055721293103399e+01 1.1056482187710666e+01 1 0 0
32796 1 4 -1.2000000000000000e-01 1.5043026588503603e+01 2.3342716341977095e+01 9.8433655608705326e+00 1 0 0
32793 1 4 -1.2000000000000000e-01 1.5159840983165340e+01 2.1769894114177376e+01 1.1930344701025428e+01 1 0 0
32790 1 4 -1.2000000000000000e-01 1.8118291388281477e+01 2.1110376045280784e+01 9.9424466478093816e+00 1 0 0
32802 1 4 -1.2000000000000000e-01 1.4163150418032174e+01 2.3222859627941386e+01 7.2492373986061391e+00 1 0 0
32788 1 4 -1.2000000000000000e-01 1.7941464450994804e+01 1.9798834931403810e+01 1.2445264634722376e+01 1 0 0
8010 1 4 -1.2000000000000000e-01 2.2538534175047790e+01 1.8780814004901991e+01 6.3452188831515404e+00 0 1 0
8013 1 4 -1.2000000000000000e-01 2.0326912902807670e+01 2.0476779876616476e+01 6.9226117542045120e+00 0 1 0
8008 1 4 -1.2000000000000000e-01 2.0775620804946847e+01 1.8756025372013873e+01 8.6995124146574305e+00 0 1 0
8006 1 2 2.3999999999999999e-01 2.2146954659261770e+01 1.8870364578564406e+01 8.5886891304965314e+00 0 1 0
8009 1 2 2.3999999999999999e-01 2.2581555851465179e+01 1.9656077937310105e+01 7.3866899955890721e+00 0 1 0
8019 1 4 -1.2000000000000000e-01 1.9554195997308444e+01 2.2920731793014603e+01 7.4175528658343817e+00 0 1 0
32784 1 4 -1.2000000000000000e-01 2.0227709454635999e+01 2.1230419601759859e+01 1.1521903370927486e+01 1 0 0
8007 1 4 -1.2000000000000000e-01 2.2561132741716410e+01 1.9609331221551603e+01 9.5966294603497193e+00 0 1 0
8011 1 4 -1.2000000000000000e-01 2.3905231696521515e+01 2.0073984038352233e+01 7.4875441285522557e+00 0 1 0
8012 1 2 2.3999999999999999e-01 2.1598634253748418e+01 2.0799415910196274e+01 6.9353045885413804e+00 0 1 0
8017 1 4 -1.2000000000000000e-01 2.1446072822854543e+01 2.2059758572367056e+01 8.9008241597066391e+00 0 1 0
8016 1 4 -1.2000000000000000e-01 2.3014080020972383e+01 2.2752511290128545e+01 7.5570893123713621e+00 0 1 0
8015 1 2 2.3999999999999999e-01 2.1729318583546561e+01 2.2225325125737992e+01 7.5837916343899590e+00 0 1 0
8018 1 2 2.3999999999999999e-01 2.0761165271650693e+01 2.3305568863530429e+01 6.9666676930476301e+00 0 1 0
32223 1 4 -1.2000000000000000e-01 2.3526370555497085e+01 2.3803749340272809e+01 1.0887968881388392e+01 1 0 0
7843 1 4 -1.2000000000000000e-01 2.9208754417531928e+01 2.0664363175035550e+01 6.8117618925709644e+00 0 1 0
7841 1 2 2.3999999999999999e-01 2.9853666265144525e+01 2.1704772571571013e+01 7.3161294906289314e+00 0 1 0
7842 1 4 -1.2000000000000000e-01 2.8903143150845462e+01 2.2328737492981659e+01 8.0526012814673855e+00 0 1 0
32220 1 4 -1.2000000000000000e-01 2.5828660349821352e+01 2.3547668567296107e+01 9.5162847374958517e+00 1 0 0
32229 1 4 -1.2000000000000000e-01 2.7074826099128355e+01 2.3151292667094268e+01 1.1813896687446539e+01 1 0 0
32230 1 4 -1.2000000000000000e-01 2.5115102206196699e+01 2.2032676665978968e+01 1.2107964371470270e+01 1 0 0
32238 1 4 -1.2000000000000000e-01 2.7390403583165480e+01 2.0434636197391121e+01 1.2300152319383699e+01 1 0 0
7845 1 4 -1.2000000000000000e-01 3.0737922361811790e+01 2.3823465852916179e+01 6.6180880824116723e+00 0 1 0
7839 1 4 -1.2000000000000000e-01 3.0361660587575994e+01 2.0567647910283252e+01 9.1835863258099018e+00 0 1 0
7837 1 4 -1.2000000000000000e-01 3.0771289109422284e+01 2.3614636830243867e+01 9.3916409923285968e+00 0 1 0
7838 1 2 2.3999999999999999e-01 3.0991917967906335e+01 2.1375337281177163e+01 8.3147105534635113e+00 0 1 0
7824 1 4 -1.2000000000000000e-01 3.0598447040761883e+01 2.4507400913856021e+01 1.1804666090188666e+01 0 1 0
1244 1 2 2.3999999999999999e-01 3.6703053944044846e+01 1.8889065824245574e+01 7.8869511649126487e+00 1 0 0
1251 1 4 -1.2000000000000000e-01 3.5146767360623237e+01 2.2032164553894376e+01 6.2837950292487941e+00 1 0 0
1250 1 2 2.3999999999999999e-01 3.6123266824209573e+01 2.1125457817725771e+01 6.4094700184713673e+00 1 0 0
1249 1 4 -1.2000000000000000e-01 3.4698454338313518e+01 1.9428663254996803e+01 6.6550089768347540e+00 1 0 0
7833 1 4 -1.2000000000000000e-01 3.0842685756029887e+01 2.2082972720125174e+01 1.1153995012514693e+01 0 1 0
7835 1 2 2.3999999999999999e-01 3.1638268939587014e+01 2.2592187171136491e+01 9.0884053823730078e+00 0 1 0
7840 1 4 -1.2000000000000000e-01 3.1907171297814823e+01 2.0612181154785056e+01 7.6579164499831123e+00 0 1 0
1247 1 2 2.3999999999999999e-01 3.5687239973136172e+01 2.0003409765216343e+01 7.4252577784060323e+00 1 0 0
7832 1 2 2.3999999999999999e-01 3.2014411080386537e+01 2.2184268507723463e+01 1.0494035145487590e+01 0 1 0
1248 1 4 -1.2000000000000000e-01 3.5161511581839918e+01 2.0636936560865941e+01 8.4751975370548696e+00 1 0 0
7834 1 4 -1.2000000000000000e-01 3.2575324621512515e+01 2.0944757566203631e+01 1.0421813461818749e+01 0 1 0
1261 1 4 -1.2000000000000000e-01 3.5168137684432025e+01 2.3725957525732010e+01 8.1541286961484563e+00 1 0 0
7829 1 2 2.3999999999999999e-01 3.3077718681604857e+01 2.3052733381914653e+01 1.1202325275483661e+01 0 1 0
7831 1 4 -1.2000000000000000e-01 3.4246291600408028e+01 2.2718450818731746e+01 1.0664442600146215e+01 0 1 0
7836 1 4 -1.2000000000000000e-01 3.2743794097273465e+01 2.3002740600648281e+01 8.4037717878439882e+00 0 1 0
1259 1 2 2.3999999999999999e-01 3.6469068664249832e+01 2.4088957897153591e+01 8.1261299602783215e+00 1 0 0
7826 1 2 2.3999999999999999e-01 3.2983633530468978e+01 2.4630486151784353e+01 1.1226694197210724e+01 0 1 0
1246 1 4 -1.2000000000000000e-01 3.7542688166140259e+01 1.9454926979138033e+01 8.8439795442260039e+00 1 0 0
30007 1 4 -1.2000000000000000e-01 4.2386940853683036e+01 1.9488684630069812e+01 1.0147358678528974e+01 2 0 0
1258 1 4 -1.2000000000000000e-01 3.7201842350106446e+01 2.2096462486504766e+01 9.2072984987038566e+00 1 0 0
1256 1 2 2.3999999999999999e-01 3.7392176218053514e+01 2.2793216725244392e+01 8.0372111531302135e+00 1 0 0
30003 1 4 -1.2000000000000000e-01 3.9834801074342977e+01 2.0277287862732770e+01 1.0021274029948914e+01 2 0 0
1253 1 2 2.3999999999999999e-01 3.7413378353053808e+01 2.1875816286107664e+01 6.7741253105013364e+00 1 0 0
1255 1 4 -1.2000000000000000e-01 3.8380863035270714e+01 2.0985344917206639e+01 6.9815469062383544e+00 1 0 0
29998 1 4 -1.2000000000000000e-01 4.1227992975831214e+01 2.2260750734411268e+01 8.8704679666008115e+00 2 0 0
1257 1 4 -1.2000000000000000e-01 3.8733096719174220e+01 2.3221287528853647e+01 8.1133279890254411e+00 1 0 0
29996 1 2 2.3999999999999999e-01 4.1649624244139986e+01 2.2759911497347957e+01 1.0048881526020482e+01 2 0 0
29993 1 2 2.3999999999999999e-01 4.1620229968318036e+01 2.4289897247467565e+01 9.9272539661636081e+00 2 0 0
29989 1 4 -1.2000000000000000e-01 4.1461713289620221e+01 2.4304241410014491e+01 6.9123521092219349e+00 2 0 0
30000 1 4 -1.2000000000000000e-01 3.9501011731922532e+01 2.2824777010927189e+01 1.1142807575358102e+01 2 0 0
30002 1 2 2.3999999999999999e-01 4.0472160352566938e+01 2.0684309465239668e+01 1.1170895108840481e+01 2 0 0
29999 1 2 2.3999999999999999e-01 4.0725583519892822e+01 2.2197417596303513e+01 1.1185569379157837e+01 2 0 0
30005 1 2 2.3999999999999999e-01 4.1758900650024209e+01 1.9811757465092672e+01 1.1355146149880017e+01 2 0 0
29997 1 4 -1.2000000000000000e-01 4.2939759442102975e+01 2.2482563301293670e+01 1.0219612912006092e+01 2 0 0
29987 1 2 2.3999999999999999e-01 4.2653749888619551e+01 2.4512739701122392e+01 7.4901717135943757e+00 2 0 0
41992 798 6 4.2380000000000001e-01 3.8551054210337185e+01 4.3095599591557196e+01 6.3129769040007275e+01 0 0 0
3703 1 4 -1.2000000000000000e-01 1.1669780035078843e+00 2.5509803348411829e+01 8.1856908606565995e+00 1 0 0
3318 1 4 -1.2000000000000000e-01 3.2545635204777001e+00 2.4956821167123532e+01 1.2000608425076095e+01 1 0 0
3315 1 4 -1.2000000000000000e-01 5.0673397824158100e+00 2.5043861030459407e+01 9.8249722577631022e+00 1 0 0
3316 1 4 -1.2000000000000000e-01 3.2397937177922476e+00 2.6171000857218484e+01 9.4658604524397063e+00 1 0 0
3313 1 4 -1.2000000000000000e-01 5.0605258575844809e+00 2.7417865338465624e+01 8.2545306609069762e+00 1 0 0
3311 1 2 2.3999999999999999e-01 5.1081227178214448e+00 2.7456480671756974e+01 9.6128161830159762e+00 1 0 0
3308 1 2 2.3999999999999999e-01 4.5246830729358685e+00 2.8819040493609624e+01 1.0043887937412935e+01 1 0 0
3309 1 4 -1.2000000000000000e-01 3.1705403699929611e+00 2.8749266780500840e+01 1.0044771376275802e+01 1 0 0
3314 1 2 2.3999999999999999e-01 4.3726079583338189e+00 2.6179506942940503e+01 1.0186259149489505e+01 1 0 0
3307 1 4 -1.2000000000000000e-01 4.3851049380863314e+00 2.9994756769799260e+01 7.9697594790498849e+00 1 0 0
3310 1 4 -1.2000000000000000e-01 4.8998058250051484e+00 2.9093045144359539e+01 1.1314144717111022e+01 1 0 0
3317 1 2 2.3999999999999999e-01 4.1350960694748862e+00 2.6053928003859092e+01 1.1722118364266336e+01 1 0 0
3305 1 2 2.3999999999999999e-01 4.9837103343110485e+00 3.0068507750196375e+01 9.1942039730879639e+00 1 0 0
3702 1 4 -1.2000000000000000e-01 5.2695162460580158e-01 2.5222514190807324e+01 1.0101847495783170e+01 1 0 0
3693 1 4 -1.2000000000000000e-01 6.6998287281690494e-02 2.7840128401274679e+01 9.4352169571106490e+00 1 0 0
3701 1 2 2.3999999999999999e-01 3.1073078252726366e-01 2.4739470292754550e+01 8.8726206746806504e+00 1 0 0
3312 1 4 -1.2000000000000000e-01 6.3640376990944869e+00 2.7437778327168516e+01 1.0075247912903812e+01 1 0 0
3322 1 4 -1.2000000000000000e-01 6.3661310314662911e+00 2.5148608001546865e+01 1.1922569063665977e+01 1 0 0
3306 1 4 -1.2000000000000000e-01 6.3604254561363556e+00 3.0240119102598381e+01 9.1404932019581935e+00 1 0 0
32845 1 4 -1.2000000000000000e-01 6.8979914984268937e+00 2.9172633913414241e+01 6.3587157313113822e+00 1 0 0
3424 1 4 -1.2000000000000000e-01 1.0503956635292283e+01 2.5951959681239714e+01 1.0251481725574955e+01 1 0 0
32851 1 4 -1.2000000000000000e-01 7.5504157018824385e+00 2.6715333910934298e+01 6.9983573591806136e+00 1 0 0
3430 1 4 -1.2000000000000000e-01 9.3457578509265780e+00 2.8248169981295312e+01 1.0377458152013222e+01 1 0 0
3431 1 2 2.3999999999999999e-01 1.0650041473775268e+01 3.0222124910711969e+01 1.0986705196891828e+01 1 0 0
3432 1 4 -1.2000000000000000e-01 1.1453762106299544e+01 2.9958897859988852e+01 9.8862264910704276e+00 1 0 0
3428 1 2 2.3999999999999999e-01 1.0125728085802859e+01 2.8724676971020756e+01 1.1354280039720230e+01 1 0 0
3422 1 2 2.3999999999999999e-01 1.0793543371297822e+01 2.6237324036437641e+01 1.1592034961021366e+01 1 0 0
3426 1 4 -1.2000000000000000e-01 1.2283635181834628e+01 2.7816743050271416e+01 1.0766846418944043e+01 1 0 0
3425 1 2 2.3999999999999999e-01 1.1272055777396099e+01 2.7717706685835655e+01 1.1701207871421236e+01 1 0 0
3433 1 4 -1.2000000000000000e-01 1.1477191694634058e+01 3.0708380285859629e+01 1.1869575550346594e+01 1 0 0
3420 1 4 -1.2000000000000000e-01 1.2928188285694961e+01 2.5252317067636071e+01 1.1450234274967723e+01 1 0 0
8034 1 4 -1.2000000000000000e-01 1.7286117331852132e+01 2.7087621013947668e+01 8.2420501424046204e+00 0 1 0
8044 1 4 -1.2000000000000000e-01 1.5312862328859879e+01 2.8668070676575496e+01 9.8919259309799994e+00 0 1 0
8042 1 2 2.3999999999999999e-01 1.5947637458516539e+01 2.8651304774851138e+01 1.1097075291252880e+01 0 1 0
8041 1 4 -1.2000000000000000e-01 1.6659042829560939e+01 2.6420839841083872e+01 1.0680435025788121e+01 0 1 0
8039 1 2 2.3999999999999999e-01 1.7104375402602916e+01 2.7606434640923350e+01 1.1094579663502740e+01 0 1 0
8036 1 2 2.3999999999999999e-01 1.8324774349257993e+01 2.7883878597521555e+01 1.0238221965046804e+01 0 1 0
8035 1 4 -1.2000000000000000e-01 1.7228931637911526e+01 2.9259369386492949e+01 8.5821041954700572e+00 0 1 0
8033 1 2 2.3999999999999999e-01 1.8035563279196676e+01 2.8127122033318091e+01 8.7275911127062287e+00 0 1 0
8040 1 4 -1.2000000000000000e-01 1.7524116213646309e+01 2.7329328799488380e+01 1.2360406472085343e+01 0 1 0
8045 1 2 2.3999999999999999e-01 1.6384278114477745e+01 3.0092585730581664e+01 1.1557884277872079e+01 0 1 0
8046 1 4 -1.2000000000000000e-01 1.7226765799918763e+01 3.0581842047819119e+01 1.0623040671569653e+01 0 1 0
8043 1 4 -1.2000000000000000e-01 1.5134282106447747e+01 2.8058930529862437e+01 1.1994183918305776e+01 0 1 0
32222 1 2 2.3999999999999999e-01 2.4483384264093313e+01 2.4706489994601085e+01 1.1104294012922816e+01 1 0 0
8038 1 4 -1.2000000000000000e-01 1.9035666813008177e+01 2.6731155192424112e+01 1.0424509439908507e+01 0 1 0
8025 1 4 -1.2000000000000000e-01 1.8934978543331972e+01 2.5331558657986800e+01 8.1495992130553763e+00 0 1 0
8031 1 4 -1.2000000000000000e-01 1.8695655576464073e+01 2.8553571632199205e+01 6.3561323819876767e+00 0 1 0
8030 1 2 2.3999999999999999e-01 1.9190728535618181e+01 2.8374394675346704e+01 7.6613274882255444e+00 0 1 0
8032 1 4 -1.2000000000000000e-01 1.9761924187571509e+01 2.9546399122846811e+01 8.0139072030804535e+00 0 1 0
8023 1 4 -1.2000000000000000e-01 2.1409942420869925e+01 2.4696306169940183e+01 8.7479611732157068e+00 0 1 0
8021 1 2 2.3999999999999999e-01 2.1022931252097745e+01 2.4790853346930390e+01 7.4244351780590909e+00 0 1 0
8037 1 4 -1.2000000000000000e-01 1.9158212250802492e+01 2.8890221805316788e+01 1.0746104891721034e+01 0 1 0
8022 1 4 -1.2000000000000000e-01 2.2150476774908647e+01 2.5245525422490974e+01 6.7822715057754097e+00 0 1 0
32224 1 4 -1.2000000000000000e-01 2.3731030383117602e+01 2.5826281203481258e+01 1.1256700897440968e+01 1 0 0
8024 1 2 2.3999999999999999e-01 1.9863918226087350e+01 2.5828889652082122e+01 7.3249031558727227e+00 0 1 0
8029 1 4 -1.2000000000000000e-01 2.0994968363181801e+01 2.7246655769762484e+01 8.8821984716127194e+00 0 1 0
8027 1 2 2.3999999999999999e-01 2.0292037601221462e+01 2.7282591747341421e+01 7.7233619342911037e+00 0 1 0
8028 1 4 -1.2000000000000000e-01 2.1245316744435250e+01 2.7640747426786241e+01 6.8616647446020327e+00 0 1 0
32221 1 4 -1.2000000000000000e-01 2.4421843472132903e+01 2.5032377060520318e+01 8.8411994028677672e+00 1 0 0
32219 1 2 2.3999999999999999e-01 2.5290617718087749e+01 2.4798262123354615e+01 9.8152276987972193e+00 1 0 0
32217 1 4 -1.2000000000000000e-01 2.7443334828879205e+01 2.5455451061788605e+01 1.0290198016231125e+01 1 0 0
32218 1 4 -1.2000000000000000e-01 2.6590683755314569e+01 2.5801409895551839e+01 8.2651154684220156e+00 1 0 0
32216 1 2 2.3999999999999999e-01 2.6326655377029372e+01 2.5882153713821754e+01 9.5876992693562393e+00 1 0 0
32205 1 4 -1.2000000000000000e-01 2.5148532457310104e+01 3.0479490945020785e+01 1.0876559359972839e+01 1 0 0
32215 1 4 -1.2000000000000000e-01 2.5723243734522526e+01 2.7615894349616770e+01 1.1325057108286693e+01 1 0 0
32214 1 4 -1.2000000000000000e-01 2.5057896361738297e+01 2.7796170097942454e+01 9.2505147355633905e+00 1 0 0
32213 1 2 2.3999999999999999e-01 2.6080837587162158e+01 2.7338321842451261e+01 1.0018559734380879e+01 1 0 0
32210 1 2 2.3999999999999999e-01 2.7360823718972576e+01 2.8233045651042389e+01 9.7934909259744991e+00 1 0 0
32212 1 4 -1.2000000000000000e-01 2.8068739457348787e+01 2.7745730047272417e+01 8.7466615458400270e+00 1 0 0
32207 1 2 2.3999999999999999e-01 2.7157951287643183e+01 2.9840349897202540e+01 9.7243244782726403e+00 1 0 0
32209 1 4 -1.2000000000000000e-01 2.6511850701416964e+01 3.0203338626598043e+01 8.5837205259624021e+00 1 0 0
32208 1 4 -1.2000000000000000e-01 2.8479044265815244e+01 3.0267858411946957e+01 9.6582795338617107e+00 1 0 0
32206 1 4 -1.2000000000000000e-01 2.6960604368913749e+01 3.0209491513299778e+01 1.2032912250719765e+01 1 0 0
32211 1 4 -1.2000000000000000e-01 2.8145249729856701e+01 2.8052177536112339e+01 1.0930875229261655e+01 1 0 0
32204 1 2 2.3999999999999999e-01 2.6523214683927126e+01 3.0663924692722620e+01 1.0871111245114422e+01 1 0 0
1262 1 2 2.3999999999999999e-01 3.6548318652782612e+01 2.5085352272899620e+01 6.9564510543213816e+00 1 0 0
1260 1 4 -1.2000000000000000e-01 3.6815328972125705e+01 2.4615662223165728e+01 9.2963264565512187e+00 1 0 0
7821 1 4 -1.2000000000000000e-01 3.0882703165917825e+01 2.6791617419584682e+01 1.0596913198511134e+01 0 1 0
7828 1 4 -1.2000000000000000e-01 3.2916376689490797e+01 2.4893605380615348e+01 9.9178997359167607e+00 0 1 0
7820 1 2 2.3999999999999999e-01 3.1450322990251809e+01 2.6623296675062669e+01 1.1845675040393122e+01 0 1 0
7819 1 4 -1.2000000000000000e-01 3.1786555543659393e+01 2.8872244373826813e+01 1.1802274389385195e+01 0 1 0
1266 1 4 -1.2000000000000000e-01 3.4368952133383303e+01 2.5963163255904860e+01 7.0921162173125518e+00 1 0 0
1265 1 2 2.3999999999999999e-01 3.5700933038767687e+01 2.6329398245177760e+01 6.9695157560031555e+00 1 0 0
1269 1 4 -1.2000000000000000e-01 3.5663283831445618e+01 2.6851548018189153e+01 9.3341904604216950e+00 1 0 0
1270 1 4 -1.2000000000000000e-01 3.5181422427803064e+01 2.8505876456200149e+01 7.9240645569159476e+00 1 0 0
7818 1 4 -1.2000000000000000e-01 3.3386272508518260e+01 2.7567489100085524e+01 1.0995584029189189e+01 0 1 0
1268 1 2 2.3999999999999999e-01 3.5995244430775223e+01 2.7450913849487588e+01 8.1355991926582707e+00 1 0 0
7827 1 4 -1.2000000000000000e-01 3.4174712162855180e+01 2.5186282245510757e+01 1.1664227606028316e+01 0 1 0
7823 1 2 2.3999999999999999e-01 3.1799574742312757e+01 2.5140201047569253e+01 1.2105267540030530e+01 0 1 0
7817 1 2 2.3999999999999999e-01 3.2447311376877906e+01 2.7726755964600521e+01 1.1986739121304382e+01 0 1 0
29994 1 4 -1.2000000000000000e-01 4.0353696680403658e+01 2.4745167471910221e+01 9.6866995773784375e+00 2 0 0
29995 1 4 -1.2000000000000000e-01 4.1944273531913666e+01 2.4701711213825924e+01 1.1184610500726357e+01 2 0 0
29990 1 2 2.3999999999999999e-01 4.2675018914302044e+01 2.4978263714575199e+01 8.9808387243839594e+00 2 0 0
1264 1 4 -1.2000000000000000e-01 3.7774079914271134e+01 2.5426184489646069e+01 6.5690444541658177e+00 1 0 0
1275 1 4 -1.2000000000000000e-01 3.6871816563661419e+01 2.9000272231703480e+01 1.0192235114765742e+01 1 0 0
1276 1 4 -1.2000000000000000e-01 3.7357446241099623e+01 3.0225791192239008e+01 8.4113687873891188e+00 1 0 0
1271 1 2 2.3999999999999999e-01 3.7418204580076441e+01 2.7981054221159184e+01 8.1460920296667254e+00 1 0 0
1274 1 2 2.3999999999999999e-01 3.7667062113142158e+01 2.9150580830950187e+01 9.0702352817903673e+00 1 0 0
1273 1 4 -1.2000000000000000e-01 3.8168455179382796e+01 2.6918428457368353e+01 8.5884713962609460e+00 1 0 0
1272 1 4 -1.2000000000000000e-01 3.7705999980496948e+01 2.8414480102581614e+01 6.8331511408187895e+00 1 0 0
1277 1 2 2.3999999999999999e-01 3.9178000846186492e+01 2.9166180384987996e+01 9.4879744074751358e+00 1 0 0
1279 1 4 -1.2000000000000000e-01 3.9448798018374994e+01 2.8017062889819094e+01 1.0175496402077833e+01 1 0 0
1278 1 4 -1.2000000000000000e-01 3.9984666443787724e+01 2.9187711584830037e+01 8.4325241610705373e+00 1 0 0
1280 1 2 2.3999999999999999e-01 3.9592387104293451e+01 3.0353298021632977e+01 1.0429046756485182e+01 1 0 0
1281 1 4 -1.2000000000000000e-01 4.0876024187464701e+01 3.0222154930508097e+01 1.0763957028845615e+01 1 0 0
1282 1 4 -1.2000000000000000e-01 3.8888426954148116e+01 3.0217564901273565e+01 1.1565839235319988e+01 1 0 0
29991 1 4 -1.2000000000000000e-01 4.2607111803031650e+01 2.6271984050499938e+01 9.0372718105477574e+00 2 0 0
3294 1 4 -1.2000000000000000e-01 3.0796923069309678e-01 3.2633597869278745e+01 9.0070055090843866e+00 1 0 0
3287 1 2 2.3999999999999999e-01 2.2391941692114781e-01 3.5719149311801665e+01 9.7409856907773840e+00 1 0 0
3613 1 4 -1.2000000000000000e-01 4.3795090759966754e-01 3.1002598037484209e+01 6.6192412108195935e+00 1 0 0
3300 1 4 -1.2000000000000000e-01 2.2550787269563437e+00 3.0985573380658874e+01 9.0231806609288885e+00 1 0 0
3301 1 4 -1.2000000000000000e-01 2.7674429004678420e+00 3.0870872648386293e+01 1.1123784207281775e+01 1 0 0
3302 1 2 2.3999999999999999e-01 4.4632895719096224e+00 3.1432744218444189e+01 9.7136119149362745e+00 1 0 0
3299 1 2 2.3999999999999999e-01 2.9475930424360595e+00 3.1615405932910278e+01 1.0033146653961703e+01 1 0 0
3288 1 4 -1.2000000000000000e-01 1.5385980430291919e+00 3.5993567013269882e+01 9.5199220740292478e+00 1 0 0
3618 1 4 -1.2000000000000000e-01 1.5290498517992051e+00 3.3212252337779972e+01 6.5522629502721905e+00 1 0 0
3304 1 4 -1.2000000000000000e-01 4.7781352056933555e+00 3.2338053898702107e+01 8.7245653293458449e+00 1 0 0
3298 1 4 -1.2000000000000000e-01 2.8693245284262412e+00 3.3897581446402597e+01 9.1574301655110038e+00 1 0 0
3296 1 2 2.3999999999999999e-01 2.3909140613823863e+00 3.3074359372092452e+01 1.0171381066223093e+01 1 0 0
3303 1 4 -1.2000000000000000e-01 5.2269801195707482e+00 3.1812634222966722e+01 1.0829542484456832e+01 1 0 0
3297 1 4 -1.2000000000000000e-01 2.7893914774998230e+00 3.3641956931681143e+01 1.1365798162584744e+01 1 0 0
3625 1 4 -1.2000000000000000e-01 3.4815619645883649e+00 3.5464811605531828e+01 6.2962729044013743e+00 1 0 0
3454 1 4 -1.2000000000000000e-01 5.5855126925137624e+00 3.6611057593539130e+01 7.6939492878004900e+00 1 0 0
3292 1 4 -1.2000000000000000e-01 4.6172956404941023e-01 3.4816711721215846e+01 1.1938031620863791e+01 1 0 0
3295 1 4 -1.2000000000000000e-01 4.6039616785635434e-01 3.2266115237851913e+01 1.1221702631838852e+01 1 0 0
3293 1 2 2.3999999999999999e-01 7.9406453893987805e-01 3.3112993397685976e+01 1.0204845547171088e+01 1 0 0
3290 1 2 2.3999999999999999e-01 1.1450173894434165e-01 3.4435937448946305e+01 1.0649070219359336e+01 1 0 0
3451 1 4 -1.2000000000000000e-01 6.5676280941140632e+00 3.5383514419550906e+01 9.8292323448571981e+00 1 0 0
3436 1 4 -1.2000000000000000e-01 9.2596293150233873e+00 3.1052472141326948e+01 9.2487125290357515e+00 1 0 0
3434 1 2 2.3999999999999999e-01 9.6445305990165959e+00 3.1341022112372784e+01 1.0559940989035812e+01 1 0 0
3435 1 4 -1.2000000000000000e-01 8.5574157289049584e+00 3.1297057274581555e+01 1.1440468764658386e+01 1 0 0
3447 1 4 -1.2000000000000000e-01 7.8596591922252719e+00 3.5342041604248060e+01 7.0444917392676079e+00 1 0 0
3450 1 4 -1.2000000000000000e-01 8.0487933712470419e+00 3.6904365692327382e+01 1.0167388001525651e+01 1 0 0
3449 1 2 2.3999999999999999e-01 7.4106181396152655e+00 3.6228121141857194e+01 9.2134732452346579e+00 1 0 0
3444 1 4 -1.2000000000000000e-01 7.9061572640399689e+00 3.3293809736228013e+01 8.5493684945282649e+00 1 0 0
3446 1 2 2.3999999999999999e-01 8.4570636614097641e+00 3.5542092719898456e+01 8.2610655883106254e+00 1 0 0
3443 1 2 2.3999999999999999e-01 8.9267289732980117e+00 3.4165693933935323e+01 8.8160594462026083e+00 1 0 0
3445 1 4 -1.2000000000000000e-01 9.9792979428124138e+00 3.3914782381880968e+01 8.0116406319291062e+00 1 0 0
3440 1 2 2.3999999999999999e-01 9.3607335735531922e+00 3.4012717516976252e+01 1.0317672715157611e+01 1 0 0
3448 1 4 -1.2000000000000000e-01 9.4075823845783706e+00 3.6438943976501932e+01 7.9603446297692031e+00 1 0 0
3441 1 4 -1.2000000000000000e-01 9.9893639191954300e+00 3.5184042808656315e+01 1.0719948983250925e+01 1 0 0
3438 1 4 -1.2000000000000000e-01 1.1492476603706196e+01 3.2864238456495734e+01 1.0162273680961512e+01 1 0 0
3437 1 2 2.3999999999999999e-01 1.0267003358483999e+01 3.2783696175308116e+01 1.0720204963201125e+01 1 0 0
3442 1 4 -1.2000000000000000e-01 8.2728912030736712e+00 3.4056746319999895e+01 1.1116287149460069e+01 1 0 0
3439 1 4 -1.2000000000000000e-01 1.0455241032395838e+01 3.3064080783855339e+01 1.2049766166685822e+01 1 0 0
8048 1 2 2.3999999999999999e-01 1.5182105924676973e+01 3.1075952976190269e+01 1.1649309392953578e+01 0 1 0
8050 1 4 -1.2000000000000000e-01 1.4198396648390123e+01 3.0887717097444337e+01 1.0720783393612248e+01 0 1 0
8066 1 2 2.3999999999999999e-01 1.6668135192959085e+01 3.3230963012078817e+01 6.6057215500453124e+00 0 1 0
8067 1 4 -1.2000000000000000e-01 1.5642330690785689e+01 3.2442776572049503e+01 6.5333664078174705e+00 0 1 0
8068 1 4 -1.2000000000000000e-01 1.7603890841188218e+01 3.2481447235492006e+01 7.2346905470030416e+00 0 1 0
8064 1 4 -1.2000000000000000e-01 1.7276601335816366e+01 3.5676616993886419e+01 6.8450991308825939e+00 0 1 0
8063 1 2 2.3999999999999999e-01 1.6416979008791767e+01 3.4646980784912593e+01 7.2171475050035570e+00 0 1 0
8065 1 4 -1.2000000000000000e-01 1.5144249690974938e+01 3.5060667209421695e+01 7.0470230552516648e+00 0 1 0
8058 1 4 -1.2000000000000000e-01 1.4435209719124950e+01 3.4126068188141680e+01 9.6258001022542299e+00 0 1 0
8059 1 4 -1.2000000000000000e-01 1.5642917988831854e+01 3.2370629116674998e+01 9.0723491077117089e+00 0 1 0
8057 1 2 2.3999999999999999e-01 1.5725784682748355e+01 3.3630769257236281e+01 9.6992762628841458e+00 0 1 0
8054 1 2 2.3999999999999999e-01 1.6280126426358823e+01 3.3509583052613799e+01 1.1169874054009805e+01 0 1 0
8060 1 2 2.3999999999999999e-01 1.6658422151334630e+01 3.4643244446453380e+01 8.8304694713610523e+00 0 1 0
8051 1 2 2.3999999999999999e-01 1.5385802828440630e+01 3.2533646660991728e+01 1.2076434696014324e+01 0 1 0
8056 1 4 -1.2000000000000000e-01 1.6243210712283627e+01 3.4715308523647991e+01 1.1698875105189282e+01 0 1 0
8062 1 4 -1.2000000000000000e-01 1.6414290327861309e+01 3.5937394496159484e+01 9.2272338336382695e+00 0 1 0
8055 1 4 -1.2000000000000000e-01 1.7504322907940729e+01 3.3047045735470498e+01 1.1159392615264347e+01 0 1 0
20455 1 4 -1.2000000000000000e-01 1.3446552771905539e+01 3.6804439732849261e+01 1.1509547782680636e+01 2 2 0
8061 1 4 -1.2000000000000000e-01 1.7963572185624709e+01 3.4402006320116904e+01 9.0897932015793632e+00 0 1 0
1441 1 4 -1.2000000000000000e-01 2.3026211349472398e+01 3.5550681785225024e+01 1.0073740304729720e+01 1 0 0
1438 1 4 -1.2000000000000000e-01 2.0152992548569543e+01 3.5509287452647762e+01 9.9449420520400125e+00 1 0 0
1429 1 4 -1.2000000000000000e-01 2.1528399062526240e+01 3.3922191502371867e+01 1.1724580988997680e+01 1 0 0
1440 1 4 -1.2000000000000000e-01 2.1865956184045338e+01 3.6113055642103134e+01 8.1890053133223137e+00 1 0 0
1439 1 2 2.3999999999999999e-01 2.2293679708606362e+01 3.6516969972945631e+01 9.4529135242246429e+00 1 0 0
1436 1 2 2.3999999999999999e-01 2.0919058347139316e+01 3.6663415072390897e+01 1.0270364935596080e+01 1 0 0
1433 1 2 2.3999999999999999e-01 2.0949587116699668e+01 3.7102407904439282e+01 1.1763778988419777e+01 1 0 0
1435 1 4 -1.2000000000000000e-01 1.9699924732101028e+01 3.7375989149594922e+01 1.2236618957556562e+01 1 0 0
32184 1 4 -1.2000000000000000e-01 2.7651614709971618e+01 3.2068622652972067e+01 6.2806917507017008e+00 1 0 0
32191 1 4 -1.2000000000000000e-01 2.7043031184172222e+01 3.6594106216180442e+01 6.3817234102353684e+00 1 0 0
32203 1 4 -1.2000000000000000e-01 2.7992866393857220e+01 3.2353207494162703e+01 1.1490422119687045e+01 1 0 0
32201 1 2 2.3999999999999999e-01 2.6818394077900045e+01 3.2205249720607590e+01 1.0806179148269397e+01 1 0 0
32189 1 2 2.3999999999999999e-01 2.6866648645097349e+01 3.5364367354818206e+01 6.9167529880573051e+00 1 0 0
32202 1 4 -1.2000000000000000e-01 2.5877779218632565e+01 3.2824167981174604e+01 1.1585551564436633e+01 1 0 0
32190 1 4 -1.2000000000000000e-01 2.5543706846993011e+01 3.5285428126590979e+01 7.1822404169133502e+00 1 0 0
32196 1 4 -1.2000000000000000e-01 2.5699784239924551e+01 3.4926471426604749e+01 9.8209877573325386e+00 1 0 0
32194 1 4 -1.2000000000000000e-01 2.8888649082195730e+01 3.5227397675142484e+01 8.2163741718483649e+00 1 0 0
32192 1 2 2.3999999999999999e-01 2.7550789911056256e+01 3.5332478054648071e+01 8.3402523183405233e+00 1 0 0
32200 1 4 -1.2000000000000000e-01 2.5907511699400246e+01 3.2766426233921216e+01 8.5994828895858699e+00 1 0 0
32195 1 2 2.3999999999999999e-01 2.6996507464178919e+01 3.4527651179793850e+01 9.5758267287660193e+00 1 0 0
32198 1 2 2.3999999999999999e-01 2.6934378525939238e+01 3.3017671592826147e+01 9.4335047792546103e+00 1 0 0
32199 1 4 -1.2000000000000000e-01 2.8092147804799222e+01 3.2714385424388432e+01 8.8160412004896891e+00 1 0 0
32197 1 4 -1.2000000000000000e-01 2.7662795865968452e+01 3.4771150831755179e+01 1.0780437054231376e+01 1 0 0
32193 1 4 -1.2000000000000000e-01 2.7429025799263151e+01 3.6604149455304061e+01 8.7555057043618110e+00 1 0 0
1479 1 4 -1.2000000000000000e-01 3.2653465741827148e+01 3.6952143772983611e+01 6.1465777326340083e+00 1 0 0
1485 1 4 -1.2000000000000000e-01 3.2196345136065588e+01 3.6707828650101234e+01 1.0199124384738456e+01 1 0 0
1482 1 4 -1.2000000000000000e-01 3.4701271465999106e+01 3.6821946318000769e+01 7.7374950968151825e+00 1 0 0
1483 1 4 -1.2000000000000000e-01 3.3138530821309367e+01 3.5109476534934721e+01 7.9435858065547151e+00 1 0 0
1492 1 4 -1.2000000000000000e-01 3.2401142102376028e+01 3.4144192664927779e+01 1.1097803573362633e+01 1 0 0
1491 1 4 -1.2000000000000000e-01 3.3999785307961240e+01 3.3419924662465171e+01 9.8926153865134321e+00 1 0 0
1489 1 4 -1.2000000000000000e-01 3.5467087564161154e+01 3.5621435374231083e+01 1.0052314723715549e+01 1 0 0
1487 1 2 2.3999999999999999e-01 3.4231000433749706e+01 3.5684707626811878e+01 1.0669990288030979e+01 1 0 0
1490 1 2 2.3999999999999999e-01 3.3726664129867402e+01 3.4227715757919341e+01 1.0928472916734810e+01 1 0 0
1481 1 2 2.3999999999999999e-01 3.3455271482458940e+01 3.6454093663027805e+01 8.2737289986464884e+00 1 0 0
1498 1 4 -1.2000000000000000e-01 3.6431708257857601e+01 3.3532552706142724e+01 1.1039208235267086e+01 1 0 0
1484 1 2 2.3999999999999999e-01 3.3502376311349153e+01 3.6670140456483836e+01 9.7860940016158136e+00 1 0 0
1488 1 4 -1.2000000000000000e-01 3.4454413610538772e+01 3.6325849967938112e+01 1.1907537654603640e+01 1 0 0
1494 1 4 -1.2000000000000000e-01 3.4178557198581530e+01 3.2145502816051341e+01 1.1909766989421337e+01 1 0 0
1493 1 2 2.3999999999999999e-01 3.4443711443321384e+01 3.3472395870719630e+01 1.2098664449410647e+01 1 0 0
1480 1 4 -1.2000000000000000e-01 3.1161100622996084e+01 3.6787038473615397e+01 7.7206471281754867e+00 1 0 0
1290 1 4 -1.2000000000000000e-01 4.1956087615381655e+01 3.1016574351508510e+01 8.6374710409837938e+00 1 0 0
1294 1 4 -1.2000000000000000e-01 4.2198134139892282e+01 3.1961338358684376e+01 6.3120827426732466e+00 1 0 0
1288 1 4 -1.2000000000000000e-01 3.9595822421234296e+01 3.1668713303105676e+01 7.5321150708953351e+00 1 0 0
1283 1 2 2.3999999999999999e-01 3.9407167069291312e+01 3.1824461087169215e+01 9.9624158760398220e+00 1 0 0
1293 1 4 -1.2000000000000000e-01 4.1733034526279909e+01 3.4110096202910498e+01 6.8537922326903740e+00 1 0 0
1285 1 4 -1.2000000000000000e-01 3.8083392929029309e+01 3.1963290398645565e+01 9.8533750709851429e+00 1 0 0
1286 1 2 2.3999999999999999e-01 4.0106977375538349e+01 3.2268995641468543e+01 8.6188980867300913e+00 1 0 0
1289 1 2 2.3999999999999999e-01 4.1675277367505551e+01 3.2348010649183202e+01 8.5566198883139428e+00 1 0 0
22614 1 4 -1.2000000000000000e-01 4.0566511613639960e+01 3.6244157813099598e+01 9.7169595059531666e+00 2 2 0
1284 1 4 -1.2000000000000000e-01 3.9778262586126665e+01 3.2695477742141627e+01 1.0945009841156201e+01 1 0 0
1287 1 4 -1.2000000000000000e-01 3.9676590650054393e+01 3.3515565686919388e+01 8.5338131659696170e+00 1 0 0
1291 1 4 -1.2000000000000000e-01 4.2006283885745681e+01 3.3026674258971973e+01 9.6981986844953649e+00 1 0 0
1292 1 2 2.3999999999999999e-01 4.2341734433515590e+01 3.2930676594447931e+01 7.2954520323744605e+00 1 0 0
22612 1 4 -1.2000000000000000e-01 4.3031952475963571e+01 3.7020594135240891e+01 9.1711333590276869e+00 2 2 0
3274 1 4 -1.2000000000000000e-01 1.0344090063602179e-01 4.1546380303965876e+01 1.0202730496346476e+01 1 0 0
3279 1 4 -1.2000000000000000e-01 1.5346179954359744e+00 3.8863659880096392e+01 9.8398667374434332e+00 1 0 0
3280 1 4 -1.2000000000000000e-01 9.1864522311419139e-01 3.7965747689449323e+01 7.9999943736053423e+00 1 0 0
3276 1 4 -1.2000000000000000e-01 1.5285400766873027e+00 4.0355983102083322e+01 7.7583981336001360e+00 1 0 0
3463 1 4 -1.2000000000000000e-01 4.5916392325732645e+00 3.9956523165821721e+01 8.1935038668599596e+00 1 0 0
3464 1 2 2.3999999999999999e-01 5.2183784313646724e+00 4.1864931448208424e+01 7.0237648914541042e+00 1 0 0
3466 1 4 -1.2000000000000000e-01 4.4154328576919841e+00 4.2535019723637156e+01 7.8696787962559025e+00 1 0 0
20322 1 4 -1.2000000000000000e-01 2.6643264891136789e+00 4.2171836722508537e+01 1.1679221174478430e+01 2 2 0
20323 1 4 -1.2000000000000000e-01 4.8130901896314278e+00 4.2409986136415938e+01 1.1844324833415680e+01 2 2 0
3461 1 2 2.3999999999999999e-01 5.7101943204136409e+00 4.0572211966740873e+01 7.7511229402235378e+00 1 0 0
3453 1 4 -1.2000000000000000e-01 5.7102970627668332e+00 3.7863403558210464e+01 9.3647607353659996e+00 1 0 0
3278 1 2 2.3999999999999999e-01 4.7873678687992399e-01 3.8813825045006162e+01 8.9513931489343843e+00 1 0 0
3275 1 2 2.3999999999999999e-01 3.2330222534197989e-01 4.0113659689394858e+01 8.2024292556196752e+00 1 0 0
3465 1 4 -1.2000000000000000e-01 6.3180478195973313e+00 4.2604144057471224e+01 6.7974918070703856e+00 1 0 0
3271 1 4 -1.2000000000000000e-01 4.5173545760156958e-01 4.2601456117832733e+01 6.9521669411566211e+00 1 0 0
3286 1 4 -1.2000000000000000e-01 1.7268727737523024e-01 3.7446885284151989e+01 1.1461411274430420e+01 1 0 0
3269 1 2 2.3999999999999999e-01 2.6760862414171460e-01 4.2754602051665131e+01 8.2403079615302204e+00 1 0 0
12103 1 4 -1.2000000000000000e-01 1.5743178409722618e+00 1.6408464858363564e-01 3.1250629646414016e+01 0 0 0
3452 1 2 2.3999999999999999e-01 6.4907767789663122e+00 3.7299400391035292e+01 8.4250906011173363e+00 1 0 0
3462 1 4 -1.2000000000000000e-01 6.4671704996562873e+00 4.0778949354357835e+01 8.8722258700261989e+00 1 0 0
3458 1 2 2.3999999999999999e-01 6.5034942910041194e+00 3.9554187594296202e+01 6.9481966973029516e+00 1 0 0
3456 1 4 -1.2000000000000000e-01 7.9527266198384092e+00 3.7902012753604630e+01 6.5586767863099809e+00 1 0 0
3460 1 4 -1.2000000000000000e-01 7.4243385078213535e+00 4.0262386650041847e+01 6.3162097003123394e+00 1 0 0
3457 1 4 -1.2000000000000000e-01 8.2627010059282444e+00 3.8974260383346042e+01 8.4283376509119563e+00 1 0 0
3455 1 2 2.3999999999999999e-01 7.2647644663096651e+00 3.8379007921966981e+01 7.6390108950748239e+00 1 0 0
20466 1 4 -1.2000000000000000e-01 9.9452611064297649e+00 4.2002029584372856e+01 9.2227271080168478e+00 2 2 0
20465 1 2 2.3999999999999999e-01 1.1305889329209943e+01 4.1985761192711401e+01 9.4561160308216792e+00 2 2 0
20464 1 4 -1.2000000000000000e-01 1.1293895907444025e+01 3.9638277476069398e+01 9.2938101866218261e+00 2 2 0
20463 1 4 -1.2000000000000000e-01 1.0613170168986141e+01 4.0481816622568800e+01 1.1132886527593460e+01 2 2 0
20462 1 2 2.3999999999999999e-01 1.1532864200817276e+01 4.0659452837663160e+01 1.0187262510480595e+01 2 2 0
20454 1 4 -1.2000000000000000e-01 1.1639293746628866e+01 3.7766355089207835e+01 1.1033899733367331e+01 2 2 0
20467 1 4 -1.2000000000000000e-01 1.1915101682584732e+01 4.1912257954044129e+01 8.2065354067490812e+00 2 2 0
43221 1208 5 -8.4760000000000002e-01 3.8127989771814711e+01 4.0540929982856113e+01 6.5482620242212050e+01 0 0 0
11834 1 2 2.3999999999999999e-01 3.8156895605972518e-02 1.6952853384509151e+01 2.5961585018967927e+01 0 0 0
8106 1 4 -1.2000000000000000e-01 1.6381515183161927e+01 4.0949022924503552e+01 6.3959348007341656e+00 0 1 0
8105 1 2 2.3999999999999999e-01 1.5817514706164202e+01 4.2198959362232259e+01 6.4757054535897600e+00 0 1 0
20453 1 2 2.3999999999999999e-01 1.2764605323005997e+01 3.7929081904038959e+01 1.1732740005571308e+01 2 2 0
20459 1 2 2.3999999999999999e-01 1.3003032604802808e+01 4.0444129480564726e+01 1.0747885872760381e+01 2 2 0
20457 1 4 -1.2000000000000000e-01 1.3787265675015375e+01 3.8375171512360822e+01 9.6975193549750021e+00 2 2 0
20460 1 4 -1.2000000000000000e-01 1.3870673566669193e+01 4.1001216713826068e+01 9.8580701258715440e+00 2 2 0
20456 1 2 2.3999999999999999e-01 1.3569002491316681e+01 3.8997507984101347e+01 1.0893374243117057e+01 2 2 0
20458 1 4 -1.2000000000000000e-01 1.4829009671931798e+01 3.9206374687965258e+01 1.1522445338119915e+01 2 2 0
20461 1 4 -1.2000000000000000e-01 1.3081368726941895e+01 4.1080469341987936e+01 1.1943016445087657e+01 2 2 0
8116 1 4 -1.2000000000000000e-01 1.7965376643463877e+01 4.1737957496864951e+01 8.3991827785328752e+00 0 1 0
8124 1 4 -1.2000000000000000e-01 1.7948523600513202e+01 4.2148079847781993e+01 1.1494430535073292e+01 0 1 0
8114 1 2 2.3999999999999999e-01 1.8613797650521153e+01 4.2899854381927113e+01 7.9615325061737163e+00 0 1 0
14471 1 2 2.3999999999999999e-01 1.9049451196699395e-02 1.6980169312499051e+01 3.8833953595965973e+01 0 1 0
8107 1 4 -1.2000000000000000e-01 1.5201700602973320e+01 4.2440370691064068e+01 7.6703968998001155e+00 0 1 0
1437 1 4 -1.2000000000000000e-01 2.0096709979050360e+01 3.7577347369329068e+01 9.6461992324124299e+00 1 0 0
1443 1 4 -1.2000000000000000e-01 2.4312293136442896e+01 3.7430443310969373e+01 8.7063338298584902e+00 1 0 0
8115 1 4 -1.2000000000000000e-01 1.9670107726188128e+01 4.2430361022543643e+01 7.1410828576175085e+00 0 1 0
1442 1 2 2.3999999999999999e-01 2.3252131776338739e+01 3.7786790334663017e+01 9.4412534613579950e+00 1 0 0
1447 1 4 -1.2000000000000000e-01 2.2159532146934254e+01 3.9101381711451580e+01 7.6590206898102942e+00 1 0 0
1446 1 4 -1.2000000000000000e-01 2.1711703156162134e+01 3.9486080793556745e+01 9.8179018819602124e+00 1 0 0
1445 1 2 2.3999999999999999e-01 2.2671807941496319e+01 3.9139269161877856e+01 8.9628334262753739e+00 1 0 0
1450 1 4 -1.2000000000000000e-01 2.3004870500984598e+01 4.1460330543981293e+01 8.6581954503060814e+00 1 0 0
1434 1 4 -1.2000000000000000e-01 2.1608067248374667e+01 3.8280383534405516e+01 1.1870820394089199e+01 1 0 0
8119 1 4 -1.2000000000000000e-01 2.0134859856326326e+01 4.2749396232692007e+01 9.9004295706147207e+00 0 1 0
1444 1 4 -1.2000000000000000e-01 2.3661187899139051e+01 3.7942440629119268e+01 1.0760861823025344e+01 1 0 0
1448 1 2 2.3999999999999999e-01 2.3683930973925616e+01 4.0351506688051430e+01 9.0290663614029398e+00 1 0 0
1449 1 4 -1.2000000000000000e-01 2.4097768870257500e+01 4.0623229135280219e+01 1.0282054896767585e+01 1 0 0
20409 1 4 -1.2000000000000000e-01 2.3347204212660998e+01 4.2860970959264307e+01 1.1387850343427298e+01 2 2 0
1452 1 4 -1.2000000000000000e-01 2.4603671441401644e+01 3.9650694681694404e+01 6.9841706927434863e+00 1 0 0
1462 1 4 -1.2000000000000000e-01 2.7175717726210326e+01 3.9368914323045992e+01 6.5135903409831801e+00 1 0 0
1459 1 4 -1.2000000000000000e-01 2.7111263823762204e+01 4.2967976003219562e+01 6.5009365044565861e+00 1 0 0
1467 1 4 -1.2000000000000000e-01 2.9722464690007836e+01 4.1982870905388836e+01 6.3537481404038267e+00 1 0 0
1469 1 2 2.3999999999999999e-01 3.0374875468908122e+01 3.9627592414809683e+01 6.3652949672696435e+00 1 0 0
1456 1 4 -1.2000000000000000e-01 2.4596939207631760e+01 4.2264026463557713e+01 6.8259619124040860e+00 1 0 0
1457 1 2 2.3999999999999999e-01 2.6914435775805089e+01 4.1723819001858601e+01 7.0937128790874295e+00 1 0 0
1380 1 4 -1.2000000000000000e-01 2.9617898755056448e+01 3.7110730704205096e+01 1.1587249450713383e+01 1 0 0
1451 1 2 2.3999999999999999e-01 2.4958634577472573e+01 4.0293186473972135e+01 8.1108867315415178e+00 1 0 0
1454 1 2 2.3999999999999999e-01 2.5497986779978262e+01 4.1706191504358806e+01 7.6862635593768056e+00 1 0 0
1455 1 4 -1.2000000000000000e-01 2.5458591121366858e+01 4.2489314411486077e+01 8.7928425003133910e+00 1 0 0
1471 1 4 -1.2000000000000000e-01 2.9834792078748524e+01 3.9682449243027044e+01 7.5415440774073685e+00 1 0 0
1458 1 4 -1.2000000000000000e-01 2.7747498666572987e+01 4.1484219529589041e+01 8.1936527309911913e+00 1 0 0
1453 1 4 -1.2000000000000000e-01 2.5907489468137449e+01 3.9601605552996965e+01 8.8473114422902501e+00 1 0 0
1378 1 4 -1.2000000000000000e-01 2.8516616801542725e+01 3.9649967303260382e+01 1.0647556386158879e+01 1 0 0
1370 1 2 2.3999999999999999e-01 2.9363353150135474e+01 4.2148654974487840e+01 1.1658988799379708e+01 1 0 0
1371 1 4 -1.2000000000000000e-01 2.8253253794041612e+01 4.2195356269208141e+01 1.0960678874162907e+01 1 0 0
1376 1 2 2.3999999999999999e-01 2.9427614451668195e+01 3.9545790040156760e+01 1.1633192746513652e+01 1 0 0
1367 1 2 2.3999999999999999e-01 3.0570087267577428e+01 4.2451536304973544e+01 1.0645843272581825e+01 1 0 0
1379 1 2 2.3999999999999999e-01 2.9114405745692796e+01 3.8105363718024797e+01 1.2288704447627735e+01 1 0 0
1377 1 4 -1.2000000000000000e-01 3.0718017221552952e+01 3.9507771643746210e+01 1.1135367159214086e+01 1 0 0
1368 1 4 -1.2000000000000000e-01 3.0400215806353490e+01 4.1594107378230440e+01 9.6491733171372633e+00 1 0 0
1381 1 4 -1.2000000000000000e-01 2.7759709270813310e+01 3.8063918715998803e+01 1.2150486855935618e+01 1 0 0
1472 1 2 2.3999999999999999e-01 3.1889915309865632e+01 3.9815614036669061e+01 6.5617387360054291e+00 1 0 0
1473 1 4 -1.2000000000000000e-01 3.2024816996567232e+01 4.1101789956322193e+01 7.1105108168314013e+00 1 0 0
1344 1 4 -1.2000000000000000e-01 3.6518523330464944e+01 4.1162542557446805e+01 6.5039522295957042e+00 1 0 0
1478 1 2 2.3999999999999999e-01 3.2407572053834564e+01 3.7334171882724178e+01 7.4573949001001152e+00 1 0 0
1477 1 4 -1.2000000000000000e-01 3.3869210140524686e+01 3.9289396735364654e+01 7.6278762928897796e+00 1 0 0
1486 1 4 -1.2000000000000000e-01 3.4112099930752095e+01 3.7883329166279140e+01 1.0066983791945608e+01 1 0 0
1364 1 2 2.3999999999999999e-01 3.1999466124297268e+01 4.2539277879230482e+01 1.1323590510874904e+01 1 0 0
1475 1 2 2.3999999999999999e-01 3.2593715824649927e+01 3.8911230912200864e+01 7.6370538952884397e+00 1 0 0
1476 1 4 -1.2000000000000000e-01 3.2134865491989736e+01 3.9197169986884390e+01 8.8950951574499744e+00 1 0 0
1363 1 4 -1.2000000000000000e-01 3.3272115133254530e+01 4.1741175563465539e+01 9.3518393230074981e+00 1 0 0
1361 1 2 2.3999999999999999e-01 3.3244136440281977e+01 4.2688639658289929e+01 1.0306718259991792e+01 1 0 0
1366 1 4 -1.2000000000000000e-01 3.2348082651439341e+01 4.1417768368120505e+01 1.2068457645705708e+01 1 0 0
1353 1 4 -1.2000000000000000e-01 3.6071468009344137e+01 4.2647666576780821e+01 9.0472081158375381e+00 1 0 0
1362 1 4 -1.2000000000000000e-01 3.4331851248409542e+01 4.2634824600095037e+01 1.1155888461839815e+01 1 0 0
1354 1 4 -1.2000000000000000e-01 3.4723062786455202e+01 4.2921673695299162e+01 7.2218978985815623e+00 1 0 0
22608 1 4 -1.2000000000000000e-01 4.3018221018450568e+01 3.8878111221334770e+01 7.4173574630483392e+00 2 2 0
22617 1 4 -1.2000000000000000e-01 3.8397634310291927e+01 3.7309691133956136e+01 9.4288377878375389e+00 2 2 0
22615 1 4 -1.2000000000000000e-01 4.0664594421208960e+01 3.7090644389145112e+01 7.7286899630574641e+00 2 2 0
22613 1 2 2.3999999999999999e-01 4.0705516364633546e+01 3.7402569762676485e+01 9.0602766412757223e+00 2 2 0
22610 1 2 2.3999999999999999e-01 4.2106163758764097e+01 3.7966225401949885e+01 9.3969194525181745e+00 2 2 0
22616 1 2 2.3999999999999999e-01 3.9395080530280133e+01 3.8222383259140344e+01 9.3737868990713729e+00 2 2 0
22611 1 4 -1.2000000000000000e-01 4.2140065361620650e+01 3.8061394616375225e+01 1.0708411424762659e+01 2 2 0
22620 1 4 -1.2000000000000000e-01 3.8297241256275200e+01 3.9908476600330104e+01 1.0555091437147974e+01 2 2 0
22618 1 4 -1.2000000000000000e-01 3.9070356502294842e+01 3.9090950502575602e+01 8.3829053036912722e+00 2 2 0
22609 1 4 -1.2000000000000000e-01 4.1546957260139948e+01 4.0037399299214776e+01 8.4476634278082763e+00 2 2 0
22596 1 4 -1.2000000000000000e-01 4.2141322450508710e+01 4.2524659842789838e+01 9.8736542619249885e+00 2 2 0
22619 1 2 2.3999999999999999e-01 3.9264025753699464e+01 3.9003506097840535e+01 1.0715817958246046e+01 2 2 0
22621 1 4 -1.2000000000000000e-01 4.0293152809525708e+01 3.9869328420316798e+01 1.0967905448594369e+01 2 2 0
22607 1 2 2.3999999999999999e-01 4.2539835520934083e+01 3.9190080406713768e+01 8.6378435835960179e+00 2 2 0
22622 1 2 2.3999999999999999e-01 3.8999359615839595e+01 3.8238251003060206e+01 1.2005835447868353e+01 2 2 0
22600 1 4 -1.2000000000000000e-01 4.2639952177113059e+01 4.2009369803593174e+01 7.2443368826856656e+00 2 2 0
22624 1 4 -1.2000000000000000e-01 3.7731208064340144e+01 3.7652147453254059e+01 1.1879877782425410e+01 2 2 0
1346 1 2 2.3999999999999999e-01 3.7766751315223068e+01 4.3060645668392290e+01 6.6728619256506558e+00 1 0 0
1348 1 4 -1.2000000000000000e-01 3.8437690170361847e+01 4.2313300298454507e+01 7.6870507728085462e+00 1 0 0
32925 1 4 -1.2000000000000000e-01 3.3237041788380393e+00 5.1674315413562901e+00 1.2451958893315346e+01 1 0 0
32933 1 2 2.3999999999999999e-01 2.4649942696095953e-01 3.2034734785426791e+00 1.2928074592119213e+01 1 0 0
32932 1 4 -1.2000000000000000e-01 2.3341852383578314e+00 3.3503424693993105e+00 1.3994302719048783e+01 1 0 0
24171 1 4 -1.2000000000000000e-01 2.0659946044803545e+00 1.6266591763439191e+00 1.7414498658373326e+01 3 2 0
32930 1 2 2.3999999999999999e-01 1.1082451490416043e+00 4.0066232148028966e+00 1.3945616808263598e+01 1 0 0
32927 1 2 2.3999999999999999e-01 1.4461108340233579e+00 5.5517292869221544e+00 1.3786535989149433e+01 1 0 0
32929 1 4 -1.2000000000000000e-01 2.1086323185599722e+00 5.9905849194034619e+00 1.4932107328774956e+01 1 0 0
24162 1 4 -1.2000000000000000e-01 4.4708881200897101e+00 2.9253065745532365e+00 1.7814310988413343e+01 3 2 0
32931 1 4 -1.2000000000000000e-01 5.2907663396874660e-01 3.8919368393524429e+00 1.5179851797366140e+01 1 0 0
32928 1 4 -1.2000000000000000e-01 3.0311218134418083e-01 6.3024565562639392e+00 1.3834825895909541e+01 1 0 0
24154 1 4 -1.2000000000000000e-01 2.9874932607906044e+00 5.5795860154572239e+00 1.7896821052774438e+01 3 2 0
24157 1 4 -1.2000000000000000e-01 5.6804881048704994e+00 5.2451650442314133e+00 1.8133000673875166e+01 3 2 0
32934 1 4 -1.2000000000000000e-01 1.5327101744086791e-01 1.8900914859146305e+00 1.3239958699770403e+01 1 0 0
4034 1 2 2.3999999999999999e-01 8.0709595750187173e+00 6.4583442686706918e-02 2.3483984703373166e+00 1 0 0
24170 1 2 2.3999999999999999e-01 2.1062488046169312e+00 5.9631193824087003e-01 1.8335645372349049e+01 3 2 0
24169 1 4 -1.2000000000000000e-01 4.4338512419746294e+00 6.0805305757911543e-02 1.7699123571044417e+01 3 2 0
30142 1 4 -1.2000000000000000e-01 9.7196742341231737e+00 6.1314339101741648e+00 1.2400124804849614e+01 2 0 0
30144 1 4 -1.2000000000000000e-01 8.0506678940281464e+00 6.2363728739056219e+00 1.4344093098697945e+01 2 0 0
30153 1 4 -1.2000000000000000e-01 9.5065150081539311e+00 5.7186616292356405e+00 1.6295306323317142e+01 2 0 0
30172 1 4 -1.2000000000000000e-01 1.2866488937268588e+01 2.5660273688384958e+00 1.7482931055140263e+01 2 0 0
30181 1 4 -1.2000000000000000e-01 1.3051950922457126e+01 1.9256347082745315e+00 1.5136214560185307e+01 2 0 0
30179 1 2 2.3999999999999999e-01 1.4322156212010743e+01 1.3839929573657781e+00 1.5202810913624020e+01 2 0 0
30178 1 4 -1.2000000000000000e-01 1.5414402256396714e+01 3.4828839422564650e+00 1.4907456347585967e+01 2 0 0
30176 1 2 2.3999999999999999e-01 1.5359595867769864e+01 2.4262791316624095e+00 1.5715562267624534e+01 2 0 0
30177 1 4 -1.2000000000000000e-01 1.6597081031940547e+01 1.8356091449568812e+00 1.5689755361781504e+01 2 0 0
30171 1 4 -1.2000000000000000e-01 1.3423097665668760e+01 4.3879183767156213e+00 1.6506400639784779e+01 2 0 0
30180 1 4 -1.2000000000000000e-01 1.4745303739406241e+01 1.2859605615863590e+00 1.3916992749640480e+01 2 0 0
30170 1 2 2.3999999999999999e-01 1.3726264701719762e+01 3.5875727297998750e+00 1.7467817955287831e+01 2 0 0
10701 1 4 -1.2000000000000000e-01 1.5995939152107017e+01 5.2787224398380799e+00 1.3217686401721854e+01 -1 0 0
30173 1 2 2.3999999999999999e-01 1.5164872927079657e+01 2.9738380263714306e+00 1.7168716219405923e+01 2 0 0
30175 1 4 -1.2000000000000000e-01 1.6036760465415671e+01 4.0672237040228092e+00 1.7361841531208121e+01 2 0 0
10723 1 4 -1.2000000000000000e-01 1.8153471889989842e+01 1.2932065352521553e+00 1.2746474198143117e+01 -1 0 0
30183 1 4 -1.2000000000000000e-01 1.3986307921593447e+01 1.0932688540810132e-01 1.7183722748041305e+01 2 0 0
30174 1 4 -1.2000000000000000e-01 1.5541583601908590e+01 2.0248872074312421e+00 1.8106165715919669e+01 2 0 0
10704 1 4 -1.2000000000000000e-01 1.8692656900594166e+01 5.0040364570741023e+00 1.2631349121242037e+01 -1 0 0
12196 1 4 -1.2000000000000000e-01 7.9474066017951345e-02 1.7899594071548569e-01 2.4223534126307840e+01 0 0 0
1178 1 2 2.3999999999999999e-01 2.3181923441620771e+01 1.5664626519143281e+00 1.2744442494168002e+01 1 0 0
1180 1 4 -1.2000000000000000e-01 2.2018260067423704e+01 1.8987319913363880e+00 1.3401696835398173e+01 1 0 0
1170 1 4 -1.2000000000000000e-01 2.3461080781189118e+01 1.2874958483971513e+00 1.5725865491303230e+01 1 0 0
1179 1 4 -1.2000000000000000e-01 2.4147956999333008e+01 2.3358926223418761e+00 1.3286101268127716e+01 1 0 0
1162 1 4 -1.2000000000000000e-01 2.4656894805770371e+01 1.2890047961700328e+00 1.8278737700220038e+01 1 0 0
1168 1 4 -1.2000000000000000e-01 2.5907717600860746e+01 7.2848426098879315e-01 1.4601560495677392e+01 1 0 0
961 1 4 -1.2000000000000000e-01 3.0395386795963883e+01 1.0374008276953017e+00 1.5023779179912832e+01 1 0 0
1161 1 4 -1.2000000000000000e-01 2.5656746600946605e+01 2.7148557270954612e+00 1.6886018185291800e+01 1 0 0
963 1 4 -1.2000000000000000e-01 2.9290728228710300e+01 1.2581193356218709e+00 1.2368694121026898e+01 1 0 0
970 1 4 -1.2000000000000000e-01 2.8179196980287440e+01 2.7822803372574487e+00 1.4369355139682231e+01 1 0 0
975 1 4 -1.2000000000000000e-01 2.6366909874643696e+01 4.7134716438304283e+00 1.4388149388725024e+01 1 0 0
968 1 2 2.3999999999999999e-01 2.9205017195204249e+01 3.6824800281957510e+00 1.4271721072933122e+01 1 0 0
971 1 2 2.3999999999999999e-01 2.8723025751686759e+01 5.1560306957904336e+00 1.4500585708791204e+01 1 0 0
984 1 4 -1.2000000000000000e-01 2.6272113085912043e+01 5.5351207992735407e+00 1.6786839903879734e+01 1 0 0
965 1 2 2.3999999999999999e-01 2.9984437416082695e+01 3.3622721161248599e+00 1.3036524719264243e+01 1 0 0
962 1 2 2.3999999999999999e-01 3.0414276948365064e+01 1.9158822864993743e+00 1.2767436713074494e+01 1 0 0
974 1 2 2.3999999999999999e-01 2.7360825220370096e+01 5.5118247196709644e+00 1.3863602898689473e+01 1 0 0
973 1 4 -1.2000000000000000e-01 2.8713368105372329e+01 5.2396033903909665e+00 1.5853592624733997e+01 1 0 0
969 1 4 -1.2000000000000000e-01 3.0100108648071835e+01 3.4300608661109524e+00 1.5258886661444871e+01 1 0 0
1156 1 4 -1.2000000000000000e-01 2.8357105771274732e+01 2.7758657081915601e+00 1.7229466583317318e+01 1 0 0
972 1 4 -1.2000000000000000e-01 2.9537230255364769e+01 6.0949163431952362e+00 1.4040420293407978e+01 1 0 0
1160 1 2 2.3999999999999999e-01 2.5845431278484114e+01 1.6683835872667088e+00 1.7690410834622956e+01 1 0 0
1163 1 2 2.3999999999999999e-01 2.6299012692589837e+01 4.3076211320260238e-01 1.6838526784226008e+01 1 0 0
976 1 4 -1.2000000000000000e-01 2.7462612804538132e+01 5.2577228330500585e+00 1.2514300435564010e+01 1 0 0
1155 1 4 -1.2000000000000000e-01 2.8900911681170207e+01 1.1104378876212464e+00 1.8532761239732871e+01 1 0 0
1154 1 2 2.3999999999999999e-01 2.8307026019791266e+01 2.2874413631072787e+00 1.8480247883675045e+01 1 0 0
1165 1 4 -1.2000000000000000e-01 2.7582682677464664e+01 6.4262095725968871e-01 1.6392452107827410e+01 1 0 0
30047 1 2 2.3999999999999999e-01 3.4095041821635810e+01 6.0191944008446914e+00 1.2180213873897753e+01 2 0 0
3705 1 4 -1.2000000000000000e-01 1.6807859570031411e-01 2.2604154468418429e+01 9.9514599464305427e+00 1 0 0
959 1 2 2.3999999999999999e-01 3.1204228002850495e+01 1.1564913525862019e+00 1.3914810181308342e+01 1 0 0
967 1 4 -1.2000000000000000e-01 3.1050260331401109e+01 4.2348191534682611e+00 1.2970113905449558e+01 1 0 0
960 1 4 -1.2000000000000000e-01 3.2224217290816775e+01 1.9310324947656887e+00 1.4361448460347871e+01 1 0 0
829 1 4 -1.2000000000000000e-01 3.6153171064611726e+01 1.4944969943006379e+00 1.5665691908792182e+01 1 0 0
30049 1 4 -1.2000000000000000e-01 3.3313135262026883e+01 5.7030133327008130e+00 1.3265391596418574e+01 2 0 0
828 1 4 -1.2000000000000000e-01 3.6474974428224108e+01 8.6373772973637408e-01 1.3603029574993492e+01 1 0 0
827 1 2 2.3999999999999999e-01 3.6859666915315373e+01 7.4767470487686849e-01 1.4912968549035618e+01 1 0 0
32698 1 4 -1.2000000000000000e-01 3.4846588221990793e+01 5.2310738631354736e+00 1.7654931565306640e+01 1 0 0
32695 1 4 -1.2000000000000000e-01 3.5933225866876775e+01 2.7858467311933386e+00 1.7880369240067644e+01 1 0 0
823 1 4 -1.2000000000000000e-01 3.7626626809374578e+01 3.5240911489231581e+00 1.4920979045240584e+01 1 0 0
822 1 4 -1.2000000000000000e-01 3.8219568204476417e+01 2.6348977165353080e+00 1.2970393173101415e+01 1 0 0
812 1 2 2.3999999999999999e-01 4.1699125259011645e+01 4.3267348062997302e+00 1.6087114206210060e+01 1 0 0
824 1 2 2.3999999999999999e-01 3.8317691455887349e+01 1.2443622190431347e+00 1.4893066236304673e+01 1 0 0
821 1 2 2.3999999999999999e-01 3.8486166706669877e+01 2.6406608078084912e+00 1.4342878602663800e+01 1 0 0
817 1 4 -1.2000000000000000e-01 4.1203299778988608e+01 2.0932934438993742e+00 1.6096558890836036e+01 1 0 0
819 1 4 -1.2000000000000000e-01 4.0659477431360415e+01 2.4696121372744533e+00 1.3556252583653675e+01 1 0 0
818 1 2 2.3999999999999999e-01 3.9906163086737337e+01 3.1782418314060146e+00 1.4426024285839290e+01 1 0 0
815 1 2 2.3999999999999999e-01 4.0609097180995263e+01 3.2750308094564540e+00 1.5833700101092887e+01 1 0 0
825 1 4 -1.2000000000000000e-01 3.8811821562510708e+01 1.1911684183190403e+00 1.6168998691603733e+01 1 0 0
820 1 4 -1.2000000000000000e-01 3.9981512744749011e+01 4.4031755635988059e+00 1.3893671334564875e+01 1 0 0
813 1 4 -1.2000000000000000e-01 4.1100255185040794e+01 5.5413523866599679e+00 1.6209860359855664e+01 1 0 0
816 1 4 -1.2000000000000000e-01 3.9564922589024654e+01 3.4451947371984453e+00 1.6672561277658659e+01 1 0 0
826 1 4 -1.2000000000000000e-01 3.9202916750686619e+01 5.1667617540447586e-01 1.4151151063487244e+01 1 0 0
814 1 4 -1.2000000000000000e-01 4.2201383402724375e+01 4.0423979709839690e+00 1.7344906552070633e+01 1 0 0
811 1 4 -1.2000000000000000e-01 4.2453923493787670e+01 5.1540546984981095e+00 1.3930201503627641e+01 1 0 0
32700 1 4 -1.2000000000000000e-01 3.7576121534476350e+01 4.9257786757911814e+00 1.8146505275448767e+01 1 0 0
809 1 2 2.3999999999999999e-01 4.2882913359765233e+01 4.4124180465625136e+00 1.5006548922859224e+01 1 0 0
31836 1 4 -1.2000000000000000e-01 4.2510001280548011e+01 3.4561176805039528e-01 1.4078800233553386e+01 1 0 0
24153 1 4 -1.2000000000000000e-01 4.1156558027242118e+00 7.4194790161557513e+00 1.8294729484266167e+01 3 2 0
32924 1 2 2.3999999999999999e-01 2.1884866833231542e+00 6.0267932958204593e+00 1.2470937428905605e+01 1 0 0
32923 1 4 -1.2000000000000000e-01 3.5742016273791286e+00 7.7480426929246979e+00 1.3565373945672381e+01 1 0 0
32921 1 2 2.3999999999999999e-01 2.5958712758472382e+00 7.5991205769066861e+00 1.2569967736021633e+01 1 0 0
32922 1 4 -1.2000000000000000e-01 1.5227928603227956e+00 8.3400499155158236e+00 1.3044937983075974e+01 1 0 0
3376 1 4 -1.2000000000000000e-01 3.1555482315015850e+00 1.0517897873303953e+01 1.6359621312539442e+01 1 0 0
3374 1 2 2.3999999999999999e-01 3.7271992906086360e+00 1.1728432602703224e+01 1.6006694911874636e+01 1 0 0
3375 1 4 -1.2000000000000000e-01 3.0479842946703504e+00 1.2141749178987819e+01 1.4898617833169453e+01 1 0 0
3377 1 2 2.3999999999999999e-01 5.1346976869143646e+00 1.1404678844601573e+01 1.5496789018669723e+01 1 0 0
3378 1 4 -1.2000000000000000e-01 4.9923494490759532e+00 1.0238600099408192e+01 1.4712837143282771e+01 1 0 0
3379 1 4 -1.2000000000000000e-01 5.8598542523439399e+00 1.0929068527336204e+01 1.6595901255581285e+01 1 0 0
24145 1 4 -1.2000000000000000e-01 1.5212574083196966e+00 7.5891982824756488e+00 1.7305743868296730e+01 3 2 0
24141 1 4 -1.2000000000000000e-01 2.1485146618879303e-01 9.7758036307359539e+00 1.7322174813156678e+01 3 2 0
3385 1 4 -1.2000000000000000e-01 5.5808181921040223e+00 1.1839936093177666e+01 1.2637025157422812e+01 1 0 0
24143 1 2 2.3999999999999999e-01 1.1130984166736584e+00 8.1451917546765387e+00 1.8497460686038092e+01 3 2 0
30137 1 2 2.3999999999999999e-01 1.0678987058413647e+01 8.2506163133831265e+00 1.2518995277853556e+01 2 0 0
30154 1 4 -1.2000000000000000e-01 7.4672133051918719e+00 6.4704493263858396e+00 1.6785783325262617e+01 2 0 0
30141 1 4 -1.2000000000000000e-01 1.0645130690112191e+01 6.6234768884705426e+00 1.4213945646159251e+01 2 0 0
30140 1 2 2.3999999999999999e-01 9.8677998989161484e+00 7.1326702889983551e+00 1.3286295064033039e+01 2 0 0
30145 1 4 -1.2000000000000000e-01 7.6272206867673740e+00 7.7552169500281538e+00 1.2775644680307332e+01 2 0 0
30143 1 2 2.3999999999999999e-01 8.4904924033797293e+00 7.3956024257327231e+00 1.3808986384172169e+01 2 0 0
30163 1 4 -1.2000000000000000e-01 1.1681764918387035e+01 6.0967657217746698e+00 1.7197322144521241e+01 2 0 0
30152 1 2 2.3999999999999999e-01 8.8316876512735991e+00 6.7381345899214615e+00 1.6946739031381448e+01 2 0 0
30138 1 4 -1.2000000000000000e-01 1.1164109763919686e+01 9.1764638436870083e+00 1.3343708298831752e+01 2 0 0
30147 1 4 -1.2000000000000000e-01 6.9917144622370158e+00 8.5033489338915658e+00 1.5317222534094203e+01 2 0 0
30146 1 2 2.3999999999999999e-01 8.3434590519198526e+00 8.4585439611607196e+00 1.5036482000689093e+01 2 0 0
30148 1 4 -1.2000000000000000e-01 8.6594931141818385e+00 9.6935168707868478e+00 1.4584563663726716e+01 2 0 0
30151 1 4 -1.2000000000000000e-01 1.0398614261573705e+01 8.3755794930896048e+00 1.6162424760985722e+01 2 0 0
30149 1 2 2.3999999999999999e-01 9.1290016347596445e+00 8.1485130533051606e+00 1.6371324335297313e+01 2 0 0
10678 1 4 -1.2000000000000000e-01 1.0849718591334605e+01 1.0859785680140407e+01 1.7193147802567378e+01 -1 0 0
30150 1 4 -1.2000000000000000e-01 8.6704193096408062e+00 9.0772185641286036e+00 1.7263048567667340e+01 2 0 0
3381 1 4 -1.2000000000000000e-01 7.2639122399525631e+00 1.1858898481632449e+01 1.4821877781871121e+01 1 0 0
10676 1 2 2.3999999999999999e-01 1.1696416551874298e+01 1.1746568282191360e+01 1.7723799916281347e+01 -1 0 0
10684 1 4 -1.2000000000000000e-01 1.2630140804596234e+01 1.0246129379124232e+01 1.5495532920699361e+01 -1 0 0
10702 1 4 -1.2000000000000000e-01 1.7376637742361126e+01 6.6070824288634178e+00 1.4268380555041178e+01 -1 0 0
10700 1 2 2.3999999999999999e-01 1.6777074162028267e+01 6.3795864618061175e+00 1.3076552760567157e+01 -1 0 0
10696 1 4 -1.2000000000000000e-01 1.3878702431653151e+01 6.6764859055263361e+00 1.3711581869126871e+01 -1 0 0
10698 1 4 -1.2000000000000000e-01 1.6671447272634140e+01 8.6767370819864755e+00 1.2969574757665884e+01 -1 0 0
10697 1 2 2.3999999999999999e-01 1.5903941096554762e+01 7.5374061975899824e+00 1.2893676278716667e+01 -1 0 0
10692 1 4 -1.2000000000000000e-01 1.3481406527600088e+01 8.0337400498486513e+00 1.5926936162402338e+01 -1 0 0
10695 1 4 -1.2000000000000000e-01 1.4048193724799326e+01 8.8708529841968264e+00 1.3351898647858647e+01 -1 0 0
10693 1 4 -1.2000000000000000e-01 1.5319129425585915e+01 6.9125714697758553e+00 1.5975101743400195e+01 -1 0 0
10690 1 4 -1.2000000000000000e-01 1.6813191802676140e+01 9.0441410184994844e+00 1.5578734789466862e+01 -1 0 0
10694 1 2 2.3999999999999999e-01 1.4655796734499042e+01 7.7558227382816094e+00 1.3889083900364239e+01 -1 0 0
10691 1 2 2.3999999999999999e-01 1.4737704429519953e+01 7.9752301750039134e+00 1.5402479052992099e+01 -1 0 0
10688 1 2 2.3999999999999999e-01 1.5489042578587497e+01 9.3004303357337221e+00 1.5881446561128193e+01 -1 0 0
10685 1 2 2.3999999999999999e-01 1.4961874618294198e+01 1.0681725963120854e+01 1.5566830322586044e+01 -1 0 0
10687 1 4 -1.2000000000000000e-01 1.5150922200654371e+01 1.0924594702192444e+01 1.4238317853263487e+01 -1 0 0
10682 1 2 2.3999999999999999e-01 1.3537529111269960e+01 1.1160102527724796e+01 1.5982424645787168e+01 -1 0 0
10689 1 4 -1.2000000000000000e-01 1.5461837122378750e+01 9.2413649136322835e+00 1.7210894821369461e+01 -1 0 0
10680 1 4 -1.2000000000000000e-01 1.3402618587574702e+01 1.0130101011986813e+01 1.8136038413464551e+01 -1 0 0
10679 1 2 2.3999999999999999e-01 1.3234078466265400e+01 1.1327889373597529e+01 1.7552442831949790e+01 -1 0 0
10686 1 4 -1.2000000000000000e-01 1.5821762167151498e+01 1.1530608183615900e+01 1.6217487197071588e+01 -1 0 0
10681 1 4 -1.2000000000000000e-01 1.4102740870084531e+01 1.2238639270926363e+01 1.8071795893324094e+01 -1 0 0
12003 1 4 -1.2000000000000000e-01 2.1550274838633779e+01 8.3694495685257291e+00 1.2302516915641801e+01 0 0 0
12004 1 4 -1.2000000000000000e-01 1.9878682951383031e+01 9.5653963296280953e+00 1.2821370473433573e+01 0 0 0
12002 1 2 2.3999999999999999e-01 2.1148123190705387e+01 9.2032213289898159e+00 1.3269451929370177e+01 0 0 0
12013 1 4 -1.2000000000000000e-01 1.9365538590562544e+01 7.4689291776738651e+00 1.6934442107368461e+01 0 0 0
11999 1 2 2.3999999999999999e-01 2.1988982686860446e+01 1.0480421135513259e+01 1.3352119388326589e+01 0 0 0
12009 1 4 -1.2000000000000000e-01 1.9726481794965256e+01 1.0008128379424125e+01 1.5747434006901937e+01 0 0 0
12007 1 4 -1.2000000000000000e-01 2.0127234684981509e+01 7.3048711161059998e+00 1.4321509580527865e+01 0 0 0
12006 1 4 -1.2000000000000000e-01 2.2160069340523552e+01 7.5602269344928583e+00 1.4590492402737519e+01 0 0 0
12005 1 2 2.3999999999999999e-01 2.1038808911277798e+01 8.3470884921934605e+00 1.4545565448473020e+01 0 0 0
12008 1 2 2.3999999999999999e-01 2.0815114147183763e+01 9.1288995010199709e+00 1.5851136984317641e+01 0 0 0
12001 1 4 -1.2000000000000000e-01 2.3220811560702291e+01 1.0216148370176178e+01 1.3864524524243718e+01 0 0 0
12010 1 4 -1.2000000000000000e-01 2.1931406394266080e+01 9.8278067266527085e+00 1.6247737513053227e+01 0 0 0
12011 1 2 2.3999999999999999e-01 2.0511199928794017e+01 8.2343284775526104e+00 1.7122300558797740e+01 0 0 0
12012 1 4 -1.2000000000000000e-01 2.1542675117956076e+01 7.3544998484003852e+00 1.7241660695279691e+01 0 0 0
12000 1 4 -1.2000000000000000e-01 2.1343863628993049e+01 1.1417019101654160e+01 1.4104993210864954e+01 0 0 0
985 1 4 -1.2000000000000000e-01 2.4515032415360594e+01 6.3811861976345119e+00 1.5771167205074759e+01 1 0 0
988 1 4 -1.2000000000000000e-01 2.4460128961300597e+01 8.4957822667038077e+00 1.7418711630571178e+01 1 0 0
978 1 4 -1.2000000000000000e-01 2.5570005193394685e+01 6.9269482107353868e+00 1.3529155973307970e+01 1 0 0
983 1 2 2.3999999999999999e-01 2.5669449675952787e+01 6.7007334597464157e+00 1.6444140025036916e+01 1 0 0
981 1 4 -1.2000000000000000e-01 2.6161841024559340e+01 8.7749961558725218e+00 1.5254662886695311e+01 1 0 0
977 1 2 2.3999999999999999e-01 2.6794259067560365e+01 6.9165618919180849e+00 1.4086252124266048e+01 1 0 0
980 1 2 2.3999999999999999e-01 2.6617351602379230e+01 7.4740054151349531e+00 1.5503298530276952e+01 1 0 0
982 1 4 -1.2000000000000000e-01 2.7860734291856673e+01 7.5863076823229765e+00 1.6032220489002007e+01 1 0 0
979 1 4 -1.2000000000000000e-01 2.7640303042426488e+01 7.7641658036476375e+00 1.3431857705971604e+01 1 0 0
32266 1 4 -1.2000000000000000e-01 2.9248976446189292e+01 1.0833864106153587e+01 1.5355276132335216e+01 1 0 0
32268 1 4 -1.2000000000000000e-01 2.6812413838716044e+01 1.1187274663807836e+01 1.3983163466969970e+01 1 0 0
32265 1 4 -1.2000000000000000e-01 2.7564613549554679e+01 1.1750832425073083e+01 1.6436507039408262e+01 1 0 0
32264 1 2 2.3999999999999999e-01 2.8512673375796016e+01 1.2018001129935639e+01 1.5473071339819816e+01 1 0 0
32267 1 2 2.3999999999999999e-01 2.7607311667496869e+01 1.2276788241485299e+01 1.4164431719667531e+01 1 0 0
32269 1 4 -1.2000000000000000e-01 2.8480976748428692e+01 1.2178185686914226e+01 1.3107671044177730e+01 1 0 0
986 1 2 2.3999999999999999e-01 2.5329684725718092e+01 7.4877560972727055e+00 1.7755915936740774e+01 1 0 0
990 1 4 -1.2000000000000000e-01 2.7066143934718184e+01 9.0902240653227935e+00 1.8093117891649928e+01 1 0 0
30045 1 4 -1.2000000000000000e-01 3.5842602961363625e+01 6.2718539647907710e+00 1.3763664062184125e+01 2 0 0
30044 1 2 2.3999999999999999e-01 3.5314756579930766e+01 6.8613216613974917e+00 1.2640076206415591e+01 2 0 0
30041 1 2 2.3999999999999999e-01 3.4897938671730010e+01 8.3299409541879648e+00 1.2985372325134556e+01 2 0 0
30038 1 2 2.3999999999999999e-01 3.6202143518396198e+01 9.2168645552622284e+00 1.3507817480791518e+01 2 0 0
30039 1 4 -1.2000000000000000e-01 3.5691721547832607e+01 1.0471263504480916e+01 1.3660921987803350e+01 2 0 0
30043 1 4 -1.2000000000000000e-01 3.4060157527737836e+01 8.3482481365388050e+00 1.4075228402169692e+01 2 0 0
32712 1 4 -1.2000000000000000e-01 3.4746555400403984e+01 9.3362014296026103e+00 1.7533775797090644e+01 1 0 0
32716 1 4 -1.2000000000000000e-01 3.5174296657983845e+01 1.1972896921803020e+01 1.6766137370357757e+01 1 0 0
30040 1 4 -1.2000000000000000e-01 3.6550412308440691e+01 8.7979175883953609e+00 1.4714790085946056e+01 2 0 0
32703 1 4 -1.2000000000000000e-01 3.6429701659153693e+01 7.3704713582304118e+00 1.7520107587761181e+01 1 0 0
32714 1 2 2.3999999999999999e-01 3.5253042131080925e+01 1.1577718004550368e+01 1.8029028509635296e+01 1 0 0
32711 1 2 2.3999999999999999e-01 3.5705502748551197e+01 1.0094934900203707e+01 1.8109175092403348e+01 1 0 0
32713 1 4 -1.2000000000000000e-01 3.6737846973699774e+01 9.9862714068701450e+00 1.7288327456726169e+01 1 0 0
801 1 4 -1.2000000000000000e-01 4.2591136900113227e+01 7.7347424119817294e+00 1.5019451941071322e+01 1 0 0
30035 1 2 2.3999999999999999e-01 3.7522181485977875e+01 9.2499063813806242e+00 1.2741305616230246e+01 2 0 0
30036 1 4 -1.2000000000000000e-01 3.8225155433765678e+01 8.1297522733407401e+00 1.3107906560033845e+01 2 0 0
30032 1 2 2.3999999999999999e-01 3.8472741062084751e+01 1.0474465586230485e+01 1.2873238582073165e+01 2 0 0
30028 1 4 -1.2000000000000000e-01 4.1190460466165163e+01 1.1046195342462516e+01 1.4321128594480731e+01 2 0 0
30029 1 2 2.3999999999999999e-01 3.8843379519952073e+01 1.1121169707977549e+01 1.4249038814734721e+01 2 0 0
30026 1 2 2.3999999999999999e-01 4.0125692395670413e+01 1.1939805513753672e+01 1.4320671940050419e+01 2 0 0
30031 1 4 -1.2000000000000000e-01 3.8970701068939405e+01 1.0186886886341052e+01 1.5229535361093706e+01 2 0 0
30030 1 4 -1.2000000000000000e-01 3.7812654106167621e+01 1.1893865713936380e+01 1.4651826304799002e+01 2 0 0
30027 1 4 -1.2000000000000000e-01 4.0181374582811877e+01 1.2365882440565404e+01 1.5604828918818864e+01 2 0 0
16782 1 4 -1.2000000000000000e-01 4.2184641278151588e+01 1.1444149316146627e+01 1.7611549185990011e+01 0 1 0
43222 1208 6 4.2380000000000001e-01 3.7537578079441438e+01 3.9885113374851727e+01 6.5012175073032253e+01 0 0 0
19977 1 4 -1.2000000000000000e-01 4.2565519613046670e+00 1.7467243745564559e+01 1.2724428023197376e+01 2 2 0
3380 1 2 2.3999999999999999e-01 6.0091733252402300e+00 1.2492389157265043e+01 1.4835006553389080e+01 1 0 0
3373 1 4 -1.2000000000000000e-01 2.0940621448620877e+00 1.2828456602177706e+01 1.7267975843677494e+01 1 0 0
20012 1 2 2.3999999999999999e-01 3.3425351610487813e-01 1.4531365351958978e+01 1.3252310034676196e+01 2 2 0
3371 1 2 2.3999999999999999e-01 3.4610251187670773e+00 1.2853526533792772e+01 1.7099730404164017e+01 1 0 0
3384 1 4 -1.2000000000000000e-01 4.4682959983400501e+00 1.3619916440682903e+01 1.3529673822376303e+01 1 0 0
3372 1 4 -1.2000000000000000e-01 3.7740963018486995e+00 1.4047579403725678e+01 1.6508106336847245e+01 1 0 0
20013 1 4 -1.2000000000000000e-01 1.4228219733670733e+00 1.5170399474654523e+01 1.3649357637856307e+01 2 2 0
3383 1 2 2.3999999999999999e-01 5.6814817871746035e+00 1.2944982327212351e+01 1.3428148935949924e+01 1 0 0
19975 1 4 -1.2000000000000000e-01 2.2989124258671105e+00 1.8314827136267194e+01 1.4539515267603530e+01 2 2 0
20014 1 4 -1.2000000000000000e-01 4.7753416794837206e-01 1.3299407071531693e+01 1.3858339417872694e+01 2 2 0
3390 1 4 -1.2000000000000000e-01 8.4205803062759177e+00 1.2427973476070298e+01 1.2364394744957762e+01 1 0 0
3382 1 4 -1.2000000000000000e-01 6.2229540680690425e+00 1.3432653197594892e+01 1.5806851930501313e+01 1 0 0
3387 1 4 -1.2000000000000000e-01 6.5576735300876958e+00 1.5124030505079471e+01 1.3728321382276496e+01 1 0 0
3386 1 2 2.3999999999999999e-01 6.6498446818702162e+00 1.4043171716467846e+01 1.2907516013953131e+01 1 0 0
3389 1 2 2.3999999999999999e-01 8.2268502577083940e+00 1.3686150036851698e+01 1.2863841661342585e+01 1 0 0
3391 1 4 -1.2000000000000000e-01 8.7756813693914015e+00 1.3774747826604759e+01 1.4079442160832510e+01 1 0 0
3396 1 4 -1.2000000000000000e-01 9.3489288992672144e+00 1.6251461947097599e+01 1.3564588220304991e+01 1 0 0
10659 1 4 -1.2000000000000000e-01 9.0339035460492347e+00 1.6765266612021954e+01 1.7108537723047458e+01 -1 0 0
10677 1 4 -1.2000000000000000e-01 1.1502036861203981e+01 1.2903836608568373e+01 1.7063220170960676e+01 -1 0 0
10660 1 4 -1.2000000000000000e-01 7.3829723134163245e+00 1.5608808827641386e+01 1.7878533850335870e+01 -1 0 0
10658 1 2 2.3999999999999999e-01 8.1870115064230315e+00 1.6635481554095591e+01 1.8089470847773992e+01 -1 0 0
10668 1 4 -1.2000000000000000e-01 9.0857435733848302e+00 1.3716043284687453e+01 1.7586667980229084e+01 -1 0 0
3405 1 4 -1.2000000000000000e-01 1.0808366220958501e+01 1.8439972438262075e+01 1.3661517077655738e+01 1 0 0
10655 1 2 2.3999999999999999e-01 7.3189479893135738e+00 1.7959778988665168e+01 1.8104993494401484e+01 -1 0 0
10656 1 4 -1.2000000000000000e-01 6.7589705736102417e+00 1.8141853253589922e+01 1.6876925664520741e+01 -1 0 0
10666 1 4 -1.2000000000000000e-01 1.0924809999815364e+01 1.4963916083071311e+01 1.8418652313369321e+01 -1 0 0
10683 1 4 -1.2000000000000000e-01 1.3431628634664465e+01 1.2380830907838831e+01 1.5302604626333867e+01 -1 0 0
11968 1 4 -1.2000000000000000e-01 1.4078365750742472e+01 1.6061882000170062e+01 1.2986521939056793e+01 0 0 0
11966 1 2 2.3999999999999999e-01 1.5385375410247283e+01 1.6420885685232136e+01 1.3000719882234403e+01 0 0 0
11959 1 4 -1.2000000000000000e-01 1.3673381215685289e+01 1.5332625646057615e+01 1.5564542803365418e+01 0 0 0
11964 1 4 -1.2000000000000000e-01 1.5787824039770694e+01 1.4314814952833766e+01 1.4123168903498708e+01 0 0 0
11963 1 2 2.3999999999999999e-01 1.6118519125386978e+01 1.5609470830921078e+01 1.4137872842968203e+01 0 0 0
11960 1 2 2.3999999999999999e-01 1.5851746857059405e+01 1.6218205087692496e+01 1.5562066908758153e+01 0 0 0
11957 1 2 2.3999999999999999e-01 1.4329986041947112e+01 1.6430007479354082e+01 1.5950025651964017e+01 0 0 0
11961 1 4 -1.2000000000000000e-01 1.6267722495880417e+01 1.5298100781367390e+01 1.6498620090202362e+01 0 0 0
11965 1 4 -1.2000000000000000e-01 1.7502721572686212e+01 1.5617495890357748e+01 1.3937401330269767e+01 0 0 0
11954 1 2 2.3999999999999999e-01 1.3844831601932345e+01 1.6608898627013513e+01 1.7429880639929348e+01 0 0 0
11962 1 4 -1.2000000000000000e-01 1.6618778467204091e+01 1.7358203723865255e+01 1.5646295645094277e+01 0 0 0
11955 1 4 -1.2000000000000000e-01 1.2546653382798629e+01 1.6976834921020860e+01 1.7424251136931264e+01 0 0 0
11956 1 4 -1.2000000000000000e-01 1.4009635954997853e+01 1.5367517635809248e+01 1.7903981589399141e+01 0 0 0
11967 1 4 -1.2000000000000000e-01 1.5456922508618327e+01 1.7750550425205564e+01 1.3227375128826269e+01 0 0 0
11958 1 4 -1.2000000000000000e-01 1.3784683673592729e+01 1.7486938631489917e+01 1.5308838338655642e+01 0 0 0
11952 1 4 -1.2000000000000000e-01 1.5886196997896342e+01 1.7519132773677867e+01 1.8194302023798269e+01 0 0 0
11951 1 2 2.3999999999999999e-01 1.4559447526728887e+01 1.7729405325927868e+01 1.8136830096976890e+01 0 0 0
32292 1 4 -1.2000000000000000e-01 1.8267607692002468e+01 1.3840360743582606e+01 1.7807877618258580e+01 1 0 0
32290 1 4 -1.2000000000000000e-01 2.0220077061975431e+01 1.3287842174523504e+01 1.6355916650734908e+01 1 0 0
32293 1 4 -1.2000000000000000e-01 1.8818962476108752e+01 1.5599552099781100e+01 1.6686674365881057e+01 1 0 0
32284 1 4 -1.2000000000000000e-01 2.2218574007227716e+01 1.3956032829523499e+01 1.4907802219643047e+01 1 0 0
32280 1 4 -1.2000000000000000e-01 2.3386859233885566e+01 1.6625022532559019e+01 1.5331104815248494e+01 1 0 0
32286 1 4 -1.2000000000000000e-01 2.1029083373690241e+01 1.6128029321691642e+01 1.6139694197387048e+01 1 0 0
32282 1 2 2.3999999999999999e-01 2.2785998394182190e+01 1.4439378394495153e+01 1.6108280735940689e+01 1 0 0
32285 1 2 2.3999999999999999e-01 2.1588751770642389e+01 1.5090257431247169e+01 1.6912430227121586e+01 1 0 0
32279 1 2 2.3999999999999999e-01 2.3926552352397525e+01 1.5440730878823025e+01 1.5793370262106080e+01 1 0 0
32283 1 4 -1.2000000000000000e-01 2.3232662867917359e+01 1.3434870641750331e+01 1.6873654639621979e+01 1 0 0
32288 1 2 2.3999999999999999e-01 2.0501809528018811e+01 1.4077699622850266e+01 1.7432071721053511e+01 1 0 0
32277 1 4 -1.2000000000000000e-01 2.4122954935098104e+01 1.4927515381358408e+01 1.3468196740492514e+01 1 0 0
32281 1 4 -1.2000000000000000e-01 2.4568898321010323e+01 1.5603096424462196e+01 1.6993966352625510e+01 1 0 0
32291 1 2 2.3999999999999999e-01 1.9185859074985402e+01 1.4837073198506760e+01 1.7764431338411033e+01 1 0 0
32776 1 4 -1.2000000000000000e-01 2.0053146355260893e+01 1.8210704387403968e+01 1.5611349231861574e+01 1 0 0
32772 1 4 -1.2000000000000000e-01 2.2030527954074138e+01 1.8357125684052409e+01 1.7286723159313684e+01 1 0 0
32287 1 4 -1.2000000000000000e-01 2.2205606915478526e+01 1.5687677795589687e+01 1.7975119654166676e+01 1 0 0
32275 1 4 -1.2000000000000000e-01 2.4815363361460104e+01 1.2725619510998399e+01 1.4728217062043123e+01 1 0 0
32276 1 2 2.3999999999999999e-01 2.4859576844225092e+01 1.5032079151963744e+01 1.4618097819624701e+01 1 0 0
32271 1 4 -1.2000000000000000e-01 2.6316494046156123e+01 1.3585856527615269e+01 1.2726627060994401e+01 1 0 0
32278 1 4 -1.2000000000000000e-01 2.5732275339339111e+01 1.6075984525930693e+01 1.4470941851840966e+01 1 0 0
32273 1 2 2.3999999999999999e-01 2.5657673626499310e+01 1.3795812138104500e+01 1.4953352679025601e+01 1 0 0
32261 1 2 2.3999999999999999e-01 2.9398307440016598e+01 1.3161572804430941e+01 1.6037997912959984e+01 1 0 0
32274 1 4 -1.2000000000000000e-01 2.6121628274436809e+01 1.3838946352122376e+01 1.6274043503485608e+01 1 0 0
32270 1 2 2.3999999999999999e-01 2.6845490647375026e+01 1.3594816327393447e+01 1.4024859393900007e+01 1 0 0
32272 1 4 -1.2000000000000000e-01 2.7769664090225927e+01 1.4646337446828461e+01 1.4170608969729109e+01 1 0 0
32262 1 4 -1.2000000000000000e-01 2.8707509650838961e+01 1.4284750391370991e+01 1.6426940542056041e+01 1 0 0
32250 1 4 -1.2000000000000000e-01 2.9547900555127519e+01 1.6641185971296593e+01 1.4754637112088067e+01 1 0 0
32241 1 4 -1.2000000000000000e-01 2.8213264869837083e+01 1.8263970870236935e+01 1.3074712262880077e+01 1 0 0
32260 1 4 -1.2000000000000000e-01 3.0120272294964842e+01 1.4072420215915116e+01 1.3946726080582605e+01 1 0 0
32263 1 4 -1.2000000000000000e-01 3.0077992554955415e+01 1.2643570082419325e+01 1.7158282787936905e+01 1 0 0
32258 1 2 2.3999999999999999e-01 3.0567376655394863e+01 1.3577540447101434e+01 1.5094527817170407e+01 1 0 0
32249 1 2 2.3999999999999999e-01 3.0709403765393184e+01 1.7119253988017608e+01 1.5076447983325453e+01 1 0 0
32242 1 4 -1.2000000000000000e-01 2.7851837009654194e+01 1.8620342689621104e+01 1.5164289228447311e+01 1 0 0
32259 1 4 -1.2000000000000000e-01 3.1174894610766842e+01 1.2418511089738368e+01 1.4816146346696211e+01 1 0 0
32251 1 4 -1.2000000000000000e-01 3.0601742833228819e+01 1.7613378006665471e+01 1.6362702162661762e+01 1 0 0
1227 1 4 -1.2000000000000000e-01 3.3125843009140411e+01 1.2931479896430952e+01 1.2745499366036141e+01 1 0 0
32248 1 4 -1.2000000000000000e-01 3.0739306206413445e+01 1.7889436824231328e+01 1.2716152113020174e+01 1 0 0
1231 1 4 -1.2000000000000000e-01 3.4770336315171882e+01 1.4930576742430073e+01 1.3001702937485780e+01 1 0 0
32722 1 4 -1.2000000000000000e-01 3.5767322030753895e+01 1.4611038227961828e+01 1.7378054044779528e+01 1 0 0
32256 1 4 -1.2000000000000000e-01 3.1375665864420277e+01 1.5038973694741967e+01 1.7053935378815435e+01 1 0 0
32246 1 2 2.3999999999999999e-01 3.0815567650141144e+01 1.8364959261617894e+01 1.4023692595079558e+01 1 0 0
32255 1 2 2.3999999999999999e-01 3.1624333050906053e+01 1.4654891924976454e+01 1.5773712620432041e+01 1 0 0
32252 1 2 2.3999999999999999e-01 3.1743046437577505e+01 1.5962350212461303e+01 1.4923841844112758e+01 1 0 0
32254 1 4 -1.2000000000000000e-01 3.1933112401507287e+01 1.5596581211130450e+01 1.3613615326455593e+01 1 0 0
32257 1 4 -1.2000000000000000e-01 3.2838063036511357e+01 1.4013193044945861e+01 1.5798185232032077e+01 1 0 0
32253 1 4 -1.2000000000000000e-01 3.2881485995560730e+01 1.6560223721432717e+01 1.5256863282508361e+01 1 0 0
30023 1 2 2.3999999999999999e-01 4.0375443308746441e+01 1.3233603507605901e+01 1.3394623192021729e+01 2 0 0
30024 1 4 -1.2000000000000000e-01 4.1663146623262264e+01 1.3583960853432853e+01 1.3643230134933432e+01 2 0 0
30022 1 4 -1.2000000000000000e-01 3.9269904578047559e+01 1.4629494376487827e+01 1.4970071574047941e+01 2 0 0
30021 1 4 -1.2000000000000000e-01 3.8263322169472126e+01 1.4221871977667943e+01 1.3082835523391086e+01 2 0 0
30020 1 2 2.3999999999999999e-01 3.9414780223861165e+01 1.4484387058456099e+01 1.3602802110459230e+01 2 0 0
30017 1 2 2.3999999999999999e-01 3.9924146091172055e+01 1.5890449345033820e+01 1.3097265012137109e+01 2 0 0
30018 1 4 -1.2000000000000000e-01 3.8948014025416946e+01 1.6740636720152974e+01 1.3536616969252865e+01 2 0 0
30019 1 4 -1.2000000000000000e-01 4.1015588840137220e+01 1.6233732977457429e+01 1.3879794229554635e+01 2 0 0
30009 1 4 -1.2000000000000000e-01 4.1023003088186371e+01 1.8766872623311144e+01 1.3221432708654708e+01 2 0 0
16788 1 4 -1.2000000000000000e-01 4.2812470900633372e+01 1.5478579092820612e+01 1.6972074874179278e+01 0 1 0
16789 1 4 -1.2000000000000000e-01 4.2710345808591043e+01 1.3588401386842298e+01 1.5840902164597146e+01 0 1 0
16787 1 2 2.3999999999999999e-01 4.3145175694277931e+01 1.4157769981496491e+01 1.7048100627688576e+01 0 1 0
682 1 4 -1.2000000000000000e-01 4.0888102017195443e+01 1.8519115323576887e+01 1.6583952824320502e+01 1 0 0
32718 1 4 -1.2000000000000000e-01 3.7337432137867609e+01 1.2552291608753881e+01 1.8219657880946897e+01 1 0 0
16786 1 4 -1.2000000000000000e-01 4.0876296655548849e+01 1.4189167530044047e+01 1.7849899877015300e+01 0 1 0
19974 1 4 -1.2000000000000000e-01 2.0250267179078967e+00 1.8712261024036440e+01 1.2481042795117387e+01 2 2 0
19968 1 4 -1.2000000000000000e-01 3.3618219166719143e-01 2.0812004127494923e+01 1.2894334973011688e+01 2 2 0
19978 1 4 -1.2000000000000000e-01 4.8804330073062356e+00 1.8732014082940953e+01 1.4395630626612059e+01 2 2 0
19976 1 2 2.3999999999999999e-01 4.2410314992779643e+00 1.8729511170108218e+01 1.3221801652770901e+01 2 2 0
19972 1 4 -1.2000000000000000e-01 2.9220539360938744e+00 2.1437323525433261e+01 1.3183562701386979e+01 2 2 0
19981 1 4 -1.2000000000000000e-01 5.2705384775149913e+00 2.0776603034427847e+01 1.2736306095833962e+01 2 2 0
19969 1 4 -1.2000000000000000e-01 3.6713257902475249e-01 2.0038031387073797e+01 1.5000331049773573e+01 2 2 0
19964 1 2 2.3999999999999999e-01 5.8393357347040487e-01 2.2340264301183407e+01 1.4734806400267855e+01 2 2 0
19967 1 2 2.3999999999999999e-01 8.9244150267518363e-01 2.0910306684238495e+01 1.4137693172565555e+01 2 2 0
19973 1 2 2.3999999999999999e-01 2.7437072810472443e+00 1.9090008642910860e+01 1.3527254445827563e+01 2 2 0
19966 1 4 -1.2000000000000000e-01 1.3406365054283551e+00 2.3265993123775541e+01 1.4218073177032782e+01 2 2 0
19971 1 4 -1.2000000000000000e-01 2.9455283439586188e+00 2.0759863838892347e+01 1.5271479654924324e+01 2 2 0
19970 1 2 2.3999999999999999e-01 2.3640951797428205e+00 2.0496782742638704e+01 1.4030291524429057e+01 2 2 0
3342 1 4 -1.2000000000000000e-01 3.2543532993995092e+00 2.1861132794208331e+01 1.7682187337661990e+01 1 0 0
19965 1 4 -1.2000000000000000e-01 9.2573668496208883e-01 2.2175729421976961e+01 1.5986390046678485e+01 2 2 0
3325 1 4 -1.2000000000000000e-01 4.7839515054731478e+00 2.4038723746215222e+01 1.4167970531923185e+01 1 0 0
3333 1 4 -1.2000000000000000e-01 5.4296265947025075e+00 2.3811386935910974e+01 1.6638790971161342e+01 1 0 0
3334 1 4 -1.2000000000000000e-01 3.3479030302689581e+00 2.4224292227030702e+01 1.6593626813976492e+01 1 0 0
3408 1 4 -1.2000000000000000e-01 1.1758684462907700e+01 2.0659257037873260e+01 1.2832141203141067e+01 1 0 0
3406 1 4 -1.2000000000000000e-01 8.7232935569858761e+00 1.9088652418073099e+01 1.3395179540766613e+01 1 0 0
3411 1 4 -1.2000000000000000e-01 8.2128484755375215e+00 2.1581999682981170e+01 1.2418897344838312e+01 1 0 0
3413 1 2 2.3999999999999999e-01 9.9153218671777452e+00 2.3213805540538736e+01 1.2402764091192791e+01 1 0 0
3404 1 2 2.3999999999999999e-01 9.9897975035041231e+00 1.9174006263625291e+01 1.2812856054285879e+01 1 0 0
3407 1 2 2.3999999999999999e-01 1.0372078872588791e+01 2.0648088850929007e+01 1.3014690407893431e+01 1 0 0
3414 1 4 -1.2000000000000000e-01 9.8584258319534186e+00 2.3566014639325466e+01 1.3716208546073174e+01 1 0 0
10651 1 4 -1.2000000000000000e-01 8.8686696055693659e+00 1.9663684606218517e+01 1.6166050859123505e+01 -1 0 0
10647 1 4 -1.2000000000000000e-01 1.0899384820496255e+01 2.1373511352896962e+01 1.7008298064875163e+01 -1 0 0
10648 1 4 -1.2000000000000000e-01 8.7230518696239105e+00 2.1953532681084905e+01 1.7270470466121409e+01 -1 0 0
3409 1 4 -1.2000000000000000e-01 1.0043316724050866e+01 2.1057424363945938e+01 1.4268188785488864e+01 1 0 0
10649 1 2 2.3999999999999999e-01 9.1973735053326617e+00 1.9723799491715543e+01 1.7523849042934796e+01 -1 0 0
10646 1 2 2.3999999999999999e-01 9.7372398548881929e+00 2.1179769436716761e+01 1.7756238083923542e+01 -1 0 0
10650 1 4 -1.2000000000000000e-01 1.0244640464353344e+01 1.8897696453346093e+01 1.7793269218448035e+01 -1 0 0
10653 1 4 -1.2000000000000000e-01 7.0035325080390356e+00 2.0162639013806391e+01 1.8288444302570834e+01 -1 0 0
3418 1 4 -1.2000000000000000e-01 1.2192736846249264e+01 2.3009237295463194e+01 1.2578005077549207e+01 1 0 0
10638 1 4 -1.2000000000000000e-01 1.0481066256421117e+01 2.3828485343603461e+01 1.7273776505025861e+01 -1 0 0
10637 1 2 2.3999999999999999e-01 1.0462389337613615e+01 2.4202065961753735e+01 1.8569984916000720e+01 -1 0 0
32786 1 2 2.3999999999999999e-01 1.8030736839749601e+01 2.1162628207873773e+01 1.2378236989502001e+01 1 0 0
32787 1 4 -1.2000000000000000e-01 1.7243246469563360e+01 2.1787701142940374e+01 1.3324002600730216e+01 1 0 0
11953 1 4 -1.2000000000000000e-01 1.4420226589923356e+01 1.8829696902853371e+01 1.7356949720700150e+01 0 0 0
32497 1 4 -1.2000000000000000e-01 1.7052803265249558e+01 2.3229215523142152e+01 1.5843088628040322e+01 1 0 0
32491 1 4 -1.2000000000000000e-01 1.6563094555130490e+01 2.1644051621357686e+01 1.7910892395016131e+01 1 0 0
32779 1 4 -1.2000000000000000e-01 1.8468735521713445e+01 1.9947035919087359e+01 1.4972274823134338e+01 1 0 0
32492 1 2 2.3999999999999999e-01 1.6878610363447223e+01 2.3982556572242224e+01 1.8052519195212160e+01 1 0 0
32496 1 4 -1.2000000000000000e-01 1.5192724001138249e+01 2.4055473324223154e+01 1.6403116932738186e+01 1 0 0
32493 1 4 -1.2000000000000000e-01 1.8187534644315196e+01 2.3793086494752654e+01 1.8165505992873474e+01 1 0 0
32495 1 2 2.3999999999999999e-01 1.6521763578738685e+01 2.4188166406073126e+01 1.6570781836846930e+01 1 0 0
32783 1 2 2.3999999999999999e-01 1.9509771500558330e+01 2.1455318686112836e+01 1.2666491618127811e+01 1 0 0
32773 1 4 -1.2000000000000000e-01 2.2501535226719074e+01 1.9394928946389744e+01 1.5371336566849354e+01 1 0 0
32781 1 4 -1.2000000000000000e-01 2.0359368382613443e+01 1.9118555849631694e+01 1.3273201248591947e+01 1 0 0
32785 1 4 -1.2000000000000000e-01 1.9756801295749533e+01 2.2729920375640855e+01 1.2946690754124541e+01 1 0 0
32775 1 4 -1.2000000000000000e-01 1.9406737380471700e+01 1.9572212922583763e+01 1.7188214980737492e+01 1 0 0
32778 1 4 -1.2000000000000000e-01 1.9525713933025621e+01 2.1652459035520927e+01 1.5612923424217552e+01 1 0 0
32777 1 2 2.3999999999999999e-01 1.9723005278298722e+01 2.0440816871847268e+01 1.5110845233215631e+01 1 0 0
32780 1 2 2.3999999999999999e-01 2.0225947514138348e+01 2.0452669673441548e+01 1.3656209073178157e+01 1 0 0
32774 1 2 2.3999999999999999e-01 2.0297528244774782e+01 1.9427868635626496e+01 1.6136323579501148e+01 1 0 0
32782 1 4 -1.2000000000000000e-01 2.1507906910793803e+01 2.0976372618840905e+01 1.3846093465232066e+01 1 0 0
32771 1 2 2.3999999999999999e-01 2.1759093895082682e+01 1.9417353792302652e+01 1.6508456238510746e+01 1 0 0
32769 1 4 -1.2000000000000000e-01 2.2029307565294285e+01 2.1772616142908628e+01 1.6398341134884244e+01 1 0 0
32768 1 2 2.3999999999999999e-01 2.2122046007242531e+01 2.0708710050433915e+01 1.7305019432626072e+01 1 0 0
32765 1 2 2.3999999999999999e-01 2.3667455754091726e+01 2.0857701718758189e+01 1.7879091173496953e+01 1 0 0
32506 1 4 -1.2000000000000000e-01 1.9741930721140722e+01 2.4355153626626876e+01 1.5697257357200785e+01 1 0 0
32766 1 4 -1.2000000000000000e-01 2.4538093000069196e+01 2.0845147290217323e+01 1.6801355266618533e+01 1 0 0
32226 1 4 -1.2000000000000000e-01 2.4266709002029991e+01 2.4499848253877818e+01 1.3459678830499834e+01 1 0 0
32514 1 4 -1.2000000000000000e-01 2.2243897154084294e+01 2.4513212107254663e+01 1.6113876338848666e+01 1 0 0
32764 1 4 -1.2000000000000000e-01 2.4588638895769193e+01 1.8579648199816049e+01 1.8075476941490066e+01 1 0 0
32225 1 2 2.3999999999999999e-01 2.5203755163870301e+01 2.4495330640308183e+01 1.2469162769083498e+01 1 0 0
32228 1 2 2.3999999999999999e-01 2.5893719174872491e+01 2.3045718649126599e+01 1.2559110278425948e+01 1 0 0
32754 1 4 -1.2000000000000000e-01 2.7005663830583885e+01 1.9395897220737247e+01 1.7644517794384758e+01 1 0 0
32240 1 2 2.3999999999999999e-01 2.8326806570979123e+01 1.9211148894185214e+01 1.4048956093916432e+01 1 0 0
32232 1 4 -1.2000000000000000e-01 2.5138793580977989e+01 2.2402633860609424e+01 1.4677455312060474e+01 1 0 0
32239 1 4 -1.2000000000000000e-01 2.6037409781259797e+01 1.9952349687199657e+01 1.3995528640517675e+01 1 0 0
32237 1 2 2.3999999999999999e-01 2.7305768932405783e+01 2.0363984573335241e+01 1.3627265630874605e+01 1 0 0
32231 1 2 2.3999999999999999e-01 2.6285997400519495e+01 2.2731156418669620e+01 1.4050070124620062e+01 1 0 0
32235 1 4 -1.2000000000000000e-01 2.7529297330656732e+01 2.1537863622327993e+01 1.5642750559203455e+01 1 0 0
32234 1 2 2.3999999999999999e-01 2.7418249188647081e+01 2.1686157785424147e+01 1.4305974627261202e+01 1 0 0
32236 1 4 -1.2000000000000000e-01 2.8600234612939694e+01 2.2165371423718700e+01 1.3830157552291547e+01 1 0 0
32233 1 4 -1.2000000000000000e-01 2.6802030039584722e+01 2.3840139336395925e+01 1.4643517321424440e+01 1 0 0
32243 1 2 2.3999999999999999e-01 2.9865442835712216e+01 1.9514618373651206e+01 1.4231072365336249e+01 1 0 0
32244 1 4 -1.2000000000000000e-01 3.0104139026182793e+01 2.0059037141279227e+01 1.5451846429497746e+01 1 0 0
32245 1 4 -1.2000000000000000e-01 3.0138942261038153e+01 2.0361094318346506e+01 1.3194615220526517e+01 1 0 0
32521 1 4 -1.2000000000000000e-01 2.4866155762254682e+01 2.4169685497544382e+01 1.7202085015191845e+01 1 0 0
7830 1 4 -1.2000000000000000e-01 3.3083343037228097e+01 2.2738788234514530e+01 1.2541899887459305e+01 0 1 0
32247 1 4 -1.2000000000000000e-01 3.2101221435911484e+01 1.8809877499840653e+01 1.4165572952172688e+01 1 0 0
32550 1 4 -1.2000000000000000e-01 3.2471129279455326e+01 2.2503757978739085e+01 1.6744460518152021e+01 1 0 0
32554 1 4 -1.2000000000000000e-01 3.4598478007241276e+01 2.1992401169086666e+01 1.5211388642276898e+01 1 0 0
32552 1 2 2.3999999999999999e-01 3.4765782552600157e+01 2.2791728482553015e+01 1.6286192276355241e+01 1 0 0
32555 1 2 2.3999999999999999e-01 3.6257576585413780e+01 2.2877259593805871e+01 1.6802036183660771e+01 1 0 0
32549 1 2 2.3999999999999999e-01 3.3663985579224175e+01 2.2269219458073309e+01 1.7343669600736611e+01 1 0 0
32553 1 4 -1.2000000000000000e-01 3.4324959177059917e+01 2.4080958208225841e+01 1.6133665081994522e+01 1 0 0
32551 1 4 -1.2000000000000000e-01 3.3772985955214644e+01 2.0881262875598757e+01 1.7312797745508078e+01 1 0 0
32556 1 4 -1.2000000000000000e-01 3.6634650547739177e+01 2.1622026905391309e+01 1.7183539727144883e+01 1 0 0
32557 1 4 -1.2000000000000000e-01 3.6303853155581720e+01 2.3639623423815518e+01 1.7903219263020770e+01 1 0 0
32563 1 4 -1.2000000000000000e-01 3.5839019793316268e+01 2.4097643453172338e+01 1.4178676873632673e+01 1 0 0
32561 1 2 2.3999999999999999e-01 3.6894838603424660e+01 2.4579999455057123e+01 1.4864744152400421e+01 1 0 0
32558 1 2 2.3999999999999999e-01 3.7350699689746591e+01 2.3370698212188564e+01 1.5775655711782541e+01 1 0 0
32559 1 4 -1.2000000000000000e-01 3.7750509609853246e+01 2.2469098067004172e+01 1.4861051792367789e+01 1 0 0
32566 1 4 -1.2000000000000000e-01 3.7671082091765932e+01 2.4140976144788272e+01 1.2552797240989459e+01 1 0 0
685 1 4 -1.2000000000000000e-01 3.9794263277575133e+01 2.1045976445356210e+01 1.5827989513238242e+01 1 0 0
30004 1 4 -1.2000000000000000e-01 3.9548257056840029e+01 2.0564352342856559e+01 1.2117216099083905e+01 2 0 0
30001 1 4 -1.2000000000000000e-01 4.1125845687174504e+01 2.2464911141102856e+01 1.2413792241991720e+01 2 0 0
690 1 4 -1.2000000000000000e-01 4.2435478268902237e+01 2.0514501915488768e+01 1.4904360497954137e+01 1 0 0
32560 1 4 -1.2000000000000000e-01 3.8425375403203240e+01 2.3816997846054289e+01 1.6505860558473479e+01 1 0 0
689 1 2 2.3999999999999999e-01 4.2741256818405887e+01 2.0813984279596117e+01 1.6166519623189263e+01 1 0 0
30006 1 4 -1.2000000000000000e-01 4.2695871723518984e+01 2.0473426277653139e+01 1.2086422683349792e+01 2 0 0
681 1 4 -1.2000000000000000e-01 3.8658789059861896e+01 1.8893245526063343e+01 1.6701325366394723e+01 1 0 0
680 1 2 2.3999999999999999e-01 3.9889351544881720e+01 1.9203671441987218e+01 1.7268773326614362e+01 1 0 0
688 1 4 -1.2000000000000000e-01 4.1425561969046690e+01 2.2588029433356894e+01 1.6725753731539090e+01 1 0 0
683 1 2 2.3999999999999999e-01 4.0171670404928634e+01 2.0716621525365778e+01 1.7105685494296747e+01 1 0 0
686 1 2 2.3999999999999999e-01 4.1612911048761525e+01 2.1344187408195673e+01 1.7130011600213667e+01 1 0 0
32569 1 4 -1.2000000000000000e-01 3.9775353652393747e+01 2.4130483421435120e+01 1.4335675363639401e+01 1 0 0
684 1 4 -1.2000000000000000e-01 3.9422584868015832e+01 2.1313849467547708e+01 1.8121819651414260e+01 1 0 0
3319 1 4 -1.2000000000000000e-01 3.4685076699011206e+00 2.7192762596478808e+01 1.2107628035406664e+01 1 0 0
3332 1 2 2.3999999999999999e-01 4.4961035415056667e+00 2.4626818573062902e+01 1.7117449404316460e+01 1 0 0
8193 1 4 -1.2000000000000000e-01 4.1909275475322538e-01 3.0249961106027307e+01 1.7740276076548525e+01 0 1 0
8192 1 2 2.3999999999999999e-01 9.0624331690498786e-02 2.9988010211064665e+01 1.6495831699012268e+01 0 1 0
3320 1 2 2.3999999999999999e-01 5.5062171657390522e+00 2.5937333904453720e+01 1.2621056413375916e+01 1 0 0
3327 1 4 -1.2000000000000000e-01 3.2778233100379337e+00 2.6101743202854870e+01 1.4723270362055468e+01 1 0 0
8189 1 2 2.3999999999999999e-01 1.4047301527743319e+00 2.9817885032332992e+01 1.5708600008117271e+01 0 1 0
8190 1 4 -1.2000000000000000e-01 2.1711443190652391e+00 2.8941027268783881e+01 1.6426097020960370e+01 0 1 0
3326 1 2 2.3999999999999999e-01 4.5638717449127535e+00 2.6241256496674108e+01 1.5110952223186867e+01 1 0 0
8191 1 4 -1.2000000000000000e-01 1.1097930962424551e+00 2.9149676382022484e+01 1.4570987215745518e+01 0 1 0
3329 1 2 2.3999999999999999e-01 4.7456458798812360e+00 2.6078851539563548e+01 1.6595761291317903e+01 1 0 0
3323 1 2 2.3999999999999999e-01 5.3690694605324643e+00 2.5326318843758870e+01 1.4096592263554300e+01 1 0 0
3330 1 4 -1.2000000000000000e-01 3.8636657380721950e+00 2.6976958653758270e+01 1.7227658767579669e+01 1 0 0
3328 1 4 -1.2000000000000000e-01 4.8302934782057285e+00 2.7560460658337607e+01 1.4817322782165672e+01 1 0 0
3331 1 4 -1.2000000000000000e-01 6.0091543043986304e+00 2.6533332095517149e+01 1.6902642495444869e+01 1 0 0
8187 1 4 -1.2000000000000000e-01 3.3228847177864922e+00 3.0623043790984248e+01 1.4560212737800880e+01 0 1 0
3429 1 4 -1.2000000000000000e-01 9.3990154987422496e+00 2.8815330382745927e+01 1.2492056546830433e+01 1 0 0
3423 1 4 -1.2000000000000000e-01 9.7177779600051188e+00 2.6020710292924697e+01 1.2476592440008595e+01 1 0 0
3321 1 4 -1.2000000000000000e-01 6.2050561177770067e+00 2.7180131405464262e+01 1.2757768852344840e+01 1 0 0
3324 1 4 -1.2000000000000000e-01 6.6628545078978094e+00 2.5182765557341906e+01 1.4476911661803644e+01 1 0 0
3419 1 2 2.3999999999999999e-01 1.1751400266473816e+01 2.5149787409377915e+01 1.2098923163986857e+01 1 0 0
3421 1 4 -1.2000000000000000e-01 1.2006684808834267e+01 2.5289663315968447e+01 1.3473453855102953e+01 1 0 0
3427 1 4 -1.2000000000000000e-01 1.1610926739351196e+01 2.7951150364630422e+01 1.3031481938457336e+01 1 0 0
10627 1 4 -1.2000000000000000e-01 1.0020748082417169e+01 2.8412859032738641e+01 1.5801228778797913e+01 -1 0 0
10633 1 4 -1.2000000000000000e-01 1.0966835914888115e+01 2.6157586030972869e+01 1.6428837732275596e+01 -1 0 0
10625 1 2 2.3999999999999999e-01 9.9452336267557122e+00 2.8856132873218176e+01 1.7083337138892894e+01 -1 0 0
10629 1 4 -1.2000000000000000e-01 8.8564938544536034e+00 2.6872959308391909e+01 1.7999952860302020e+01 -1 0 0
10631 1 2 2.3999999999999999e-01 1.1192312039097834e+01 2.6612789280345073e+01 1.7680431780914471e+01 -1 0 0
10623 1 4 -1.2000000000000000e-01 7.6089707633961279e+00 2.8872032848759009e+01 1.6997481382023008e+01 -1 0 0
10622 1 2 2.3999999999999999e-01 8.7054927876905595e+00 2.9705413750561014e+01 1.7192570627214135e+01 -1 0 0
10628 1 2 2.3999999999999999e-01 1.0034645959195798e+01 2.7566093941420846e+01 1.8015634556352857e+01 -1 0 0
10626 1 4 -1.2000000000000000e-01 1.1134994297344541e+01 2.9617680363458494e+01 1.7256472018583171e+01 -1 0 0
10620 1 4 -1.2000000000000000e-01 8.3202685375392278e+00 3.0494048858167595e+01 1.4913941820961346e+01 -1 0 0
8049 1 4 -1.2000000000000000e-01 1.4621858272434478e+01 3.0566943697966913e+01 1.2747843297103094e+01 0 1 0
8047 1 4 -1.2000000000000000e-01 1.7162838106956688e+01 2.9951990455891231e+01 1.2642516033858096e+01 0 1 0
32500 1 4 -1.2000000000000000e-01 1.6401537445796546e+01 2.5451901725333002e+01 1.4621014682362263e+01 1 0 0
32498 1 2 2.3999999999999999e-01 1.6727471697856970e+01 2.5577774773917834e+01 1.5935348283227283e+01 1 0 0
32499 1 4 -1.2000000000000000e-01 1.5850449522446585e+01 2.6461995530551324e+01 1.6451670842113572e+01 1 0 0
10636 1 4 -1.2000000000000000e-01 1.2639788239068841e+01 2.4825946188337195e+01 1.8193613755540213e+01 -1 0 0
32501 1 2 2.3999999999999999e-01 1.8184300280167534e+01 2.6194249079379279e+01 1.6036747754621498e+01 1 0 0
32503 1 4 -1.2000000000000000e-01 1.7984626302586364e+01 2.7459786022596688e+01 1.5645526692570701e+01 1 0 0
10089 1 4 -1.2000000000000000e-01 1.6348313228306516e+01 2.8954551134147142e+01 1.7595566334359557e+01 -1 0 0
10087 1 4 -1.2000000000000000e-01 1.4175451163816446e+01 3.0370789216346601e+01 1.7261293341184448e+01 -1 0 0
10632 1 4 -1.2000000000000000e-01 1.2361955108847514e+01 2.7399792526822381e+01 1.7717875446640630e+01 -1 0 0
10095 1 4 -1.2000000000000000e-01 1.8912471965511955e+01 2.8652921768185738e+01 1.8346142660514626e+01 -1 0 0
32505 1 4 -1.2000000000000000e-01 1.8932656379036075e+01 2.5317130199807515e+01 1.3966476203963696e+01 1 0 0
32502 1 4 -1.2000000000000000e-01 1.8595347915078595e+01 2.6259256869626583e+01 1.7343027150760879e+01 1 0 0
32509 1 4 -1.2000000000000000e-01 2.1434249403999143e+01 2.5973564459465450e+01 1.3938651404515349e+01 1 0 0
32515 1 4 -1.2000000000000000e-01 2.1069762117722835e+01 2.5296326710313512e+01 1.7864029832668830e+01 1 0 0
32508 1 4 -1.2000000000000000e-01 2.0157996920153227e+01 2.7657285650011001e+01 1.4570651596118269e+01 1 0 0
32504 1 2 2.3999999999999999e-01 1.9343993335418840e+01 2.5557708095558009e+01 1.5200311821535959e+01 1 0 0
32513 1 2 2.3999999999999999e-01 2.2007775743332214e+01 2.5651790638771455e+01 1.6928632286866634e+01 1 0 0
32512 1 4 -1.2000000000000000e-01 2.2498911194473873e+01 2.7605343171889171e+01 1.5662033510148797e+01 1 0 0
32507 1 2 2.3999999999999999e-01 2.0646419256689875e+01 2.6471364192390094e+01 1.4993663726141808e+01 1 0 0
32511 1 4 -1.2000000000000000e-01 2.0734783671547195e+01 2.7748392030226100e+01 1.6967106978481347e+01 1 0 0
32510 1 2 2.3999999999999999e-01 2.1496376923136140e+01 2.6865972182985569e+01 1.6208778666605060e+01 1 0 0
32516 1 2 2.3999999999999999e-01 2.3314568394113756e+01 2.5897713673075870e+01 1.7771888210790568e+01 1 0 0
32518 1 4 -1.2000000000000000e-01 2.3463102463786523e+01 2.7228045839179412e+01 1.8156850014672678e+01 1 0 0
32519 1 2 2.3999999999999999e-01 2.4715166544173275e+01 2.5534917655074885e+01 1.7099649340516038e+01 1 0 0
32520 1 4 -1.2000000000000000e-01 2.4664438833701649e+01 2.5882032622886801e+01 1.5748644560494661e+01 1 0 0
32227 1 4 -1.2000000000000000e-01 2.6142591198617666e+01 2.5498641347071437e+01 1.2629431325154014e+01 1 0 0
7822 1 4 -1.2000000000000000e-01 3.0383654320015438e+01 2.6953930262098918e+01 1.2648279227921646e+01 0 1 0
32522 1 2 2.3999999999999999e-01 2.6009144157817811e+01 2.6108159887407897e+01 1.7716898789035497e+01 1 0 0
32523 1 4 -1.2000000000000000e-01 2.5936324052371425e+01 2.7478422194430706e+01 1.7557990900316021e+01 1 0 0
32524 1 4 -1.2000000000000000e-01 2.7106649238458424e+01 2.5658387514419445e+01 1.7110062912696552e+01 1 0 0
32533 1 4 -1.2000000000000000e-01 2.9129602553558620e+01 2.6569722932487995e+01 1.8353272537949756e+01 1 0 0
1404 1 4 -1.2000000000000000e-01 2.9354178811360679e+01 3.0879406487991961e+01 1.6803083315762212e+01 1 0 0
7812 1 4 -1.2000000000000000e-01 3.1358397160892824e+01 2.8816187868721290e+01 1.4374990244046835e+01 0 1 0
7825 1 4 -1.2000000000000000e-01 3.2093138192240694e+01 2.4893340744104847e+01 1.3421789352187298e+01 0 1 0
32562 1 4 -1.2000000000000000e-01 3.6555455002213627e+01 2.5619630003643874e+01 1.5702066897155946e+01 1 0 0
7810 1 4 -1.2000000000000000e-01 3.1963588476621322e+01 2.8620470042016354e+01 1.6792089602698255e+01 0 1 0
7813 1 4 -1.2000000000000000e-01 3.1944935784543567e+01 2.6755092252313016e+01 1.5095842648021501e+01 0 1 0
7811 1 2 2.3999999999999999e-01 3.2450639025750924e+01 2.7980896767217025e+01 1.4681729155329792e+01 0 1 0
7809 1 4 -1.2000000000000000e-01 3.3321786408809579e+01 2.9983152746965960e+01 1.5578782102571461e+01 0 1 0
7808 1 2 2.3999999999999999e-01 3.3059252358934849e+01 2.8646302520106417e+01 1.5931579633149921e+01 0 1 0
7814 1 2 2.3999999999999999e-01 3.3270087031269298e+01 2.7904318104255012e+01 1.3338582455060257e+01 0 1 0
7816 1 4 -1.2000000000000000e-01 3.3871976662489594e+01 2.9148159435507083e+01 1.3210802739746541e+01 0 1 0
7806 1 4 -1.2000000000000000e-01 3.3985159972306697e+01 2.6572456170918727e+01 1.6723394178963602e+01 0 1 0
7815 1 4 -1.2000000000000000e-01 3.4367703006418793e+01 2.7096392872743941e+01 1.3448166969904037e+01 0 1 0
7805 1 2 2.3999999999999999e-01 3.4286837719488133e+01 2.7859262108152286e+01 1.6481238225242766e+01 0 1 0
7807 1 4 -1.2000000000000000e-01 3.5308099566115715e+01 2.7916121959105521e+01 1.5558591839914842e+01 0 1 0
7804 1 4 -1.2000000000000000e-01 3.5160056771739747e+01 2.9874403489104328e+01 1.7722540466605992e+01 0 1 0
7802 1 2 2.3999999999999999e-01 3.4904200029929783e+01 2.8514992975434375e+01 1.7835855008160756e+01 0 1 0
7803 1 4 -1.2000000000000000e-01 3.6097775630919287e+01 2.7812442523926062e+01 1.7849951262615555e+01 0 1 0
32564 1 2 2.3999999999999999e-01 3.7748497761244295e+01 2.5038104717049805e+01 1.3584159398212524e+01 1 0 0
32565 1 4 -1.2000000000000000e-01 3.7268750070041733e+01 2.6276852971775710e+01 1.3132876527480972e+01 1 0 0
32567 1 2 2.3999999999999999e-01 3.9260034393843618e+01 2.5211663431771605e+01 1.3766968522338464e+01 1 0 0
32568 1 4 -1.2000000000000000e-01 3.9831989543114581e+01 2.5286221760845507e+01 1.2548547082155865e+01 1 0 0
32572 1 4 -1.2000000000000000e-01 3.9853161653303360e+01 2.7461133664393646e+01 1.3594822335651200e+01 1 0 0
32571 1 4 -1.2000000000000000e-01 3.8959277334655106e+01 2.6712610680795837e+01 1.5548291432858662e+01 1 0 0
32580 1 4 -1.2000000000000000e-01 4.0160038956994647e+01 2.9299195611819279e+01 1.6000171090137115e+01 1 0 0
32575 1 4 -1.2000000000000000e-01 4.1319557437014687e+01 2.5718431480673878e+01 1.6283100604677699e+01 1 0 0
32570 1 2 2.3999999999999999e-01 3.9794021394868743e+01 2.6437091656648860e+01 1.4468941691254537e+01 1 0 0
32574 1 4 -1.2000000000000000e-01 4.2043646996051947e+01 2.5706977592205796e+01 1.4192356213089687e+01 1 0 0
32573 1 2 2.3999999999999999e-01 4.1227612695379740e+01 2.6343312907465474e+01 1.5084869390183485e+01 1 0 0
32576 1 2 2.3999999999999999e-01 4.1864366695314082e+01 2.7753805989463554e+01 1.5392238468306454e+01 1 0 0
32579 1 2 2.3999999999999999e-01 4.1298776746877138e+01 2.8732902782503086e+01 1.6495820372567405e+01 1 0 0
32577 1 4 -1.2000000000000000e-01 4.2094571179908762e+01 2.8327857893050382e+01 1.4208833460254302e+01 1 0 0
32582 1 2 2.3999999999999999e-01 4.1043387886548359e+01 2.8237659252259384e+01 1.7942105915668158e+01 1 0 0
32584 1 4 -1.2000000000000000e-01 4.0121125584455122e+01 2.7215521692094924e+01 1.7987810219629988e+01 1 0 0
32583 1 4 -1.2000000000000000e-01 4.2287595429541319e+01 2.7746130661925868e+01 1.8365037346240328e+01 1 0 0
32581 1 4 -1.2000000000000000e-01 4.2213874914132894e+01 2.9778778528769628e+01 1.6553411212344308e+01 1 0 0
8186 1 2 2.3999999999999999e-01 2.2827341354289739e+00 3.1072065169248610e+01 1.5334572321855727e+01 0 1 0
8185 1 4 -1.2000000000000000e-01 3.6983686062173020e+00 3.0955531015932923e+01 1.7258657022767789e+01 0 1 0
8172 1 4 -1.2000000000000000e-01 4.1356233021862341e+00 3.6089626696385032e+01 1.2898849995026197e+01 0 1 0
8188 1 4 -1.2000000000000000e-01 1.4881049051432813e+00 3.1875269740389538e+01 1.4652185201456710e+01 0 1 0
8183 1 2 2.3999999999999999e-01 2.9096252109810949e+00 3.1816046020933438e+01 1.6567038472153595e+01 0 1 0
8182 1 4 -1.2000000000000000e-01 4.9139986740353869e+00 3.2504213178962281e+01 1.5667641316306812e+01 0 1 0
8179 1 4 -1.2000000000000000e-01 2.0263048484937340e+00 3.4559859409464337e+01 1.5716301278514113e+01 0 1 0
8178 1 4 -1.2000000000000000e-01 3.2818687105792179e+00 3.3568543075484861e+01 1.4109109025567809e+01 0 1 0
8177 1 2 2.3999999999999999e-01 3.2974971597696721e+00 3.4214982368752196e+01 1.5342196683364842e+01 0 1 0
8180 1 2 2.3999999999999999e-01 3.8417229163916424e+00 3.3044323465577733e+01 1.6239072988756938e+01 0 1 0
8174 1 2 2.3999999999999999e-01 4.1909026754930148e+00 3.5506285407628042e+01 1.5236578397260969e+01 0 1 0
8176 1 4 -1.2000000000000000e-01 5.4983402772176282e+00 3.5062323967080644e+01 1.4999815051448264e+01 0 1 0
8175 1 4 -1.2000000000000000e-01 4.0459636734428068e+00 3.6172989727524865e+01 1.6420060769893801e+01 0 1 0
8184 1 4 -1.2000000000000000e-01 1.9193091837786724e+00 3.2288798185445572e+01 1.7419533584534413e+01 0 1 0
8181 1 4 -1.2000000000000000e-01 4.2131820855427584e+00 3.3560405983746058e+01 1.7506698820426401e+01 0 1 0
8171 1 2 2.3999999999999999e-01 3.7901847123459436e+00 3.6472621123706446e+01 1.4142201512351768e+01 0 1 0
8173 1 4 -1.2000000000000000e-01 2.4452990099079503e+00 3.6672498262120172e+01 1.4194386670985741e+01 0 1 0
10036 1 4 -1.2000000000000000e-01 2.3312764902714558e+00 3.6750182840777406e+01 1.7935197925653526e+01 -1 0 0
10619 1 2 2.3999999999999999e-01 8.3756658806683060e+00 3.0972465870498958e+01 1.6161859222781818e+01 -1 0 0
10614 1 4 -1.2000000000000000e-01 8.3680498900772893e+00 3.3155380842671299e+01 1.4516949868857184e+01 -1 0 0
10610 1 2 2.3999999999999999e-01 9.8094042477536618e+00 3.4629781168969565e+01 1.5522898956682118e+01 -1 0 0
10613 1 2 2.3999999999999999e-01 8.7882489998855284e+00 3.3493937407404218e+01 1.5760449615902557e+01 -1 0 0
10618 1 4 -1.2000000000000000e-01 1.0549031569662008e+01 3.1794570681123808e+01 1.5887959414993370e+01 -1 0 0
10611 1 4 -1.2000000000000000e-01 1.0873240409837237e+01 3.4252438590331259e+01 1.4833100523879445e+01 -1 0 0
10615 1 4 -1.2000000000000000e-01 7.6508347234695835e+00 3.3824990770874862e+01 1.6431939009842317e+01 -1 0 0
10616 1 2 2.3999999999999999e-01 9.3319645092926926e+00 3.2182350753731733e+01 1.6405360067243095e+01 -1 0 0
10612 1 4 -1.2000000000000000e-01 9.1390693040130273e+00 3.5547194611478226e+01 1.4723674492507632e+01 -1 0 0
10607 1 2 2.3999999999999999e-01 1.0322207640187235e+01 3.5376531186399554e+01 1.6794209792480569e+01 -1 0 0
10621 1 4 -1.2000000000000000e-01 7.1847579904421375e+00 3.1247076161632755e+01 1.6581137595812294e+01 -1 0 0
10609 1 4 -1.2000000000000000e-01 1.1168362250121641e+01 3.6231508112325969e+01 1.6203431316078053e+01 -1 0 0
10604 1 2 2.3999999999999999e-01 9.2616381923787809e+00 3.6076244079529481e+01 1.7727660666972405e+01 -1 0 0
10617 1 4 -1.2000000000000000e-01 9.4395589073385597e+00 3.2467228201633475e+01 1.7764745768019544e+01 -1 0 0
10608 1 4 -1.2000000000000000e-01 1.1070696441500916e+01 3.4515994057996267e+01 1.7533429634751819e+01 -1 0 0
10606 1 4 -1.2000000000000000e-01 8.2357245510791497e+00 3.5302046715515246e+01 1.8204284358655237e+01 -1 0 0
8053 1 4 -1.2000000000000000e-01 1.4163104263091423e+01 3.3026936543019310e+01 1.2237343482052689e+01 0 1 0
8052 1 4 -1.2000000000000000e-01 1.5978806942939467e+01 3.2626004557136277e+01 1.3274932470797932e+01 0 1 0
10085 1 2 2.3999999999999999e-01 1.5247327154895792e+01 3.0874306424430550e+01 1.7912112771658922e+01 -1 0 0
10086 1 4 -1.2000000000000000e-01 1.6038425308203877e+01 3.1313235522711480e+01 1.6905793908253230e+01 -1 0 0
20443 1 4 -1.2000000000000000e-01 1.6372680579790380e+01 3.5604843366649263e+01 1.5237704770430891e+01 2 2 0
20445 1 4 -1.2000000000000000e-01 1.3795448540871313e+01 3.5791204507472479e+01 1.3975746229471964e+01 2 2 0
20442 1 4 -1.2000000000000000e-01 1.4701041816042961e+01 3.6256993343752526e+01 1.6544503353922000e+01 2 2 0
20441 1 2 2.3999999999999999e-01 1.5532063105563779e+01 3.6663363861362704e+01 1.5516242160302889e+01 2 2 0
20444 1 2 2.3999999999999999e-01 1.4626906383627679e+01 3.6880461023385173e+01 1.4221803484131364e+01 2 2 0
10084 1 4 -1.2000000000000000e-01 1.4207775088393314e+01 3.2848248070669392e+01 1.7657235915327050e+01 -1 0 0
1428 1 4 -1.2000000000000000e-01 1.9733856290080613e+01 3.4769508084657005e+01 1.2597857248017622e+01 1 0 0
1427 1 2 2.3999999999999999e-01 2.1045189926397569e+01 3.4621800778118256e+01 1.2822254593655481e+01 1 0 0
1430 1 2 2.3999999999999999e-01 2.1552664906573675e+01 3.6088752918748938e+01 1.2837114158156517e+01 1 0 0
1431 1 4 -1.2000000000000000e-01 2.2869305401317845e+01 3.5983703465526283e+01 1.2594006427105198e+01 1 0 0
1420 1 4 -1.2000000000000000e-01 2.2654940573139783e+01 3.1031267270368950e+01 1.5095986165150215e+01 1 0 0
1426 1 4 -1.2000000000000000e-01 2.0669708364019062e+01 3.2575702846875764e+01 1.3925829641062810e+01 1 0 0
1422 1 4 -1.2000000000000000e-01 2.3457332594631456e+01 3.3157163979912994e+01 1.3529912209456137e+01 1 0 0
1424 1 2 2.3999999999999999e-01 2.1229583508913819e+01 3.3778981381323320e+01 1.4141033073505742e+01 1 0 0
1419 1 4 -1.2000000000000000e-01 2.1859834282811700e+01 3.2495100360804280e+01 1.6545601993907983e+01 1 0 0
1425 1 4 -1.2000000000000000e-01 2.0573559127069718e+01 3.4447830706860870e+01 1.5136994877788680e+01 1 0 0
1421 1 2 2.3999999999999999e-01 2.2690554226881797e+01 3.3454481263221297e+01 1.4632639952198447e+01 1 0 0
1418 1 2 2.3999999999999999e-01 2.2833004155840257e+01 3.2287233630483932e+01 1.5624393113693378e+01 1 0 0
1423 1 4 -1.2000000000000000e-01 2.3154983970688441e+01 3.4619197369364770e+01 1.5211901903982485e+01 1 0 0
1432 1 4 -1.2000000000000000e-01 2.1335925212968004e+01 3.6715865878100828e+01 1.4080259741292124e+01 1 0 0
1417 1 4 -1.2000000000000000e-01 2.4124012485238278e+01 3.1067141866506805e+01 1.7093246997485593e+01 1 0 0
1416 1 4 -1.2000000000000000e-01 2.4032004003374684e+01 3.3307651551617234e+01 1.7356723680660934e+01 1 0 0
1415 1 2 2.3999999999999999e-01 2.4127690925873516e+01 3.2246658066625656e+01 1.6502943160631197e+01 1 0 0
1411 1 4 -1.2000000000000000e-01 2.6859422306129314e+01 3.1080974966906854e+01 1.7253838814065091e+01 1 0 0
1413 1 4 -1.2000000000000000e-01 2.5504991007985705e+01 3.1392966729240285e+01 1.4819579211097174e+01 1 0 0
1407 1 4 -1.2000000000000000e-01 2.7918487770867983e+01 3.1608591897661501e+01 1.4613670516077462e+01 1 0 0
1412 1 2 2.3999999999999999e-01 2.5474520021354369e+01 3.2352493696647173e+01 1.5711705573841892e+01 1 0 0
1414 1 4 -1.2000000000000000e-01 2.5422008691782388e+01 3.3599432500637931e+01 1.5161019585919774e+01 1 0 0
1410 1 4 -1.2000000000000000e-01 2.6623273407505884e+01 3.3327495774849659e+01 1.7404338746382574e+01 1 0 0
1409 1 2 2.3999999999999999e-01 2.6773585719991051e+01 3.2290362362508638e+01 1.6557727423065913e+01 1 0 0
1406 1 2 2.3999999999999999e-01 2.8023614646420885e+01 3.2457838966005347e+01 1.5669074198877304e+01 1 0 0
1408 1 4 -1.2000000000000000e-01 2.8063825419076842e+01 3.3698016288357245e+01 1.5097696865067554e+01 1 0 0
1403 1 2 2.3999999999999999e-01 2.9407860999568619e+01 3.2150339455028302e+01 1.6330796415919156e+01 1 0 0
1398 1 4 -1.2000000000000000e-01 2.8706118714302548e+01 3.4709076896878692e+01 1.7663369794576077e+01 1 0 0
1397 1 2 2.3999999999999999e-01 3.0011709015567689e+01 3.4443243390760536e+01 1.7394491596764524e+01 1 0 0
1400 1 2 2.3999999999999999e-01 3.0131140377966862e+01 3.2919899533218867e+01 1.7363622697096535e+01 1 0 0
1396 1 4 -1.2000000000000000e-01 3.0340759779939880e+01 3.4921013822577549e+01 1.5152504180269236e+01 1 0 0
1405 1 4 -1.2000000000000000e-01 3.0249514472815111e+01 3.2190835965669187e+01 1.5260345877301576e+01 1 0 0
1383 1 4 -1.2000000000000000e-01 2.8925514176918387e+01 3.6732556378179197e+01 1.4174700080439800e+01 1 0 0
1391 1 2 2.3999999999999999e-01 3.0577578183067008e+01 3.6934895616773943e+01 1.6652324442188771e+01 1 0 0
1496 1 2 2.3999999999999999e-01 3.5937294738825472e+01 3.3641484993704843e+01 1.2342919077807627e+01 1 0 0
1503 1 4 -1.2000000000000000e-01 3.6734476332200686e+01 3.0921932147316674e+01 1.4931929594810519e+01 1 0 0
1501 1 4 -1.2000000000000000e-01 3.6473790613559792e+01 3.1380338060198739e+01 1.2293482870217071e+01 1 0 0
1394 1 2 2.3999999999999999e-01 3.0729554679114180e+01 3.5364695958654522e+01 1.6361699413920096e+01 1 0 0
1497 1 4 -1.2000000000000000e-01 3.6503177669335344e+01 3.4823329167059214e+01 1.2800536141809431e+01 1 0 0
1387 1 4 -1.2000000000000000e-01 3.1464657229331401e+01 3.6657911417517148e+01 1.3703280438462127e+01 1 0 0
1495 1 4 -1.2000000000000000e-01 3.3874075311943415e+01 3.3869661443835163e+01 1.3217127871183790e+01 1 0 0
1499 1 2 2.3999999999999999e-01 3.6580569060187010e+01 3.2458996977717248e+01 1.3155122493066797e+01 1 0 0
1504 1 4 -1.2000000000000000e-01 3.4847220386346208e+01 3.1360838895020027e+01 1.4203643756227672e+01 1 0 0
1395 1 4 -1.2000000000000000e-01 3.1971161283183125e+01 3.4982060782305155e+01 1.6485194524110504e+01 1 0 0
1502 1 2 2.3999999999999999e-01 3.6007491903385336e+01 3.2028642784936835e+01 1.4435109122720029e+01 1 0 0
1505 1 2 2.3999999999999999e-01 3.5920564961683930e+01 3.3053166466061427e+01 1.5637359443673956e+01 1 0 0
1507 1 4 -1.2000000000000000e-01 3.5206642999877744e+01 3.4088929318494728e+01 1.5191791492534506e+01 1 0 0
1506 1 4 -1.2000000000000000e-01 3.5328683822471810e+01 3.2583305575703235e+01 1.6767299339462259e+01 1 0 0
1509 1 4 -1.2000000000000000e-01 3.6757146512659375e+01 3.4725337798765423e+01 1.7108093367200983e+01 1 0 0
1402 1 4 -1.2000000000000000e-01 3.1445063531157988e+01 3.2654880597049967e+01 1.7206788426452544e+01 1 0 0
1508 1 2 2.3999999999999999e-01 3.7164888569903773e+01 3.3801008459341453e+01 1.6219712212393475e+01 1 0 0
1513 1 4 -1.2000000000000000e-01 3.7708073128292838e+01 3.2028080172233807e+01 1.7698339035573976e+01 1 0 0
1500 1 4 -1.2000000000000000e-01 3.7915558391804261e+01 3.2707463223261826e+01 1.3339165688438177e+01 1 0 0
1510 1 4 -1.2000000000000000e-01 3.7742226219793125e+01 3.4498427351614417e+01 1.5224004921501184e+01 1 0 0
1511 1 2 2.3999999999999999e-01 3.8310650378019886e+01 3.2931849353295547e+01 1.6827522755818336e+01 1 0 0
1512 1 4 -1.2000000000000000e-01 3.8905053288652958e+01 3.2190061806636066e+01 1.5867966801893109e+01 1 0 0
1519 1 4 -1.2000000000000000e-01 4.0265432940092012e+01 3.4586429985244045e+01 1.5911663485938371e+01 1 0 0
1517 1 2 2.3999999999999999e-01 3.9931280079033606e+01 3.4970191658143335e+01 1.7141932072211233e+01 1 0 0
1518 1 4 -1.2000000000000000e-01 3.8915691985547667e+01 3.5926604294447159e+01 1.7076529445168600e+01 1 0 0
1520 1 2 2.3999999999999999e-01 4.1134497676704420e+01 3.5703350259118601e+01 1.7802404246088958e+01 1 0 0
1514 1 2 2.3999999999999999e-01 3.9303547420694066e+01 3.3682844453570496e+01 1.7714466464203060e+01 1 0 0
1522 1 4 -1.2000000000000000e-01 4.2270805766892991e+01 3.4981667734024313e+01 1.7666473246330781e+01 1 0 0
1521 1 4 -1.2000000000000000e-01 4.1122010319355461e+01 3.6839706226692613e+01 1.7036150929382703e+01 1 0 0
1515 1 4 -1.2000000000000000e-01 4.0374578051977018e+01 3.2851241182807946e+01 1.8123850333102908e+01 1 0 0
40228 210 6 4.2380000000000001e-01 4.3057770316954667e+01 3.9470751126707761e+01 4.5525239150888595e+01 0 0 0
8163 1 4 -1.2000000000000000e-01 6.1362512291612683e+00 4.0204269918504401e+01 1.3015743654378397e+01 0 1 0
20310 1 4 -1.2000000000000000e-01 1.0004341226164617e+00 4.0752481655639421e+01 1.3598035894396443e+01 2 2 0
8168 1 2 2.3999999999999999e-01 4.4182997635225041e+00 3.7891247143683685e+01 1.4185988001557064e+01 0 1 0
8169 1 4 -1.2000000000000000e-01 3.9019981617763895e+00 3.8546691488045951e+01 1.3078823376359026e+01 0 1 0
8170 1 4 -1.2000000000000000e-01 3.8279798208685794e+00 3.8608552930922691e+01 1.5141036758408447e+01 0 1 0
20319 1 4 -1.2000000000000000e-01 3.6494923148483029e+00 4.1395322915327277e+01 1.4074899032348682e+01 2 2 0
20311 1 4 -1.2000000000000000e-01 1.3087285753997699e+00 4.1225046689455915e+01 1.5742802253936322e+01 2 2 0
20309 1 2 2.3999999999999999e-01 6.0394650535106609e-01 4.1544555058956355e+01 1.4618904030968791e+01 2 2 0
20318 1 2 2.3999999999999999e-01 3.5434540548005726e+00 4.2729686396020064e+01 1.3832598769192268e+01 2 2 0
8165 1 2 2.3999999999999999e-01 5.9664063355998156e+00 3.8088316768750133e+01 1.4196962945749881e+01 0 1 0
8164 1 4 -1.2000000000000000e-01 6.0500011276294394e+00 4.0076974186220667e+01 1.5262332798711531e+01 0 1 0
20312 1 2 2.3999999999999999e-01 9.7786330126122911e-01 4.3029976719230483e+01 1.4311830627880743e+01 2 2 0
44450 1617 6 4.2380000000000001e-01 3.9242101931045845e+01 3.8968555760371750e+01 6.2820663430277165e+01 0 0 0
20321 1 2 2.3999999999999999e-01 3.6351413995449033e+00 4.2977664729173043e+01 1.2304923965352495e+01 2 2 0
8161 1 4 -1.2000000000000000e-01 8.5779400157957415e+00 3.8968663137065327e+01 1.3227012938484501e+01 0 1 0
10605 1 4 -1.2000000000000000e-01 8.7514591066017928e+00 3.7160263619129438e+01 1.7014126294222628e+01 -1 0 0
8158 1 4 -1.2000000000000000e-01 8.1431057041569179e+00 4.1797743753973442e+01 1.2782722411006599e+01 0 1 0
8167 1 4 -1.2000000000000000e-01 6.4585482201578497e+00 3.7326476871885667e+01 1.3163886613983021e+01 0 1 0
20452 1 4 -1.2000000000000000e-01 1.1630369959591707e+01 3.7220751249729609e+01 1.3632670986648504e+01 2 2 0
8162 1 2 2.3999999999999999e-01 6.5440241182580827e+00 3.9542009559354618e+01 1.4139890958653758e+01 0 1 0
8166 1 4 -1.2000000000000000e-01 6.3352564056892771e+00 3.7490548669558173e+01 1.5390734198925886e+01 0 1 0
8155 1 4 -1.2000000000000000e-01 7.3200964286622119e+00 4.2489785253111705e+01 1.5377537991895240e+01 0 1 0
8159 1 2 2.3999999999999999e-01 8.0905312486370864e+00 3.9764612063874992e+01 1.4152406126910051e+01 0 1 0
8157 1 4 -1.2000000000000000e-01 9.9158382236684268e+00 4.0980150382155344e+01 1.3578322032062816e+01 0 1 0
8156 1 2 2.3999999999999999e-01 8.6484503936860087e+00 4.1246723712818984e+01 1.3855865822576234e+01 0 1 0
8160 1 4 -1.2000000000000000e-01 8.5923625880461802e+00 3.9414156421341858e+01 1.5342948556873417e+01 0 1 0
8152 1 4 -1.2000000000000000e-01 1.0768276431296435e+01 4.1438191029281718e+01 1.5993340513618246e+01 0 1 0
8153 1 2 2.3999999999999999e-01 8.6419378479310627e+00 4.2355394285864428e+01 1.4965083452479641e+01 0 1 0
8150 1 2 2.3999999999999999e-01 9.5405195867644252e+00 4.2060470847009562e+01 1.6221090539313337e+01 0 1 0
8151 1 4 -1.2000000000000000e-01 8.8310978386109635e+00 4.1248827669963710e+01 1.7104631532677246e+01 0 1 0
10600 1 4 -1.2000000000000000e-01 1.0916677771823341e+01 3.8494476775498541e+01 1.8044945840142127e+01 -1 0 0
20451 1 4 -1.2000000000000000e-01 1.1957646067084356e+01 3.9329315325421156e+01 1.3471983523582390e+01 2 2 0
20450 1 2 2.3999999999999999e-01 1.2507031745453416e+01 3.8179577555220561e+01 1.3282210010155381e+01 2 2 0
40315 239 6 4.2380000000000001e-01 4.0437103776951943e+01 4.1479922067308976e+01 6.2845414279222069e+01 0 0 0
20446 1 4 -1.2000000000000000e-01 1.5527384556886892e+01 3.7006782705709547e+01 1.3207465469414684e+01 2 2 0
20436 1 4 -1.2000000000000000e-01 1.7951931437157668e+01 3.7316418209112101e+01 1.4196318727795999e+01 2 2 0
20440 1 4 -1.2000000000000000e-01 1.7119016502367071e+01 3.7247480389088246e+01 1.6996494798588717e+01 2 2 0
8142 1 4 -1.2000000000000000e-01 1.2766961141362877e+01 4.2933593348416956e+01 1.6586405089474262e+01 0 1 0
8129 1 2 2.3999999999999999e-01 1.6093547703781223e+01 4.2997204240480848e+01 1.3345164533569644e+01 0 1 0
20438 1 2 2.3999999999999999e-01 1.6418051961292868e+01 3.7843766179773397e+01 1.5967074415456947e+01 2 2 0
20449 1 4 -1.2000000000000000e-01 1.3065566172725024e+01 3.8129439154802739e+01 1.5480840646005440e+01 2 2 0
20447 1 2 2.3999999999999999e-01 1.3683169779767416e+01 3.8104192934647536e+01 1.4313030522353078e+01 2 2 0
20448 1 4 -1.2000000000000000e-01 1.4458728169040926e+01 3.9194424318502001e+01 1.4167265815908333e+01 2 2 0
8130 1 4 -1.2000000000000000e-01 1.6963318494977745e+01 4.2070896719808403e+01 1.3871686158723072e+01 0 1 0
20439 1 4 -1.2000000000000000e-01 1.5654723452184065e+01 3.8801118579934410e+01 1.6480372656883901e+01 2 2 0
8134 1 4 -1.2000000000000000e-01 1.4754033517247661e+01 4.2536518270374138e+01 1.5169187628684652e+01 0 1 0
20437 1 4 -1.2000000000000000e-01 1.6996056480152731e+01 3.9420382136818823e+01 1.4227379939036906e+01 2 2 0
20435 1 2 2.3999999999999999e-01 1.7497630692159387e+01 3.8400867387046468e+01 1.4952729497462627e+01 2 2 0
8131 1 4 -1.2000000000000000e-01 1.5108005946753732e+01 4.2441414398282227e+01 1.2559671757349353e+01 0 1 0
10590 1 4 -1.2000000000000000e-01 1.3608506455114169e+01 3.9424619172802210e+01 1.8452291958410282e+01 -1 0 0
20431 1 4 -1.2000000000000000e-01 1.7843165500884250e+01 3.9605494147293150e+01 1.7719482716515586e+01 2 2 0
20430 1 4 -1.2000000000000000e-01 1.8012094829450902e+01 4.1152773987459739e+01 1.6153045787386400e+01 2 2 0
20433 1 4 -1.2000000000000000e-01 1.9544264465812834e+01 3.7879914599441157e+01 1.6062640835430351e+01 2 2 0
20429 1 2 2.3999999999999999e-01 1.8686310804605217e+01 4.0080733856166766e+01 1.6702815303908963e+01 2 2 0
20413 1 4 -1.2000000000000000e-01 2.2294071157796861e+01 4.1406829997948897e+01 1.3535363904516538e+01 2 2 0
20432 1 2 2.3999999999999999e-01 1.8798788563072169e+01 3.8957981249376338e+01 1.5618472374974516e+01 2 2 0
20434 1 4 -1.2000000000000000e-01 1.9546112629660080e+01 3.9421818457148916e+01 1.4533370024490639e+01 2 2 0
20425 1 4 -1.2000000000000000e-01 2.1511673792226677e+01 4.0117042364142740e+01 1.5751863903397179e+01 2 2 0
20423 1 2 2.3999999999999999e-01 2.1209399815602449e+01 4.0944785619303403e+01 1.6742394031850523e+01 2 2 0
20411 1 2 2.3999999999999999e-01 2.3436898288204326e+01 4.2173459638003095e+01 1.3582653661482606e+01 2 2 0
20421 1 4 -1.2000000000000000e-01 2.0387493993058154e+01 4.2368440259268944e+01 1.4929260083854935e+01 2 2 0
20420 1 2 2.3999999999999999e-01 2.1095920331234002e+01 4.2417281321107374e+01 1.6090289530001701e+01 2 2 0
20414 1 2 2.3999999999999999e-01 2.3688492917194683e+01 4.2446846483105531e+01 1.5120384739566250e+01 2 2 0
20426 1 2 2.3999999999999999e-01 2.0011378911882201e+01 4.0471215688414624e+01 1.7469655897003278e+01 2 2 0
20424 1 4 -1.2000000000000000e-01 2.2124366663819686e+01 4.0764493151963293e+01 1.7661453606514524e+01 2 2 0
20417 1 2 2.3999999999999999e-01 2.2468780731314297e+01 4.3055359453307865e+01 1.5886089577445505e+01 2 2 0
20428 1 4 -1.2000000000000000e-01 2.0406960177833046e+01 3.9315795672560753e+01 1.8054314243396849e+01 2 2 0
32578 1 4 -1.2000000000000000e-01 4.3138407925544911e+01 2.7378247546325273e+01 1.5887000014412882e+01 1 0 0
20416 1 4 -1.2000000000000000e-01 2.3906067916435969e+01 4.1332420798212311e+01 1.5759129788929080e+01 2 2 0
20412 1 4 -1.2000000000000000e-01 2.4445715046615046e+01 4.1403980757922973e+01 1.3093213096932860e+01 2 2 0
20427 1 4 -1.2000000000000000e-01 1.9762435097105950e+01 4.1398703553539697e+01 1.8461636552542959e+01 2 2 0
40119 174 5 -8.4760000000000002e-01 3.9794788196069980e+01 3.9930087768900130e+01 6.1383254218025769e+01 0 0 0
1373 1 2 2.3999999999999999e-01 2.9307262375490737e+01 4.0851533394959752e+01 1.2533616995417093e+01 1 0 0
1374 1 4 -1.2000000000000000e-01 2.8094337645979000e+01 4.0887805940509331e+01 1.3052860593596895e+01 1 0 0
1392 1 4 -1.2000000000000000e-01 2.9289648461621375e+01 3.7240550287476466e+01 1.6851086026344731e+01 1 0 0
1382 1 2 2.3999999999999999e-01 2.9453628485783121e+01 3.7889896042916497e+01 1.3800199043867693e+01 1 0 0
1384 1 4 -1.2000000000000000e-01 2.8770080909448836e+01 3.8818893067964837e+01 1.4566632997121788e+01 1 0 0
1375 1 4 -1.2000000000000000e-01 3.0286571527570707e+01 4.0899167381286915e+01 1.3508583445793422e+01 1 0 0
40549 317 6 4.2380000000000001e-01 4.3065476728972790e+01 3.6466332289868852e+01 4.3728735472638014e+01 0 0 0
22636 1 4 -1.2000000000000000e-01 3.6651865760311608e+01 4.2548425869432961e+01 1.2374372905763138e+01 2 2 0
22633 1 4 -1.2000000000000000e-01 3.6504552073880951e+01 3.9930797981740362e+01 1.2562720852162570e+01 2 2 0
22635 1 4 -1.2000000000000000e-01 3.5095565347496866e+01 4.1835173923924742e+01 1.3603598764122184e+01 2 2 0
22634 1 2 2.3999999999999999e-01 3.6435129097287835e+01 4.1988649497732496e+01 1.3598419940413496e+01 2 2 0
1393 1 4 -1.2000000000000000e-01 3.1269347301461291e+01 3.7180928239358238e+01 1.7784025314791243e+01 1 0 0
1390 1 4 -1.2000000000000000e-01 3.2652241322493154e+01 3.7885387272776846e+01 1.5853759794453952e+01 1 0 0
1388 1 2 2.3999999999999999e-01 3.1240503767064773e+01 3.7915997201408828e+01 1.5691327142376414e+01 1 0 0
1385 1 2 2.3999999999999999e-01 3.0955242392986648e+01 3.7820716297716139e+01 1.4148906661538474e+01 1 0 0
1386 1 4 -1.2000000000000000e-01 3.1593821426696664e+01 3.8861370635981856e+01 1.3480424879424094e+01 1 0 0
1389 1 4 -1.2000000000000000e-01 3.0899679255348779e+01 3.9218135765655141e+01 1.6045596931937535e+01 1 0 0
22639 1 4 -1.2000000000000000e-01 3.6573594288879285e+01 4.2409408516252761e+01 1.5884380289757573e+01 2 2 0
22632 1 4 -1.2000000000000000e-01 3.6369060341678320e+01 4.0051783195671085e+01 1.4776613031212758e+01 2 2 0
22637 1 2 2.3999999999999999e-01 3.6751386464770135e+01 4.3042767903897129e+01 1.4672796934607883e+01 2 2 0
22623 1 4 -1.2000000000000000e-01 3.9940290601649494e+01 3.7247163245631079e+01 1.2045233800576939e+01 2 2 0
22631 1 2 2.3999999999999999e-01 3.7022793608409323e+01 4.0543369441108325e+01 1.3691620927652162e+01 2 2 0
22629 1 4 -1.2000000000000000e-01 3.9083499482470074e+01 4.1136399939057426e+01 1.2741310706879338e+01 2 2 0
22627 1 4 -1.2000000000000000e-01 3.8535667815409369e+01 3.8170085046083486e+01 1.4361076758130386e+01 2 2 0
22628 1 2 2.3999999999999999e-01 3.8580510918828921e+01 4.0389705922464586e+01 1.3687510384739738e+01 2 2 0
7755 1 4 -1.2000000000000000e-01 3.9350341553374541e+01 4.2332446146533897e+01 1.7520294083077971e+01 0 1 0
22630 1 4 -1.2000000000000000e-01 3.8998792555924339e+01 4.0929671010562828e+01 1.4848600393807647e+01 2 2 0
22625 1 2 2.3999999999999999e-01 3.9152721714340068e+01 3.8943729077740898e+01 1.3445118089240889e+01 2 2 0
22626 1 4 -1.2000000000000000e-01 4.0473882205103344e+01 3.8897231271782303e+01 1.3728330509739882e+01 2 2 0
7753 1 4 -1.2000000000000000e-01 4.2123503222414989e+01 4.2345751736725163e+01 1.7202833604001157e+01 0 1 0
24172 1 4 -1.2000000000000000e-01 1.2836477758940064e+00 9.2433276603916570e-01 1.9385145689222700e+01 3 2 0
24147 1 4 -1.2000000000000000e-01 3.2649573178927149e-01 6.2084879558587769e+00 1.9265338418314339e+01 3 2 0
24166 1 4 -1.2000000000000000e-01 5.4580894405052263e+00 1.0943207483500936e+00 2.0053101390640723e+01 3 2 0
24155 1 2 2.3999999999999999e-01 4.8656778880546341e+00 5.4340148960887174e+00 1.9261555979335530e+01 3 2 0
24161 1 2 2.3999999999999999e-01 4.1077443214901015e+00 2.9598446283828004e+00 1.9086946168335459e+01 3 2 0
24163 1 4 -1.2000000000000000e-01 2.8009275499328874e+00 3.2633368556500897e+00 1.9044252407060270e+01 3 2 0
24164 1 2 2.3999999999999999e-01 4.1742067305439452e+00 1.5090578981270060e+00 1.9700090968837912e+01 3 2 0
24165 1 4 -1.2000000000000000e-01 3.4297853001345358e+00 1.4862437424023793e+00 2.0847551165621081e+01 3 2 0
24158 1 2 2.3999999999999999e-01 4.8191581417958913e+00 4.0300181609643779e+00 1.9903374190202257e+01 3 2 0
12277 1 4 -1.2000000000000000e-01 1.9561560080286984e+00 4.7476234268956228e+00 2.3555139004151755e+01 0 0 0
24159 1 4 -1.2000000000000000e-01 4.2122235693615604e+00 4.0765433422677280e+00 2.1116207091399481e+01 3 2 0
12271 1 4 -1.2000000000000000e-01 3.1515618577970765e+00 2.6706196178923118e+00 2.3664379276877987e+01 0 0 0
24150 1 4 -1.2000000000000000e-01 2.1883258220187107e+00 5.3201035641511965e+00 2.0504348237942555e+01 3 2 0
24152 1 2 2.3999999999999999e-01 3.6207997571001318e+00 6.2115860496295863e+00 1.8885425231586311e+01 3 2 0
24160 1 4 -1.2000000000000000e-01 6.0878683449109214e+00 3.6773772876631643e+00 2.0058908038037242e+01 3 2 0
12268 1 4 -1.2000000000000000e-01 5.7514868033461601e+00 2.7237508143919751e+00 2.4165756372258624e+01 0 0 0
24167 1 2 2.3999999999999999e-01 3.6067359725689965e+00 3.1643650307539317e-01 1.8785801275328811e+01 3 2 0
30165 1 4 -1.2000000000000000e-01 1.1255357258371820e+01 4.1328048207350285e+00 1.9008326546955633e+01 2 0 0
10848 1 4 -1.2000000000000000e-01 9.8478575460983642e+00 1.9495022439540430e+00 2.3249742712980076e+01 -1 0 0
30166 1 4 -1.2000000000000000e-01 1.2477661067375093e+01 5.3090711317010006e+00 2.0485390921859842e+01 2 0 0
30164 1 2 2.3999999999999999e-01 1.2283639282676992e+01 4.9699188475280636e+00 1.9169324728459337e+01 2 0 0
10847 1 2 2.3999999999999999e-01 1.1203346765323099e+01 1.8605973376121805e+00 2.3642580496950384e+01 -1 0 0
30156 1 4 -1.2000000000000000e-01 9.0007342770467869e+00 5.2293061874442346e+00 1.8565660451113210e+01 2 0 0
10852 1 4 -1.2000000000000000e-01 1.1702157051635190e+01 4.1267946315899744e+00 2.3064121767041584e+01 -1 0 0
10850 1 2 2.3999999999999999e-01 1.1538968810590399e+01 3.3102275289429559e+00 2.4144012737291174e+01 -1 0 0
10798 1 4 -1.2000000000000000e-01 1.5046110659071910e+01 4.3641535180558977e-01 2.3553196845662406e+01 -1 0 0
10802 1 2 2.3999999999999999e-01 1.6536193035051983e+01 2.1855363474859203e-02 2.0929692951455380e+01 -1 0 0
10849 1 4 -1.2000000000000000e-01 1.1973969793329163e+01 1.4762009079437226e+00 2.2602180049496400e+01 -1 0 0
10803 1 4 -1.2000000000000000e-01 1.6145551352121000e+01 1.2552665259081774e+00 2.0515949995747228e+01 -1 0 0
30167 1 2 2.3999999999999999e-01 1.3669397986525885e+01 4.3272003785665234e+00 1.8822387728173002e+01 2 0 0
30168 1 4 -1.2000000000000000e-01 1.3967923454624319e+01 3.3685447118850553e+00 1.9687195764727992e+01 2 0 0
30169 1 4 -1.2000000000000000e-01 1.4688409946981020e+01 5.3136688188990480e+00 1.9010078130905203e+01 2 0 0
10797 1 4 -1.2000000000000000e-01 1.6188695799805181e+01 2.1474180221112005e+00 2.2885483031768789e+01 -1 0 0
10796 1 2 2.3999999999999999e-01 1.6322213739583201e+01 8.9543627145793070e-01 2.3493160550882610e+01 -1 0 0
10806 1 4 -1.2000000000000000e-01 1.8477360430333967e+01 3.1783704719711903e-01 1.9628455283885671e+01 -1 0 0
10854 1 4 -1.2000000000000000e-01 1.3834232243156769e+01 3.1371290119524620e+00 2.4465984793148742e+01 -1 0 0
10858 1 4 -1.2000000000000000e-01 1.2949093941465485e+01 5.8036499962538075e+00 2.4540543200890969e+01 -1 0 0
10799 1 2 2.3999999999999999e-01 1.7137413206485995e+01 6.0985584833435642e-02 2.2370648039177699e+01 -1 0 0
11056 1 4 -1.2000000000000000e-01 2.1138030745989536e+01 7.9347594354653506e-01 2.1693334570021698e+01 -1 0 0
11054 1 2 2.3999999999999999e-01 2.2534866078503384e+01 9.6880751403699095e-01 2.1528200741177180e+01 -1 0 0
10801 1 4 -1.2000000000000000e-01 1.8395064522552669e+01 6.1042600154930737e-01 2.2319553652539465e+01 -1 0 0
11052 1 4 -1.2000000000000000e-01 2.3989893316615575e+01 2.7195327757581564e+00 2.1216024164628458e+01 -1 0 0
11053 1 4 -1.2000000000000000e-01 2.1895214805356687e+01 3.1158055027383980e+00 2.0948109567020690e+01 -1 0 0
11051 1 2 2.3999999999999999e-01 2.2786870277993899e+01 2.4483300803646473e+00 2.1730962609333446e+01 -1 0 0
11046 1 4 -1.2000000000000000e-01 2.3142049854044686e+01 5.1784174631861228e+00 2.2470424739011740e+01 -1 0 0
11048 1 2 2.3999999999999999e-01 2.2626400383711026e+01 2.9775702470936052e+00 2.3137705316178966e+01 -1 0 0
11047 1 4 -1.2000000000000000e-01 2.1071969595576395e+01 4.6866642967552918e+00 2.2748668103394049e+01 -1 0 0
11045 1 2 2.3999999999999999e-01 2.2291933442125654e+01 4.4802742941113829e+00 2.3294137589900732e+01 -1 0 0
11049 1 4 -1.2000000000000000e-01 2.1734604789972202e+01 2.2400061959227995e+00 2.3821213906899565e+01 -1 0 0
11050 1 4 -1.2000000000000000e-01 2.3786775871454864e+01 2.6659406011892450e+00 2.3770863609474517e+01 -1 0 0
11055 1 4 -1.2000000000000000e-01 2.2719872601378636e+01 7.7891653209854128e-01 2.0211794533281171e+01 -1 0 0
11070 1 4 -1.2000000000000000e-01 2.7837470876981104e+01 5.0945891784341744e-02 2.1849452638970334e+01 -1 0 0
11061 1 4 -1.2000000000000000e-01 2.5264232123714407e+01 7.9077433144376652e-01 2.3211437246910254e+01 -1 0 0
1153 1 4 -1.2000000000000000e-01 2.8834602468815664e+01 4.4995091968330998e+00 1.9091507143779648e+01 1 0 0
1158 1 4 -1.2000000000000000e-01 2.6325338536749893e+01 3.2734738287679486e+00 1.9246824501745969e+01 1 0 0
1157 1 2 2.3999999999999999e-01 2.6777310106479693e+01 2.1412808896395905e+00 1.8825158777720684e+01 1 0 0
1159 1 4 -1.2000000000000000e-01 2.6641684533902755e+01 1.2666988084070008e+00 1.9832378038560204e+01 1 0 0
1151 1 2 2.3999999999999999e-01 2.9175505204869381e+01 3.2075942741439833e+00 1.9316075138229795e+01 1 0 0
1149 1 4 -1.2000000000000000e-01 2.7953022742947280e+01 2.9098121679799571e+00 2.1290487930351240e+01 1 0 0
1148 1 2 2.3999999999999999e-01 2.9229048764183620e+01 2.9929578635756440e+00 2.0888738861942834e+01 1 0 0
1150 1 4 -1.2000000000000000e-01 2.9879011738620907e+01 1.8133697946105807e+00 2.1143969873788265e+01 1 0 0
1145 1 2 2.3999999999999999e-01 2.9893790355863029e+01 4.0647078418883877e+00 2.1697372350425884e+01 1 0 0
1147 1 4 -1.2000000000000000e-01 2.9371101816779376e+01 5.2192970569458614e+00 2.1309376224598019e+01 1 0 0
1142 1 2 2.3999999999999999e-01 2.9806876041508183e+01 3.8771001669957972e+00 2.3199780450483882e+01 1 0 0
1152 1 4 -1.2000000000000000e-01 3.0402442011915703e+01 3.0168216481738908e+00 1.8774148705842986e+01 1 0 0
1143 1 4 -1.2000000000000000e-01 2.8616017897285175e+01 3.3753776907696187e+00 2.3648967857837004e+01 1 0 0
1144 1 4 -1.2000000000000000e-01 3.0704962914711736e+01 2.9601322630660922e+00 2.3518699479326809e+01 1 0 0
1139 1 2 2.3999999999999999e-01 2.9984706761262263e+01 5.1565132981245529e+00 2.4084768615327544e+01 1 0 0
1140 1 4 -1.2000000000000000e-01 2.8891508992482681e+01 5.9429568187684341e+00 2.3964887246334705e+01 1 0 0
11077 1 4 -1.2000000000000000e-01 2.9772287569597474e+01 1.4492884400687672e-01 2.3481422596815992e+01 -1 0 0
1146 1 4 -1.2000000000000000e-01 3.1247904706586436e+01 4.0447502058318223e+00 2.1400112214886377e+01 1 0 0
32685 1 4 -1.2000000000000000e-01 3.5334573343206991e+01 9.4999073399692913e-01 2.2714957378282541e+01 1 0 0
32694 1 4 -1.2000000000000000e-01 3.3980150853318861e+01 2.9431779702347987e+00 1.8713381858794275e+01 1 0 0
32689 1 4 -1.2000000000000000e-01 3.3742385222038706e+01 2.9766648354301570e+00 2.1530326882299324e+01 1 0 0
32697 1 4 -1.2000000000000000e-01 3.4430294662488542e+01 5.2623753600850565e+00 1.9713137624086613e+01 1 0 0
32687 1 2 2.3999999999999999e-01 3.5090629514035982e+01 3.0543082958672287e+00 2.1650888977059118e+01 1 0 0
32688 1 4 -1.2000000000000000e-01 3.5480267759451571e+01 4.3435831270044662e+00 2.1918634035164988e+01 1 0 0
32696 1 2 2.3999999999999999e-01 3.5350634648134800e+01 4.8566843119582188e+00 1.8791920117389640e+01 1 0 0
32693 1 2 2.3999999999999999e-01 3.5293037667614037e+01 3.3042509360569357e+00 1.8945763845526177e+01 1 0 0
32684 1 2 2.3999999999999999e-01 3.5538207935243285e+01 2.2654029437684673e+00 2.2933767946680305e+01 1 0 0
1137 1 4 -1.2000000000000000e-01 3.2407418660283135e+01 5.0331718098162641e+00 2.3880672312110597e+01 1 0 0
32691 1 4 -1.2000000000000000e-01 3.5540728700470702e+01 1.3607583365325264e+00 2.0240552632578762e+01 1 0 0
32690 1 2 2.3999999999999999e-01 3.5813742890870429e+01 2.6569941749956900e+00 2.0317281680474299e+01 1 0 0
32692 1 4 -1.2000000000000000e-01 3.7138237943886097e+01 2.6205497182454804e+00 2.0408956609136325e+01 1 0 0
32686 1 4 -1.2000000000000000e-01 3.6867731943222495e+01 2.5725716108210244e+00 2.3062783630459759e+01 1 0 0
32699 1 2 2.3999999999999999e-01 3.6697031137610630e+01 5.5887748194560789e+00 1.8979855418320511e+01 1 0 0
1136 1 2 2.3999999999999999e-01 3.1317667800556116e+01 5.9056091440215450e+00 2.3833265134554626e+01 1 0 0
32683 1 4 -1.2000000000000000e-01 3.3424133700404525e+01 2.5260127379640673e+00 2.3929545744184296e+01 1 0 0
32681 1 2 2.3999999999999999e-01 3.4774919422768257e+01 2.6713665932827380e+00 2.4232020813306725e+01 1 0 0
1576 1 4 -1.2000000000000000e-01 4.0588782358068777e+01 4.3120312264365602e+01 2.3506413164555465e+01 1 0 0
23242 1 4 -1.2000000000000000e-01 4.2282902166537689e+01 5.2192554713475718e-02 2.1579087060550535e+01 2 3 0
32701 1 4 -1.2000000000000000e-01 3.7149363029976520e+01 5.3474231061985984e+00 2.0234359813081326e+01 1 0 0
23245 1 4 -1.2000000000000000e-01 4.0548364910596128e+01 1.4308159077970928e+00 2.0045326501967438e+01 2 3 0
16755 1 4 -1.2000000000000000e-01 4.0911807633295702e+01 2.7694545164950330e+00 2.2700410417677219e+01 0 1 0
16752 1 4 -1.2000000000000000e-01 3.9136828057081352e+01 4.6608949855377233e+00 2.3457919683722491e+01 0 1 0
16754 1 2 2.3999999999999999e-01 4.1059046805672018e+01 3.3564394184178035e+00 2.3903467884211093e+01 0 1 0
16753 1 4 -1.2000000000000000e-01 3.8810913155385940e+01 2.7423077666518108e+00 2.4336707402626828e+01 0 1 0
16764 1 4 -1.2000000000000000e-01 4.0901053049076530e+01 5.4554699052436328e+00 2.1165440633967727e+01 0 1 0
16763 1 2 2.3999999999999999e-01 4.2177021515045290e+01 5.6773170799481916e+00 2.1588706628419384e+01 0 1 0
16760 1 2 2.3999999999999999e-01 4.2234242228081968e+01 5.6886246948504988e+00 2.3092947891512871e+01 0 1 0
16757 1 2 2.3999999999999999e-01 4.2255274165820097e+01 4.3766785022057348e+00 2.3867999554847721e+01 0 1 0
16751 1 2 2.3999999999999999e-01 3.9680384848387646e+01 3.8102651115922508e+00 2.4413301477739033e+01 0 1 0
23240 1 2 2.3999999999999999e-01 4.2550849700449767e+01 1.9741523406368408e-01 2.0250916287758521e+01 2 3 0
23243 1 2 2.3999999999999999e-01 4.1137729077754294e+01 3.3457495987458757e-01 1.9518004474263449e+01 2 3 0
16765 1 4 -1.2000000000000000e-01 4.2968534492082206e+01 4.6910472849739300e+00 2.1057872293203385e+01 0 1 0
23244 1 4 -1.2000000000000000e-01 4.1375787184039574e+01 5.9787973810576023e-01 1.8239591516382823e+01 2 3 0
1175 1 2 2.3999999999999999e-01 2.3397997913388608e+01 6.7696840040329734e-02 1.2953415511194484e+01 1 0 0
24149 1 2 2.3999999999999999e-01 2.6313881793232978e+00 6.5572881662317029e+00 1.9980818295832631e+01 3 2 0
24156 1 4 -1.2000000000000000e-01 5.5965052753684521e+00 6.2337438334706281e+00 2.0082208292209287e+01 3 2 0
24148 1 4 -1.2000000000000000e-01 6.7661208117884675e-01 7.6559406270608390e+00 2.0757719772723998e+01 3 2 0
3369 1 4 -1.2000000000000000e-01 3.9424747998512464e+00 1.1443940506503214e+01 1.9057280570168800e+01 1 0 0
24151 1 4 -1.2000000000000000e-01 3.1428228164574943e+00 7.2743962989524711e+00 2.1031584022293146e+01 3 2 0
24144 1 4 -1.2000000000000000e-01 1.9747078469708423e+00 9.1325802091137742e+00 1.8892538359841609e+01 3 2 0
24146 1 2 2.3999999999999999e-01 1.2159741097406660e+00 7.1571314240645965e+00 1.9636988028728986e+01 3 2 0
30160 1 4 -1.2000000000000000e-01 1.0787359829163707e+01 8.3463567181808997e+00 1.8964911916435376e+01 2 0 0
30155 1 2 2.3999999999999999e-01 9.2125098219476751e+00 6.5887998748739784e+00 1.8412365618937876e+01 2 0 0
10671 1 4 -1.2000000000000000e-01 8.9643931375908892e+00 1.1279893919433061e+01 1.8980369237628981e+01 -1 0 0
12058 1 4 -1.2000000000000000e-01 7.1827517668629088e+00 1.0223737436752996e+01 2.3491881937195789e+01 0 0 0
30161 1 2 2.3999999999999999e-01 1.1829691060690429e+01 6.3275371558160591e+00 1.8545891998691353e+01 2 0 0
30158 1 2 2.3999999999999999e-01 1.0544527875149344e+01 7.0343691396307477e+00 1.9034082515978238e+01 2 0 0
30159 1 4 -1.2000000000000000e-01 1.0418001551154047e+01 6.8239712757117728e+00 2.0312769431567062e+01 2 0 0
30157 1 4 -1.2000000000000000e-01 8.2975681261447694e+00 7.1784297314327290e+00 1.9239373433070902e+01 2 0 0
12051 1 4 -1.2000000000000000e-01 9.8360524361629835e+00 1.0365400014965619e+01 2.2765792231266715e+01 0 0 0
12055 1 4 -1.2000000000000000e-01 8.5112283941883771e+00 7.9822627623406683e+00 2.3494934046079809e+01 0 0 0
10674 1 4 -1.2000000000000000e-01 1.1560735042589146e+01 1.0768206156296371e+01 1.9853951786726366e+01 -1 0 0
12050 1 2 2.3999999999999999e-01 1.0013424709119919e+01 9.7095244965009826e+00 2.3983170334082821e+01 0 0 0
12049 1 4 -1.2000000000000000e-01 1.0897007082451609e+01 7.8092629014666439e+00 2.3015943916079717e+01 0 0 0
12047 1 2 2.3999999999999999e-01 1.1328386784807307e+01 8.8333870376898123e+00 2.3853300919990804e+01 0 0 0
12042 1 4 -1.2000000000000000e-01 1.2062760593409653e+01 1.1661703508454909e+01 2.3498269747765569e+01 0 0 0
12046 1 4 -1.2000000000000000e-01 1.2598108678639717e+01 9.4553686237891483e+00 2.1903235268484821e+01 0 0 0
10673 1 2 2.3999999999999999e-01 1.1287544580685044e+01 1.1946744205753861e+01 1.9185465928533258e+01 -1 0 0
10670 1 2 2.3999999999999999e-01 9.8095592793822242e+00 1.2331127506560863e+01 1.9448521808161626e+01 -1 0 0
12044 1 2 2.3999999999999999e-01 1.2675539358806311e+01 9.3982734202858804e+00 2.3278153435559492e+01 0 0 0
30162 1 4 -1.2000000000000000e-01 1.2887620495585894e+01 7.2819203149855172e+00 1.8722401430857662e+01 2 0 0
12041 1 2 2.3999999999999999e-01 1.3102830924222477e+01 1.0786261220726411e+01 2.3804053409772148e+01 0 0 0
12037 1 4 -1.2000000000000000e-01 1.5648929321109883e+01 9.7124831826457818e+00 2.2486049727570215e+01 0 0 0
12024 1 4 -1.2000000000000000e-01 1.7975205362015313e+01 9.8005764260029125e+00 2.0802188041254958e+01 0 0 0
12035 1 2 2.3999999999999999e-01 1.5668358962815679e+01 1.0782574291036822e+01 2.3371554507278699e+01 0 0 0
12032 1 2 2.3999999999999999e-01 1.6929253687725300e+01 1.1696568520766679e+01 2.3141001240601089e+01 0 0 0
12038 1 2 2.3999999999999999e-01 1.4369413297625899e+01 1.1446805488216411e+01 2.3201370941624003e+01 0 0 0
12039 1 4 -1.2000000000000000e-01 1.4141638966968262e+01 1.1607994727416338e+01 2.1853465414584537e+01 0 0 0
12028 1 4 -1.2000000000000000e-01 1.8178709323369116e+01 8.8224183715614437e+00 2.3466955786310674e+01 0 0 0
12045 1 4 -1.2000000000000000e-01 1.3674211349225351e+01 8.5145072485545157e+00 2.3622511419838062e+01 0 0 0
12029 1 2 2.3999999999999999e-01 1.8287945222838044e+01 1.1143091559956302e+01 2.3598934509733908e+01 0 0 0
12033 1 4 -1.2000000000000000e-01 1.7041203191670686e+01 1.1970138091172821e+01 2.1851590169212223e+01 0 0 0
12015 1 4 -1.2000000000000000e-01 1.9574326971472122e+01 1.0035910743287205e+01 1.8323902141507574e+01 0 0 0
12014 1 2 2.3999999999999999e-01 2.0354666438269675e+01 8.9433543824655075e+00 1.8522291595883996e+01 0 0 0
12019 1 4 -1.2000000000000000e-01 1.8442102010212018e+01 7.7595622329051279e+00 1.9428330763680322e+01 0 0 0
12022 1 4 -1.2000000000000000e-01 1.9568453985876136e+01 7.4571663886959385e+00 2.1866193783276046e+01 0 0 0
12016 1 4 -1.2000000000000000e-01 2.1548598598308754e+01 9.3946713826412420e+00 1.8980299435610306e+01 0 0 0
12018 1 4 -1.2000000000000000e-01 2.0263064361735253e+01 6.7143804578368922e+00 1.9582703798877390e+01 0 0 0
12017 1 2 2.3999999999999999e-01 1.9774711445317383e+01 7.9751971511548403e+00 1.9641918842809229e+01 0 0 0
12026 1 2 2.3999999999999999e-01 1.8945905211306702e+01 9.8835763622095456e+00 2.2994943010797243e+01 0 0 0
12023 1 2 2.3999999999999999e-01 1.9180084267862213e+01 9.7961170597247538e+00 2.1492974563953791e+01 0 0 0
12020 1 2 2.3999999999999999e-01 1.9908935301959840e+01 8.4960429259080694e+00 2.1075977014978417e+01 0 0 0
12025 1 4 -1.2000000000000000e-01 1.9955955216534999e+01 1.0841107815084323e+01 2.1170305403091245e+01 0 0 0
12021 1 4 -1.2000000000000000e-01 2.1208050203836990e+01 8.6402005437488612e+00 2.1326471970822816e+01 0 0 0
999 1 4 -1.2000000000000000e-01 2.3707023316121290e+01 1.0941412792083598e+01 2.0521256306429922e+01 1 0 0
997 1 4 -1.2000000000000000e-01 2.4015133373037663e+01 8.4262350175976959e+00 1.9942690844669919e+01 1 0 0
12027 1 4 -1.2000000000000000e-01 2.0163234173238596e+01 9.7935528132636609e+00 2.3684276614427155e+01 0 0 0
12030 1 4 -1.2000000000000000e-01 1.9237754987106033e+01 1.2079661505207577e+01 2.3262774396024529e+01 0 0 0
987 1 4 -1.2000000000000000e-01 2.4535782887600323e+01 6.5550098167181732e+00 1.8338001123781776e+01 1 0 0
1000 1 4 -1.2000000000000000e-01 2.4909377463825820e+01 1.0896041761615049e+01 1.8771082260626326e+01 1 0 0
998 1 2 2.3999999999999999e-01 2.4985590750885351e+01 1.0693475783682244e+01 2.0165381239835050e+01 1 0 0
996 1 4 -1.2000000000000000e-01 2.4887831206023304e+01 8.9546858022502160e+00 2.1853239264552276e+01 1 0 0
995 1 2 2.3999999999999999e-01 2.5077631564795077e+01 9.0741761184081717e+00 2.0501468780073136e+01 1 0 0
994 1 4 -1.2000000000000000e-01 2.6072640511245211e+01 7.0398292872886437e+00 2.0524410431724338e+01 1 0 0
991 1 4 -1.2000000000000000e-01 2.7464889552873370e+01 6.9216609560302196e+00 1.8556825319524805e+01 1 0 0
989 1 2 2.3999999999999999e-01 2.6487936075919375e+01 7.9230855421445314e+00 1.8593296765563085e+01 1 0 0
1003 1 4 -1.2000000000000000e-01 2.5848979580091147e+01 1.1310028846505508e+01 2.2232761765136818e+01 1 0 0
1001 1 2 2.3999999999999999e-01 2.5988927766283371e+01 1.1542567319827103e+01 2.0927980183136853e+01 1 0 0
992 1 2 2.3999999999999999e-01 2.6250830548485304e+01 8.2113705302144169e+00 2.0052976403883243e+01 1 0 0
993 1 4 -1.2000000000000000e-01 2.7392996782054919e+01 8.6449082432505691e+00 2.0625780189557769e+01 1 0 0
1002 1 4 -1.2000000000000000e-01 2.7294299047516574e+01 1.1223444908960280e+01 2.0563759440035724e+01 1 0 0
1129 1 4 -1.2000000000000000e-01 3.0088449124482977e+01 8.3698264485222662e+00 2.3054754927952668e+01 1 0 0
1126 1 4 -1.2000000000000000e-01 3.0286358752449800e+01 1.1179545848921524e+01 2.2894338180483345e+01 1 0 0
1127 1 2 2.3999999999999999e-01 3.0935562913864974e+01 9.1245747436823503e+00 2.3826738383738892e+01 1 0 0
1124 1 2 2.3999999999999999e-01 3.0430742041332369e+01 1.0588068912583708e+01 2.4107370075948513e+01 1 0 0
32715 1 4 -1.2000000000000000e-01 3.3961593163272752e+01 1.1635366515286083e+01 1.8472721931376071e+01 1 0 0
1138 1 4 -1.2000000000000000e-01 3.1380700646316143e+01 6.4663636328226364e+00 2.2624648582351860e+01 1 0 0
32707 1 4 -1.2000000000000000e-01 3.4312964104763829e+01 7.7672539083058547e+00 1.9463394771445707e+01 1 0 0
32706 1 4 -1.2000000000000000e-01 3.5925678346815353e+01 7.6934708658891156e+00 2.1059815695414965e+01 1 0 0
32705 1 2 2.3999999999999999e-01 3.5670515677195496e+01 7.9436205677058558e+00 1.9732133864622202e+01 1 0 0
1128 1 4 -1.2000000000000000e-01 3.2168416178581872e+01 9.3160171967631928e+00 2.3198442179310820e+01 1 0 0
32708 1 2 2.3999999999999999e-01 3.5959525388280603e+01 9.4885905787774920e+00 1.9600478514957342e+01 1 0 0
32710 1 4 -1.2000000000000000e-01 3.5044963717686464e+01 1.0122653552993611e+01 2.0387602389811409e+01 1 0 0
32702 1 2 2.3999999999999999e-01 3.6663579859339571e+01 7.1241992696953238e+00 1.8791953065649366e+01 1 0 0
32709 1 4 -1.2000000000000000e-01 3.7244855253669932e+01 9.8239551845101225e+00 2.0044417126886835e+01 1 0 0
32638 1 4 -1.2000000000000000e-01 3.7809072260011725e+01 1.1766414779527592e+01 2.3289530894286059e+01 1 0 0
32704 1 4 -1.2000000000000000e-01 3.7919668287249138e+01 7.5108595679080032e+00 1.9079242559012858e+01 1 0 0
16767 1 4 -1.2000000000000000e-01 4.2041428316475013e+01 6.7203054607691994e+00 1.9517172261540424e+01 0 1 0
16776 1 4 -1.2000000000000000e-01 4.1962892394903520e+01 1.1235108275656653e+01 2.1542389619430761e+01 0 1 0
16766 1 2 2.3999999999999999e-01 4.2383994166391311e+01 6.9944771362759504e+00 2.0844543182984800e+01 0 1 0
16771 1 4 -1.2000000000000000e-01 4.0172344700162284e+01 7.9459095202353867e+00 2.1310681077391152e+01 0 1 0
16773 1 4 -1.2000000000000000e-01 4.0925211308089793e+01 9.0464435115610478e+00 1.9027491418978002e+01 0 1 0
16769 1 2 2.3999999999999999e-01 4.1471948538276372e+01 8.2469636466191716e+00 2.1243884723049131e+01 0 1 0
16772 1 2 2.3999999999999999e-01 4.1623806003012611e+01 9.4346982763231750e+00 2.0176331042272022e+01 0 1 0
16777 1 4 -1.2000000000000000e-01 3.9924604868067313e+01 1.0762337838491410e+01 2.1355614243110207e+01 0 1 0
16775 1 2 2.3999999999999999e-01 4.1083123316107162e+01 1.0817438243386944e+01 2.0645799727668418e+01 0 1 0
16770 1 4 -1.2000000000000000e-01 4.1896009487202264e+01 8.6904127211980757e+00 2.2441231733800041e+01 0 1 0
16762 1 4 -1.2000000000000000e-01 4.1106561132088274e+01 6.3193318426443312e+00 2.3549657369015616e+01 0 1 0
16780 1 4 -1.2000000000000000e-01 3.9812274625643809e+01 1.1503048022400067e+01 1.8829308996826455e+01 0 1 0
16778 1 2 2.3999999999999999e-01 4.0849145478104660e+01 1.1965362113642296e+01 1.9583637189521141e+01 0 1 0
32636 1 2 2.3999999999999999e-01 3.8146715087206800e+01 1.1839904166547479e+01 2.4624881670488126e+01 1 0 0
16781 1 2 2.3999999999999999e-01 4.2121230907735288e+01 1.2272022323203988e+01 1.8705980203877814e+01 0 1 0
41767 723 6 4.2380000000000001e-01 3.7220707009116296e+01 3.9001530443832905e+01 6.3695406033463385e+01 0 0 0
3368 1 2 2.3999999999999999e-01 4.0703003447182242e+00 1.2735305370561431e+01 1.8605737710271022e+01 1 0 0
3366 1 4 -1.2000000000000000e-01 3.4057295629448969e+00 1.4892242498877646e+01 1.8699550937319962e+01 1 0 0
3370 1 4 -1.2000000000000000e-01 5.4170442507238956e+00 1.2948247770468138e+01 1.8404470932667444e+01 1 0 0
3367 1 4 -1.2000000000000000e-01 2.2021423675332596e+00 1.3386521755037704e+01 1.9700163484535185e+01 1 0 0
3365 1 2 2.3999999999999999e-01 3.4917230519113041e+00 1.3781672778123825e+01 1.9473964852658032e+01 1 0 0
3363 1 4 -1.2000000000000000e-01 4.4767214990850537e+00 1.3025288325334648e+01 2.1420551517828144e+01 1 0 0
3358 1 4 -1.2000000000000000e-01 1.9742391600511771e+00 1.6731470033783594e+01 2.2604724619562322e+01 1 0 0
3360 1 4 -1.2000000000000000e-01 2.1959285709131091e+00 1.3941327191233604e+01 2.2171402003572624e+01 1 0 0
3355 1 4 -1.2000000000000000e-01 4.0892864282019294e+00 1.7090629816296364e+01 1.9902784350299562e+01 1 0 0
3356 1 2 2.3999999999999999e-01 2.5475945410418315e+00 1.6221909886426705e+01 2.1522299571284993e+01 1 0 0
3361 1 4 -1.2000000000000000e-01 3.7664653185709436e+00 1.5016995651126406e+01 2.3101284152171250e+01 1 0 0
3362 1 2 2.3999999999999999e-01 4.1436592738449169e+00 1.4190990490728630e+01 2.0843823348610393e+01 1 0 0
3364 1 4 -1.2000000000000000e-01 5.2503805544269380e+00 1.4997684879089304e+01 2.0686366502525335e+01 1 0 0
3359 1 2 2.3999999999999999e-01 3.1747915278855450e+00 1.4852032543092163e+01 2.1905257759086663e+01 1 0 0
3353 1 2 2.3999999999999999e-01 3.5066917239138338e+00 1.7405715701188864e+01 2.0980552883060035e+01 1 0 0
3354 1 4 -1.2000000000000000e-01 4.4576841358163337e+00 1.7592767465255172e+01 2.1907805548855290e+01 1 0 0
3357 1 4 -1.2000000000000000e-01 1.4542675008505699e+00 1.6086426124763062e+01 2.0701753404086482e+01 1 0 0
3351 1 4 -1.2000000000000000e-01 1.7887969029780064e+00 1.8353795715998313e+01 1.9594066465507520e+01 1 0 0
10657 1 4 -1.2000000000000000e-01 6.2904094472694245e+00 1.7700964935782139e+01 1.8932008864025967e+01 -1 0 0
10667 1 2 2.3999999999999999e-01 9.1505141007982349e+00 1.3632042263001548e+01 1.8907272131469011e+01 -1 0 0
10669 1 4 -1.2000000000000000e-01 7.8859771935298619e+00 1.3647469757253713e+01 1.9425381489061216e+01 -1 0 0
10661 1 2 2.3999999999999999e-01 9.1353922628564828e+00 1.6306349472793549e+01 1.9360434105199250e+01 -1 0 0
10664 1 2 2.3999999999999999e-01 9.9059679185745750e+00 1.4944198861454803e+01 1.9350573293797758e+01 -1 0 0
10672 1 4 -1.2000000000000000e-01 9.6462304575470981e+00 1.2246019542337448e+01 2.0817826519480693e+01 -1 0 0
10662 1 4 -1.2000000000000000e-01 8.3820794493387609e+00 1.6151747292183529e+01 2.0493454374096121e+01 -1 0 0
10665 1 4 -1.2000000000000000e-01 1.0478547992131219e+01 1.4825698572944717e+01 2.0607613539861589e+01 -1 0 0
10663 1 4 -1.2000000000000000e-01 1.0047342648876572e+01 1.7345675640394326e+01 1.9698677313720200e+01 -1 0 0
11890 1 4 -1.2000000000000000e-01 8.4269376239685094e+00 1.5029654058660711e+01 2.3830850055628748e+01 0 0 0
11889 1 4 -1.2000000000000000e-01 1.0165131580342150e+01 1.6257230216388514e+01 2.2922194470451895e+01 0 0 0
11884 1 4 -1.2000000000000000e-01 7.1163381771433967e+00 1.7204294402164145e+01 2.2913543613892337e+01 0 0 0
10675 1 4 -1.2000000000000000e-01 1.1964131743795098e+01 1.2907692433576038e+01 1.9821552616483661e+01 -1 0 0
11882 1 2 2.3999999999999999e-01 8.0359017066413330e+00 1.7973041398342158e+01 2.3570193976115128e+01 0 0 0
11883 1 4 -1.2000000000000000e-01 8.8947788953791189e+00 1.8353997890304903e+01 2.2629729149228723e+01 0 0 0
11943 1 4 -1.2000000000000000e-01 1.2312641407307257e+01 1.7846126595807121e+01 2.2017740224633911e+01 0 0 0
11888 1 2 2.3999999999999999e-01 9.4487028294053026e+00 1.5991360431360656e+01 2.4097903486489134e+01 0 0 0
12034 1 4 -1.2000000000000000e-01 1.6775721788082659e+01 1.2942259926342100e+01 2.3695567924553956e+01 0 0 0
11946 1 4 -1.2000000000000000e-01 1.3048730427240596e+01 1.5954274519952509e+01 2.0159537937559470e+01 0 0 0
11944 1 4 -1.2000000000000000e-01 1.3474567152000834e+01 1.6094447127009605e+01 2.2625436275684116e+01 0 0 0
32295 1 4 -1.2000000000000000e-01 1.7716677287338239e+01 1.6099051432935024e+01 1.9064964494747549e+01 1 0 0
11947 1 4 -1.2000000000000000e-01 1.5139411579459978e+01 1.6357826630754072e+01 2.0562649268026970e+01 0 0 0
11945 1 2 2.3999999999999999e-01 1.3932114295097136e+01 1.6957942364339747e+01 2.0581976935295707e+01 0 0 0
32302 1 4 -1.2000000000000000e-01 1.7554277452832878e+01 1.5643480785348665e+01 2.1882743289918917e+01 1 0 0
12040 1 4 -1.2000000000000000e-01 1.4332027928104651e+01 1.2733477983959105e+01 2.3678713883500418e+01 0 0 0
11942 1 2 2.3999999999999999e-01 1.3547135468191698e+01 1.7343793547854318e+01 2.1984186197325624e+01 0 0 0
11940 1 4 -1.2000000000000000e-01 1.5772731564951226e+01 1.7911670112071590e+01 2.2605726875124486e+01 0 0 0
32305 1 4 -1.2000000000000000e-01 1.8206596465151065e+01 1.8320856740119879e+01 2.0970002399463045e+01 1 0 0
11948 1 2 2.3999999999999999e-01 1.4142903148989996e+01 1.8149240475337571e+01 1.9534213681193894e+01 0 0 0
11939 1 2 2.3999999999999999e-01 1.4482690904149983e+01 1.8222619840093689e+01 2.2812649750373616e+01 0 0 0
11936 1 2 2.3999999999999999e-01 1.4300103247674919e+01 1.8218917645647867e+01 2.4391783968147276e+01 0 0 0
32289 1 4 -1.2000000000000000e-01 2.0937329896268565e+01 1.3256401417051693e+01 1.8413894915342180e+01 1 0 0
32304 1 4 -1.2000000000000000e-01 1.8654979608436150e+01 1.7874832769568034e+01 2.3062227988379671e+01 1 0 0
1011 1 4 -1.2000000000000000e-01 2.3563660555041064e+01 1.2554775734293980e+01 2.2458318969105267e+01 1 0 0
1008 1 4 -1.2000000000000000e-01 2.3830100220997103e+01 1.3362723428317377e+01 1.9791113794402257e+01 1 0 0
32299 1 4 -1.2000000000000000e-01 1.9019008888746630e+01 1.3886136547443604e+01 2.0385384248889046e+01 1 0 0
32294 1 2 2.3999999999999999e-01 1.9029216332043596e+01 1.5814201965898683e+01 1.8977529735767568e+01 1 0 0
32296 1 4 -1.2000000000000000e-01 1.9627855814480814e+01 1.6995634830906567e+01 1.8676259454674980e+01 1 0 0
32300 1 2 2.3999999999999999e-01 1.8876613630974322e+01 1.6016523037892966e+01 2.1616216692593170e+01 1 0 0
32303 1 2 2.3999999999999999e-01 1.9059596566825245e+01 1.7554991909750797e+01 2.1789931183537082e+01 1 0 0
32301 1 4 -1.2000000000000000e-01 1.9553741648777535e+01 1.5373321747751310e+01 2.2652070651104125e+01 1 0 0
32297 1 2 2.3999999999999999e-01 1.9353797583979070e+01 1.5206215510489729e+01 2.0374648366692647e+01 1 0 0
32298 1 4 -1.2000000000000000e-01 2.0715733563957674e+01 1.5140808107360515e+01 2.0408023334718870e+01 1 0 0
1012 1 4 -1.2000000000000000e-01 2.2687648618393144e+01 1.4378967881616898e+01 2.1741518660873218e+01 1 0 0
1010 1 2 2.3999999999999999e-01 2.3841773648962349e+01 1.3845957860944642e+01 2.2113978209432599e+01 1 0 0
32308 1 4 -1.2000000000000000e-01 2.1428429905372944e+01 1.7156875525070451e+01 2.2047408319343706e+01 1 0 0
32307 1 4 -1.2000000000000000e-01 2.0843084326260232e+01 1.8415413665273391e+01 2.0323490020631024e+01 1 0 0
1007 1 2 2.3999999999999999e-01 2.4662627708735023e+01 1.3835370998017861e+01 2.0755443851333222e+01 1 0 0
1013 1 2 2.3999999999999999e-01 2.4546841706547070e+01 1.4564320722978119e+01 2.3315170322912671e+01 1 0 0
32306 1 2 2.3999999999999999e-01 2.0582826433657079e+01 1.8116323679698933e+01 2.1634612330413422e+01 1 0 0
1027 1 4 -1.2000000000000000e-01 2.4219107363290387e+01 1.7779288775211612e+01 2.3952346831838344e+01 1 0 0
1018 1 4 -1.2000000000000000e-01 2.2716013660637142e+01 1.5743459349453669e+01 2.4098588769382449e+01 1 0 0
1009 1 4 -1.2000000000000000e-01 2.4956264952171900e+01 1.5103113462394653e+01 2.0315219022753229e+01 1 0 0
1119 1 4 -1.2000000000000000e-01 2.8190902272634666e+01 1.2549970914755638e+01 2.3594016899130533e+01 1 0 0
1014 1 4 -1.2000000000000000e-01 2.5149510017336848e+01 1.5664513169121053e+01 2.2791342252215493e+01 1 0 0
1005 1 4 -1.2000000000000000e-01 2.6499369972528125e+01 1.3169608134012828e+01 1.9364504261758956e+01 1 0 0
1004 1 2 2.3999999999999999e-01 2.6030598384533157e+01 1.3024762381225777e+01 2.0647387767371601e+01 1 0 0
32752 1 4 -1.2000000000000000e-01 2.8576480061417445e+01 1.7595036419965542e+01 1.8516018146080516e+01 1 0 0
1006 1 4 -1.2000000000000000e-01 2.6949832131846737e+01 1.3678118230685623e+01 2.1453504385875856e+01 1 0 0
32743 1 4 -1.2000000000000000e-01 2.9021387848897138e+01 1.5279609744439384e+01 1.9570121548412313e+01 1 0 0
32741 1 2 2.3999999999999999e-01 2.9556768698612210e+01 1.5579422713573965e+01 2.0773746164001047e+01 1 0 0
32742 1 4 -1.2000000000000000e-01 2.9408905190715910e+01 1.4450655512653420e+01 2.1476591252065528e+01 1 0 0
32746 1 4 -1.2000000000000000e-01 2.7677186069898728e+01 1.6220719313303793e+01 2.1935349304021099e+01 1 0 0
32744 1 2 2.3999999999999999e-01 2.8884941343565718e+01 1.6749167978281641e+01 2.1511887614106509e+01 1 0 0
32751 1 4 -1.2000000000000000e-01 2.6669397811556795e+01 1.7339138223903547e+01 1.9580661498720140e+01 1 0 0
32745 1 4 -1.2000000000000000e-01 2.9598279989492131e+01 1.7069321607495382e+01 2.2600941755798452e+01 1 0 0
1015 1 4 -1.2000000000000000e-01 2.5555281936999446e+01 1.3744332016944716e+01 2.3792512333998104e+01 1 0 0
32750 1 2 2.3999999999999999e-01 2.7828223256708103e+01 1.8124961608378857e+01 1.9470800359511870e+01 1 0 0
32747 1 2 2.3999999999999999e-01 2.8532015556870554e+01 1.8119984117946945e+01 2.0844743115227434e+01 1 0 0
1032 1 4 -1.2000000000000000e-01 2.6940418075833154e+01 1.8431790240824927e+01 2.4079630131511660e+01 1 0 0
32727 1 4 -1.2000000000000000e-01 3.5900635136426459e+01 1.7119896996677411e+01 1.8408772785914230e+01 1 0 0
32738 1 2 2.3999999999999999e-01 3.1065035500451767e+01 1.5798852861247875e+01 2.0276057287751428e+01 1 0 0
32740 1 4 -1.2000000000000000e-01 3.1082741792572502e+01 1.6727225549992742e+01 1.9244471818777622e+01 1 0 0
32719 1 4 -1.2000000000000000e-01 3.6122263375642433e+01 1.2233445713256607e+01 2.0121117369008086e+01 1 0 0
32717 1 2 2.3999999999999999e-01 3.6153168824560083e+01 1.2629319257894009e+01 1.8801199440425133e+01 1 0 0
32739 1 4 -1.2000000000000000e-01 3.1459348938884389e+01 1.4592951158549663e+01 1.9796231284496756e+01 1 0 0
32720 1 2 2.3999999999999999e-01 3.5623199582413264e+01 1.4143214569991279e+01 1.8670375998943214e+01 1 0 0
32721 1 4 -1.2000000000000000e-01 3.4339547346984553e+01 1.4041469217341170e+01 1.8962521426873433e+01 1 0 0
32737 1 4 -1.2000000000000000e-01 3.1767593609804997e+01 1.5767805638252424e+01 2.2556815040736026e+01 1 0 0
32726 1 2 2.3999999999999999e-01 3.5655107013633000e+01 1.6593179548532163e+01 1.9582093222221879e+01 1 0 0
32730 1 4 -1.2000000000000000e-01 3.3532190279298504e+01 1.6312225723437763e+01 1.8713101335641667e+01 1 0 0
32735 1 2 2.3999999999999999e-01 3.2018392959923432e+01 1.6393609030790309e+01 2.1384463615103900e+01 1 0 0
32734 1 4 -1.2000000000000000e-01 3.3784565597932271e+01 1.4952022594532798e+01 2.1487218371853150e+01 1 0 0
32723 1 2 2.3999999999999999e-01 3.6202660465475503e+01 1.5123265741939088e+01 1.9661196571132141e+01 1 0 0
32725 1 4 -1.2000000000000000e-01 3.6031558455661077e+01 1.4667508480906415e+01 2.0960562291388033e+01 1 0 0
32732 1 2 2.3999999999999999e-01 3.3551119101505613e+01 1.6241581411203708e+01 2.1180895414286727e+01 1 0 0
32729 1 2 2.3999999999999999e-01 3.4098126135889416e+01 1.6793872362316350e+01 1.9831357573651420e+01 1 0 0
32728 1 4 -1.2000000000000000e-01 3.6323596356318184e+01 1.7351138880849756e+01 2.0483975133397273e+01 1 0 0
32733 1 4 -1.2000000000000000e-01 3.4120120774391722e+01 1.6984391802948021e+01 2.2152225443406056e+01 1 0 0
32736 1 4 -1.2000000000000000e-01 3.1854734272223066e+01 1.7739379277309286e+01 2.1644309354690090e+01 1 0 0
32731 1 4 -1.2000000000000000e-01 3.3967177070974003e+01 1.8157718096735014e+01 1.9707361457854255e+01 1 0 0
32629 1 4 -1.2000000000000000e-01 3.6706028416769385e+01 1.5912907286963062e+01 2.3795046042063117e+01 1 0 0
16784 1 2 2.3999999999999999e-01 4.2131396400423974e+01 1.3766886574680296e+01 1.8177746254225525e+01 0 1 0
32724 1 4 -1.2000000000000000e-01 3.7560470076944121e+01 1.5206047503073764e+01 1.9574060391533354e+01 1 0 0
16779 1 4 -1.2000000000000000e-01 4.0374365381226418e+01 1.3087237107189679e+01 2.0259148248462836e+01 0 1 0
668 1 2 2.3999999999999999e-01 4.1887024195927225e+01 1.7677593349272549e+01 2.1892368652461350e+01 1 0 0
32632 1 4 -1.2000000000000000e-01 3.8667601008474826e+01 1.4143847901950489e+01 2.3013097899397497e+01 1 0 0
673 1 4 -1.2000000000000000e-01 4.0190961441383699e+01 1.6566496225408539e+01 2.0891181709023748e+01 1 0 0
16785 1 4 -1.2000000000000000e-01 4.2557736282407525e+01 1.4489858094197491e+01 1.9299087350993076e+01 0 1 0
32628 1 4 -1.2000000000000000e-01 3.8791179170305320e+01 1.6667024096686973e+01 2.3603139563564916e+01 1 0 0
669 1 4 -1.2000000000000000e-01 4.1396586121264860e+01 1.7036663298456890e+01 2.3037577471179361e+01 1 0 0
671 1 2 2.3999999999999999e-01 4.0624579850936911e+01 1.7857159456665364e+01 2.1037999228086413e+01 1 0 0
679 1 4 -1.2000000000000000e-01 3.9271599649116403e+01 1.7333002486965224e+01 1.8477686527650263e+01 1 0 0
32630 1 2 2.3999999999999999e-01 3.8585232830684070e+01 1.4438888493567054e+01 2.4322512358311574e+01 1 0 0
32627 1 2 2.3999999999999999e-01 3.7962197732082394e+01 1.5878736114342329e+01 2.4318201153546877e+01 1 0 0
675 1 4 -1.2000000000000000e-01 4.1976048769988928e+01 1.8149665755204619e+01 1.8979113145260271e+01 1 0 0
670 1 4 -1.2000000000000000e-01 4.2774957893135500e+01 1.6790718120493594e+01 2.1331554331814786e+01 1 0 0
3345 1 4 -1.2000000000000000e-01 1.3614564537037104e+00 2.0724294736291661e+01 1.9385474569700431e+01 1 0 0
3349 1 4 -1.2000000000000000e-01 4.1043788244149138e+00 1.9584919311782919e+01 1.8843745795635872e+01 1 0 0
3350 1 2 2.3999999999999999e-01 2.7135327253757389e+00 1.8677107724658367e+01 2.0603029357044473e+01 1 0 0
3340 1 4 -1.2000000000000000e-01 5.3965528366009741e+00 2.2361568757057672e+01 1.9177325292188751e+01 1 0 0
3343 1 4 -1.2000000000000000e-01 2.0732450444447630e+00 2.3138131691978451e+01 1.9077928089969717e+01 1 0 0
3341 1 2 2.3999999999999999e-01 3.0475908994533993e+00 2.2290214510304168e+01 1.8953570978892380e+01 1 0 0
3335 1 2 2.3999999999999999e-01 4.4360974173185994e+00 2.4556016035038787e+01 1.8702549049168912e+01 1 0 0
3352 1 4 -1.2000000000000000e-01 1.9826627004308006e+00 1.9143810647907827e+01 2.1666084157570722e+01 1 0 0
3348 1 4 -1.2000000000000000e-01 4.4199522434191056e+00 2.0303225596975548e+01 2.1022708982469947e+01 1 0 0
3347 1 2 2.3999999999999999e-01 3.5490198156945771e+00 1.9908735539708129e+01 2.0058354299589649e+01 1 0 0
3346 1 4 -1.2000000000000000e-01 2.3663192045950878e+00 2.1570546733855366e+01 2.1083483313649978e+01 1 0 0
3344 1 2 2.3999999999999999e-01 2.6090700522457664e+00 2.1067851876831007e+01 1.9849500100310959e+01 1 0 0
3338 1 2 2.3999999999999999e-01 4.3178616390908084e+00 2.3146724095985356e+01 1.9368783810841062e+01 1 0 0
3339 1 4 -1.2000000000000000e-01 4.2571532563060890e+00 2.3383865423201719e+01 2.0723634708358741e+01 1 0 0
11874 1 4 -1.2000000000000000e-01 4.3926983116369636e+00 2.0341825669772717e+01 2.3906149798130802e+01 0 0 0
11865 1 4 -1.2000000000000000e-01 3.6176086484727819e+00 2.2972768764336145e+01 2.3383750967684229e+01 0 0 0
11863 1 4 -1.2000000000000000e-01 1.5278101217190818e+00 2.4018117803710560e+01 2.3706098183157817e+01 0 0 0
10652 1 2 2.3999999999999999e-01 8.0223160410864534e+00 1.9293610464676249e+01 1.8447654649507772e+01 -1 0 0
11872 1 4 -1.2000000000000000e-01 6.1551202020768816e+00 2.2237971563003924e+01 2.3626118036519408e+01 0 0 0
10640 1 2 2.3999999999999999e-01 1.0722974860976576e+01 2.2909254178024490e+01 1.9449719696680482e+01 -1 0 0
10643 1 2 2.3999999999999999e-01 9.8204389191293018e+00 2.1652872037482219e+01 1.9228210876397668e+01 -1 0 0
11881 1 4 -1.2000000000000000e-01 6.6750427572387734e+00 1.9610162553584122e+01 2.2630635022926054e+01 0 0 0
11879 1 2 2.3999999999999999e-01 7.2602287381660098e+00 1.9334014959207167e+01 2.3837791729310251e+01 0 0 0
10654 1 4 -1.2000000000000000e-01 8.1863531782302932e+00 1.9113298298610207e+01 1.9823812091010840e+01 -1 0 0
10644 1 4 -1.2000000000000000e-01 8.5761980636331607e+00 2.1934651373349155e+01 1.9688924215919503e+01 -1 0 0
10645 1 4 -1.2000000000000000e-01 1.0331209063400655e+01 2.0591910465340632e+01 1.9890916181270601e+01 -1 0 0
10641 1 4 -1.2000000000000000e-01 1.0517335544303085e+01 2.3293101869177068e+01 2.0719552342765098e+01 -1 0 0
14665 1 4 -1.2000000000000000e-01 9.6851855640067388e+00 2.3618269886546368e+01 2.2990424026101849e+01 0 1 0
11880 1 4 -1.2000000000000000e-01 8.1600024744652622e+00 2.0401046500596397e+01 2.4015322391974973e+01 0 0 0
14662 1 4 -1.2000000000000000e-01 1.2118424204545599e+01 2.2970602580642165e+01 2.3424693356915697e+01 0 1 0
10639 1 4 -1.2000000000000000e-01 9.1784352676640051e+00 2.4501423505574952e+01 1.8880250429163379e+01 -1 0 0
14663 1 2 2.3999999999999999e-01 1.0224247420487059e+01 2.4374322845732117e+01 2.4030430433510233e+01 0 1 0
10642 1 4 -1.2000000000000000e-01 1.1981158205859899e+01 2.2461100082226956e+01 1.9239992325230055e+01 -1 0 0
32489 1 2 2.3999999999999999e-01 1.6156496974567091e+01 2.2760099610528950e+01 1.8637956999829015e+01 1 0 0
32490 1 4 -1.2000000000000000e-01 1.4793849850044651e+01 2.2894883519331916e+01 1.8492020742597152e+01 1 0 0
11949 1 4 -1.2000000000000000e-01 1.5066440616608482e+01 1.9054912757217018e+01 1.9959378815226867e+01 0 0 0
11950 1 4 -1.2000000000000000e-01 1.2980381005884865e+01 1.8837311189997024e+01 1.9504871062217951e+01 0 0 0
32486 1 2 2.3999999999999999e-01 1.6416753069746512e+01 2.2458853622728615e+01 2.0165148561588207e+01 1 0 0
32487 1 4 -1.2000000000000000e-01 1.5485747377153899e+01 2.1595381220653458e+01 2.0665374176067040e+01 1 0 0
11941 1 4 -1.2000000000000000e-01 1.4191590705328274e+01 1.9436510127388861e+01 2.2289105351821821e+01 0 0 0
32484 1 4 -1.2000000000000000e-01 1.7261646251461812e+01 2.2925364890382145e+01 2.2287245881774393e+01 1 0 0
32482 1 4 -1.2000000000000000e-01 1.4603793145387689e+01 2.3564095906437263e+01 2.2430999113033671e+01 1 0 0
32483 1 2 2.3999999999999999e-01 1.6676704096496319e+01 2.3559924673036519e+01 2.1262598158309135e+01 1 0 0
32475 1 4 -1.2000000000000000e-01 1.5788314093275785e+01 2.4617761396734739e+01 2.4481428102260182e+01 1 0 0
32480 1 2 2.3999999999999999e-01 1.5396285686877507e+01 2.4281633153443039e+01 2.1647069247112622e+01 1 0 0
32488 1 4 -1.2000000000000000e-01 1.7545220481094528e+01 2.1690618991535644e+01 2.0182305804790566e+01 1 0 0
32485 1 4 -1.2000000000000000e-01 1.7618962156648298e+01 2.4338605764620016e+01 2.0708398706319866e+01 1 0 0
32767 1 4 -1.2000000000000000e-01 2.3582405791718077e+01 2.2086335366910077e+01 1.8471538916008285e+01 1 0 0
32770 1 4 -1.2000000000000000e-01 2.1250288576577990e+01 2.0982780349663912e+01 1.8332742718876162e+01 1 0 0
32762 1 2 2.3999999999999999e-01 2.4221462604057418e+01 1.9690808881499528e+01 1.8825415919263449e+01 1 0 0
32763 1 4 -1.2000000000000000e-01 2.3172280769377483e+01 1.9339624356196683e+01 1.9625874308348731e+01 1 0 0
32313 1 4 -1.2000000000000000e-01 1.9053716156077773e+01 2.0872344339023552e+01 2.2703092328880228e+01 1 0 0
32309 1 2 2.3999999999999999e-01 2.0971545137246164e+01 1.9369946485273587e+01 2.2376373175592985e+01 1 0 0
32310 1 4 -1.2000000000000000e-01 2.2316027934674700e+01 1.9487683091216532e+01 2.2093818285619957e+01 1 0 0
32314 1 4 -1.2000000000000000e-01 1.9913501261743598e+01 2.0698540500568264e+01 2.0766162622292399e+01 1 0 0
32316 1 4 -1.2000000000000000e-01 2.0277167374038157e+01 2.3006930206815362e+01 2.1806921065529789e+01 1 0 0
32312 1 2 2.3999999999999999e-01 2.0212056700108388e+01 2.0670240874247121e+01 2.2037140057189809e+01 1 0 0
32315 1 2 2.3999999999999999e-01 2.1099067604590356e+01 2.1966650899231805e+01 2.2136469296895811e+01 1 0 0
32317 1 4 -1.2000000000000000e-01 2.2066269128085736e+01 2.2041390154697289e+01 2.1222181971956413e+01 1 0 0
32318 1 2 2.3999999999999999e-01 2.1632314261032878e+01 2.2413073966062900e+01 2.3545473526490984e+01 1 0 0
32323 1 4 -1.2000000000000000e-01 2.3537250232402116e+01 2.3633506905099523e+01 2.2862958990772949e+01 1 0 0
32321 1 2 2.3999999999999999e-01 2.2361332840468766e+01 2.3827493152307824e+01 2.3514000547381148e+01 1 0 0
32311 1 4 -1.2000000000000000e-01 2.0800263894595567e+01 1.9223905979576262e+01 2.3714786930741809e+01 1 0 0
32760 1 4 -1.2000000000000000e-01 2.4672812968848501e+01 2.1185041147861721e+01 2.0600705309226935e+01 1 0 0
32319 1 4 -1.2000000000000000e-01 2.2428731695494637e+01 2.1407742310113992e+01 2.3940237873135779e+01 1 0 0
32755 1 4 -1.2000000000000000e-01 2.8812072328348172e+01 2.0195880485596309e+01 1.8635314841929002e+01 1 0 0
32535 1 4 -1.2000000000000000e-01 2.8826608397291324e+01 2.3910085400426716e+01 1.8113076017162790e+01 1 0 0
32757 1 4 -1.2000000000000000e-01 2.6631343889334385e+01 2.1662412846935776e+01 1.8728286009288770e+01 1 0 0
32526 1 4 -1.2000000000000000e-01 2.6165080347629008e+01 2.4357000039022935e+01 1.9351184426823121e+01 1 0 0
32541 1 4 -1.2000000000000000e-01 3.0606222958578307e+01 2.2010902169573264e+01 1.8554784300120623e+01 1 0 0
32753 1 2 2.3999999999999999e-01 2.7589285927867966e+01 1.9602831081641625e+01 1.8893763620883242e+01 1 0 0
32748 1 4 -1.2000000000000000e-01 2.9735062558642831e+01 1.8733574684843479e+01 2.0667978908678919e+01 1 0 0
32749 1 4 -1.2000000000000000e-01 2.7754952174790070e+01 1.8897468574921348e+01 2.1691268371458598e+01 1 0 0
32759 1 2 2.3999999999999999e-01 2.5169893600728663e+01 2.0124044232963382e+01 1.9934920223649204e+01 1 0 0
32761 1 4 -1.2000000000000000e-01 2.5198572700211702e+01 1.9067122806888190e+01 2.0831751908739648e+01 1 0 0
32756 1 2 2.3999999999999999e-01 2.6611832109694312e+01 2.0675023295156681e+01 1.9564506386337619e+01 1 0 0
32758 1 4 -1.2000000000000000e-01 2.7096249777827047e+01 2.1244536501212114e+01 2.0688948654327099e+01 1 0 0
1041 1 4 -1.2000000000000000e-01 2.9206713604429929e+01 2.1553434836969796e+01 2.2908904005908692e+01 1 0 0
32542 1 4 -1.2000000000000000e-01 3.0373714787434611e+01 2.2126454778611919e+01 2.0726626791607853e+01 1 0 0
1045 1 4 -1.2000000000000000e-01 2.9954104272196361e+01 2.3864679034905098e+01 2.3676728221868306e+01 1 0 0
1036 1 4 -1.2000000000000000e-01 2.6857338321345907e+01 2.0845604480924294e+01 2.3671253441768048e+01 1 0 0
32536 1 4 -1.2000000000000000e-01 2.8516940354364721e+01 2.3665324063513303e+01 2.0267854766441427e+01 1 0 0
32534 1 2 2.3999999999999999e-01 2.9236257688791948e+01 2.4396326164374639e+01 1.9368235966898865e+01 1 0 0
1038 1 4 -1.2000000000000000e-01 2.9443490969144648e+01 1.9399121465143502e+01 2.4227145623055371e+01 1 0 0
1040 1 2 2.3999999999999999e-01 2.9579574750782719e+01 2.1723539492921528e+01 2.4223742587938368e+01 1 0 0
1044 1 4 -1.2000000000000000e-01 2.7832147930777378e+01 2.3320140509129093e+01 2.4181255357012475e+01 1 0 0
1042 1 4 -1.2000000000000000e-01 3.0950546835305506e+01 2.1640886762384401e+01 2.4199065766027122e+01 1 0 0
32539 1 4 -1.2000000000000000e-01 3.1335486199129114e+01 2.4779691218104137e+01 1.8511893148048276e+01 1 0 0
32540 1 2 2.3999999999999999e-01 3.1088384262520563e+01 2.2636734682130754e+01 1.9669961278553966e+01 1 0 0
32537 1 2 2.3999999999999999e-01 3.0743646171334145e+01 2.4149824792149722e+01 1.9539912717448900e+01 1 0 0
32548 1 4 -1.2000000000000000e-01 3.3646531286999696e+01 2.4083140512959854e+01 1.8709788312697132e+01 1 0 0
32546 1 2 2.3999999999999999e-01 3.3680261252200715e+01 2.2760704455846987e+01 1.8816142670024291e+01 1 0 0
32544 1 4 -1.2000000000000000e-01 3.2656947701265537e+01 2.0899996302513806e+01 1.9915478700251445e+01 1 0 0
32547 1 4 -1.2000000000000000e-01 3.4802472888658137e+01 2.2379998415117093e+01 1.9503615712501201e+01 1 0 0
32543 1 2 2.3999999999999999e-01 3.2578820081603901e+01 2.2291551161654322e+01 1.9887544314026492e+01 1 0 0
32545 1 4 -1.2000000000000000e-01 3.2937800093773319e+01 2.2697969425619039e+01 2.1079905229726069e+01 1 0 0
32611 1 4 -1.2000000000000000e-01 3.5640688518016034e+01 2.1319931612430327e+01 2.2560576969965815e+01 1 0 0
32608 1 4 -1.2000000000000000e-01 3.5876546925914290e+01 2.3873332494413532e+01 2.2335492403495291e+01 1 0 0
32609 1 2 2.3999999999999999e-01 3.6842614158253326e+01 2.1856281223930800e+01 2.3101430914498536e+01 1 0 0
32606 1 2 2.3999999999999999e-01 3.7081298734143481e+01 2.3230118261216255e+01 2.2458109076291652e+01 1 0 0
672 1 4 -1.2000000000000000e-01 3.9648754525301690e+01 1.8511637671210238e+01 2.1770314270930079e+01 1 0 0
32607 1 4 -1.2000000000000000e-01 3.7484818281137976e+01 2.2915447406245899e+01 2.1178770179837780e+01 1 0 0
677 1 2 2.3999999999999999e-01 3.9681143029010684e+01 1.8604775252460641e+01 1.8698888560819054e+01 1 0 0
674 1 2 2.3999999999999999e-01 4.0870152334433769e+01 1.8642264942234206e+01 1.9658332674866823e+01 1 0 0
678 1 4 -1.2000000000000000e-01 3.8552616208149637e+01 1.9187836591553779e+01 1.9285656563743462e+01 1 0 0
32610 1 4 -1.2000000000000000e-01 3.7787729022561848e+01 2.1085947631350621e+01 2.2629917316546081e+01 1 0 0
32603 1 2 2.3999999999999999e-01 3.8101832372049174e+01 2.4118931727064673e+01 2.3205779590208795e+01 1 0 0
676 1 4 -1.2000000000000000e-01 4.1022728055430967e+01 1.9947076084413862e+01 1.9990334362142249e+01 1 0 0
663 1 4 -1.2000000000000000e-01 4.0969498923121989e+01 2.0535236711543067e+01 2.2421665911908871e+01 1 0 0
32605 1 4 -1.2000000000000000e-01 3.9202109670238507e+01 2.3340602319651182e+01 2.3594545960382163e+01 1 0 0
687 1 4 -1.2000000000000000e-01 4.2056429270212973e+01 2.1399480815564566e+01 1.8418259013660968e+01 1 0 0
662 1 2 2.3999999999999999e-01 4.1963573642015547e+01 2.0078289771999820e+01 2.3212503638887046e+01 1 0 0
32620 1 4 -1.2000000000000000e-01 3.6882464559313945e+01 1.8688433355215285e+01 2.3709308748087718e+01 1 0 0
32604 1 4 -1.2000000000000000e-01 3.7513969500519835e+01 2.4573725953343644e+01 2.4300877231091718e+01 1 0 0
661 1 4 -1.2000000000000000e-01 4.2023943797654269e+01 2.2192021914869422e+01 2.4153239569192628e+01 1 0 0
659 1 2 2.3999999999999999e-01 4.2800358057591630e+01 2.1312921466046557e+01 2.3445868414500751e+01 1 0 0
664 1 4 -1.2000000000000000e-01 4.1373901394133632e+01 1.9595516274582408e+01 2.4405045978625807e+01 1 0 0
660 1 4 -1.2000000000000000e-01 4.2973659952202880e+01 2.1957475583841092e+01 2.2291194003078317e+01 1 0 0
665 1 2 2.3999999999999999e-01 4.2598724590831310e+01 1.8946160600964237e+01 2.2304632238381508e+01 1 0 0
40244 215 6 4.2380000000000001e-01 2.8291363376405165e+01 4.2666763343987014e+01 3.8427556081194105e+01 0 0 0
3337 1 4 -1.2000000000000000e-01 5.6812723090698558e+00 2.4948913964818708e+01 1.9064215605094827e+01 1 0 0
3336 1 4 -1.2000000000000000e-01 3.5581126132763430e+00 2.5391665073742331e+01 1.9190769897995143e+01 1 0 0
14689 1 4 -1.2000000000000000e-01 1.4397173625813626e+00 2.9219975980578564e+01 2.2359019879314296e+01 0 1 0
14686 1 4 -1.2000000000000000e-01 2.6966812214209472e+00 2.8715927566235298e+01 2.0190759654688957e+01 0 1 0
14684 1 2 2.3999999999999999e-01 3.3325093282118075e+00 2.8426357492637219e+01 2.1390416993568852e+01 0 1 0
14685 1 4 -1.2000000000000000e-01 2.8649265633881753e+00 2.7192227307159534e+01 2.1797405617387419e+01 0 1 0
14687 1 2 2.3999999999999999e-01 2.7974516105262088e+00 2.9431514533059566e+01 2.2394425771921778e+01 0 1 0
14680 1 4 -1.2000000000000000e-01 5.2234666573845026e+00 2.6658882716256137e+01 2.2745267424509727e+01 0 1 0
14681 1 2 2.3999999999999999e-01 4.8840528237930032e+00 2.8326186211297859e+01 2.1204257406866311e+01 0 1 0
14682 1 4 -1.2000000000000000e-01 4.8549215098388627e+00 2.7286024107976175e+01 2.0293917789818590e+01 0 1 0
14683 1 4 -1.2000000000000000e-01 5.4349516199642798e+00 2.9436179609954806e+01 2.0574652533225102e+01 0 1 0
14688 1 4 -1.2000000000000000e-01 3.1938295295070263e+00 2.8998900207859958e+01 2.3612172583847375e+01 0 1 0
14678 1 2 2.3999999999999999e-01 5.8207992672457358e+00 2.7788652885026480e+01 2.2390214978912098e+01 0 1 0
14679 1 4 -1.2000000000000000e-01 5.7756796632813536e+00 2.8758563073485682e+01 2.3329321223633450e+01 0 1 0
10624 1 4 -1.2000000000000000e-01 8.5755294766548271e+00 3.0205596235163544e+01 1.8447966285506517e+01 -1 0 0
10634 1 2 2.3999999999999999e-01 1.1450176779568768e+01 2.5372736804855737e+01 1.8627953263770529e+01 -1 0 0
14667 1 4 -1.2000000000000000e-01 1.1639366341775796e+01 2.5591536692993241e+01 2.2662253754204446e+01 0 1 0
14670 1 4 -1.2000000000000000e-01 9.5251950656588367e+00 2.5526250224782839e+01 2.1394117813425432e+01 0 1 0
14676 1 4 -1.2000000000000000e-01 7.2005106726473871e+00 2.6798142544455519e+01 2.0816452143375685e+01 0 1 0
14675 1 2 2.3999999999999999e-01 7.2682879428867277e+00 2.7452563185802418e+01 2.1985341864269763e+01 0 1 0
10630 1 4 -1.2000000000000000e-01 1.0207155417404397e+01 2.8056893110224483e+01 1.9292452658482951e+01 -1 0 0
14669 1 2 2.3999999999999999e-01 9.5649095754709190e+00 2.6365925985244150e+01 2.2501274841818212e+01 0 1 0
14677 1 4 -1.2000000000000000e-01 7.8952409066238260e+00 2.8639356524036113e+01 2.1791540213309116e+01 0 1 0
14671 1 4 -1.2000000000000000e-01 1.0195461311439802e+01 2.7557240372305074e+01 2.2163412320171503e+01 0 1 0
14672 1 2 2.3999999999999999e-01 8.1429216119103174e+00 2.6655989999938956e+01 2.2950401726524035e+01 0 1 0
14674 1 4 -1.2000000000000000e-01 7.6371817841033645e+00 2.5465148260932061e+01 2.3263356985504974e+01 0 1 0
14666 1 2 2.3999999999999999e-01 1.0509256519282708e+01 2.5797060788017458e+01 2.3464405101038437e+01 0 1 0
14673 1 4 -1.2000000000000000e-01 8.3095569708409354e+00 2.7460341067326720e+01 2.4013404883677914e+01 0 1 0
10635 1 4 -1.2000000000000000e-01 1.1671619373965857e+01 2.5752617941328058e+01 1.9827614578792460e+01 -1 0 0
14668 1 4 -1.2000000000000000e-01 1.0710964792395103e+01 2.6776188096241928e+01 2.4343303785863995e+01 0 1 0
32494 1 4 -1.2000000000000000e-01 1.6515050128050380e+01 2.5107988947546847e+01 1.8693821128433566e+01 1 0 0
10088 1 2 2.3999999999999999e-01 1.6070655928524936e+01 2.9812204719006282e+01 1.8615115912997318e+01 -1 0 0
10090 1 4 -1.2000000000000000e-01 1.5188124499567557e+01 2.9217532815491744e+01 1.9503560060524972e+01 -1 0 0
10094 1 2 2.3999999999999999e-01 1.8425505089491850e+01 2.9068322379114306e+01 1.9559553454976189e+01 -1 0 0
10096 1 4 -1.2000000000000000e-01 1.7675029140490441e+01 2.8036412992556954e+01 2.0023624372861647e+01 -1 0 0
32481 1 4 -1.2000000000000000e-01 1.4690979268034928e+01 2.4628743582952069e+01 2.0527835170496182e+01 1 0 0
32474 1 2 2.3999999999999999e-01 1.6377683546533756e+01 2.5623843663916340e+01 2.3772941209253830e+01 1 0 0
32479 1 4 -1.2000000000000000e-01 1.4311290963197610e+01 2.6166122598266721e+01 2.2618579992488762e+01 1 0 0
32477 1 2 2.3999999999999999e-01 1.5583350550897956e+01 2.5685908356030218e+01 2.2414605098427323e+01 1 0 0
32478 1 4 -1.2000000000000000e-01 1.6162388207328220e+01 2.6497474214999578e+01 2.1562719082148458e+01 1 0 0
32470 1 4 -1.2000000000000000e-01 1.5692493947169456e+01 2.8714318224167350e+01 2.3399153499945101e+01 1 0 0
32469 1 4 -1.2000000000000000e-01 1.7850312483286352e+01 2.8072016425943076e+01 2.3421855509810953e+01 1 0 0
32468 1 2 2.3999999999999999e-01 1.6686426490177677e+01 2.8223212346922892e+01 2.4171390235236213e+01 1 0 0
32476 1 4 -1.2000000000000000e-01 1.7735637976595523e+01 2.5309694821070881e+01 2.3658400917994172e+01 1 0 0
10091 1 2 2.3999999999999999e-01 1.7407621403236849e+01 3.0242477651979844e+01 1.9379449085715063e+01 -1 0 0
10092 1 4 -1.2000000000000000e-01 1.7079657918679931e+01 3.0734606116915312e+01 2.0592742135883217e+01 -1 0 0
10102 1 4 -1.2000000000000000e-01 2.0882858627149115e+01 3.0287026049666022e+01 1.8571973178567685e+01 -1 0 0
32517 1 4 -1.2000000000000000e-01 2.3203865418787384e+01 2.5057346120568482e+01 1.8930550815872440e+01 1 0 0
32322 1 4 -1.2000000000000000e-01 2.1626411992900398e+01 2.4805523395928006e+01 2.2975395501733129e+01 1 0 0
10099 1 4 -1.2000000000000000e-01 1.9116837377772651e+01 2.9625520333869630e+01 2.1676185160769208e+01 -1 0 0
10097 1 2 2.3999999999999999e-01 1.9669068782036355e+01 2.9208840163535577e+01 2.0492079305840857e+01 -1 0 0
10098 1 4 -1.2000000000000000e-01 2.0426649103302594e+01 2.8126663376869431e+01 2.0719802293319393e+01 -1 0 0
10105 1 4 -1.2000000000000000e-01 2.2627999531078938e+01 2.9410315255576343e+01 2.0317242305944148e+01 -1 0 0
32331 1 4 -1.2000000000000000e-01 2.3836575652838540e+01 2.6376293500769822e+01 2.3064497146442125e+01 1 0 0
10108 1 4 -1.2000000000000000e-01 2.1571075636776012e+01 2.9489218022401783e+01 2.2721245724240820e+01 -1 0 0
10107 1 4 -1.2000000000000000e-01 2.3426935259710131e+01 3.0599298944721347e+01 2.2378251527162622e+01 -1 0 0
10106 1 2 2.3999999999999999e-01 2.2056404778134706e+01 3.0627675092829069e+01 2.2218877670675795e+01 -1 0 0
10103 1 2 2.3999999999999999e-01 2.1922563899481901e+01 3.0499673230685914e+01 2.0629649590613997e+01 -1 0 0
10100 1 2 2.3999999999999999e-01 2.0555249460272350e+01 3.0389640747070835e+01 1.9943022692798959e+01 -1 0 0
32330 1 2 2.3999999999999999e-01 2.4457606143848555e+01 2.6270843611180162e+01 2.4315548419041193e+01 1 0 0
32525 1 2 2.3999999999999999e-01 2.6191901103159676e+01 2.5716876024184241e+01 1.9187210071310520e+01 1 0 0
32530 1 4 -1.2000000000000000e-01 2.7366820780427020e+01 2.7609820972438303e+01 1.9923136819082934e+01 1 0 0
32531 1 2 2.3999999999999999e-01 2.8945461009576814e+01 2.5915650459897783e+01 1.9519693191816376e+01 1 0 0
32529 1 4 -1.2000000000000000e-01 2.7354617732884201e+01 2.5899154410745002e+01 2.1297444765320087e+01 1 0 0
32527 1 4 -1.2000000000000000e-01 2.5201159075323261e+01 2.6251132341837430e+01 1.9943590728897426e+01 1 0 0
32337 1 4 -1.2000000000000000e-01 2.5699545823702351e+01 2.8342424453262957e+01 2.2594150910960472e+01 1 0 0
32528 1 2 2.3999999999999999e-01 2.7481897482571402e+01 2.6255108108730276e+01 1.9963350397750698e+01 1 0 0
32532 1 4 -1.2000000000000000e-01 2.9722070263930348e+01 2.6455454299556351e+01 2.0455498393870140e+01 1 0 0
32344 1 4 -1.2000000000000000e-01 2.9105904971395088e+01 2.8679705784133336e+01 2.3506230731287140e+01 1 0 0
32342 1 2 2.3999999999999999e-01 2.8231759055254024e+01 2.9719354925690460e+01 2.3451924867184388e+01 1 0 0
32336 1 2 2.3999999999999999e-01 2.6190217844768942e+01 2.8138985996417460e+01 2.3818107526487371e+01 1 0 0
32338 1 4 -1.2000000000000000e-01 2.7135050838873013e+01 2.7172010116878436e+01 2.3609720352507129e+01 1 0 0
32339 1 2 2.3999999999999999e-01 2.6945609376593094e+01 2.9387029638614528e+01 2.4258517668151818e+01 1 0 0
32343 1 4 -1.2000000000000000e-01 2.7838724223494076e+01 2.9853924516787522e+01 2.2135933742688376e+01 1 0 0
32341 1 4 -1.2000000000000000e-01 2.6030475251330582e+01 3.0402882726451704e+01 2.4176869716303266e+01 1 0 0
32332 1 4 -1.2000000000000000e-01 2.5383484351460414e+01 2.5374028004639346e+01 2.4153717276519846e+01 1 0 0
1054 1 4 -1.2000000000000000e-01 2.9388224172141349e+01 2.6363976464387061e+01 2.4342035969272022e+01 1 0 0
32538 1 4 -1.2000000000000000e-01 3.1180325393467186e+01 2.4682863295860095e+01 2.0708413933690679e+01 1 0 0
7800 1 4 -1.2000000000000000e-01 3.3017454649897516e+01 2.8716798567501442e+01 1.9328679517648453e+01 0 1 0
7801 1 4 -1.2000000000000000e-01 3.4169042410516397e+01 2.6830452395374024e+01 1.9267531713280377e+01 0 1 0
7799 1 2 2.3999999999999999e-01 3.4239249533104704e+01 2.8212268945836357e+01 1.9220108930235472e+01 0 1 0
7797 1 4 -1.2000000000000000e-01 3.4404978174826049e+01 2.8038649856900367e+01 2.1494343459519335e+01 0 1 0
7796 1 2 2.3999999999999999e-01 3.4958078129912224e+01 2.8648085441042511e+01 2.0504303412750314e+01 0 1 0
7798 1 4 -1.2000000000000000e-01 3.6176028403995076e+01 2.8032471605959035e+01 2.0490257184742969e+01 0 1 0
7793 1 2 2.3999999999999999e-01 3.5325894020605901e+01 3.0122339812227086e+01 2.0764121025200094e+01 0 1 0
7795 1 4 -1.2000000000000000e-01 3.6315054734154316e+01 3.0504657944281941e+01 1.9910431991966298e+01 0 1 0
7794 1 4 -1.2000000000000000e-01 3.5854208686417095e+01 3.0287306165842285e+01 2.1987857256184579e+01 0 1 0
1063 1 4 -1.2000000000000000e-01 3.3935939284514404e+01 2.6633348891736084e+01 2.3656094469495638e+01 1 0 0
7792 1 4 -1.2000000000000000e-01 3.3112410884490075e+01 3.0618912788533375e+01 2.1526955360394059e+01 0 1 0
1060 1 4 -1.2000000000000000e-01 3.1575543562101295e+01 2.7351110877030383e+01 2.3603925808579433e+01 1 0 0
1062 1 4 -1.2000000000000000e-01 3.4094673521143505e+01 2.8680140910725274e+01 2.4227580715850582e+01 1 0 0
32602 1 4 -1.2000000000000000e-01 3.7437615224340384e+01 2.6139122455442120e+01 2.2385012260146322e+01 1 0 0
32601 1 4 -1.2000000000000000e-01 3.9033769622769796e+01 2.4822887279752813e+01 2.1273224475921538e+01 1 0 0
32600 1 2 2.3999999999999999e-01 3.8523236919378874e+01 2.5345501722268597e+01 2.2417767005642553e+01 1 0 0
32599 1 4 -1.2000000000000000e-01 4.0823991047657465e+01 2.5157652920706177e+01 2.2974569911449567e+01 1 0 0
32586 1 4 -1.2000000000000000e-01 3.9376216532365831e+01 2.9645387833396079e+01 1.8728690610894162e+01 1 0 0
32585 1 2 2.3999999999999999e-01 4.0686600677193312e+01 2.9298001759826885e+01 1.8956135021886716e+01 1 0 0
32597 1 2 2.3999999999999999e-01 3.9735433975358305e+01 2.6039409998579618e+01 2.2984733957594070e+01 1 0 0
32593 1 4 -1.2000000000000000e-01 3.9024500261199016e+01 2.7385703252805257e+01 2.0419385954708407e+01 1 0 0
32595 1 4 -1.2000000000000000e-01 3.9118665056194367e+01 2.8304874335015192e+01 2.2688986675498541e+01 1 0 0
32590 1 4 -1.2000000000000000e-01 4.2186788928389070e+01 2.9044875338764477e+01 2.0729338758168112e+01 1 0 0
32588 1 2 2.3999999999999999e-01 4.0835576684970739e+01 2.8974556153438460e+01 2.0460353716275815e+01 1 0 0
32592 1 4 -1.2000000000000000e-01 4.1198551033106057e+01 2.6474848552140529e+01 2.0597305663340471e+01 1 0 0
32589 1 4 -1.2000000000000000e-01 4.0211020407432223e+01 2.9935968235135704e+01 2.1187212027052876e+01 1 0 0
32596 1 4 -1.2000000000000000e-01 4.1245743169195556e+01 2.7716369250440259e+01 2.3073110641475985e+01 1 0 0
32591 1 2 2.3999999999999999e-01 4.0326542554788830e+01 2.7543421715343754e+01 2.0937769590384946e+01 1 0 0
32594 1 2 2.3999999999999999e-01 4.0099724217334924e+01 2.7417692045142481e+01 2.2413243239942531e+01 1 0 0
32598 1 4 -1.2000000000000000e-01 3.9446353776499045e+01 2.6283275836620312e+01 2.4291272305755346e+01 1 0 0
32587 1 4 -1.2000000000000000e-01 4.1514705759137001e+01 3.0380503693074914e+01 1.8788816363771673e+01 1 0 0
14690 1 2 2.3999999999999999e-01 3.1413245174751490e+00 3.0919425157701554e+01 2.2251832783535448e+01 0 1 0
14692 1 4 -1.2000000000000000e-01 4.3988112678177798e+00 3.1252393297318434e+01 2.2710817037788143e+01 0 1 0
14691 1 4 -1.2000000000000000e-01 3.1077405593965963e+00 3.1111543727903104e+01 2.0889110669255157e+01 0 1 0
14694 1 4 -1.2000000000000000e-01 1.1827341996564944e+00 3.2172435705004837e+01 2.1913027972082446e+01 0 1 0
10051 1 4 -1.2000000000000000e-01 5.3736481089903689e+00 3.3730809903527835e+01 2.1578177186735861e+01 -1 0 0
14695 1 4 -1.2000000000000000e-01 2.9205003841979393e+00 3.3130945033962270e+01 2.2692139136386125e+01 0 1 0
14693 1 2 2.3999999999999999e-01 2.1703996871145828e+00 3.2023729538107681e+01 2.2822979941328217e+01 0 1 0
14703 1 4 -1.2000000000000000e-01 1.4882158956471612e+00 3.4928384927529045e+01 2.3739210848288696e+01 0 1 0
10032 1 4 -1.2000000000000000e-01 1.5445464645545763e+00 3.5487646327844949e+01 1.9891494859066917e+01 -1 0 0
10041 1 4 -1.2000000000000000e-01 4.3277492893385299e+00 3.5573172696446306e+01 1.9665904038627435e+01 -1 0 0
10042 1 4 -1.2000000000000000e-01 3.3628528947378911e+00 3.6152270544694346e+01 2.1534365524008216e+01 -1 0 0
10047 1 4 -1.2000000000000000e-01 5.3399963713274010e+00 3.5843632100766015e+01 2.3057740711162726e+01 -1 0 0
10031 1 2 2.3999999999999999e-01 9.3927720091325539e-01 3.6716596252519714e+01 1.9800249267058319e+01 -1 0 0
10040 1 2 2.3999999999999999e-01 4.0742764032058307e+00 3.6695505367879143e+01 2.0464503075633417e+01 -1 0 0
14696 1 2 2.3999999999999999e-01 1.6419556240353237e+00 3.1835016491978397e+01 2.4334870718029617e+01 0 1 0
14698 1 4 -1.2000000000000000e-01 8.3416531024127949e-01 3.0738956799971248e+01 2.4253749193432437e+01 0 1 0
10056 1 4 -1.2000000000000000e-01 6.2886799109113083e+00 3.3266287211370660e+01 2.4184704619688972e+01 -1 0 0
10046 1 2 2.3999999999999999e-01 6.1589668966054560e+00 3.5965758969629142e+01 2.1989557602772852e+01 -1 0 0
10059 1 4 -1.2000000000000000e-01 7.8459466493135404e+00 3.1382771782363566e+01 2.4259278634714157e+01 -1 0 0
10062 1 4 -1.2000000000000000e-01 1.0065456892601661e+01 3.1731474544323333e+01 2.2915956341870999e+01 -1 0 0
10049 1 2 2.3999999999999999e-01 6.4795656248250664e+00 3.4493151221458454e+01 2.1508497268081296e+01 -1 0 0
10050 1 4 -1.2000000000000000e-01 6.8031275165750591e+00 3.4502944541273287e+01 2.0213335237308069e+01 -1 0 0
10055 1 2 2.3999999999999999e-01 7.5404958741046055e+00 3.3617326093199807e+01 2.3825730365916115e+01 -1 0 0
10054 1 4 -1.2000000000000000e-01 7.5695178819558224e+00 3.2378010507638628e+01 2.1836161618635771e+01 -1 0 0
10052 1 2 2.3999999999999999e-01 7.5858300793634745e+00 3.3668307346440436e+01 2.2244022196338918e+01 -1 0 0
10053 1 4 -1.2000000000000000e-01 8.7132361408872114e+00 3.4269940502332176e+01 2.1787443354678967e+01 -1 0 0
10075 1 4 -1.2000000000000000e-01 1.1203310246240443e+01 3.3223196482376444e+01 2.1141921878055012e+01 -1 0 0
10061 1 2 2.3999999999999999e-01 9.9427962201820463e+00 3.2302232876692131e+01 2.4088621346407457e+01 -1 0 0
10057 1 4 -1.2000000000000000e-01 7.7264142150830821e+00 3.4864367040167977e+01 2.4407406127048102e+01 -1 0 0
10066 1 4 -1.2000000000000000e-01 1.0676772623936879e+01 3.4668113018284203e+01 2.3588377861636779e+01 -1 0 0
10603 1 4 -1.2000000000000000e-01 1.0028004391514727e+01 3.5717698443610736e+01 2.0016152671693789e+01 -1 0 0
10058 1 2 2.3999999999999999e-01 8.5023167670773656e+00 3.2564446497826097e+01 2.4533745048847923e+01 -1 0 0
10601 1 2 2.3999999999999999e-01 9.8828288629757672e+00 3.6708199912513777e+01 1.9038319092524972e+01 -1 0 0
10599 1 4 -1.2000000000000000e-01 1.2264118356941205e+01 3.6824345257621040e+01 1.8638506585060554e+01 -1 0 0
10048 1 4 -1.2000000000000000e-01 7.2634471772956077e+00 3.6536530510058796e+01 2.2386703467030294e+01 -1 0 0
10093 1 4 -1.2000000000000000e-01 1.7958933634129522e+01 3.1269162945663279e+01 1.8677176754452923e+01 -1 0 0
10067 1 2 2.3999999999999999e-01 1.2378537324600883e+01 3.3222495740837779e+01 2.4146295422817342e+01 -1 0 0
10082 1 2 2.3999999999999999e-01 1.4840420700814372e+01 3.2133730242611115e+01 1.8575428254947141e+01 -1 0 0
10080 1 4 -1.2000000000000000e-01 1.2774859332760521e+01 3.1472587403506157e+01 1.9411957440189266e+01 -1 0 0
10071 1 4 -1.2000000000000000e-01 1.2675964937304206e+01 3.1519972308878124e+01 2.2482853335060064e+01 -1 0 0
10074 1 4 -1.2000000000000000e-01 1.2459676749377479e+01 3.4895694537740347e+01 2.1872250976251099e+01 -1 0 0
10070 1 2 2.3999999999999999e-01 1.2975672828428500e+01 3.2792917111903023e+01 2.2799886196903188e+01 -1 0 0
10073 1 2 2.3999999999999999e-01 1.2541349290172374e+01 3.3567647021761097e+01 2.1553446973700890e+01 -1 0 0
10078 1 4 -1.2000000000000000e-01 1.2810545495783348e+01 3.4147058546765017e+01 1.9339767228651617e+01 -1 0 0
10081 1 4 -1.2000000000000000e-01 1.4548228622948770e+01 3.1424844126624986e+01 2.0801593217616151e+01 -1 0 0
10083 1 4 -1.2000000000000000e-01 1.5948874200733453e+01 3.2893752703998679e+01 1.8993509631978025e+01 -1 0 0
10076 1 2 2.3999999999999999e-01 1.3492886198700768e+01 3.3522443472924877e+01 2.0311847895592443e+01 -1 0 0
10079 1 2 2.3999999999999999e-01 1.3918784740309395e+01 3.2108544563594151e+01 1.9782532108227670e+01 -1 0 0
10077 1 4 -1.2000000000000000e-01 1.4598725036277809e+01 3.4182582712612657e+01 2.0505782827315837e+01 -1 0 0
10072 1 4 -1.2000000000000000e-01 1.4351669703651076e+01 3.2966343541411611e+01 2.2990784391122286e+01 -1 0 0
10125 1 4 -1.2000000000000000e-01 1.7480419296066884e+01 3.4498312772019560e+01 2.3833419847052635e+01 -1 0 0
10135 1 4 -1.2000000000000000e-01 1.4906227013199464e+01 3.6331054711050804e+01 2.4141192230679472e+01 -1 0 0
10126 1 4 -1.2000000000000000e-01 1.7672799533361403e+01 3.6241385349628963e+01 2.2577220341445226e+01 -1 0 0
10124 1 2 2.3999999999999999e-01 1.8204283224480388e+01 3.5616421221674699e+01 2.3635223917617008e+01 -1 0 0
10069 1 4 -1.2000000000000000e-01 1.2933826040998216e+01 3.4351455092969957e+01 2.4547205096237359e+01 -1 0 0
10110 1 4 -1.2000000000000000e-01 2.1501218007390374e+01 3.1571148214780720e+01 2.4277165724767062e+01 -1 0 0
10104 1 4 -1.2000000000000000e-01 2.2564822116739411e+01 3.1612173187235747e+01 2.0123138415414122e+01 -1 0 0
10109 1 2 2.3999999999999999e-01 2.1379190024462300e+01 3.1823706241900762e+01 2.2925068767210462e+01 -1 0 0
10111 1 4 -1.2000000000000000e-01 2.0024887924971296e+01 3.1841899773186114e+01 2.2763994796070893e+01 -1 0 0
10114 1 4 -1.2000000000000000e-01 2.3407469266539515e+01 3.2879417802667305e+01 2.2677529655243415e+01 -1 0 0
10101 1 4 -1.2000000000000000e-01 1.9922493448528584e+01 3.1560297663351463e+01 2.0149587384907974e+01 -1 0 0
10112 1 2 2.3999999999999999e-01 2.2089967179622406e+01 3.3200730059497083e+01 2.2651960711410393e+01 -1 0 0
10122 1 4 -1.2000000000000000e-01 1.9409295802185724e+01 3.4267354670240039e+01 2.2300632587826598e+01 -1 0 0
10121 1 2 2.3999999999999999e-01 1.9637769314584460e+01 3.5226685966112633e+01 2.3145404769030669e+01 -1 0 0
10113 1 4 -1.2000000000000000e-01 2.1998344236870590e+01 3.3703889048356444e+01 2.1389530322530366e+01 -1 0 0
10116 1 4 -1.2000000000000000e-01 2.2684009706504543e+01 3.5424337876585383e+01 2.3211294086426904e+01 -1 0 0
10115 1 2 2.3999999999999999e-01 2.2018332251642256e+01 3.4319190336775584e+01 2.3717447776823750e+01 -1 0 0
10123 1 4 -1.2000000000000000e-01 2.0296177567376454e+01 3.6203499976010910e+01 2.2476799993641638e+01 -1 0 0
10118 1 2 2.3999999999999999e-01 2.0714126807188926e+01 3.4846578255138375e+01 2.4330013944779132e+01 -1 0 0
32364 1 4 -1.2000000000000000e-01 2.4322667041716066e+01 3.6742348563342645e+01 2.1030989986450223e+01 1 0 0
1401 1 4 -1.2000000000000000e-01 2.9747270806334051e+01 3.2408071774387494e+01 1.8562914644406913e+01 1 0 0
1399 1 4 -1.2000000000000000e-01 3.0655823214780945e+01 3.4614707493148721e+01 1.8569903528641419e+01 1 0 0
32345 1 2 2.3999999999999999e-01 2.9096014420194976e+01 3.0844116808495968e+01 2.3937301089604489e+01 1 0 0
32346 1 4 -1.2000000000000000e-01 3.0091677530858330e+01 3.1035775137716964e+01 2.3012116598492003e+01 1 0 0
32365 1 4 -1.2000000000000000e-01 2.5441941254556401e+01 3.5815349074407507e+01 1.9397100349816416e+01 1 0 0
32362 1 4 -1.2000000000000000e-01 2.5445786578677097e+01 3.4683872462684313e+01 2.1963785026551683e+01 1 0 0
32358 1 4 -1.2000000000000000e-01 2.7342811827892245e+01 3.3988628139706591e+01 2.0181274485734516e+01 1 0 0
32353 1 4 -1.2000000000000000e-01 2.6822997286250132e+01 3.2289606526007603e+01 2.2554962972871692e+01 1 0 0
32351 1 2 2.3999999999999999e-01 2.7652240949603328e+01 3.3061336781857996e+01 2.3254995830113732e+01 1 0 0
32354 1 2 2.3999999999999999e-01 2.8385759338819700e+01 3.4012997185068144e+01 2.2248372766136793e+01 1 0 0
32357 1 2 2.3999999999999999e-01 2.7657795308332307e+01 3.4858185235203237e+01 2.1142974785986556e+01 1 0 0
32355 1 4 -1.2000000000000000e-01 2.9258792331218270e+01 3.3174730997460578e+01 2.1536103691754523e+01 1 0 0
32360 1 2 2.3999999999999999e-01 2.6367153887068135e+01 3.5629226407006513e+01 2.1627670393356855e+01 1 0 0
32356 1 4 -1.2000000000000000e-01 2.9117806418987218e+01 3.4829813313114492e+01 2.3061272784464951e+01 1 0 0
32359 1 4 -1.2000000000000000e-01 2.8599096330448546e+01 3.5746616318990057e+01 2.0797289939263280e+01 1 0 0
32361 1 4 -1.2000000000000000e-01 2.6663519737114221e+01 3.6348961435610526e+01 2.2697142133709381e+01 1 0 0
32363 1 2 2.3999999999999999e-01 2.5548300433862547e+01 3.6540830805324390e+01 2.0571249817242919e+01 1 0 0
32348 1 2 2.3999999999999999e-01 2.8480736371456999e+01 3.2248637575685343e+01 2.4308099051506485e+01 1 0 0
32352 1 4 -1.2000000000000000e-01 2.6898328768420473e+01 3.3893836417122813e+01 2.4007686654381263e+01 1 0 0
32398 1 4 -1.2000000000000000e-01 3.0622285314644209e+01 3.6351996697789993e+01 2.4442497891027877e+01 1 0 0
7791 1 4 -1.2000000000000000e-01 3.3793766121269542e+01 3.1149183736756033e+01 1.9420176343451317e+01 0 1 0
7790 1 2 2.3999999999999999e-01 3.4124224500758245e+01 3.1129634734959218e+01 2.0731792600724695e+01 0 1 0
7780 1 4 -1.2000000000000000e-01 3.4759479469165676e+01 3.5345876029186847e+01 1.9329391847374303e+01 0 1 0
7788 1 4 -1.2000000000000000e-01 3.4636625911067924e+01 3.2569864728940587e+01 2.2515885907631574e+01 0 1 0
7786 1 4 -1.2000000000000000e-01 3.2269469527822132e+01 3.3304190658944208e+01 2.1836720686517349e+01 0 1 0
7785 1 4 -1.2000000000000000e-01 3.2785839557499287e+01 3.3499630908690179e+01 1.9668615545920861e+01 0 1 0
7787 1 2 2.3999999999999999e-01 3.4420360363025814e+01 3.2642405637337170e+01 2.1134708011740081e+01 0 1 0
7789 1 4 -1.2000000000000000e-01 3.5577468363479227e+01 3.3008979061455356e+01 2.0503995840118225e+01 0 1 0
7784 1 2 2.3999999999999999e-01 3.3232441251631563e+01 3.3610002169021321e+01 2.0960561710230216e+01 0 1 0
7781 1 2 2.3999999999999999e-01 3.3553740239930931e+01 3.5114478219311337e+01 2.1264907435568983e+01 0 1 0
7783 1 4 -1.2000000000000000e-01 3.3682248961995079e+01 3.5258657783031033e+01 2.2608264005985671e+01 0 1 0
7778 1 2 2.3999999999999999e-01 3.4857016597771000e+01 3.5775540148556217e+01 2.0610704810734340e+01 0 1 0
7779 1 4 -1.2000000000000000e-01 3.5934804363798136e+01 3.5357129952425325e+01 2.1226245990918279e+01 0 1 0
7782 1 4 -1.2000000000000000e-01 3.2381265091741874e+01 3.5775829233484835e+01 2.0958951726533368e+01 0 1 0
175 1 4 -1.2000000000000000e-01 3.6806594296004555e+01 3.4008803202451809e+01 2.3123461586927881e+01 1 0 0
177 1 4 -1.2000000000000000e-01 3.7714931787876544e+01 3.1860882747600634e+01 2.3975295512198439e+01 1 0 0
172 1 4 -1.2000000000000000e-01 3.7989241371465397e+01 3.6286825251763176e+01 2.3026369376677533e+01 1 0 0
1516 1 4 -1.2000000000000000e-01 3.8593576717020625e+01 3.3992837601335090e+01 1.8802575157638977e+01 1 0 0
1523 1 2 2.3999999999999999e-01 4.1033926092107905e+01 3.5951195345956506e+01 1.9240602837919550e+01 1 0 0
1524 1 4 -1.2000000000000000e-01 4.1102646357943428e+01 3.4761280203972078e+01 1.9937817894706619e+01 1 0 0
174 1 4 -1.2000000000000000e-01 3.8862539695260189e+01 3.3792885509578987e+01 2.2545515028236160e+01 1 0 0
1536 1 4 -1.2000000000000000e-01 4.2771328327500761e+01 3.4962605706060096e+01 2.2095578568695903e+01 1 0 0
173 1 2 2.3999999999999999e-01 3.8065950422060716e+01 3.4051414508497501e+01 2.3620675555953451e+01 1 0 0
171 1 4 -1.2000000000000000e-01 3.9631750686884359e+01 3.5651766466676378e+01 2.4405744434366390e+01 1 0 0
181 1 4 -1.2000000000000000e-01 4.0440312638113980e+01 3.2105081793989449e+01 2.4185350443948661e+01 1 0 0
170 1 2 2.3999999999999999e-01 3.8302601440816005e+01 3.5466456161398050e+01 2.4098795144713655e+01 1 0 0
1525 1 4 -1.2000000000000000e-01 3.9822026504995286e+01 3.6466740614897610e+01 1.9471704837831151e+01 1 0 0
10033 1 4 -1.2000000000000000e-01 6.3938185677838755e-01 3.7313313975007482e+01 2.0963567305374127e+01 -1 0 0
10035 1 4 -1.2000000000000000e-01 1.4136038312072032e+00 3.8646974712890014e+01 1.8560481344705327e+01 -1 0 0
10039 1 4 -1.2000000000000000e-01 4.0332644282736361e+00 3.8501913311538466e+01 1.8766426125856704e+01 -1 0 0
10034 1 2 2.3999999999999999e-01 1.9755292024568603e+00 3.7493858675469795e+01 1.8996841248539599e+01 -1 0 0
10043 1 2 2.3999999999999999e-01 5.4313577271900355e+00 3.7089186800765070e+01 2.1138204669253042e+01 -1 0 0
10037 1 2 2.3999999999999999e-01 3.2769499018885422e+00 3.7861374393894849e+01 1.9715873778095808e+01 -1 0 0
14727 1 4 -1.2000000000000000e-01 1.0208170986277172e+00 4.0015372511322113e+01 2.2684268315955222e+01 0 1 0
14737 1 4 -1.2000000000000000e-01 2.8336512175101731e+00 4.1599724295364204e+01 2.1300003698790704e+01 0 1 0
10038 1 4 -1.2000000000000000e-01 2.9654923131337627e+00 3.8716267950019692e+01 2.0745023601674720e+01 -1 0 0
14730 1 4 -1.2000000000000000e-01 3.4169805104681399e+00 4.0479700509723052e+01 2.3642351728518314e+01 0 1 0
14726 1 2 2.3999999999999999e-01 1.1925453720694668e+00 4.0312146381663233e+01 2.4030113840946122e+01 0 1 0
14729 1 2 2.3999999999999999e-01 2.4222979623762977e+00 4.1238256507026257e+01 2.4199772621216081e+01 0 1 0
10044 1 4 -1.2000000000000000e-01 5.2605168473741371e+00 3.8257788968015781e+01 2.1848506763079037e+01 -1 0 0
14733 1 4 -1.2000000000000000e-01 3.8678819571081773e+00 4.2873011426623350e+01 2.3736214380668077e+01 0 1 0
14736 1 4 -1.2000000000000000e-01 9.1596524476217756e-01 4.2692500818693375e+01 2.1838549773160967e+01 0 1 0
14732 1 2 2.3999999999999999e-01 2.5675010750571050e+00 4.2618453311872145e+01 2.3481010891414439e+01 0 1 0
14735 1 2 2.3999999999999999e-01 2.2449890366259067e+00 4.2662417890289660e+01 2.1924995310603610e+01 0 1 0
14742 1 4 -1.2000000000000000e-01 4.4096254678473956e+00 4.2864221365124990e+01 1.9599973185792720e+01 0 1 0
8149 1 4 -1.2000000000000000e-01 1.0534995777076338e+01 4.2811087451050085e+01 1.8143181013440461e+01 0 1 0
10602 1 4 -1.2000000000000000e-01 8.9180215142253658e+00 3.7551938290944172e+01 1.9544077066427487e+01 -1 0 0
10045 1 4 -1.2000000000000000e-01 6.3449607660249425e+00 3.7288422932322327e+01 2.0099965914955945e+01 -1 0 0
10596 1 4 -1.2000000000000000e-01 1.0547170443908394e+01 3.9297114503779923e+01 2.0587742449246523e+01 -1 0 0
10598 1 2 2.3999999999999999e-01 1.1152082875477310e+01 3.7558003021735374e+01 1.8961782163844326e+01 -1 0 0
10597 1 4 -1.2000000000000000e-01 1.1429948741052719e+01 3.7447138568152596e+01 2.1302817824827216e+01 -1 0 0
10595 1 2 2.3999999999999999e-01 1.1501072489072541e+01 3.8340148856541454e+01 2.0288799218487060e+01 -1 0 0
9768 1 4 -1.2000000000000000e-01 9.2597164501124016e+00 4.2954585799798501e+01 2.3922689981335747e+01 -1 0 0
10588 1 4 -1.2000000000000000e-01 1.4955683474119660e+01 4.1482155388619439e+01 1.8780979975553027e+01 -1 0 0
10591 1 4 -1.2000000000000000e-01 1.2334985240520295e+01 4.1002446171536953e+01 1.9460413637613737e+01 -1 0 0
10578 1 4 -1.2000000000000000e-01 1.7383051819501009e+01 4.1535046964169190e+01 1.9947521948613215e+01 -1 0 0
10131 1 4 -1.2000000000000000e-01 1.6545873699062689e+01 3.8247596984714598e+01 2.4254711139352537e+01 -1 0 0
10593 1 4 -1.2000000000000000e-01 1.2805265534919748e+01 3.9629635591771851e+01 2.1829914520578974e+01 -1 0 0
10592 1 2 2.3999999999999999e-01 1.2921392709506121e+01 3.9043208080944403e+01 2.0589814907837443e+01 -1 0 0
10589 1 2 2.3999999999999999e-01 1.3336451717771686e+01 4.0121326994959915e+01 1.9576179730403780e+01 -1 0 0
10594 1 4 -1.2000000000000000e-01 1.3798611167494778e+01 3.8020198758939003e+01 2.0599804914628400e+01 -1 0 0
10586 1 2 2.3999999999999999e-01 1.4659241750989542e+01 4.0857040633790874e+01 1.9911335123860415e+01 -1 0 0
10587 1 4 -1.2000000000000000e-01 1.5594962817534050e+01 3.9917424466334211e+01 2.0015115523136682e+01 -1 0 0
10585 1 4 -1.2000000000000000e-01 1.4588380607356733e+01 4.1278251129018578e+01 2.2397442804377814e+01 -1 0 0
10583 1 2 2.3999999999999999e-01 1.4683614640749056e+01 4.1850624320098177e+01 2.1169065999918583e+01 -1 0 0
10572 1 4 -1.2000000000000000e-01 1.6632238928222417e+01 4.1556358117907870e+01 2.4105472355889123e+01 -1 0 0
10575 1 4 -1.2000000000000000e-01 1.6815258111009818e+01 4.0013473017146502e+01 2.2194165248729973e+01 -1 0 0
10574 1 2 2.3999999999999999e-01 1.7814896270084677e+01 4.0983096236366421e+01 2.2177883796780680e+01 -1 0 0
10577 1 2 2.3999999999999999e-01 1.7376006985499643e+01 4.2084746122129324e+01 2.1197527470370293e+01 -1 0 0
10584 1 4 -1.2000000000000000e-01 1.3559317245089517e+01 4.2609878974898464e+01 2.1046899499567179e+01 -1 0 0
10580 1 2 2.3999999999999999e-01 1.5947389619763261e+01 4.2742629133046933e+01 2.1235541841247539e+01 -1 0 0
10571 1 2 2.3999999999999999e-01 1.7944377540791915e+01 4.1391395167499994e+01 2.3714932879150339e+01 -1 0 0
10579 1 4 -1.2000000000000000e-01 1.8290870069117243e+01 4.3038735590441505e+01 2.1109071320497836e+01 -1 0 0
10569 1 4 -1.2000000000000000e-01 2.0074051649060067e+01 4.2569217425108903e+01 2.3616620076299910e+01 -1 0 0
10576 1 4 -1.2000000000000000e-01 1.8943733827387778e+01 4.0328409254517389e+01 2.1760455051964438e+01 -1 0 0
10573 1 4 -1.2000000000000000e-01 1.8470967832722671e+01 4.0310414524869323e+01 2.4398440374756060e+01 -1 0 0
15187 1 4 -1.2000000000000000e-01 2.4156527312311376e+01 4.2688809533518423e+01 2.3161902002986331e+01 0 1 0
10568 1 2 2.3999999999999999e-01 1.8815300808441137e+01 4.2660674865012489e+01 2.4093962515678502e+01 -1 0 0
32367 1 4 -1.2000000000000000e-01 2.5507163256117494e+01 3.8169547035955254e+01 1.8962223723046620e+01 1 0 0
32377 1 4 -1.2000000000000000e-01 2.8078536866715542e+01 3.9838689853839313e+01 1.8863605110727324e+01 1 0 0
32371 1 4 -1.2000000000000000e-01 2.4523297630154573e+01 3.9378681455896860e+01 2.1252126058603807e+01 1 0 0
32368 1 4 -1.2000000000000000e-01 2.7408945254338715e+01 3.7627494531336708e+01 1.9860179048330608e+01 1 0 0
32374 1 4 -1.2000000000000000e-01 2.5482867727466868e+01 4.0758174151501791e+01 1.9425451466751557e+01 1 0 0
32376 1 4 -1.2000000000000000e-01 2.8033257607008533e+01 4.1881471392332841e+01 1.9523699935252637e+01 1 0 0
32375 1 2 2.3999999999999999e-01 2.7781168311214593e+01 4.0666295534336655e+01 1.9978091971911041e+01 1 0 0
32373 1 4 -1.2000000000000000e-01 2.6152069561575214e+01 4.1357973018524440e+01 2.1384599370389612e+01 1 0 0
32366 1 2 2.3999999999999999e-01 2.6109496897044117e+01 3.7881761888161130e+01 2.0119333086643199e+01 1 0 0
32372 1 2 2.3999999999999999e-01 2.6330219738304461e+01 4.0473353918094496e+01 2.0443137870167003e+01 1 0 0
32369 1 2 2.3999999999999999e-01 2.5876167622192174e+01 3.9107932676071762e+01 2.1081283683375577e+01 1 0 0
32370 1 4 -1.2000000000000000e-01 2.6354139186157852e+01 3.8779461853355613e+01 2.2235584816946904e+01 1 0 0
32380 1 4 -1.2000000000000000e-01 2.8833674741421802e+01 3.9134583047149967e+01 2.1488457937990560e+01 1 0 0
32378 1 2 2.3999999999999999e-01 2.8924673864876969e+01 4.0384286578970773e+01 2.1064833484885487e+01 1 0 0
32381 1 2 2.3999999999999999e-01 2.8836596629428410e+01 4.1315413618019612e+01 2.2354608908985451e+01 1 0 0
32383 1 4 -1.2000000000000000e-01 2.8428564058490263e+01 4.2527096461209226e+01 2.1901445007025821e+01 1 0 0
32382 1 4 -1.2000000000000000e-01 2.7905205770395437e+01 4.0796510386893793e+01 2.3228083801125372e+01 1 0 0
32391 1 4 -1.2000000000000000e-01 2.9021406850685526e+01 3.8548123418790887e+01 2.4124685286673319e+01 1 0 0
32379 1 4 -1.2000000000000000e-01 3.0156038642873717e+01 4.0538065846431010e+01 2.0445831156428930e+01 1 0 0
32384 1 2 2.3999999999999999e-01 3.0123084578774684e+01 4.1429469177845156e+01 2.3223118543445533e+01 1 0 0
32385 1 4 -1.2000000000000000e-01 2.9750137540289305e+01 4.2312236118769057e+01 2.4258182555895321e+01 1 0 0
7774 1 4 -1.2000000000000000e-01 3.5865994030769052e+01 3.7377889120032819e+01 1.8470764585346746e+01 0 1 0
7775 1 2 2.3999999999999999e-01 3.4926077432193196e+01 3.7357246349507406e+01 2.0634302768829627e+01 0 1 0
7777 1 4 -1.2000000000000000e-01 3.5269395840075077e+01 3.7548346187023505e+01 2.1926270733119136e+01 0 1 0
7776 1 4 -1.2000000000000000e-01 3.3757475961298788e+01 3.7941487737539880e+01 2.0178679529569937e+01 0 1 0
32387 1 2 2.3999999999999999e-01 3.0825733995408406e+01 4.0257208683844404e+01 2.3864787328477437e+01 1 0 0
32389 1 4 -1.2000000000000000e-01 3.1365597152685261e+01 3.9575946147319691e+01 2.2851970558400126e+01 1 0 0
7772 1 2 2.3999999999999999e-01 3.6061576481149167e+01 3.7991721704858847e+01 1.9699430750538014e+01 0 1 0
7771 1 4 -1.2000000000000000e-01 3.4895022598585676e+01 3.9958700516263882e+01 1.9310869522166847e+01 0 1 0
7764 1 4 -1.2000000000000000e-01 3.5530475717537655e+01 4.2176096046070221e+01 2.0862151158830184e+01 0 1 0
7769 1 2 2.3999999999999999e-01 3.6090934458380204e+01 3.9532971530717880e+01 1.9669285819236848e+01 0 1 0
7767 1 4 -1.2000000000000000e-01 3.5753449838982014e+01 4.0096421052363468e+01 2.1958366755696357e+01 0 1 0
7766 1 2 2.3999999999999999e-01 3.6651965813958427e+01 4.0197956233312475e+01 2.0962334629787723e+01 0 1 0
32386 1 4 -1.2000000000000000e-01 3.0925240228599399e+01 4.2200655930546937e+01 2.2502008904819117e+01 1 0 0
7763 1 2 2.3999999999999999e-01 3.6798899730862999e+01 4.1763793209706705e+01 2.0902423387664076e+01 0 1 0
32388 1 4 -1.2000000000000000e-01 3.1917572722946936e+01 4.0682605964828525e+01 2.4568040052869428e+01 1 0 0
7765 1 4 -1.2000000000000000e-01 3.7322122715521438e+01 4.2198090013881369e+01 2.2053054302078429e+01 0 1 0
7754 1 2 2.3999999999999999e-01 4.0075076467403349e+01 4.2593511592036613e+01 1.8595775571992309e+01 0 1 0
7751 1 2 2.3999999999999999e-01 4.1594171716341734e+01 4.2090918128260604e+01 1.8464938988252545e+01 0 1 0
7752 1 4 -1.2000000000000000e-01 4.1568289622591244e+01 4.0759932171303355e+01 1.8609985837262766e+01 0 1 0
7761 1 4 -1.2000000000000000e-01 3.7119902225593670e+01 4.2280191535760004e+01 1.8546416207093813e+01 0 1 0
7773 1 4 -1.2000000000000000e-01 3.7250133368077577e+01 3.7571273924714028e+01 2.0189602153819976e+01 0 1 0
7770 1 4 -1.2000000000000000e-01 3.6960869004368526e+01 3.9839305674582825e+01 1.8692195934904682e+01 0 1 0
7748 1 2 2.3999999999999999e-01 4.2627166035669639e+01 4.2723190256767147e+01 1.9404912981059017e+01 0 1 0
1528 1 4 -1.2000000000000000e-01 4.1557911797033213e+01 3.8272655481206620e+01 1.9307797480101176e+01 1 0 0
1526 1 2 2.3999999999999999e-01 4.1917758247690600e+01 3.7029662974772350e+01 1.9908322889379310e+01 1 0 0
7760 1 2 2.3999999999999999e-01 3.7720697438862885e+01 4.2428882274925279e+01 1.9781114797305957e+01 0 1 0
7768 1 4 -1.2000000000000000e-01 3.7749529372931647e+01 3.9567668873734725e+01 2.1486208837269363e+01 0 1 0
1527 1 4 -1.2000000000000000e-01 4.1655130402397575e+01 3.7135120106981034e+01 2.1185298190125778e+01 1 0 0
7759 1 4 -1.2000000000000000e-01 3.9357021288409541e+01 4.0592051375283454e+01 1.9836309945504588e+01 0 1 0
7757 1 2 2.3999999999999999e-01 3.9222744264139763e+01 4.1954562022302810e+01 1.9797464196430703e+01 0 1 0
156 1 4 -1.2000000000000000e-01 3.7234357290414863e+01 4.0445422883425216e+01 2.4063476350732930e+01 1 0 0
1570 1 4 -1.2000000000000000e-01 4.2576265592456387e+01 4.2010093240667345e+01 2.4345011866465295e+01 1 0 0
7758 1 4 -1.2000000000000000e-01 3.9695937595374126e+01 4.2333772963200957e+01 2.0994674095837226e+01 0 1 0
7750 1 4 -1.2000000000000000e-01 4.2099304184203795e+01 4.2373275418771584e+01 2.0642998381432022e+01 0 1 0
44449 1617 6 4.2380000000000001e-01 3.9079912795258764e+01 3.8532660495304107e+01 6.4386012309183002e+01 0 0 0
12100 1 4 -1.2000000000000000e-01 3.8538872241143979e-01 6.3655078852405322e-01 2.8081635310144005e+01 0 0 0
12267 1 4 -1.2000000000000000e-01 4.7477630426653219e+00 8.6857316424716802e-01 2.4653613131195780e+01 0 0 0
22605 1 4 -1.2000000000000000e-01 4.3096727568590978e+01 4.0412175496551768e+01 1.0565420226806875e+01 2 2 0
12269 1 2 2.3999999999999999e-01 3.5584519845523594e+00 2.8016544459444690e+00 2.4932363302145589e+01 0 0 0
12276 1 4 -1.2000000000000000e-01 1.1285835755557625e+00 4.2708122510871238e+00 2.5546503895833187e+01 0 0 0
12266 1 2 2.3999999999999999e-01 4.9314193936007991e+00 2.1144382106603090e+00 2.5071270943150044e+01 0 0 0
12273 1 4 -1.2000000000000000e-01 4.5643151782512739e+00 5.0562772626927925e+00 2.4707620809805068e+01 0 0 0
12098 1 2 2.3999999999999999e-01 1.1774451555657035e+00 9.3317929712898595e-01 2.9148208118279001e+01 0 0 0
12275 1 2 2.3999999999999999e-01 2.1407675896541027e+00 5.0061330083205373e+00 2.4889225851862502e+01 0 0 0
12270 1 4 -1.2000000000000000e-01 2.6709848997291132e+00 2.0579843821083466e+00 2.5658801754883505e+01 0 0 0
12272 1 2 2.3999999999999999e-01 3.4739069419360113e+00 4.3457235254382285e+00 2.5280830119129348e+01 0 0 0
12265 1 4 -1.2000000000000000e-01 4.7412779588411036e+00 1.9562203480969105e+00 2.7406386251204037e+01 0 0 0
12263 1 2 2.3999999999999999e-01 5.6944560402422528e+00 2.1476509387937615e+00 2.6491486179508485e+01 0 0 0
12274 1 4 -1.2000000000000000e-01 3.5755332676789382e+00 4.4312347213912906e+00 2.6590597749386038e+01 0 0 0
12099 1 4 -1.2000000000000000e-01 2.4175650776224806e+00 7.5993381149221750e-01 2.8783198328820298e+01 0 0 0
12082 1 4 -1.2000000000000000e-01 4.8357292867229829e+00 4.8838269653294279e+00 3.0318185050321123e+01 0 0 0
12096 1 4 -1.2000000000000000e-01 1.5550422997475071e+00 3.1390096639062635e+00 2.8465781443240484e+01 0 0 0
12283 1 4 -1.2000000000000000e-01 1.0693751002564669e+00 5.9229444299525671e+00 2.7337391827219484e+01 0 0 0
12094 1 4 -1.2000000000000000e-01 2.9669060903495206e+00 2.6768122151736886e+00 3.0643156420860855e+01 0 0 0
12095 1 2 2.3999999999999999e-01 9.6758844261014343e-01 2.4175501027615294e+00 2.9479782093091547e+01 0 0 0
12090 1 4 -1.2000000000000000e-01 2.0053413872125634e+00 5.2149085262320360e+00 2.9840529895227739e+01 0 0 0
12264 1 4 -1.2000000000000000e-01 6.3092622395530356e+00 3.3142595724641049e+00 2.6639272707034056e+01 0 0 0
12256 1 4 -1.2000000000000000e-01 6.4212997599296591e+00 2.3963429893403552e+00 2.9544717671161209e+01 0 0 0
12257 1 2 2.3999999999999999e-01 7.0570907758322994e+00 5.5041665071622359e-01 2.8246032624436832e+01 0 0 0
10844 1 2 2.3999999999999999e-01 1.1314588971132100e+01 7.1901427734310142e-01 2.4690616255504295e+01 -1 0 0
10851 1 4 -1.2000000000000000e-01 1.0503924777277845e+01 3.6872989257539239e+00 2.4839883286308361e+01 -1 0 0
10846 1 4 -1.2000000000000000e-01 1.0446300891097236e+01 9.2121745398990529e-01 2.5693119240007039e+01 -1 0 0
12254 1 2 2.3999999999999999e-01 7.4866036536860312e+00 1.5559116011500034e+00 2.9277574052804454e+01 0 0 0
12255 1 4 -1.2000000000000000e-01 8.5255341167074636e+00 2.2302447210489387e+00 2.8696267649372267e+01 0 0 0
14415 1 4 -1.2000000000000000e-01 1.1882837091212124e+01 1.6055906084910214e+00 2.9583075707140171e+01 0 1 0
14416 1 4 -1.2000000000000000e-01 1.1964138973643223e+01 3.6152349274921605e+00 2.8926150463999498e+01 0 1 0
12262 1 4 -1.2000000000000000e-01 7.9045049631022000e+00 1.6283618618452034e+00 2.6187013166502517e+01 0 0 0
12260 1 2 2.3999999999999999e-01 6.8141042693531340e+00 1.0917340419303816e+00 2.6786806547528546e+01 0 0 0
12252 1 4 -1.2000000000000000e-01 9.3036894325748669e+00 5.5428650690383652e-01 3.0542723122510328e+01 0 0 0
10857 1 4 -1.2000000000000000e-01 1.1932508915716046e+01 5.4661065576739087e+00 2.6414680442484240e+01 -1 0 0
14419 1 4 -1.2000000000000000e-01 1.0268192262862327e+01 3.3107549307346091e+00 3.0851837748565387e+01 0 1 0
10793 1 2 2.3999999999999999e-01 1.7031939643508185e+01 1.1415404876893374e+00 2.4858623271077249e+01 -1 0 0
14414 1 2 2.3999999999999999e-01 1.2370667504694461e+01 2.8009964846561242e+00 2.9948424635652394e+01 0 1 0
10855 1 4 -1.2000000000000000e-01 1.2652490387163859e+01 2.8764557175356353e+00 2.6273950601954606e+01 -1 0 0
10845 1 4 -1.2000000000000000e-01 1.2499496427927458e+01 6.8823025850581443e-01 2.5302873773217112e+01 -1 0 0
14412 1 4 -1.2000000000000000e-01 1.4268747601784176e+01 2.2085552205794725e+00 2.8857630565573555e+01 0 1 0
14411 1 2 2.3999999999999999e-01 1.3948919978402992e+01 2.6819786436522581e+00 3.0019590688884175e+01 0 1 0
10794 1 4 -1.2000000000000000e-01 1.8143767504881179e+01 1.8369182547871667e+00 2.4626631920487149e+01 -1 0 0
10795 1 4 -1.2000000000000000e-01 1.6294289582858649e+01 2.0002914945875117e+00 2.5557668657525419e+01 -1 0 0
10853 1 2 2.3999999999999999e-01 1.2763250299574230e+01 3.5322415858640932e+00 2.5161014801699586e+01 -1 0 0
10860 1 4 -1.2000000000000000e-01 1.5430805623314285e+01 4.8874775230534935e+00 2.5698780536604328e+01 -1 0 0
10861 1 4 -1.2000000000000000e-01 1.4290420077740887e+01 4.7901540913713383e+00 2.7541576677379275e+01 -1 0 0
14413 1 4 -1.2000000000000000e-01 1.4509107430446869e+01 3.9181440482186836e+00 3.0162974686038012e+01 0 1 0
10856 1 2 2.3999999999999999e-01 1.2948564721954030e+01 5.0271117347825598e+00 2.5659159466578217e+01 -1 0 0
10870 1 4 -1.2000000000000000e-01 1.6573428544927662e+01 5.2328967878531669e+00 2.8299591868622255e+01 -1 0 0
10859 1 2 2.3999999999999999e-01 1.4307993805115990e+01 5.3859087096627460e+00 2.6355429182870907e+01 -1 0 0
10872 1 4 -1.2000000000000000e-01 1.8616036230838695e+01 6.3071771622844475e+00 2.9677606620097496e+01 -1 0 0
10792 1 4 -1.2000000000000000e-01 1.7690435481944522e+01 6.0058887147293516e-01 2.6971405051657882e+01 -1 0 0
11022 1 4 -1.2000000000000000e-01 2.2402808939951868e+01 1.7171841651333404e-02 2.9023817220601572e+01 -1 0 0
11029 1 4 -1.2000000000000000e-01 1.9505540601996199e+01 2.6921197681446589e+00 3.0353153237891792e+01 -1 0 0
11035 1 4 -1.2000000000000000e-01 1.9603793640796923e+01 4.0248484382967851e+00 2.8138377085816064e+01 -1 0 0
11034 1 4 -1.2000000000000000e-01 2.1145241628022077e+01 5.0682706700861893e+00 2.9481439761176169e+01 -1 0 0
11031 1 4 -1.2000000000000000e-01 2.0774517242822721e+01 1.9754138584165655e+00 2.7987082837654103e+01 -1 0 0
11042 1 2 2.3999999999999999e-01 2.2410125273726312e+01 5.0336996799840223e+00 2.4760932443373200e+01 -1 0 0
11040 1 4 -1.2000000000000000e-01 2.0699682191865541e+01 3.5226873671750760e+00 2.5493572634098729e+01 -1 0 0
11039 1 2 2.3999999999999999e-01 2.1855432235820057e+01 4.1506287044893106e+00 2.5930020719828896e+01 -1 0 0
11041 1 4 -1.2000000000000000e-01 2.2757287905374596e+01 3.1375843427883279e+00 2.6237511699228985e+01 -1 0 0
11036 1 2 2.3999999999999999e-01 2.1670225682606279e+01 4.9038036989692504e+00 2.7274572974404744e+01 -1 0 0
11037 1 4 -1.2000000000000000e-01 2.2985329955519727e+01 5.1263876343158845e+00 2.7581031302686604e+01 -1 0 0
11043 1 4 -1.2000000000000000e-01 2.3639249800839814e+01 5.4195990591496246e+00 2.5032049714738456e+01 -1 0 0
11033 1 2 2.3999999999999999e-01 2.0973243990880189e+01 4.1348642549929080e+00 2.8471493876482100e+01 -1 0 0
11030 1 2 2.3999999999999999e-01 2.1356290218219453e+01 2.7598058281932465e+00 2.8943467131760013e+01 -1 0 0
11032 1 4 -1.2000000000000000e-01 2.2733925309113637e+01 2.7281126882113385e+00 2.8920845921589720e+01 -1 0 0
11027 1 2 2.3999999999999999e-01 2.0840055887890006e+01 2.2767644884356830e+00 3.0366524081394619e+01 -1 0 0
11024 1 2 2.3999999999999999e-01 2.0738251190337767e+01 7.1512729297559574e-01 3.0627754930227262e+01 -1 0 0
11021 1 2 2.3999999999999999e-01 2.2123712251694663e+01 2.2993901059965072e-02 3.0347083866824388e+01 -1 0 0
11026 1 4 -1.2000000000000000e-01 1.9756750096422849e+01 1.0390479345424809e-01 2.9816728121147104e+01 -1 0 0
10919 1 2 2.3999999999999999e-01 2.6573824337763909e+01 1.3809862570650209e+00 2.9306532730391954e+01 -1 0 0
10922 1 2 2.3999999999999999e-01 2.7413812032276560e+01 7.8644780018042448e-01 2.8186579901838954e+01 -1 0 0
10920 1 4 -1.2000000000000000e-01 2.5236811549529325e+01 1.1686997352317645e+00 2.9083275721183593e+01 -1 0 0
10923 1 4 -1.2000000000000000e-01 2.8784163863478032e+01 9.6967996868153206e-01 2.8328514590926652e+01 -1 0 0
10924 1 4 -1.2000000000000000e-01 2.7148115150943767e+01 1.3747982758909785e+00 2.6984142022030873e+01 -1 0 0
10917 1 4 -1.2000000000000000e-01 2.5927776075488360e+01 3.4529542633869563e+00 2.8222645363691289e+01 -1 0 0
10908 1 4 -1.2000000000000000e-01 2.5659869382662613e+01 5.8076488678116887e+00 2.9609678930655978e+01 -1 0 0
10906 1 4 -1.2000000000000000e-01 2.6544027444938994e+01 5.8154381565910800e+00 2.7143217733679268e+01 -1 0 0
10915 1 4 -1.2000000000000000e-01 2.8515646486540994e+01 3.7420581655721294e+00 2.7950389211410869e+01 -1 0 0
1141 1 4 -1.2000000000000000e-01 2.9947165541530417e+01 4.6040936084610982e+00 2.5300752172403406e+01 1 0 0
10916 1 2 2.3999999999999999e-01 2.6576546606838704e+01 2.9337055093651507e+00 2.9259836579307649e+01 -1 0 0
10913 1 2 2.3999999999999999e-01 2.7978465619647466e+01 3.6868814688928957e+00 2.9219602115426920e+01 -1 0 0
10912 1 4 -1.2000000000000000e-01 2.9279094796581198e+01 5.6463130501331573e+00 2.9696457630857495e+01 -1 0 0
10921 1 4 -1.2000000000000000e-01 2.7071156642552140e+01 9.8464866226724646e-01 3.0557213308977239e+01 -1 0 0
10918 1 4 -1.2000000000000000e-01 2.5943461332533886e+01 3.3611338426388584e+00 3.0421226020608874e+01 -1 0 0
10910 1 2 2.3999999999999999e-01 2.7956531085720872e+01 5.1380094423988369e+00 2.9815973260126210e+01 -1 0 0
10914 1 4 -1.2000000000000000e-01 2.8789741275424401e+01 2.9550129271306127e+00 3.0022628054659130e+01 -1 0 0
32679 1 4 -1.2000000000000000e-01 3.4558683294742501e+01 4.0701554875098955e-01 2.5149934337930219e+01 1 0 0
32670 1 4 -1.2000000000000000e-01 3.1179588748182681e+01 2.5611002133271983e+00 2.8216538500957235e+01 1 0 0
32665 1 4 -1.2000000000000000e-01 3.1724641792848477e+01 5.1009839811420683e+00 2.8249533620271574e+01 1 0 0
32682 1 4 -1.2000000000000000e-01 3.5127880007110079e+01 3.9600345276378621e+00 2.4544491667397036e+01 1 0 0
32673 1 4 -1.2000000000000000e-01 3.2739937589274099e+01 3.3903155262707658e+00 2.6221152130783715e+01 1 0 0
32678 1 2 2.3999999999999999e-01 3.5042779417746864e+01 1.6411613720727083e+00 2.5410520773436122e+01 1 0 0
32675 1 2 2.3999999999999999e-01 3.4522715975225942e+01 2.0376709661639438e+00 2.6799110296170500e+01 1 0 0
32677 1 4 -1.2000000000000000e-01 3.5255566624181760e+01 3.1256796731828889e+00 2.7211545774750270e+01 1 0 0
32672 1 2 2.3999999999999999e-01 3.3017434614396727e+01 2.2515544417052356e+00 2.6917544817853628e+01 1 0 0
32664 1 4 -1.2000000000000000e-01 3.3928198697894636e+01 5.1592580243594872e+00 2.8134070085914384e+01 1 0 0
32669 1 2 2.3999999999999999e-01 3.2517409081739714e+01 2.3870216774603477e+00 2.8422636298759194e+01 1 0 0
32663 1 2 2.3999999999999999e-01 3.2838942417092419e+01 4.9240046026109097e+00 2.8975623993787330e+01 1 0 0
32671 1 4 -1.2000000000000000e-01 3.2631872648880396e+01 1.1123629402744946e+00 2.9012476306543679e+01 1 0 0
32676 1 4 -1.2000000000000000e-01 3.4802770576857142e+01 1.0097034906854576e+00 2.7589551177115755e+01 1 0 0
32674 1 4 -1.2000000000000000e-01 3.2345486615715359e+01 1.2149488504289743e+00 2.6309339717557094e+01 1 0 0
32666 1 2 2.3999999999999999e-01 3.2935110101141156e+01 3.4286334120579873e+00 2.9464638370371652e+01 1 0 0
32668 1 4 -1.2000000000000000e-01 3.4203617093496938e+01 3.1530155469597343e+00 2.9776595420281474e+01 1 0 0
32680 1 4 -1.2000000000000000e-01 3.6446714109668925e+01 1.5392820855609790e+00 2.5592523057681429e+01 1 0 0
1134 1 4 -1.2000000000000000e-01 3.1712896428000846e+01 6.3322166345016591e+00 2.6065471233535114e+01 1 0 0
32660 1 2 2.3999999999999999e-01 3.2898960055295881e+01 6.0263728870462057e+00 3.0134928321785544e+01 1 0 0
16756 1 4 -1.2000000000000000e-01 4.1496726479754194e+01 2.2791334747322272e+00 2.4670874940951286e+01 0 1 0
16743 1 4 -1.2000000000000000e-01 3.7965095126390423e+01 3.6390517789299830e+00 2.8338244070482329e+01 0 1 0
16746 1 4 -1.2000000000000000e-01 3.9473668468074699e+01 2.1318458113371141e+00 2.6737919471376628e+01 0 1 0
16745 1 2 2.3999999999999999e-01 3.9858524071989699e+01 3.4290500122450558e+00 2.7025940757605447e+01 0 1 0
16742 1 2 2.3999999999999999e-01 3.9314289821319299e+01 3.7365705436878085e+00 2.8407852906511113e+01 0 1 0
16748 1 2 2.3999999999999999e-01 3.9517936017755318e+01 4.4176328885994218e+00 2.5814186265531429e+01 0 1 0
16750 1 4 -1.2000000000000000e-01 3.8137780085526309e+01 4.6788312674149299e+00 2.5900728020272869e+01 0 1 0
16749 1 4 -1.2000000000000000e-01 4.0084923047399869e+01 5.6245198874330535e+00 2.5853211128984004e+01 0 1 0
16739 1 2 2.3999999999999999e-01 3.9724162066016795e+01 5.1436503200483195e+00 2.8963539210659388e+01 0 1 0
16747 1 4 -1.2000000000000000e-01 4.1211112926713483e+01 3.3432861106297835e+00 2.7046646438842615e+01 0 1 0
16740 1 4 -1.2000000000000000e-01 4.1109962935280628e+01 5.3323749877440010e+00 2.8905365401293643e+01 0 1 0
16744 1 4 -1.2000000000000000e-01 3.9773644772122317e+01 2.8202918228011353e+00 2.9300253307764120e+01 0 1 0
16736 1 2 2.3999999999999999e-01 3.9244768724890690e+01 5.5574131957379729e+00 3.0459911159320495e+01 0 1 0
16738 1 4 -1.2000000000000000e-01 3.7916595162958217e+01 5.4607095441592728e+00 3.0557044240114742e+01 0 1 0
16741 1 4 -1.2000000000000000e-01 3.9089426408761341e+01 6.0727388666720206e+00 2.8191941593698903e+01 0 1 0
2371 1 4 -1.2000000000000000e-01 4.2477126380997746e+01 5.0328170721509946e-01 2.9793499110469210e+01 1 1 0
2370 1 4 -1.2000000000000000e-01 4.1530324729138286e+01 6.2307983224214891e-01 2.7926241225033028e+01 1 1 0
2369 1 2 2.3999999999999999e-01 4.2710548278830032e+01 2.7976528054581856e-01 2.8458735098243366e+01 1 1 0
16759 1 4 -1.2000000000000000e-01 4.2420950810409408e+01 4.6730087934574476e+00 2.5233622193758524e+01 0 1 0
12280 1 4 -1.2000000000000000e-01 2.7875640166170457e+00 7.2664940080577383e+00 2.4592181284735158e+01 0 0 0
12279 1 4 -1.2000000000000000e-01 7.2106446149810077e-01 6.8100099773846816e+00 2.4749510053737904e+01 0 0 0
12278 1 2 2.3999999999999999e-01 1.8830174174178678e+00 6.4965962803559840e+00 2.5277895874125718e+01 0 0 0
12282 1 4 -1.2000000000000000e-01 3.0224033625321818e+00 6.8826985070223516e+00 2.7346277950769895e+01 0 0 0
12281 1 2 2.3999999999999999e-01 1.7667342559088144e+00 6.8984672760984553e+00 2.6781696118186129e+01 0 0 0
12291 1 4 -1.2000000000000000e-01 9.6238365132832349e-01 1.1906035414291958e+01 2.6237214500170740e+01 0 0 0
12290 1 2 2.3999999999999999e-01 7.0075424213827309e-01 1.0819060830410640e+01 2.7102100571952764e+01 0 0 0
12285 1 4 -1.2000000000000000e-01 1.0853566157881025e+00 8.3239830103368586e+00 2.8520520965366472e+01 0 0 0
12284 1 2 2.3999999999999999e-01 9.5701614732212115e-01 8.1818228481402677e+00 2.7181533647222167e+01 0 0 0
12287 1 2 2.3999999999999999e-01 1.2471650315919132e+00 9.5377795182735792e+00 2.6484625312463230e+01 0 0 0
12292 1 4 -1.2000000000000000e-01 1.4256171206004589e+00 1.1098968643445691e+01 2.8196369227168571e+01 0 0 0
12289 1 4 -1.2000000000000000e-01 2.5357320301503163e+00 9.7268507782117730e+00 2.6534454876805288e+01 0 0 0
12067 1 4 -1.2000000000000000e-01 5.6362629127497419e+00 9.7526258279503910e+00 2.7847833234849460e+01 0 0 0
12076 1 4 -1.2000000000000000e-01 5.7645280044914822e+00 6.8394167124488527e+00 2.9168322217227992e+01 0 0 0
12288 1 4 -1.2000000000000000e-01 8.4361774107555154e-01 9.4406224150794671e+00 2.5206622369037479e+01 0 0 0
12060 1 4 -1.2000000000000000e-01 6.0324880495847699e+00 1.1125191265437739e+01 2.5678023638499500e+01 0 0 0
12072 1 4 -1.2000000000000000e-01 5.3075310026634837e+00 9.5359626540085927e+00 3.0438291107510189e+01 0 0 0
12074 1 2 2.3999999999999999e-01 6.1780443857686134e+00 7.2751134934777308e+00 3.0388241304355631e+01 0 0 0
12057 1 4 -1.2000000000000000e-01 6.4225358635011069e+00 8.8505480879666596e+00 2.4995924304069600e+01 0 0 0
12056 1 2 2.3999999999999999e-01 7.4680138095347939e+00 9.6861106343353978e+00 2.4674056215704315e+01 0 0 0
12053 1 2 2.3999999999999999e-01 8.7574058209308561e+00 8.8729224182661195e+00 2.4499790779985918e+01 0 0 0
12052 1 4 -1.2000000000000000e-01 1.0312427624117326e+01 1.0639631160693474e+01 2.4961075094002748e+01 0 0 0
12061 1 4 -1.2000000000000000e-01 7.9401749014688328e+00 1.2077478656991707e+01 2.5110908270923293e+01 0 0 0
12059 1 2 2.3999999999999999e-01 7.3546313212683696e+00 1.0914748539255692e+01 2.5671129092466700e+01 0 0 0
12069 1 4 -1.2000000000000000e-01 7.7858250934248092e+00 1.0673574472624873e+01 2.9885863578917757e+01 0 0 0
12065 1 2 2.3999999999999999e-01 6.9762690443276281e+00 9.5055668265264170e+00 2.7891728368726266e+01 0 0 0
12068 1 2 2.3999999999999999e-01 7.5171372165681998e+00 9.4479464994527778e+00 2.9389193781770533e+01 0 0 0
12054 1 4 -1.2000000000000000e-01 9.0557531517883501e+00 8.1535998232754281e+00 2.5609060429730015e+01 0 0 0
12066 1 4 -1.2000000000000000e-01 7.1632222628459399e+00 8.3165459734288270e+00 2.7320038965342938e+01 0 0 0
12062 1 2 2.3999999999999999e-01 7.7079839596343511e+00 1.0669157260152039e+01 2.7137948818066626e+01 0 0 0
12070 1 4 -1.2000000000000000e-01 8.6980667229550654e+00 8.7110750539832722e+00 2.9407993984914789e+01 0 0 0
12064 1 4 -1.2000000000000000e-01 9.0310788510811459e+00 1.0456943704254726e+01 2.7372077819104359e+01 0 0 0
11904 1 4 -1.2000000000000000e-01 1.0794423820301619e+01 1.1303149943873192e+01 2.8968250211337430e+01 0 0 0
12048 1 4 -1.2000000000000000e-01 1.1550931460672862e+01 8.3940227685552582e+00 2.5141780389140457e+01 0 0 0
12063 1 4 -1.2000000000000000e-01 7.3394082701382484e+00 1.1846864676778626e+01 2.7759503705995357e+01 0 0 0
12071 1 2 2.3999999999999999e-01 6.4733606212895936e+00 8.8130758571068490e+00 3.0412557728569443e+01 0 0 0
12036 1 4 -1.2000000000000000e-01 1.5709859575669640e+01 1.0273461479359668e+01 2.4619068423876151e+01 0 0 0
12043 1 4 -1.2000000000000000e-01 1.3133026511491897e+01 1.0621147430775300e+01 2.5151629980304932e+01 0 0 0
10864 1 4 -1.2000000000000000e-01 1.5355194694706816e+01 7.3721163087968202e+00 2.5566397222282809e+01 -1 0 0
10868 1 2 2.3999999999999999e-01 1.6707183061902708e+01 6.5491357074285341e+00 2.8189836052646168e+01 -1 0 0
10862 1 2 2.3999999999999999e-01 1.4622961981584442e+01 6.8993365434482499e+00 2.6608060003722869e+01 -1 0 0
10869 1 4 -1.2000000000000000e-01 1.7582355378785355e+01 6.8548447710122531e+00 2.7190899680198712e+01 -1 0 0
10866 1 4 -1.2000000000000000e-01 1.4448022962266378e+01 6.8393666729351938e+00 2.8942818380595529e+01 -1 0 0
10865 1 2 2.3999999999999999e-01 1.5321047488117202e+01 7.2327050062039415e+00 2.7960697687481947e+01 -1 0 0
10863 1 4 -1.2000000000000000e-01 1.3434710388421699e+01 7.6216263637718527e+00 2.6629844637164691e+01 -1 0 0
10867 1 4 -1.2000000000000000e-01 1.5427992737129500e+01 8.5785198568084162e+00 2.8031825358661504e+01 -1 0 0
10871 1 2 2.3999999999999999e-01 1.7417012860561719e+01 6.9897392737375057e+00 2.9521316437575020e+01 -1 0 0
10874 1 2 2.3999999999999999e-01 1.7702846920843822e+01 8.4319721169537409e+00 2.9854481821809809e+01 -1 0 0
10878 1 4 -1.2000000000000000e-01 1.7745945284363607e+01 9.8911915241327080e+00 2.7979672954628494e+01 -1 0 0
10876 1 4 -1.2000000000000000e-01 1.6693394743950542e+01 9.0741138337450220e+00 3.0280881326143341e+01 -1 0 0
12031 1 4 -1.2000000000000000e-01 1.8242481874226709e+01 1.0951966727244256e+01 2.4954598158811258e+01 0 0 0
11906 1 2 2.3999999999999999e-01 1.2941610932598673e+01 1.2337160372301476e+01 2.9378883158086573e+01 0 0 0
11907 1 4 -1.2000000000000000e-01 1.3257594907416699e+01 1.1913517885150233e+01 2.8130201029333620e+01 0 0 0
11908 1 4 -1.2000000000000000e-01 1.3207975988868458e+01 1.1360508162974861e+01 3.0295246852879743e+01 0 0 0
11914 1 4 -1.2000000000000000e-01 1.5724455185656478e+01 1.2269551828797105e+01 3.0662354485238783e+01 0 0 0
11044 1 4 -1.2000000000000000e-01 2.1568775145916330e+01 6.1256198510760633e+00 2.4811062737470589e+01 -1 0 0
11038 1 4 -1.2000000000000000e-01 2.1085762807693438e+01 6.1195263271308349e+00 2.7269976470126799e+01 -1 0 0
10877 1 2 2.3999999999999999e-01 1.8533261097598594e+01 9.2617136699248839e+00 2.8858947908378333e+01 -1 0 0
10885 1 4 -1.2000000000000000e-01 1.9089870796741558e+01 1.2326087091905922e+01 2.8022063714165629e+01 -1 0 0
10880 1 2 2.3999999999999999e-01 1.9347286702858415e+01 1.0376245251303256e+01 2.9498377993595881e+01 -1 0 0
10879 1 4 -1.2000000000000000e-01 1.9338041409824474e+01 8.4087422225204875e+00 2.8216938013105100e+01 -1 0 0
10887 1 4 -1.2000000000000000e-01 2.1530581621517367e+01 1.2415216479077587e+01 2.7161224209277023e+01 -1 0 0
10888 1 4 -1.2000000000000000e-01 2.0402909590217277e+01 1.0605546605100390e+01 2.6496802550829468e+01 -1 0 0
10886 1 2 2.3999999999999999e-01 2.1022424994979058e+01 1.1160001664500841e+01 2.7538003000919471e+01 -1 0 0
10890 1 4 -1.2000000000000000e-01 2.2007128960194677e+01 9.0885622625171223e+00 2.8610682840340317e+01 -1 0 0
10889 1 2 2.3999999999999999e-01 2.2253183947847070e+01 1.0256829666073584e+01 2.7931240093643936e+01 -1 0 0
10883 1 2 2.3999999999999999e-01 2.0022189872649797e+01 1.1545151962475813e+01 2.8681760085224710e+01 -1 0 0
10891 1 4 -1.2000000000000000e-01 2.3071848288774508e+01 1.0996210166182587e+01 2.8720941299201453e+01 -1 0 0
10894 1 4 -1.2000000000000000e-01 2.2562042265757828e+01 8.6253458566115242e+00 2.6103226745874064e+01 -1 0 0
10892 1 2 2.3999999999999999e-01 2.3026461861817918e+01 9.7908211301348196e+00 2.6642590138193142e+01 -1 0 0
10893 1 4 -1.2000000000000000e-01 2.2825448207804843e+01 1.0681967785116051e+01 2.5654212409569475e+01 -1 0 0
10882 1 4 -1.2000000000000000e-01 1.8503898837818820e+01 1.1022508441505146e+01 3.0395210035652326e+01 -1 0 0
10881 1 4 -1.2000000000000000e-01 2.0253946063640008e+01 9.8888758771917846e+00 3.0351879656438093e+01 -1 0 0
10899 1 4 -1.2000000000000000e-01 2.4485744285470219e+01 7.3177383485858716e+00 2.7042776300063920e+01 -1 0 0
10895 1 2 2.3999999999999999e-01 2.4530653190650245e+01 9.6337142233710935e+00 2.6827679391383583e+01 -1 0 0
10900 1 4 -1.2000000000000000e-01 2.4582642015699445e+01 8.4112866976750311e+00 2.8859417404818682e+01 -1 0 0
10905 1 4 -1.2000000000000000e-01 2.8338225141404660e+01 6.9014022926088607e+00 2.7699337935643875e+01 -1 0 0
10897 1 4 -1.2000000000000000e-01 2.4860472624964501e+01 9.4716851614173265e+00 2.5506225126322168e+01 -1 0 0
10907 1 2 2.3999999999999999e-01 2.6920796732008696e+01 6.2831703063614972e+00 2.9465599907143456e+01 -1 0 0
10904 1 2 2.3999999999999999e-01 2.7041008123202776e+01 6.7573015408539154e+00 2.7991921463763799e+01 -1 0 0
1122 1 4 -1.2000000000000000e-01 2.8216602257635817e+01 9.9520907934253966e+00 2.4257805049875721e+01 1 0 0
10898 1 2 2.3999999999999999e-01 2.5029975082322498e+01 8.3833729275030162e+00 2.7608582171388701e+01 -1 0 0
1121 1 2 2.3999999999999999e-01 2.9160428385423852e+01 1.0777321802240657e+01 2.4879363829843324e+01 1 0 0
10896 1 4 -1.2000000000000000e-01 2.5028284794319521e+01 1.0858367369780318e+01 2.7211537127058520e+01 -1 0 0
10903 1 4 -1.2000000000000000e-01 2.7089376941965607e+01 8.3790639825829896e+00 2.6358437021355975e+01 -1 0 0
1123 1 4 -1.2000000000000000e-01 2.9453594946974995e+01 1.0352472527579275e+01 2.6126879120229436e+01 1 0 0
10901 1 2 2.3999999999999999e-01 2.6574571107551474e+01 8.1906511862030502e+00 2.7603788379840822e+01 -1 0 0
10902 1 4 -1.2000000000000000e-01 2.7102301254580492e+01 9.1218219210549165e+00 2.8477746405278495e+01 -1 0 0
10909 1 4 -1.2000000000000000e-01 2.7096748741586062e+01 7.3278182261990104e+00 3.0273076726792493e+01 -1 0 0
1131 1 4 -1.2000000000000000e-01 2.9884919915001063e+01 7.9295234899911389e+00 2.5661964519298181e+01 1 0 0
1120 1 4 -1.2000000000000000e-01 2.7420039154313852e+01 1.2151720230570779e+01 2.5600949972516393e+01 1 0 0
1118 1 2 2.3999999999999999e-01 2.8562376275595486e+01 1.2179861463549233e+01 2.4908287322726505e+01 1 0 0
14587 1 4 -1.2000000000000000e-01 2.7028585980191110e+01 1.2202053055166912e+01 3.0473499601086427e+01 0 1 0
1135 1 4 -1.2000000000000000e-01 3.3098207477457564e+01 7.1873727153280687e+00 2.4666880636124105e+01 1 0 0
32641 1 4 -1.2000000000000000e-01 3.6069111361896283e+01 1.0876874960131378e+01 2.4663343258479820e+01 1 0 0
1130 1 2 2.3999999999999999e-01 3.1101854819775188e+01 8.2407902762407197e+00 2.5103299708820014e+01 1 0 0
1133 1 2 2.3999999999999999e-01 3.1806011749487375e+01 6.9591073313372274e+00 2.4904991889470452e+01 1 0 0
32653 1 4 -1.2000000000000000e-01 3.5643768317464414e+01 6.8297948468721250e+00 2.9080152779316620e+01 1 0 0
1125 1 4 -1.2000000000000000e-01 3.1432878454089458e+01 1.1225492804413260e+01 2.4745625416278006e+01 1 0 0
1132 1 4 -1.2000000000000000e-01 3.1803681475432860e+01 8.8405271238400349e+00 2.6155342967060875e+01 1 0 0
32655 1 4 -1.2000000000000000e-01 3.3571162707525865e+01 7.7532259321464334e+00 2.7614444214836389e+01 1 0 0
32647 1 4 -1.2000000000000000e-01 3.4998742267867755e+01 9.5254374755567461e+00 2.6759869392681221e+01 1 0 0
32645 1 2 2.3999999999999999e-01 3.6272238377522783e+01 9.2321303445237177e+00 2.7100436131953309e+01 1 0 0
32649 1 4 -1.2000000000000000e-01 3.6094722618068005e+01 1.0171559164644744e+01 2.9245856412466239e+01 1 0 0
32651 1 2 2.3999999999999999e-01 3.5188581078706783e+01 8.0615520408319448e+00 2.9308339810898431e+01 1 0 0
32648 1 2 2.3999999999999999e-01 3.6257623632554342e+01 8.9810667444541750e+00 2.8654053311879853e+01 1 0 0
32654 1 2 2.3999999999999999e-01 3.3686086698256979e+01 8.2383219916793760e+00 2.8899708812852399e+01 1 0 0
32656 1 4 -1.2000000000000000e-01 3.3272498150275524e+01 9.5418803189513337e+00 2.9029262274310305e+01 1 0 0
32643 1 4 -1.2000000000000000e-01 3.6413712482584302e+01 1.1527944716657679e+01 2.7122801115204460e+01 1 0 0
32646 1 4 -1.2000000000000000e-01 3.6582562017197581e+01 8.0665651637743903e+00 2.6542854673855548e+01 1 0 0
32642 1 2 2.3999999999999999e-01 3.7160848314691933e+01 1.0467052235762834e+01 2.6698702300577501e+01 1 0 0
32658 1 4 -1.2000000000000000e-01 3.1418359883153634e+01 7.5922969410302876e+00 2.8989995450569293e+01 1 0 0
32657 1 2 2.3999999999999999e-01 3.2610301298126608e+01 7.4725498757474194e+00 2.9750929156113997e+01 1 0 0
32639 1 2 2.3999999999999999e-01 3.7351686108255869e+01 1.0648111127330745e+01 2.5160439061774689e+01 1 0 0
32640 1 4 -1.2000000000000000e-01 3.7803705698463283e+01 9.4478439415306834e+00 2.4598620204323776e+01 1 0 0
32650 1 4 -1.2000000000000000e-01 3.7526063858516864e+01 8.5586190151756441e+00 2.9042559478647398e+01 1 0 0
32637 1 4 -1.2000000000000000e-01 3.9458775916886189e+01 1.1524876909888363e+01 2.4757239753869420e+01 1 0 0
32644 1 4 -1.2000000000000000e-01 3.8322600019460978e+01 1.0422808129879906e+01 2.7375380734268546e+01 1 0 0
16623 1 4 -1.2000000000000000e-01 4.1429248463744166e+01 1.0360251449567020e+01 2.8869863298939691e+01 0 1 0
16615 1 4 -1.2000000000000000e-01 4.2215054004159100e+01 1.0345370275886859e+01 2.5983869955510844e+01 0 1 0
16622 1 2 2.3999999999999999e-01 4.2148361883920650e+01 1.1506880042330595e+01 2.8779785373132352e+01 0 1 0
16624 1 4 -1.2000000000000000e-01 4.1717167805201214e+01 1.2279461886944047e+01 2.7693631041186105e+01 0 1 0
16629 1 4 -1.2000000000000000e-01 3.9435703132015504e+01 1.1571457042973474e+01 2.9901708699439226e+01 0 1 0
16625 1 2 2.3999999999999999e-01 4.1851240921829287e+01 1.2276177824470306e+01 3.0033673952559198e+01 0 1 0
16737 1 4 -1.2000000000000000e-01 3.9519276881413660e+01 6.8754848469987033e+00 3.0671198496477768e+01 0 1 0
41981 794 6 4.2380000000000001e-01 2.8655585727843796e+01 4.3119967822415141e+01 5.5225858838841233e+01 0 0 0
11836 1 4 -1.2000000000000000e-01 1.8436101525470230e-01 1.7841770624338878e+01 2.4936421427648401e+01 0 0 0
11833 1 4 -1.2000000000000000e-01 9.7659878650026333e-01 1.5810170863692980e+01 2.7806592047765033e+01 0 0 0
11829 1 4 -1.2000000000000000e-01 2.3111613378642120e+00 1.5393398770079461e+01 2.5450191614456841e+01 0 0 0
11831 1 2 2.3999999999999999e-01 1.1762146922690380e+00 1.6838399133856836e+01 2.6954883291017794e+01 0 0 0
11830 1 4 -1.2000000000000000e-01 2.9397219951020213e+00 1.7474022902568425e+01 2.5412126450700647e+01 0 0 0
11828 1 2 2.3999999999999999e-01 2.5017088407502808e+00 1.6465494872793752e+01 2.6217414532623089e+01 0 0 0
11827 1 4 -1.2000000000000000e-01 4.7131310486792968e+00 1.5822755526646002e+01 2.6232279392325978e+01 0 0 0
11825 1 2 2.3999999999999999e-01 3.6980658978058920e+00 1.6033141042571287e+01 2.7123099345235079e+01 0 0 0
11826 1 4 -1.2000000000000000e-01 3.4361146195492340e+00 1.4843253079540403e+01 2.7742685124182643e+01 0 0 0
11819 1 2 2.3999999999999999e-01 5.4836684390814581e+00 1.6744592954051683e+01 2.9119752207739211e+01 0 0 0
11824 1 4 -1.2000000000000000e-01 3.1047074554702867e+00 1.6841521040677179e+01 2.9192043778173225e+01 0 0 0
11822 1 2 2.3999999999999999e-01 4.1485845467483511e+00 1.6949652609693342e+01 2.8334119030736904e+01 0 0 0
11814 1 4 -1.2000000000000000e-01 3.8890325055258050e+00 1.4264045839632470e+01 2.9947126133393695e+01 0 0 0
11821 1 4 -1.2000000000000000e-01 5.2859435942164454e+00 1.7436851629738783e+01 3.0284915306209502e+01 0 0 0
11816 1 2 2.3999999999999999e-01 5.9099450163419247e+00 1.5288014369222152e+01 2.9460993445418950e+01 0 0 0
11817 1 4 -1.2000000000000000e-01 5.9736401366410563e+00 1.4530919015134868e+01 2.8286284430547177e+01 0 0 0
11832 1 4 -1.2000000000000000e-01 1.4327051630209318e+00 1.7942491984832873e+01 2.7617309707115876e+01 0 0 0
11823 1 4 -1.2000000000000000e-01 4.1800972466644133e+00 1.8229265568382591e+01 2.7864447191389413e+01 0 0 0
11877 1 4 -1.2000000000000000e-01 5.5723803588922065e+00 1.8203208680090434e+01 2.5075903965026903e+01 0 0 0
11813 1 2 2.3999999999999999e-01 5.0677493743385762e+00 1.4394539488437537e+01 3.0455723820915519e+01 0 0 0
11815 1 4 -1.2000000000000000e-01 5.5848296283075269e+00 1.3043005045342278e+01 3.0450055325803042e+01 0 0 0
11820 1 4 -1.2000000000000000e-01 6.4293813774037281e+00 1.7374591252690784e+01 2.8395957004760124e+01 0 0 0
11885 1 2 2.3999999999999999e-01 8.8453049515391271e+00 1.7223596468313961e+01 2.4706788062558861e+01 0 0 0
11893 1 4 -1.2000000000000000e-01 1.0699034157701155e+01 1.4068256341327192e+01 2.4131155018196512e+01 0 0 0
11891 1 2 2.3999999999999999e-01 1.0523377438074135e+01 1.5246240484163080e+01 2.4950910578352815e+01 0 0 0
11892 1 4 -1.2000000000000000e-01 1.1723814139152450e+01 1.5935062190782357e+01 2.4935373173584075e+01 0 0 0
11886 1 4 -1.2000000000000000e-01 7.9349775491751071e+00 1.7055707734811339e+01 2.5548480149134882e+01 0 0 0
11903 1 2 2.3999999999999999e-01 1.1339732920426144e+01 1.2491068194975307e+01 2.9411131060597882e+01 0 0 0
11895 1 4 -1.2000000000000000e-01 8.8056101279743402e+00 1.4554010523410408e+01 2.6342090272808633e+01 0 0 0
11899 1 4 -1.2000000000000000e-01 1.0500350410313901e+01 1.2670138726318312e+01 2.6688752882964682e+01 0 0 0
11900 1 2 2.3999999999999999e-01 1.0628526337423132e+01 1.3644186553328346e+01 2.8699407427121688e+01 0 0 0
11894 1 2 2.3999999999999999e-01 1.0102376341196873e+01 1.4899174003968119e+01 2.6404410707070131e+01 0 0 0
11897 1 2 2.3999999999999999e-01 1.0910385057586703e+01 1.3821592422418526e+01 2.7152108348653439e+01 0 0 0
11896 1 4 -1.2000000000000000e-01 1.0259257466608798e+01 1.5987951432430961e+01 2.7166356818542702e+01 0 0 0
11901 1 4 -1.2000000000000000e-01 9.2962926284278549e+00 1.3338779257212776e+01 2.8788989118182347e+01 0 0 0
11902 1 4 -1.2000000000000000e-01 1.0819383343535362e+01 1.4829447967824009e+01 2.9356426795845877e+01 0 0 0
11818 1 4 -1.2000000000000000e-01 7.1794537799973046e+00 1.5508921088317845e+01 2.9969333778107750e+01 0 0 0
11887 1 4 -1.2000000000000000e-01 9.8069800629043673e+00 1.7926592408504792e+01 2.5364281908020992e+01 0 0 0
11898 1 4 -1.2000000000000000e-01 1.2205325387228616e+01 1.4020158923023923e+01 2.6914543160865442e+01 0 0 0
11913 1 4 -1.2000000000000000e-01 1.5737967114477655e+01 1.2856729566699464e+01 2.8607779107516848e+01 0 0 0
11938 1 4 -1.2000000000000000e-01 1.4569532163149137e+01 1.7007049920022165e+01 2.4862285693605862e+01 0 0 0
11911 1 4 -1.2000000000000000e-01 1.3680875329842415e+01 1.4478605249485495e+01 2.8753470348576631e+01 0 0 0
11909 1 2 2.3999999999999999e-01 1.3836910873847131e+01 1.3564140692253417e+01 2.9753996765432511e+01 0 0 0
11922 1 4 -1.2000000000000000e-01 1.5666744580228164e+01 1.5205134381908369e+01 2.7216323303690928e+01 0 0 0
11921 1 2 2.3999999999999999e-01 1.6449759344906639e+01 1.5943477907508537e+01 2.8063638349242158e+01 0 0 0
11923 1 4 -1.2000000000000000e-01 1.7656418306985024e+01 1.5438500434964993e+01 2.7820469414622465e+01 0 0 0
11925 1 4 -1.2000000000000000e-01 1.7044592668264578e+01 1.7129862398313133e+01 2.6292294133405601e+01 0 0 0
11924 1 2 2.3999999999999999e-01 1.6585316716918534e+01 1.7308251019278078e+01 2.7503866092833807e+01 0 0 0
11920 1 4 -1.2000000000000000e-01 1.4862683595225576e+01 1.6213970485984881e+01 2.9791724662480878e+01 0 0 0
11918 1 2 2.3999999999999999e-01 1.6125282814545205e+01 1.5820956652976612e+01 2.9599429864843803e+01 0 0 0
11929 1 4 -1.2000000000000000e-01 1.4113690256221387e+01 1.7386535253535875e+01 2.7334225804402621e+01 0 0 0
11926 1 4 -1.2000000000000000e-01 1.7580866762954937e+01 1.8014185577253230e+01 2.8115909181001669e+01 0 0 0
11912 1 2 2.3999999999999999e-01 1.5389115363003649e+01 1.3233248825580509e+01 2.9831059408996165e+01 0 0 0
11919 1 4 -1.2000000000000000e-01 1.6862036051316501e+01 1.6639768970563466e+01 3.0300570195067433e+01 0 0 0
11916 1 4 -1.2000000000000000e-01 1.7621402663448745e+01 1.4165185591016240e+01 3.0089147207624272e+01 0 0 0
11915 1 2 2.3999999999999999e-01 1.6274525185902654e+01 1.4458916822087172e+01 3.0229408290832687e+01 0 0 0
11927 1 2 2.3999999999999999e-01 1.5236393100975340e+01 1.8101195132761593e+01 2.7505976724419870e+01 0 0 0
10884 1 4 -1.2000000000000000e-01 2.0742055663523217e+01 1.2357973088317479e+01 2.9577923859647232e+01 -1 0 0
1017 1 4 -1.2000000000000000e-01 2.2904370142506060e+01 1.3684784792441022e+01 2.4718500888054727e+01 1 0 0
14596 1 4 -1.2000000000000000e-01 2.3791199857537258e+01 1.5217452908403050e+01 2.9461641478665335e+01 0 1 0
14601 1 4 -1.2000000000000000e-01 2.3697763156847007e+01 1.7869974414807526e+01 2.9484465776325198e+01 0 1 0
1016 1 2 2.3999999999999999e-01 2.3550934080057974e+01 1.4823217611665665e+01 2.4499693482284997e+01 1 0 0
1021 1 4 -1.2000000000000000e-01 2.3054677547711368e+01 1.5368714244328462e+01 2.6711917028031952e+01 1 0 0
1026 1 4 -1.2000000000000000e-01 2.3227803647892276e+01 1.8036840161599386e+01 2.5845194977943628e+01 1 0 0
1019 1 2 2.3999999999999999e-01 2.4163426628495220e+01 1.5223932680215414e+01 2.5880740074345479e+01 1 0 0
1025 1 2 2.3999999999999999e-01 2.4418510210355461e+01 1.7785716110141500e+01 2.5262637861903503e+01 1 0 0
14599 1 4 -1.2000000000000000e-01 2.1729700331343530e+01 1.6203635378689469e+01 3.0660674158285421e+01 0 1 0
1116 1 4 -1.2000000000000000e-01 3.0534341216031724e+01 1.3604205784441739e+01 2.4747289568264843e+01 1 0 0
14589 1 4 -1.2000000000000000e-01 2.6284410127342806e+01 1.4537274222731186e+01 2.9367998449457826e+01 0 1 0
1117 1 4 -1.2000000000000000e-01 2.8455443070542497e+01 1.4436628190738272e+01 2.5351112943070444e+01 1 0 0
1113 1 4 -1.2000000000000000e-01 2.8598093631711929e+01 1.3091052806090532e+01 2.7698927082306913e+01 1 0 0
1115 1 2 2.3999999999999999e-01 2.9333353499724069e+01 1.3443500824902156e+01 2.5488336104701119e+01 1 0 0
1020 1 4 -1.2000000000000000e-01 2.4929847641251236e+01 1.4284557875378239e+01 2.6510362736449807e+01 1 0 0
1022 1 2 2.3999999999999999e-01 2.4961922699931559e+01 1.6527189703639149e+01 2.5944514164627805e+01 1 0 0
1023 1 4 -1.2000000000000000e-01 2.6149430124607925e+01 1.6359651976530103e+01 2.5278199853040682e+01 1 0 0
1024 1 4 -1.2000000000000000e-01 2.5181228555011067e+01 1.6768853937792205e+01 2.7288053217633870e+01 1 0 0
1110 1 4 -1.2000000000000000e-01 2.9209226342872842e+01 1.5748780595110478e+01 2.7388438717947796e+01 1 0 0
1112 1 2 2.3999999999999999e-01 2.9699356075524129e+01 1.3436752444986841e+01 2.7013999544933512e+01 1 0 0
1109 1 2 2.3999999999999999e-01 3.0227381587293905e+01 1.4782212403652881e+01 2.7527022331486965e+01 1 0 0
1102 1 4 -1.2000000000000000e-01 3.0526976510926776e+01 1.7613360486554583e+01 2.8738849182368924e+01 1 0 0
1111 1 4 -1.2000000000000000e-01 3.0503136121566577e+01 1.4688991401976288e+01 2.8854045717996446e+01 1 0 0
1114 1 4 -1.2000000000000000e-01 3.0659285681291514e+01 1.2463622973864748e+01 2.7331388944112231e+01 1 0 0
1033 1 4 -1.2000000000000000e-01 2.7497659303667685e+01 1.8642502300898773e+01 2.6160145161392393e+01 1 0 0
14586 1 4 -1.2000000000000000e-01 2.4966973652059139e+01 1.2461303077884008e+01 3.0412416746198915e+01 0 1 0
14592 1 4 -1.2000000000000000e-01 2.6081720266274541e+01 1.6748310783888250e+01 3.0607758484958815e+01 0 1 0
1108 1 4 -1.2000000000000000e-01 3.1460285472037597e+01 1.5795533231791481e+01 2.5613764692705278e+01 1 0 0
1100 1 2 2.3999999999999999e-01 3.1637027056463062e+01 1.7755329955588191e+01 2.7964884883315957e+01 1 0 0
1106 1 2 2.3999999999999999e-01 3.1574724052126541e+01 1.5347722735173884e+01 2.6932920085016132e+01 1 0 0
32634 1 4 -1.2000000000000000e-01 3.6432638132549258e+01 1.3564442916308517e+01 2.5013825012865414e+01 1 0 0
1107 1 4 -1.2000000000000000e-01 3.2344329145873964e+01 1.4228483865412477e+01 2.6875100430382812e+01 1 0 0
1103 1 2 2.3999999999999999e-01 3.2372027505401675e+01 1.6380501510260267e+01 2.7827066595076456e+01 1 0 0
1105 1 4 -1.2000000000000000e-01 3.3482867383616799e+01 1.6513835796050444e+01 2.7129771767375562e+01 1 0 0
1104 1 4 -1.2000000000000000e-01 3.2714337555150145e+01 1.5803405623705679e+01 2.9022934737795378e+01 1 0 0
32622 1 4 -1.2000000000000000e-01 3.5450874784654189e+01 1.7383732933223346e+01 2.5659199474191247e+01 1 0 0
32621 1 2 2.3999999999999999e-01 3.6767532456090990e+01 1.7748555028868129e+01 2.5880776126915386e+01 1 0 0
1098 1 4 -1.2000000000000000e-01 3.3001213273915560e+01 1.8255830977936952e+01 2.9834493250561611e+01 1 0 0
1101 1 4 -1.2000000000000000e-01 3.1245298413501747e+01 1.8029476614209983e+01 2.6653645529030623e+01 1 0 0
32631 1 4 -1.2000000000000000e-01 3.9909031542833411e+01 1.4446469284180283e+01 2.4754943498192837e+01 1 0 0
16628 1 2 2.3999999999999999e-01 4.0306645161977706e+01 1.2604219347912125e+01 3.0220499695371192e+01 0 1 0
16638 1 4 -1.2000000000000000e-01 3.7364840047803064e+01 1.3762832475079430e+01 2.9798280464884058e+01 0 1 0
32623 1 4 -1.2000000000000000e-01 3.6825710198343515e+01 1.7961266686158993e+01 2.7256119243113321e+01 1 0 0
32625 1 4 -1.2000000000000000e-01 3.6983145041710472e+01 1.5582954375052944e+01 2.6484616015009475e+01 1 0 0
32633 1 2 2.3999999999999999e-01 3.7770688713803494e+01 1.3316112443827693e+01 2.5117178613041663e+01 1 0 0
32624 1 2 2.3999999999999999e-01 3.7701833384401709e+01 1.6496969837615318e+01 2.5753309730872392e+01 1 0 0
32635 1 4 -1.2000000000000000e-01 3.8257238359234115e+01 1.3411487777171477e+01 2.6359896299913562e+01 1 0 0
32626 1 4 -1.2000000000000000e-01 3.8784997739723671e+01 1.6758018837965285e+01 2.6419420671642303e+01 1 0 0
16630 1 4 -1.2000000000000000e-01 4.0135185733991882e+01 1.3673096012670307e+01 2.9329335359658593e+01 0 1 0
15328 1 4 -1.2000000000000000e-01 4.1084891397223629e+01 1.7837795630499983e+01 2.9673666861150238e+01 0 1 0
16626 1 4 -1.2000000000000000e-01 4.2710700584552100e+01 1.3364990376685883e+01 3.0137440277626617e+01 0 1 0
11864 1 2 2.3999999999999999e-01 3.3261067673451139e+00 2.3068727712387432e+01 2.4720590910097226e+01 0 0 0
11861 1 2 2.3999999999999999e-01 2.3370130727304099e+00 2.4251156055230553e+01 2.4804149861859571e+01 0 0 0
11866 1 4 -1.2000000000000000e-01 2.7335054540149990e+00 2.1907734426564183e+01 2.4966344570019501e+01 0 0 0
11869 1 4 -1.2000000000000000e-01 5.3245471121262131e+00 2.4291489131408497e+01 2.4947476003444983e+01 0 0 0
11870 1 2 2.3999999999999999e-01 5.7363790453597003e+00 2.1990594546846722e+01 2.4955098528986650e+01 0 0 0
11873 1 2 2.3999999999999999e-01 5.1865267404919928e+00 2.0530095611379966e+01 2.4974274055767886e+01 0 0 0
11867 1 2 2.3999999999999999e-01 4.7632482900345678e+00 2.3120527087623515e+01 2.5396634752771359e+01 0 0 0
11855 1 2 2.3999999999999999e-01 5.0704502790331052e-01 2.3454124677075171e+01 2.6687948980366826e+01 0 0 0
11856 1 4 -1.2000000000000000e-01 1.1469105314346446e+00 2.2379155348525810e+01 2.7115470020314341e+01 0 0 0
11875 1 4 -1.2000000000000000e-01 4.4879147120489105e+00 2.0345501027214446e+01 2.6141240722701639e+01 0 0 0
11868 1 4 -1.2000000000000000e-01 4.6832957952596237e+00 2.3111551946029316e+01 2.6752793857407358e+01 0 0 0
14499 1 4 -1.2000000000000000e-01 2.8849360655164227e+00 2.2499269742284334e+01 2.9067845165625208e+01 0 1 0
14500 1 4 -1.2000000000000000e-01 3.3007766927227431e+00 2.0713115112071222e+01 3.0176620663753670e+01 0 1 0
14506 1 4 -1.2000000000000000e-01 5.0834612945938122e+00 2.4046441288575810e+01 2.9181877657250215e+01 0 1 0
11858 1 2 2.3999999999999999e-01 1.5816655689928985e+00 2.4465732908959435e+01 2.6140713529664279e+01 0 0 0
11859 1 4 -1.2000000000000000e-01 2.5557231988061013e+00 2.4667411106014693e+01 2.7061535558277146e+01 0 0 0
14504 1 2 2.3999999999999999e-01 5.4028427810840229e+00 2.3204113539552111e+01 3.0225597717093830e+01 0 1 0
14509 1 4 -1.2000000000000000e-01 5.4400254852264940e+00 2.1419214839209626e+01 2.8641677774183371e+01 0 1 0
14507 1 2 2.3999999999999999e-01 6.3050501652173274e+00 2.2067463771435836e+01 2.9594783372062697e+01 0 1 0
14497 1 4 -1.2000000000000000e-01 9.0356720013933545e-01 2.1077518444039136e+01 3.0213725925529605e+01 0 1 0
14498 1 2 2.3999999999999999e-01 3.0079567216579894e+00 2.2027940997134181e+01 3.0372551143907341e+01 0 1 0
11876 1 2 2.3999999999999999e-01 6.2164598113548681e+00 1.9393779666049234e+01 2.4925078947894711e+01 0 0 0
11871 1 4 -1.2000000000000000e-01 6.7342053008521541e+00 2.2095890258106369e+01 2.5805746313509193e+01 0 0 0
14660 1 2 2.3999999999999999e-01 1.1477226042723027e+01 2.3596587187516377e+01 2.4499550450342582e+01 0 1 0
14661 1 4 -1.2000000000000000e-01 1.0967867294839394e+01 2.2510392682360710e+01 2.5167596479174883e+01 0 1 0
11878 1 4 -1.2000000000000000e-01 6.9663878690375087e+00 1.9455919194261011e+01 2.6102905263548674e+01 0 0 0
14511 1 4 -1.2000000000000000e-01 7.4132548896444144e+00 1.9878387584551430e+01 2.9909602044299486e+01 0 1 0
14508 1 4 -1.2000000000000000e-01 7.2679149252347806e+00 2.2583681089223404e+01 2.8775841588369719e+01 0 1 0
14656 1 4 -1.2000000000000000e-01 1.0960024468083997e+01 2.4078088071366942e+01 2.7187143075248521e+01 0 1 0
11937 1 4 -1.2000000000000000e-01 1.3030314961634511e+01 1.8564744435734283e+01 2.4633956202933415e+01 0 0 0
11935 1 4 -1.2000000000000000e-01 1.4574013936078790e+01 2.0387655673626082e+01 2.4759591523694748e+01 0 0 0
14657 1 2 2.3999999999999999e-01 1.2571110862326078e+01 2.4234916253055886e+01 2.5436576976385776e+01 0 1 0
14649 1 4 -1.2000000000000000e-01 1.3090207124059347e+01 2.2579019590875699e+01 2.8061210535635031e+01 0 1 0
14658 1 4 -1.2000000000000000e-01 1.3519313207892706e+01 2.3276912665922676e+01 2.5500114409565505e+01 0 1 0
11934 1 4 -1.2000000000000000e-01 1.6458078975796887e+01 1.9227510670998253e+01 2.4611863065589660e+01 0 0 0
11928 1 4 -1.2000000000000000e-01 1.5220102560460914e+01 1.8495525356026416e+01 2.8792578063077425e+01 0 0 0
11933 1 2 2.3999999999999999e-01 1.5187984905169522e+01 1.9254319152135384e+01 2.5127162204728524e+01 0 0 0
14648 1 2 2.3999999999999999e-01 1.3877875034281198e+01 2.3649311382433417e+01 2.8355009844055346e+01 0 1 0
11932 1 4 -1.2000000000000000e-01 1.3844239287001049e+01 1.9699546658415965e+01 2.6936655992477856e+01 0 0 0
11930 1 2 2.3999999999999999e-01 1.5137612782231598e+01 1.9329086130505896e+01 2.6698653483566652e+01 0 0 0
11931 1 4 -1.2000000000000000e-01 1.5862500495178823e+01 2.0409973773079273e+01 2.7108678389977403e+01 0 0 0
14650 1 4 -1.2000000000000000e-01 1.4874302593153223e+01 2.3589482663574099e+01 2.7524084838569163e+01 0 1 0
14640 1 4 -1.2000000000000000e-01 1.7094178269191605e+01 2.3387384266406677e+01 2.9135944442478152e+01 0 1 0
14645 1 2 2.3999999999999999e-01 1.4387293924176429e+01 2.3496129361066533e+01 2.9816190265759698e+01 0 1 0
14647 1 4 -1.2000000000000000e-01 1.4848379969559314e+01 2.2196936011374540e+01 3.0022316404235625e+01 0 1 0
14639 1 2 2.3999999999999999e-01 1.6687161239849761e+01 2.4619590413151698e+01 2.9521903639236157e+01 0 1 0
14642 1 2 2.3999999999999999e-01 1.5414913552805015e+01 2.4485035126154816e+01 3.0331941331382772e+01 0 1 0
32320 1 4 -1.2000000000000000e-01 2.0568081673325544e+01 2.2488520244059323e+01 2.4474389860323882e+01 1 0 0
14634 1 4 -1.2000000000000000e-01 1.9640913072422418e+01 2.4737455709164344e+01 2.9009114065220558e+01 0 1 0
32325 1 4 -1.2000000000000000e-01 2.3826881519626927e+01 2.3492244409230715e+01 2.5367997635099957e+01 1 0 0
14610 1 4 -1.2000000000000000e-01 2.2569531774460955e+01 2.0650961684593607e+01 2.8623751240305872e+01 0 1 0
14614 1 4 -1.2000000000000000e-01 2.4266673031642576e+01 2.2979250248505981e+01 2.8564046614459798e+01 0 1 0
14612 1 2 2.3999999999999999e-01 2.3503731971115091e+01 2.2626090013308133e+01 2.9657710367153388e+01 0 1 0
14613 1 4 -1.2000000000000000e-01 2.2256936402478594e+01 2.3106187514366241e+01 2.9502626886395557e+01 0 1 0
14609 1 2 2.3999999999999999e-01 2.3333876145294479e+01 2.1032151577629243e+01 2.9710293192749759e+01 0 1 0
1030 1 4 -1.2000000000000000e-01 2.4602075472293404e+01 2.0055885415576547e+01 2.4889341516673035e+01 1 0 0
32326 1 4 -1.2000000000000000e-01 2.1864800548488002e+01 2.3862922318377581e+01 2.5848893919736934e+01 1 0 0
32324 1 2 2.3999999999999999e-01 2.2804092576891360e+01 2.4272847241760562e+01 2.4941899125564582e+01 1 0 0
14605 1 4 -1.2000000000000000e-01 2.1232144137068012e+01 1.8829466013123998e+01 3.0190333802445448e+01 0 1 0
14611 1 4 -1.2000000000000000e-01 2.4518252002293110e+01 2.0392259390038681e+01 2.9621670994603353e+01 0 1 0
1043 1 2 2.3999999999999999e-01 2.9135829352665102e+01 2.3160011575528205e+01 2.4526839288173051e+01 1 0 0
1029 1 4 -1.2000000000000000e-01 2.5000466285240854e+01 1.9456160276394925e+01 2.6830465738671887e+01 1 0 0
1037 1 2 2.3999999999999999e-01 2.8948439680080202e+01 2.0482700481396865e+01 2.4963995302144234e+01 1 0 0
1028 1 2 2.3999999999999999e-01 2.5193487734776664e+01 1.9104537778285124e+01 2.5554449112689536e+01 1 0 0
1034 1 2 2.3999999999999999e-01 2.7395869882181554e+01 2.0519764811392548e+01 2.4896631865746649e+01 1 0 0
1031 1 2 2.3999999999999999e-01 2.6731526697361318e+01 1.9164431652785730e+01 2.5189943864877822e+01 1 0 0
1039 1 4 -1.2000000000000000e-01 2.9438704877813617e+01 2.0410644134126311e+01 2.6249342931004179e+01 1 0 0
1035 1 4 -1.2000000000000000e-01 2.6779919614053043e+01 2.1380518939242741e+01 2.5825889698818656e+01 1 0 0
1048 1 4 -1.2000000000000000e-01 2.8606148549359588e+01 2.2870056751750642e+01 2.6765009013968037e+01 1 0 0
1047 1 4 -1.2000000000000000e-01 3.0729248758026408e+01 2.3377375389501889e+01 2.6479740697801791e+01 1 0 0
1046 1 2 2.3999999999999999e-01 2.9413800100749924e+01 2.3619795417821610e+01 2.5982394004865021e+01 1 0 0
1096 1 4 -1.2000000000000000e-01 3.0708441603184468e+01 2.0149628535142220e+01 2.9404548173927694e+01 1 0 0
1090 1 4 -1.2000000000000000e-01 3.1176130945055224e+01 2.2748689124184583e+01 2.9781736559723097e+01 1 0 0
32616 1 4 -1.2000000000000000e-01 3.5178675641317191e+01 2.0126769752852471e+01 2.4802075527961058e+01 1 0 0
1097 1 2 2.3999999999999999e-01 3.2516127884435612e+01 1.8763246571640774e+01 2.8655194842938524e+01 1 0 0
1099 1 4 -1.2000000000000000e-01 3.3591710887555536e+01 1.9039130411003679e+01 2.7813741829177548e+01 1 0 0
1095 1 4 -1.2000000000000000e-01 3.1938977799697032e+01 2.0877701219023844e+01 2.7693139775111995e+01 1 0 0
32613 1 4 -1.2000000000000000e-01 3.6279554944282843e+01 2.2567736565338247e+01 2.5404257566184363e+01 1 0 0
1094 1 2 2.3999999999999999e-01 3.2011156922855420e+01 2.0204648600673394e+01 2.8925436009811175e+01 1 0 0
1089 1 4 -1.2000000000000000e-01 3.2877630158656594e+01 2.3042751246405988e+01 2.8614930921882703e+01 1 0 0
32617 1 4 -1.2000000000000000e-01 3.6333684485201175e+01 2.0483512080529973e+01 2.6629259993760233e+01 1 0 0
32615 1 2 2.3999999999999999e-01 3.6434876065924399e+01 2.0315463641223882e+01 2.5285354036007757e+01 1 0 0
1088 1 2 2.3999999999999999e-01 3.2500717367818439e+01 2.2537077984496605e+01 2.9747169927824235e+01 1 0 0
1091 1 2 2.3999999999999999e-01 3.2883187265133927e+01 2.1064996325116748e+01 2.9864018413466887e+01 1 0 0
1093 1 4 -1.2000000000000000e-01 3.4223475230758432e+01 2.0913407426637878e+01 2.9439993575013208e+01 1 0 0
1081 1 4 -1.2000000000000000e-01 3.5665529075387518e+01 2.3423202932653417e+01 2.9027314864676313e+01 1 0 0
32612 1 2 2.3999999999999999e-01 3.6948333302028367e+01 2.1655738684508297e+01 2.4638815170650027e+01 1 0 0
1079 1 2 2.3999999999999999e-01 3.5532341474943735e+01 2.4261618141051532e+01 3.0084227416121280e+01 1 0 0
1080 1 4 -1.2000000000000000e-01 3.6741904558113603e+01 2.4135005677317366e+01 3.0713505261690067e+01 1 0 0
15324 1 4 -1.2000000000000000e-01 4.2952011418793525e+01 1.8890182461420320e+01 2.8082513974674921e+01 0 1 0
15325 1 4 -1.2000000000000000e-01 4.3037240471342251e+01 2.0823588033375724e+01 2.8993629205868960e+01 0 1 0
15331 1 4 -1.2000000000000000e-01 4.0579196821394305e+01 1.8894354244118926e+01 2.7338586444166680e+01 0 1 0
15330 1 4 -1.2000000000000000e-01 3.9095151052296160e+01 1.9388887003586490e+01 2.8785057463553578e+01 0 1 0
32618 1 2 2.3999999999999999e-01 3.7246204204008563e+01 1.8979381695650975e+01 2.4999261010555539e+01 1 0 0
15326 1 2 2.3999999999999999e-01 4.1269888593630704e+01 1.9198073460010839e+01 2.9489771135805398e+01 0 1 0
32619 1 4 -1.2000000000000000e-01 3.8556596984911479e+01 1.9264452093191117e+01 2.5095007655377700e+01 1 0 0
32614 1 4 -1.2000000000000000e-01 3.8208729237858051e+01 2.1860137575758877e+01 2.4981715462645006e+01 1 0 0
15329 1 2 2.3999999999999999e-01 4.0326092956054303e+01 1.9661200056491719e+01 2.8414423657939459e+01 0 1 0
15334 1 4 -1.2000000000000000e-01 4.1301265019501393e+01 2.1559024568097758e+01 2.7246547559819717e+01 0 1 0
15333 1 4 -1.2000000000000000e-01 3.9050829226919056e+01 2.1314759088753974e+01 2.7156011823520320e+01 0 1 0
15332 1 2 2.3999999999999999e-01 4.0190096776864635e+01 2.1227138935795733e+01 2.7932930292755483e+01 0 1 0
15335 1 2 2.3999999999999999e-01 4.0159533061292549e+01 2.2266636107247532e+01 2.9045964373289998e+01 0 1 0
15340 1 4 -1.2000000000000000e-01 3.8735225964442563e+01 2.4047110239243622e+01 2.8009078322127092e+01 0 1 0
15338 1 2 2.3999999999999999e-01 3.9914827641458189e+01 2.3771319454206175e+01 2.8668449857000823e+01 0 1 0
15343 1 4 -1.2000000000000000e-01 4.1152770187335136e+01 2.3899936456519114e+01 2.6728989185429054e+01 0 1 0
15345 1 4 -1.2000000000000000e-01 4.3043889981310414e+01 2.3764152742579999e+01 2.8435277496579527e+01 0 1 0
15339 1 4 -1.2000000000000000e-01 3.9767452554400734e+01 2.4332353360911213e+01 2.9855275922189826e+01 0 1 0
15337 1 4 -1.2000000000000000e-01 3.9154627750592859e+01 2.1950658627955761e+01 2.9883484335535289e+01 0 1 0
15336 1 4 -1.2000000000000000e-01 4.1280586719904747e+01 2.2210775521719427e+01 2.9851172179490284e+01 0 1 0
15341 1 2 2.3999999999999999e-01 4.0973544350740433e+01 2.4600558100663218e+01 2.7885727836813555e+01 0 1 0
15323 1 2 2.3999999999999999e-01 4.2771644653616846e+01 1.9502672483185037e+01 2.9249013337534738e+01 0 1 0
13222 1 4 -1.2000000000000000e-01 8.8338653958655944e-01 3.0358103009872369e+01 2.7044950981977941e+01 0 0 0
11862 1 4 -1.2000000000000000e-01 2.9614511293376364e+00 2.5367345455783347e+01 2.4462312221034246e+01 0 0 0
13218 1 4 -1.2000000000000000e-01 3.9608659187170803e-01 2.8301040507319556e+01 2.5393718469319676e+01 0 0 0
13220 1 2 2.3999999999999999e-01 4.7436365023273658e-01 2.9140276224298656e+01 2.7552814000959291e+01 0 0 0
11860 1 4 -1.2000000000000000e-01 9.5113008349472072e-01 2.5642592329166170e+01 2.6043380287249590e+01 0 0 0
13225 1 4 -1.2000000000000000e-01 1.3620275141323979e+00 2.7008047034058738e+01 2.8311865438839977e+01 0 0 0
13223 1 2 2.3999999999999999e-01 1.7496314577397620e+00 2.8321583027131712e+01 2.8074667646775822e+01 0 0 0
13233 1 4 -1.2000000000000000e-01 4.5110205915224109e+00 2.6845412258347046e+01 2.7702109659882733e+01 0 0 0
13235 1 2 2.3999999999999999e-01 5.7541361224936178e+00 2.8968964704409075e+01 2.8199090265479704e+01 0 0 0
13232 1 2 2.3999999999999999e-01 4.9702890673642157e+00 2.7722031758370417e+01 2.8741832443487336e+01 0 0 0
13224 1 4 -1.2000000000000000e-01 2.6322099121264819e+00 2.8314581596542212e+01 2.7051702290100142e+01 0 0 0
13226 1 2 2.3999999999999999e-01 2.4865798502073022e+00 2.8863749440527730e+01 2.9274673488728890e+01 0 0 0
13234 1 4 -1.2000000000000000e-01 5.7651874127118585e+00 2.6980159071642611e+01 2.9562418213493029e+01 0 0 0
13229 1 2 2.3999999999999999e-01 3.7390273950111994e+00 2.8076342898635399e+01 2.9713787584406933e+01 0 0 0
13237 1 4 -1.2000000000000000e-01 5.0007391318936962e+00 2.9692789387745893e+01 2.7395765008646322e+01 0 0 0
13228 1 4 -1.2000000000000000e-01 2.8206550645633457e+00 3.0166888688969433e+01 2.9018774487759703e+01 0 0 0
13227 1 4 -1.2000000000000000e-01 1.7045917761297791e+00 2.8744120427071909e+01 3.0317013272362161e+01 0 0 0
13230 1 4 -1.2000000000000000e-01 3.1919922714994593e+00 2.6926194698606427e+01 3.0212063420949725e+01 0 0 0
14664 1 4 -1.2000000000000000e-01 9.2621120759795392e+00 2.4504084297736675e+01 2.5027901684241680e+01 0 1 0
14654 1 2 2.3999999999999999e-01 1.2063799933643958e+01 2.4764878218017266e+01 2.6789174520210899e+01 0 1 0
13240 1 4 -1.2000000000000000e-01 6.4772508878586708e+00 2.7789937841004932e+01 2.6311323683887004e+01 0 0 0
13236 1 4 -1.2000000000000000e-01 6.1284564904086203e+00 2.9863112813086932e+01 2.9187412204477958e+01 0 0 0
13238 1 2 2.3999999999999999e-01 7.0027026941026156e+00 2.8496259951168749e+01 2.7355200093229836e+01 0 0 0
13239 1 4 -1.2000000000000000e-01 7.5129435595741816e+00 2.9609334207544372e+01 2.6764376018873275e+01 0 0 0
13243 1 4 -1.2000000000000000e-01 7.6434927196565212e+00 2.6238426714950940e+01 2.8255792196870452e+01 0 0 0
13241 1 2 2.3999999999999999e-01 8.1537638687475340e+00 2.7472117849355026e+01 2.7901723599130776e+01 0 0 0
13242 1 4 -1.2000000000000000e-01 8.9368659543922977e+00 2.7052487462850348e+01 2.6844917204125526e+01 0 0 0
14655 1 4 -1.2000000000000000e-01 1.1766796231309096e+01 2.6071322175769634e+01 2.6506712921381272e+01 0 1 0
13244 1 2 2.3999999999999999e-01 9.0052565543671399e+00 2.7909191442580163e+01 2.9152796414014109e+01 0 0 0
13245 1 4 -1.2000000000000000e-01 9.9422699041326208e+00 2.6873520865468425e+01 2.9315052512521198e+01 0 0 0
13251 1 4 -1.2000000000000000e-01 1.1875380449910452e+01 2.9075957561186346e+01 2.9790184862449159e+01 0 0 0
13247 1 2 2.3999999999999999e-01 9.7285498715211869e+00 2.9283482271976855e+01 2.9041890443735063e+01 0 0 0
13249 1 4 -1.2000000000000000e-01 1.0271924177280008e+01 2.9367485322745235e+01 2.7812662711561746e+01 0 0 0
13248 1 4 -1.2000000000000000e-01 8.7892126803046153e+00 3.0278124052682234e+01 2.9056779237383626e+01 0 0 0
13250 1 2 2.3999999999999999e-01 1.0734675534453427e+01 2.9662377852352197e+01 3.0109141344695495e+01 0 0 0
13246 1 4 -1.2000000000000000e-01 8.1469357335188537e+00 2.7853555500789291e+01 3.0089761173261785e+01 0 0 0
14659 1 4 -1.2000000000000000e-01 1.3166771293258956e+01 2.5283150086918475e+01 2.4903540576104252e+01 0 1 0
14651 1 2 2.3999999999999999e-01 1.3106530900030466e+01 2.4888357078513490e+01 2.7923745844822864e+01 0 1 0
14641 1 4 -1.2000000000000000e-01 1.6488749641050486e+01 2.5338964240610157e+01 2.8411119924615402e+01 0 1 0
14653 1 4 -1.2000000000000000e-01 1.2360456711645945e+01 2.5314475961833288e+01 2.8997768928660321e+01 0 1 0
32471 1 2 2.3999999999999999e-01 1.6259992581612533e+01 2.6829227748889917e+01 2.4757378087750329e+01 1 0 0
32467 1 4 -1.2000000000000000e-01 1.7123701790622007e+01 3.0504237043683929e+01 2.4567001804833414e+01 1 0 0
32472 1 4 -1.2000000000000000e-01 1.5041868834370767e+01 2.6870189669533946e+01 2.5330896004027082e+01 1 0 0
32465 1 2 2.3999999999999999e-01 1.6996114504683955e+01 2.9322963321494075e+01 2.5272306347678498e+01 1 0 0
14652 1 4 -1.2000000000000000e-01 1.3979303376102003e+01 2.5905836601655945e+01 2.7720824809636433e+01 0 1 0
32463 1 4 -1.2000000000000000e-01 1.4712255107916191e+01 2.9895206899103723e+01 2.5763989432711909e+01 1 0 0
32473 1 4 -1.2000000000000000e-01 1.7056051356854912e+01 2.6555438469059041e+01 2.5823116472984069e+01 1 0 0
32464 1 4 -1.2000000000000000e-01 1.5784463838420676e+01 2.8488135570099292e+01 2.7127129064269255e+01 1 0 0
32462 1 2 2.3999999999999999e-01 1.5906242195572364e+01 2.9610705678578174e+01 2.6373686665202854e+01 1 0 0
32457 1 4 -1.2000000000000000e-01 1.8091095823820119e+01 2.9755091453302409e+01 2.8411315188357470e+01 1 0 0
14636 1 2 2.3999999999999999e-01 1.7861883763510061e+01 2.5420345864175975e+01 3.0323185534383661e+01 0 1 0
32466 1 4 -1.2000000000000000e-01 1.8239319726870480e+01 2.9107127454221573e+01 2.5872682668830038e+01 1 0 0
14643 1 4 -1.2000000000000000e-01 1.4829370597383759e+01 2.5688225631323029e+01 3.0388747294304800e+01 0 1 0
32461 1 4 -1.2000000000000000e-01 1.5460388264780017e+01 3.0528486936388379e+01 2.8517343163924437e+01 1 0 0
32459 1 2 2.3999999999999999e-01 1.6210416241488144e+01 3.0765631945055546e+01 2.7411436569999935e+01 1 0 0
14622 1 4 -1.2000000000000000e-01 2.2755057693840044e+01 2.5610176889704448e+01 2.9331571247501028e+01 0 1 0
14635 1 4 -1.2000000000000000e-01 1.8622196388121722e+01 2.6549071879185142e+01 2.8345170697602025e+01 0 1 0
14633 1 2 2.3999999999999999e-01 1.9058777099732609e+01 2.5891582569396039e+01 2.9474661274364788e+01 0 1 0
32335 1 4 -1.2000000000000000e-01 2.4065878691405299e+01 2.8495372944201698e+01 2.4893336409003727e+01 1 0 0
32329 1 4 -1.2000000000000000e-01 2.2272748581455474e+01 2.6629609959710923e+01 2.5222094110703068e+01 1 0 0
32327 1 2 2.3999999999999999e-01 2.3292770337404509e+01 2.5751641392580073e+01 2.5246833728035355e+01 1 0 0
14632 1 4 -1.2000000000000000e-01 1.9264720173702784e+01 2.8101283002571016e+01 3.0187048451194080e+01 0 1 0
14630 1 2 2.3999999999999999e-01 2.0028600250423384e+01 2.6954879332206797e+01 3.0054753796756419e+01 0 1 0
14631 1 4 -1.2000000000000000e-01 2.0966269116428148e+01 2.7166355215025501e+01 2.9117061747184675e+01 0 1 0
32433 1 4 -1.2000000000000000e-01 2.4125497751379459e+01 2.9406126228960250e+01 2.7989418071166323e+01 1 0 0
32328 1 4 -1.2000000000000000e-01 2.3648156755306488e+01 2.5653658728528107e+01 2.6533887322551738e+01 1 0 0
32440 1 4 -1.2000000000000000e-01 2.2318621412591106e+01 3.0327708527376668e+01 2.9499226765410992e+01 1 0 0
32452 1 4 -1.2000000000000000e-01 1.9760382227070291e+01 3.0743335554075820e+01 3.0214752538377525e+01 1 0 0
32347 1 4 -1.2000000000000000e-01 2.9753864576515966e+01 3.0512862145877474e+01 2.5111675727895037e+01 1 0 0
14619 1 4 -1.2000000000000000e-01 2.5282681851347721e+01 2.5237198149838751e+01 2.9899386062086183e+01 0 1 0
32432 1 2 2.3999999999999999e-01 2.5067488871085526e+01 3.0371333484647209e+01 2.8257820052486181e+01 1 0 0
32333 1 2 2.3999999999999999e-01 2.5101667706631535e+01 2.7580500311664061e+01 2.4802175280607777e+01 1 0 0
32434 1 4 -1.2000000000000000e-01 2.5463708208306215e+01 3.0541279228100603e+01 2.6998557263316762e+01 1 0 0
1050 1 4 -1.2000000000000000e-01 2.9350187771260487e+01 2.5211191616289792e+01 2.7747001339384404e+01 1 0 0
1049 1 2 2.3999999999999999e-01 2.9118494254055204e+01 2.5069472643134379e+01 2.6416018086360488e+01 1 0 0
1051 1 4 -1.2000000000000000e-01 2.7792547533277535e+01 2.5363595920751465e+01 2.6192138700306725e+01 1 0 0
32429 1 2 2.3999999999999999e-01 2.6179602409843628e+01 2.9680404448203621e+01 2.9085066298227737e+01 1 0 0
32431 1 4 -1.2000000000000000e-01 2.6328880228112151e+01 2.8507996292280488e+01 2.8349585020265081e+01 1 0 0
32340 1 4 -1.2000000000000000e-01 2.7392810817564282e+01 2.9289902117956931e+01 2.5492513176342143e+01 1 0 0
32334 1 4 -1.2000000000000000e-01 2.5588903590565547e+01 2.7501671097209325e+01 2.6092184166656033e+01 1 0 0
1053 1 4 -1.2000000000000000e-01 2.9440798919840223e+01 2.7488320152579458e+01 2.6186899920965235e+01 1 0 0
1052 1 2 2.3999999999999999e-01 2.9859202446065595e+01 2.6310259112470348e+01 2.5648842396048551e+01 1 0 0
32425 1 4 -1.2000000000000000e-01 2.8952117093224320e+01 2.8562144980072027e+01 2.8790729141102695e+01 1 0 0
32426 1 2 2.3999999999999999e-01 2.7597636209376851e+01 3.0435756500849045e+01 2.9166056488983255e+01 1 0 0
32427 1 4 -1.2000000000000000e-01 2.7918192351545116e+01 3.0872924584998401e+01 2.7854176187991897e+01 1 0 0
32430 1 4 -1.2000000000000000e-01 2.5766074557611343e+01 2.9330781943042830e+01 3.0278505470895404e+01 1 0 0
32423 1 2 2.3999999999999999e-01 2.8771236058079495e+01 2.9590979603080338e+01 2.9710644858607672e+01 1 0 0
32420 1 2 2.3999999999999999e-01 3.0138654868078927e+01 3.0313844863186667e+01 3.0043466796089351e+01 1 0 0
32418 1 4 -1.2000000000000000e-01 3.1279829104580024e+01 2.9570839061701726e+01 2.7943432695262533e+01 1 0 0
32417 1 2 2.3999999999999999e-01 3.1041397964576799e+01 3.0670367440686949e+01 2.8773628286223968e+01 1 0 0
1075 1 4 -1.2000000000000000e-01 3.6725291532007127e+01 2.5295138932347189e+01 2.7617061297897333e+01 1 0 0
1077 1 4 -1.2000000000000000e-01 3.4094059401791235e+01 2.5785929269803979e+01 2.8983606069279197e+01 1 0 0
1076 1 2 2.3999999999999999e-01 3.5291796776188484e+01 2.5754176426878317e+01 2.9613524985611949e+01 1 0 0
1055 1 2 2.3999999999999999e-01 3.1470391591713334e+01 2.6274251239078065e+01 2.5657309008904864e+01 1 0 0
1059 1 4 -1.2000000000000000e-01 3.1725986585294134e+01 2.8668637576546224e+01 2.5318983014775924e+01 1 0 0
1065 1 4 -1.2000000000000000e-01 3.5908641562816321e+01 2.6993982461390043e+01 2.5264336011408847e+01 1 0 0
1056 1 4 -1.2000000000000000e-01 3.2031451227098962e+01 2.5113637933736467e+01 2.5192830177378703e+01 1 0 0
1058 1 2 2.3999999999999999e-01 3.2088701562523063e+01 2.7453767063371163e+01 2.4813575199416885e+01 1 0 0
1061 1 2 2.3999999999999999e-01 3.3671879756184715e+01 2.7429938239352815e+01 2.4710193100062757e+01 1 0 0
1057 1 4 -1.2000000000000000e-01 3.1877262041154363e+01 2.6496231400616114e+01 2.6954894278632487e+01 1 0 0
1066 1 4 -1.2000000000000000e-01 3.4254667171622032e+01 2.5774598289533934e+01 2.6222297528321128e+01 1 0 0
1064 1 2 2.3999999999999999e-01 3.4687560866982231e+01 2.6954398552278690e+01 2.5808887939913550e+01 1 0 0
1068 1 4 -1.2000000000000000e-01 3.3844858783548247e+01 2.7991361415899146e+01 2.7916021107499329e+01 1 0 0
1067 1 2 2.3999999999999999e-01 3.4925787389638714e+01 2.7854181397384657e+01 2.7071148397417467e+01 1 0 0
1070 1 2 2.3999999999999999e-01 3.6262996172583236e+01 2.7633020174900309e+01 2.7885869344273377e+01 1 0 0
1073 1 2 2.3999999999999999e-01 3.6433403181375347e+01 2.6184972226156322e+01 2.8628099239232004e+01 1 0 0
1069 1 4 -1.2000000000000000e-01 3.5144772417704850e+01 2.9087900125500997e+01 2.6515135788802613e+01 1 0 0
1071 1 4 -1.2000000000000000e-01 3.6378287942375579e+01 2.8650800523727447e+01 2.8756246171891505e+01 1 0 0
32415 1 4 -1.2000000000000000e-01 3.3028748405739861e+01 3.0252579277594219e+01 2.9972619774940281e+01 1 0 0
1072 1 4 -1.2000000000000000e-01 3.7341547118098447e+01 2.7784589334727375e+01 2.7066559544219665e+01 1 0 0
15344 1 2 2.3999999999999999e-01 4.2340565233310073e+01 2.4898654928392929e+01 2.8536512768861058e+01 0 1 0
15342 1 4 -1.2000000000000000e-01 4.0309017236843204e+01 2.5741640123800650e+01 2.7559765925644641e+01 0 1 0
15348 1 4 -1.2000000000000000e-01 4.2507542029188393e+01 2.7023157733124620e+01 2.7665114672730791e+01 0 1 0
184 1 4 -1.2000000000000000e-01 3.9654471564570812e+01 3.0244442660793961e+01 2.5475853354943638e+01 1 0 0
192 1 4 -1.2000000000000000e-01 4.1748727157198175e+01 3.0511171397909592e+01 2.8730631524457834e+01 1 0 0
189 1 4 -1.2000000000000000e-01 3.9487209589619241e+01 2.9350566815152259e+01 2.8454864747972699e+01 1 0 0
188 1 2 2.3999999999999999e-01 3.9392402129113400e+01 3.0681748728840123e+01 2.8728598686604808e+01 1 0 0
15346 1 4 -1.2000000000000000e-01 4.2179822005669635e+01 2.5319140813178670e+01 2.9811888697815739e+01 0 1 0
1074 1 4 -1.2000000000000000e-01 3.7573485428738117e+01 2.6492048197853233e+01 2.9267032654589499e+01 1 0 0
14702 1 2 2.3999999999999999e-01 1.5728685416069101e+00 3.4415525509150328e+01 2.4970387094130537e+01 0 1 0
14704 1 4 -1.2000000000000000e-01 2.9457778039354001e+00 3.4370066642912597e+01 2.5177801003978395e+01 0 1 0
14697 1 4 -1.2000000000000000e-01 2.8026918318274521e+00 3.1549039797943081e+01 2.5035498414004994e+01 0 1 0
14700 1 4 -1.2000000000000000e-01 6.2170894432830204e-01 3.2606542724561677e+01 2.6305019545185832e+01 0 1 0
14699 1 2 2.3999999999999999e-01 9.0982482521237229e-01 3.3004705576516550e+01 2.5010361288324670e+01 0 1 0
14705 1 2 2.3999999999999999e-01 9.0750731776268967e-01 3.5511301117180743e+01 2.5953478795713654e+01 0 1 0
14707 1 4 -1.2000000000000000e-01 1.3088508466362465e+00 3.5297519188568032e+01 2.7211912580841982e+01 0 1 0
9789 1 4 -1.2000000000000000e-01 4.5637184155260835e+00 3.6550190923638908e+01 2.8452259225501287e+01 -1 0 0
14706 1 4 -1.2000000000000000e-01 1.4071781685057132e+00 3.6730382243772432e+01 2.5552023049197860e+01 0 1 0
10063 1 4 -1.2000000000000000e-01 1.0312762935282040e+01 3.1439715923370919e+01 2.5055060923981035e+01 -1 0 0
10064 1 2 2.3999999999999999e-01 1.0870448129111910e+01 3.3504742726735813e+01 2.4286969266972243e+01 -1 0 0
10060 1 4 -1.2000000000000000e-01 8.4297310387368167e+00 3.2774771219195273e+01 2.5938592106198929e+01 -1 0 0
13253 1 2 2.3999999999999999e-01 1.1087430050959401e+01 3.1093993798499067e+01 3.0315237114526390e+01 0 0 0
13256 1 2 2.3999999999999999e-01 1.1431274981845407e+01 3.1964548159118195e+01 2.9025708356105085e+01 0 0 0
13257 1 4 -1.2000000000000000e-01 1.0384333870752753e+01 3.2117144188002058e+01 2.8104398891480557e+01 0 0 0
10065 1 4 -1.2000000000000000e-01 1.0761508349896774e+01 3.3926903208796098e+01 2.5577080572390464e+01 -1 0 0
13267 1 4 -1.2000000000000000e-01 9.6669951776966112e+00 3.5271134442614425e+01 2.8300767377755999e+01 0 0 0
13265 1 2 2.3999999999999999e-01 9.7126898816647174e+00 3.4810338320879858e+01 2.9589840044294988e+01 0 0 0
13266 1 4 -1.2000000000000000e-01 9.0260823996346229e+00 3.3633173927871063e+01 2.9582706788741859e+01 0 0 0
13259 1 2 2.3999999999999999e-01 1.2001276206110775e+01 3.3383503080611582e+01 2.9280832332927453e+01 0 0 0
13262 1 2 2.3999999999999999e-01 1.1233307020162062e+01 3.4509663937285637e+01 3.0021253805675727e+01 0 0 0
13263 1 4 -1.2000000000000000e-01 1.1976819798411151e+01 3.5632299533969075e+01 3.0090148304408949e+01 0 0 0
13260 1 4 -1.2000000000000000e-01 1.2190800890062112e+01 3.3994858302332815e+01 2.8106162041824156e+01 0 0 0
13269 1 4 -1.2000000000000000e-01 7.7421663963520393e+00 3.5789872029989525e+01 3.0021073648278243e+01 0 0 0
13268 1 2 2.3999999999999999e-01 9.0175252531256458e+00 3.5819818383520328e+01 3.0485805386007474e+01 0 0 0
10068 1 4 -1.2000000000000000e-01 1.2895957321993654e+01 3.2219289276585357e+01 2.4997353496189131e+01 -1 0 0
13258 1 4 -1.2000000000000000e-01 1.2358171316300620e+01 3.1212518585737428e+01 2.8349558437152808e+01 0 0 0
10133 1 2 2.3999999999999999e-01 1.5493397947646628e+01 3.6397038085631621e+01 2.5320335810173159e+01 -1 0 0
13261 1 4 -1.2000000000000000e-01 1.3155485339238801e+01 3.3191147401766301e+01 2.9924403626707086e+01 0 0 0
32456 1 2 2.3999999999999999e-01 1.7674102348064967e+01 3.0990277589446254e+01 2.7982880696456132e+01 1 0 0
32460 1 4 -1.2000000000000000e-01 1.5776042554561119e+01 3.1970716854262296e+01 2.6853090161297107e+01 1 0 0
32453 1 2 2.3999999999999999e-01 1.7893173066825977e+01 3.1937406597783582e+01 2.9193868303004592e+01 1 0 0
32454 1 4 -1.2000000000000000e-01 1.7446572028841068e+01 3.3150322811022477e+01 2.8807000776816398e+01 1 0 0
32455 1 4 -1.2000000000000000e-01 1.7218881687495262e+01 3.1573084572276063e+01 3.0280493818579252e+01 1 0 0
10134 1 4 -1.2000000000000000e-01 1.5750597157512242e+01 3.5107643778139590e+01 2.5662882570841649e+01 -1 0 0
10138 1 4 -1.2000000000000000e-01 1.3489024634678939e+01 3.6008675608342806e+01 2.6431997725234737e+01 -1 0 0
10127 1 2 2.3999999999999999e-01 1.8167208694685534e+01 3.6566116730618091e+01 2.4863798907987693e+01 -1 0 0
10117 1 4 -1.2000000000000000e-01 2.2874466882846004e+01 3.3822243785034459e+01 2.4726509574835998e+01 -1 0 0
32458 1 4 -1.2000000000000000e-01 1.8404575546742560e+01 3.1382038868729779e+01 2.6924224183406153e+01 1 0 0
10120 1 4 -1.2000000000000000e-01 2.0350861420146025e+01 3.3858094355334259e+01 2.5259126663489631e+01 -1 0 0
10119 1 4 -1.2000000000000000e-01 2.1059031944827673e+01 3.5967081514060126e+01 2.5011171913910044e+01 -1 0 0
32450 1 2 2.3999999999999999e-01 1.9359664732289943e+01 3.1962770448878100e+01 2.9712102935797578e+01 1 0 0
10129 1 4 -1.2000000000000000e-01 1.8641487040132709e+01 3.5926916151929575e+01 2.5953911843590223e+01 -1 0 0
32449 1 4 -1.2000000000000000e-01 2.0058848109282920e+01 3.3620034471526196e+01 2.8144885624414151e+01 1 0 0
32448 1 4 -1.2000000000000000e-01 2.0858760406455115e+01 3.1638280038524332e+01 2.7922387787450507e+01 1 0 0
32438 1 2 2.3999999999999999e-01 2.3223328675033848e+01 3.1238806084479570e+01 2.9881205236943131e+01 1 0 0
32435 1 2 2.3999999999999999e-01 2.4277310332962049e+01 3.1585435006555642e+01 2.8802601417285196e+01 1 0 0
32436 1 4 -1.2000000000000000e-01 2.3703403051579489e+01 3.2042718207061498e+01 2.7609296525234367e+01 1 0 0
32447 1 2 2.3999999999999999e-01 2.0490385040012612e+01 3.2596376775000856e+01 2.8833780902483724e+01 1 0 0
32444 1 2 2.3999999999999999e-01 2.1599447594959230e+01 3.3268922571208861e+01 2.9697032191484709e+01 1 0 0
32445 1 4 -1.2000000000000000e-01 2.2469787050779562e+01 3.3774651868624460e+01 2.8840627887116369e+01 1 0 0
32446 1 4 -1.2000000000000000e-01 2.1152103404159433e+01 3.4278295885204585e+01 3.0476410976648562e+01 1 0 0
32441 1 2 2.3999999999999999e-01 2.2415933500480701e+01 3.2323284244777248e+01 3.0537614368538392e+01 1 0 0
15207 1 4 -1.2000000000000000e-01 2.3912224895737481e+01 3.6617203530712580e+01 2.6129953695062717e+01 0 1 0
15208 1 4 -1.2000000000000000e-01 2.3770428168633419e+01 3.7137967358677166e+01 2.8183078701290459e+01 0 1 0
32349 1 4 -1.2000000000000000e-01 2.9425410836313997e+01 3.3018449592883982e+01 2.4879967761368064e+01 1 0 0
32419 1 4 -1.2000000000000000e-01 3.0412066092386031e+01 3.1575094421630538e+01 2.8015232120984802e+01 1 0 0
32437 1 4 -1.2000000000000000e-01 2.5179973451711660e+01 3.2538804911198312e+01 2.9199276781560510e+01 1 0 0
15216 1 4 -1.2000000000000000e-01 2.5295224175321366e+01 3.4992201446659330e+01 3.0052600830204536e+01 0 1 0
15211 1 4 -1.2000000000000000e-01 2.5317965345029513e+01 3.5004499864514635e+01 2.7436257373215941e+01 0 1 0
32350 1 4 -1.2000000000000000e-01 2.7685810737424269e+01 3.1995077735712613e+01 2.5379719114130332e+01 1 0 0
15214 1 4 -1.2000000000000000e-01 2.7709363319222486e+01 3.5437892992703560e+01 2.8559484711708450e+01 0 1 0
32403 1 4 -1.2000000000000000e-01 3.0397214227546311e+01 3.5151262844819108e+01 2.6976078323504286e+01 1 0 0
15212 1 2 2.3999999999999999e-01 2.6691374780840619e+01 3.6374930777620499e+01 2.8613412428954184e+01 0 1 0
32409 1 4 -1.2000000000000000e-01 3.0648336617550033e+01 3.3686760616673439e+01 2.9444933831656702e+01 1 0 0
32428 1 4 -1.2000000000000000e-01 2.7468993805075282e+01 3.1481390653355366e+01 2.9976089864886973e+01 1 0 0
15209 1 2 2.3999999999999999e-01 2.5847990772646504e+01 3.6230510145429193e+01 2.7360495345121937e+01 0 1 0
15215 1 2 2.3999999999999999e-01 2.5983858317962891e+01 3.6130855741590786e+01 3.0080465337884920e+01 0 1 0
15210 1 4 -1.2000000000000000e-01 2.6574340201333939e+01 3.6224153227508609e+01 2.6265508419593932e+01 0 1 0
168 1 4 -1.2000000000000000e-01 3.6373092634597100e+01 3.5217796498823667e+01 2.5420778598685608e+01 1 0 0
32404 1 4 -1.2000000000000000e-01 3.1557080988293961e+01 3.6574252327671573e+01 2.8326588359071042e+01 1 0 0
32416 1 4 -1.2000000000000000e-01 3.3264084199917825e+01 3.1305296739274553e+01 2.8032022060282902e+01 1 0 0
32408 1 2 2.3999999999999999e-01 3.2006096980224612e+01 3.3826294164941970e+01 2.9338631836040644e+01 1 0 0
32402 1 2 2.3999999999999999e-01 3.1640805839696633e+01 3.5575044207679795e+01 2.7392053215240225e+01 1 0 0
32401 1 4 -1.2000000000000000e-01 3.2813079123889622e+01 3.5214447813175049e+01 2.5395825216020086e+01 1 0 0
32407 1 4 -1.2000000000000000e-01 3.2378114018031880e+01 3.3392242473460342e+01 2.6923500096531473e+01 1 0 0
32405 1 2 2.3999999999999999e-01 3.2438724747904125e+01 3.4352910633220517e+01 2.7876230167875189e+01 1 0 0
32406 1 4 -1.2000000000000000e-01 3.3762276368276623e+01 3.4618730614002459e+01 2.8039859195264789e+01 1 0 0
32399 1 2 2.3999999999999999e-01 3.2270153556448484e+01 3.6230304539824324e+01 2.6145190431297220e+01 1 0 0
32410 1 4 -1.2000000000000000e-01 3.2386788923753102e+01 3.4844465852508264e+01 3.0193143270828383e+01 1 0 0
32414 1 2 2.3999999999999999e-01 3.2436397048213664e+01 3.1181312796421622e+01 2.9122846860960035e+01 1 0 0
32411 1 2 2.3999999999999999e-01 3.2666600275567632e+01 3.2562799485678411e+01 2.9894645979301171e+01 1 0 0
32413 1 4 -1.2000000000000000e-01 3.3958376889640711e+01 3.2960658161299946e+01 2.9893363392850425e+01 1 0 0
176 1 2 2.3999999999999999e-01 3.8262254490184610e+01 3.2931260509923014e+01 2.4625432661794516e+01 1 0 0
186 1 4 -1.2000000000000000e-01 3.7743230175412002e+01 3.0927032686456915e+01 2.7104605235195244e+01 1 0 0
190 1 4 -1.2000000000000000e-01 3.8422635976654377e+01 3.0881398751369563e+01 2.9675170746666424e+01 1 0 0
191 1 2 2.3999999999999999e-01 4.0767111047015987e+01 3.1116311309945807e+01 2.9375517713033133e+01 1 0 0
167 1 2 2.3999999999999999e-01 3.7543512854400987e+01 3.5867531759866118e+01 2.5359816219851702e+01 1 0 0
182 1 2 2.3999999999999999e-01 3.9846895875045270e+01 3.1377642325200387e+01 2.6215519774279052e+01 1 0 0
183 1 4 -1.2000000000000000e-01 4.1198157385379588e+01 3.1391011893799163e+01 2.6536694110509835e+01 1 0 0
178 1 4 -1.2000000000000000e-01 3.7417105232325284e+01 3.3019131890075592e+01 2.5682193221760009e+01 1 0 0
185 1 2 2.3999999999999999e-01 3.8943970122310311e+01 3.1448183876121060e+01 2.7460229508000285e+01 1 0 0
169 1 4 -1.2000000000000000e-01 3.8328225511162387e+01 3.5451282688170984e+01 2.6364234247081146e+01 1 0 0
179 1 2 2.3999999999999999e-01 3.9683256582570110e+01 3.2572051760993546e+01 2.5175529313573563e+01 1 0 0
180 1 4 -1.2000000000000000e-01 4.0320457988088080e+01 3.3572920374389930e+01 2.5738167919817656e+01 1 0 0
187 1 4 -1.2000000000000000e-01 3.8700465717429104e+01 3.2756195408071669e+01 2.7829503897588705e+01 1 0 0
195 1 4 -1.2000000000000000e-01 4.1510300876709586e+01 3.3224748621914422e+01 2.8563836077829286e+01 1 0 0
205 1 4 -1.2000000000000000e-01 4.0772859176099942e+01 3.5842447095364626e+01 2.8745767279552538e+01 1 0 0
204 1 4 -1.2000000000000000e-01 3.8863843261340257e+01 3.5647475293050761e+01 2.9680132234419045e+01 1 0 0
203 1 2 2.3999999999999999e-01 4.0158924346036038e+01 3.5900839458437567e+01 2.9921840753093942e+01 1 0 0
194 1 2 2.3999999999999999e-01 4.1301590060954467e+01 3.2534920885772884e+01 2.9713109379110939e+01 1 0 0
196 1 4 -1.2000000000000000e-01 4.2488607231585902e+01 3.2382031352680080e+01 3.0420825445246322e+01 1 0 0
1546 1 4 -1.2000000000000000e-01 4.3163384014587024e+01 3.6116671598697778e+01 2.4972062060150158e+01 1 0 0
14724 1 4 -1.2000000000000000e-01 1.8190948131797172e-01 4.0936046429510199e+01 2.6142970515589418e+01 0 1 0
9804 1 4 -1.2000000000000000e-01 1.7639326848490353e+00 4.2318811800750858e+01 2.8884015738811758e+01 -1 0 0
39712 38 6 4.2380000000000001e-01 2.3190367065672966e+01 4.2788683172356258e+01 5.2027861097284443e+01 0 0 0
14728 1 4 -1.2000000000000000e-01 1.5308686657706825e+00 3.9202162830949902e+01 2.4732198808528743e+01 0 1 0
14731 1 4 -1.2000000000000000e-01 2.7111500820166765e+00 4.1342176560894323e+01 2.5491729861662268e+01 0 1 0
9793 1 4 -1.2000000000000000e-01 2.1431725379180429e+00 3.7155122918233765e+01 2.9162303988750619e+01 -1 0 0
9792 1 4 -1.2000000000000000e-01 3.6786103192116122e+00 3.7975211698859091e+01 3.0421037437347859e+01 -1 0 0
9790 1 4 -1.2000000000000000e-01 3.5476336719963832e+00 3.7682684811838591e+01 2.6853182319181212e+01 -1 0 0
9791 1 2 2.3999999999999999e-01 3.1029304868445440e+00 3.8128831117383022e+01 2.9199217211090048e+01 -1 0 0
9795 1 4 -1.2000000000000000e-01 1.9533709552147847e+00 3.9677841530191117e+01 2.7834084872745272e+01 -1 0 0
9794 1 2 2.3999999999999999e-01 2.2967019300408102e+00 3.9449547050624773e+01 2.9148256912257057e+01 -1 0 0
9796 1 4 -1.2000000000000000e-01 3.2624822883785112e+00 4.0301481560496562e+01 2.9548640449395968e+01 -1 0 0
9797 1 2 2.3999999999999999e-01 1.0739489478586934e+00 3.9619752212342725e+01 3.0032393747256187e+01 -1 0 0
9800 1 2 2.3999999999999999e-01 2.3625075019578962e-01 4.0919567081609678e+01 2.9823772562623009e+01 -1 0 0
9799 1 4 -1.2000000000000000e-01 2.5523494334669355e-01 3.8535459553463795e+01 2.9799367940453159e+01 -1 0 0
9803 1 2 2.3999999999999999e-01 1.0287965961282151e+00 4.2261033027203197e+01 2.9982879852549914e+01 -1 0 0
9788 1 2 2.3999999999999999e-01 4.1624123907085773e+00 3.7799679921385447e+01 2.8097953987343139e+01 -1 0 0
9786 1 4 -1.2000000000000000e-01 4.7705343267694449e+00 3.9933990832471210e+01 2.7522406470490910e+01 -1 0 0
9785 1 2 2.3999999999999999e-01 5.3142119644861641e+00 3.8790291138235105e+01 2.7999406756200859e+01 -1 0 0
9787 1 4 -1.2000000000000000e-01 5.7061755098006719e+00 3.9113570250278826e+01 2.9262933367988612e+01 -1 0 0
39886 96 6 4.2380000000000001e-01 3.2435096274256964e+01 4.2197322928510495e+01 6.3527586733694328e+01 0 -1 0
9775 1 4 -1.2000000000000000e-01 9.9168304898279569e+00 4.1366776846598817e+01 2.5931514185645735e+01 -1 0 0
9777 1 4 -1.2000000000000000e-01 7.4546969855478418e+00 4.0766991173299033e+01 2.5320717712279151e+01 -1 0 0
9784 1 4 -1.2000000000000000e-01 6.1602647820835550e+00 3.8378995616521109e+01 2.5903960245833929e+01 -1 0 0
9781 1 4 -1.2000000000000000e-01 8.7711902790168601e+00 3.8904747598896606e+01 2.6483695496985177e+01 -1 0 0
9773 1 2 2.3999999999999999e-01 8.9666725026235135e+00 4.1863642470530202e+01 2.6735411386146733e+01 -1 0 0
9776 1 2 2.3999999999999999e-01 7.6632992854108899e+00 4.0974858701903457e+01 2.6637253069694264e+01 -1 0 0
[truncated: 11,117,024 more chars]
