# Supplementary material for: Thermodynamic driving forces in contact electrification between polymeric materials
Source: Nat Commun. 2024 Mar 23;15:2616. doi: 10.1038/s41467-024-46932-2 (PMC10960812; doi:10.1038/s41467-024-46932-2)
Supplement: Supplementary file 6 — Supplementary Dataset 3 [file 41467_2024_46932_MOESM6_ESM.zip › configuration_data/initial/PVA/OH.data]

LAMMPS data file via write_data, version 3 Mar 2020, timestep = 10004534

52207 atoms
10 atom types
50205 bonds
9 bond types
87806 angles
14 angle types
138600 dihedrals
14 dihedral types

0.0000000000000000e+00 1.2950000000000000e+02 xlo xhi
0.0000000000000000e+00 1.2950000000000000e+02 ylo yhi
0.0000000000000000e+00 1.1000000000000000e+02 zlo zhi

Masses

1 12.011
2 12.011
3 1.008
4 15.999
5 1.008
6 12.011
7 15.9994  #O
8 1.008    #H
9 15.9994  #OH
10 1.008    #HH

Pair Coeffs # lj/cut/coul/long

1 0.066 3.5
2 0.066 3.5
3 0.03 2.5
4 0.17 3.12
5 0 0
6 0.066 3.5
7 0.15535 3.16600
8 0.00000 2.05800
9 0.01195 3.81000
10 0.00000 1.00000

Bond Coeffs # harmonic

1 320 1.41
2 553 0.945
3 340 1.09
4 340 1.09
5 268 1.529
6 340 1.09
7 268 1.529
8 600.000 1.000
9 600.000 1.000

Angle Coeffs # harmonic

1 37.5 110.7
2 35 109.5
3 33 107.8
4 50 109.5
5 58.35 112.7
6 55 108.5
7 58.35 112.7
8 37.5 110.7
9 33 107.8
10 37.5 110.7
11 37.5 110.7
12 50 109.5
13 58.35 112.7
14 75.000 109.470

Dihedral Coeffs # opls

1 0 0 0.3 0
2 0 0 0.352 0
3 -1.552 0 0 0
4 1.3 -0.05 0.2 0
5 0 0 0.468 0
6 1.3 -0.05 0.2 0
7 0 0 0.3 0
8 -0.356 -0.174 0.492 0
9 0 0 0.3 0
10 0 0 0.3 0
11 0 0 0.3 0
12 0 0 0.3 0
13 0 0 0.468 0
14 -0.356 -0.174 0.492 0

Atoms # full

17806 1 3 5.9999999999999998e-02 3.7960235688649844e+00 5.3364964046546568e+00 3.2703205119513834e+00 1 0 0
17807 1 4 -6.8300000000000005e-01 5.4219749096441863e+00 4.4375772406680634e+00 4.3689349966478108e+00 1 0 0
17803 1 2 2.0499999999999999e-01 4.8930027088352688e+00 5.0557387055721055e+00 3.1977886131886453e+00 1 0 0
17802 1 6 -1.2000000000000000e-01 5.5664614663173646e+00 6.4793402364341297e+00 2.8955926360756230e+00 1 0 0
17808 1 5 4.1799999999999998e-01 5.3250197774920949e+00 3.4412327499401241e+00 4.2432525253599529e+00 1 0 0
17809 1 6 -1.2000000000000000e-01 5.0625851460997477e+00 4.0033500349062523e+00 2.0871600328485975e+00 1 0 0
17812 1 3 5.9999999999999998e-02 6.0772788998176823e+00 3.6373150349437586e+00 1.9913355757628854e+00 1 0 0
17811 1 3 5.9999999999999998e-02 4.7790870715781173e+00 4.5694999993021810e+00 1.2154613694307694e+00 1 0 0
17810 1 2 2.0499999999999999e-01 4.1798720560820648e+00 2.7451009061370040e+00 2.2855073694303405e+00 1 0 0
17816 1 6 -1.2000000000000000e-01 2.6312909846819110e+00 2.8032106846992413e+00 2.3485041068366632e+00 1 0 0
17819 1 3 5.9999999999999998e-02 2.3724612253758726e+00 3.4105367240532045e+00 1.5099300934177620e+00 1 0 0
18008 1 3 5.9999999999999998e-02 1.8262218375738202e+00 5.0673649618088348e+00 4.5262587279791759e+00 1 0 0
17818 1 3 5.9999999999999998e-02 2.3610142700007994e+00 3.2828179834766016e+00 3.2720894854889413e+00 1 0 0
17814 1 4 -6.8300000000000005e-01 4.6126900406593254e+00 2.0297747000032098e+00 3.4241508100315032e+00 1 0 0
17813 1 3 5.9999999999999998e-02 4.2904154754175474e+00 2.1614304682205918e+00 1.4062132210278604e+00 1 0 0
17817 1 2 2.0499999999999999e-01 1.7957470555991932e+00 1.5204876483255678e+00 2.2402691529858281e+00 1 0 0
17805 1 3 5.9999999999999998e-02 6.6015471352542399e+00 6.6059989444036944e+00 3.3308384742142820e+00 1 0 0
17815 1 5 4.1799999999999998e-01 4.1248249514248236e+00 1.2299713931360947e+00 3.5799721047818784e+00 1 0 0
18001 1 3 5.9999999999999998e-02 3.3078558707985461e+00 3.4914407707097461e+00 5.2644511334381257e+00 1 0 0
18005 1 6 -1.2000000000000000e-01 1.6808515972601485e+00 5.5496773859534363e+00 5.4468147143487826e+00 1 0 0
17822 1 5 4.1799999999999998e-01 1.1771951640877452e+00 1.0275138958809409e+00 4.0536773627549580e+00 1 0 0
17823 1 6 -1.2000000000000000e-01 2.7576586308566547e-01 1.9492213146861859e+00 1.9907498639656820e+00 1 0 0
17820 1 3 5.9999999999999998e-02 2.3333831251498021e+00 9.6228411503443156e-01 1.3946574855973461e+00 1 0 0
17821 1 4 -6.8300000000000005e-01 1.8800873443492723e+00 7.3903230992447311e-01 3.4934149381488235e+00 1 0 0
18007 1 3 5.9999999999999998e-02 2.4604318422294940e+00 6.2613976717005855e+00 5.5068314700031955e+00 1 0 0
17804 1 3 5.9999999999999998e-02 5.6165566446561179e+00 6.6652019080333975e+00 1.8128056707567750e+00 1 0 0
17825 1 3 5.9999999999999998e-02 1.8455028780669450e-01 2.8286574654771219e+00 1.3607268668800099e+00 1 0 0
18006 1 2 2.0499999999999999e-01 3.1307213872916451e-01 6.1880284568633712e+00 5.2968401170998254e+00 1 0 0
18010 1 4 -6.8300000000000005e-01 2.1388110768610116e-01 6.7379338813153078e+00 3.9589541463470579e+00 1 0 0
6185 1 3 5.9999999999999998e-02 3.9916539116659702e+00 1.8550637535414172e-01 2.1317348835671964e+01 1 -1 0
15274 1 5 4.1799999999999998e-01 6.9863327023969202e+00 4.9876182552668080e+00 6.4038858805577847e+00 1 0 0
17827 1 3 5.9999999999999998e-02 1.6759498794952257e-01 2.9200113787629989e+00 3.8018141976040241e+00 1 0 0
5388 1 3 5.9999999999999998e-02 1.4377745079687501e-01 1.5427118070058143e+01 2.1464038547218781e+01 1 -1 0
452 1 3 5.9999999999999998e-02 1.4011727752064374e+01 2.0935347160010160e+01 2.4022622960856111e+01 1 -1 0
17958 1 3 5.9999999999999998e-02 8.5157535309890022e+00 1.1895595072412368e+00 2.8689271221290897e+00 1 0 0
15272 1 3 5.9999999999999998e-02 8.4122432144166162e+00 6.5947933899373901e+00 5.5534001483854309e+00 1 0 0
17956 1 6 -1.2000000000000000e-01 9.3647406844230243e+00 9.3188968124522076e-01 2.2339911557854926e+00 1 0 0
17954 1 4 -6.8300000000000005e-01 1.1436624206614368e+01 1.8137112242247257e+00 1.4056883647520129e+00 1 0 0
26477 1 3 5.9999999999999998e-02 1.4288911225556893e+01 4.5498561763081753e+00 3.1802023970139301e+00 0 1 0
17950 1 2 2.0499999999999999e-01 1.0491355930248037e+01 1.8990367227220630e+00 2.4899715685721420e+00 1 0 0
17953 1 3 5.9999999999999998e-02 1.1069084782873011e+01 1.7134982372340772e+00 3.4177684364035432e+00 1 0 0
17951 1 3 5.9999999999999998e-02 9.1797883106821274e+00 3.3430482180686276e+00 3.3465648012796638e+00 1 0 0
17952 1 3 5.9999999999999998e-02 9.4631906868018216e+00 3.5441169201403597e+00 1.5594898177249863e+00 1 0 0
17949 1 6 -1.2000000000000000e-01 9.9144427806128022e+00 3.2960484945140989e+00 2.5429781310631356e+00 1 0 0
17943 1 2 2.0499999999999999e-01 1.0846852013585055e+01 4.4879323587159297e+00 2.7978877957672261e+00 1 0 0
17946 1 3 5.9999999999999998e-02 1.1667906176437633e+01 4.4062892306120753e+00 2.0896465325315012e+00 1 0 0
17947 1 4 -6.8300000000000005e-01 1.1444302902976986e+01 4.3838635993885422e+00 4.0676635202094804e+00 1 0 0
17948 1 5 4.1799999999999998e-01 1.2092789884481411e+01 3.7120455403788037e+00 4.1217608830226213e+00 1 0 0
26480 1 4 -6.8300000000000005e-01 1.3513849796865287e+01 2.5839484692076438e+00 4.6955519555987406e+00 0 1 0
26476 1 2 2.0499999999999999e-01 1.4594823956597349e+01 2.4257518658387291e+00 3.8182747180056893e+00 0 1 0
17942 1 6 -1.2000000000000000e-01 1.0013458447075410e+01 5.8881941417230950e+00 2.7687897100753696e+00 1 0 0
17945 1 3 5.9999999999999998e-02 9.4558458124803444e+00 5.9667229403515378e+00 1.7812010097688200e+00 1 0 0
17944 1 3 5.9999999999999998e-02 9.2389622624671883e+00 5.7686421272267605e+00 3.5381199674817165e+00 1 0 0
17941 1 5 4.1799999999999998e-01 1.1701596114015636e+01 6.2647592401326664e+00 4.3476120741891791e+00 1 0 0
26475 1 6 -1.2000000000000000e-01 1.4919269154729761e+01 3.6510237027196317e+00 2.8944916709245869e+00 0 1 0
26479 1 3 5.9999999999999998e-02 1.5480550027195791e+01 2.2935321234297565e+00 4.4363032626357644e+00 0 1 0
26478 1 3 5.9999999999999998e-02 1.4624636773534110e+01 3.5680067011005456e+00 1.8268287528236671e+00 0 1 0
26484 1 3 5.9999999999999998e-02 1.3828180009327017e+01 1.1925626578078004e+00 2.1472360272487463e+00 0 1 0
26481 1 5 4.1799999999999998e-01 1.3933649439707025e+01 2.7479600663308408e+00 5.5313984858249423e+00 0 1 0
26482 1 6 -1.2000000000000000e-01 1.4535476149309401e+01 1.0881317791423792e+00 3.0005611016024774e+00 0 1 0
15279 1 3 5.9999999999999998e-02 9.6086604072612722e+00 4.1316727492725871e+00 5.6628657723195257e+00 1 0 0
17939 1 3 5.9999999999999998e-02 1.1551024042872040e+01 7.3058168479263834e+00 2.3467408328203829e+00 1 0 0
17959 1 3 5.9999999999999998e-02 9.0985761695541623e+00 1.0218664328325167e+00 1.1572074379084003e+00 1 0 0
17936 1 2 2.0499999999999999e-01 1.0708627446437793e+01 7.2299017356162869e+00 3.0134270668185548e+00 1 0 0
17940 1 4 -6.8300000000000005e-01 1.1319032491969581e+01 7.1421792146455640e+00 4.3167384523055734e+00 1 0 0
26485 1 3 5.9999999999999998e-02 1.5566641222016660e+01 9.0718783039724205e-01 2.5251921184045281e+00 0 1 0
15286 1 3 5.9999999999999998e-02 1.0556327141007571e+01 1.8237247463348756e+00 5.7448935864100692e+00 1 0 0
26488 1 5 4.1799999999999998e-01 1.4384290776334513e+01 3.0282838537908513e-01 5.4434632615967260e+00 0 1 0
17955 1 5 4.1799999999999998e-01 1.1571036469080235e+01 9.3313965079661565e-01 1.1396629032975463e+00 1 0 0
15287 1 4 -6.8300000000000005e-01 8.9870594125810825e+00 1.0713390746898244e+00 6.8523008375725123e+00 1 0 0
5477 1 3 5.9999999999999998e-02 3.2483799900269295e-01 1.4214515221714640e+01 1.2712102064444316e+01 1 -1 0
18011 1 5 4.1799999999999998e-01 8.2115657562114108e-01 7.4498477406068959e+00 4.0384827079811991e+00 1 0 0
17797 1 3 5.9999999999999998e-02 3.0701217137547205e+00 7.4128668451737632e+00 2.1495531151995646e+00 1 0 0
17799 1 3 5.9999999999999998e-02 4.3796669138581432e+00 7.6067501564727227e+00 4.3576335000183786e+00 1 0 0
17796 1 2 2.0499999999999999e-01 4.8477874342198595e+00 7.7751552848735646e+00 3.3473533411692826e+00 1 0 0
17795 1 6 -1.2000000000000000e-01 3.6505482731725341e+00 8.2747322566358861e+00 2.4654271934354428e+00 1 0 0
17798 1 3 5.9999999999999998e-02 4.0477898325368331e+00 8.6966019101808723e+00 1.5209859466667146e+00 1 0 0
17794 1 5 4.1799999999999998e-01 1.7708552117759662e+00 9.4621739978924939e+00 4.8092935123805312e+00 1 0 0
17793 1 4 -6.8300000000000005e-01 2.0139891440642126e+00 8.7241762689802087e+00 4.2487356363243967e+00 1 0 0
17801 1 5 4.1799999999999998e-01 5.8408394713716909e+00 9.0013921466158866e+00 4.2400769536309211e+00 1 0 0
17800 1 4 -6.8300000000000005e-01 5.7953286170799956e+00 8.8088689397108340e+00 3.3410760297062319e+00 1 0 0
17790 1 3 5.9999999999999998e-02 1.5445314199403655e+00 9.5132446490033526e+00 1.5287482053061099e+00 1 0 0
17789 1 2 2.0499999999999999e-01 2.7929747325944008e+00 9.3638559170545683e+00 3.2430095393548517e+00 1 0 0
17791 1 3 5.9999999999999998e-02 2.6630402514734630e+00 1.0869018897691184e+01 1.7187143985855042e+00 1 0 0
17788 1 6 -1.2000000000000000e-01 1.9521302786864405e+00 1.0239304027202079e+01 2.2538305202650468e+00 1 0 0
17792 1 3 5.9999999999999998e-02 3.4642510165874927e+00 1.0040523569194121e+01 3.8903895971309663e+00 1 0 0
17786 1 4 -6.8300000000000005e-01 5.3418234786647867e-01 1.2236612237699367e+01 2.2747748703253627e+00 1 0 0
17920 1 5 4.1799999999999998e-01 6.2720823064566948e+00 1.0801899108705863e+01 3.1113109189928161e+00 1 0 0
17919 1 4 -6.8300000000000005e-01 5.6277099575596434e+00 1.1445792921693027e+01 2.8880747771263167e+00 1 0 0
17912 1 4 -6.8300000000000005e-01 3.2596925817709028e+00 1.3030833453227936e+01 2.7107560386208660e+00 1 0 0
17913 1 5 4.1799999999999998e-01 3.7498686871407121e+00 1.2219549146710939e+01 2.9051450175358280e+00 1 0 0
17914 1 6 -1.2000000000000000e-01 5.4700140798949679e+00 1.3821041117237973e+01 2.1149634692611858e+00 1 0 0
17915 1 2 2.0499999999999999e-01 6.3518304578205678e+00 1.2669348675665894e+01 2.7795280504943856e+00 1 0 0
17918 1 3 5.9999999999999998e-02 6.4923489480330003e+00 1.2918653237329270e+01 3.8024673752737672e+00 1 0 0
17782 1 2 2.0499999999999999e-01 6.7105512832166203e-01 1.0945558216336060e+01 2.7417023746603388e+00 1 0 0
17787 1 5 4.1799999999999998e-01 1.3005002443292808e+00 1.2745020832371349e+01 2.5048234010132897e+00 1 0 0
17916 1 3 5.9999999999999998e-02 5.1539079066509190e+00 1.3586670553909391e+01 1.0802945489711817e+00 1 0 0
17908 1 2 2.0499999999999999e-01 4.1931776201962236e+00 1.4089871854437122e+01 2.9985526876060056e+00 1 0 0
15258 1 3 5.9999999999999998e-02 7.5018008245882228e+00 1.1914694145499091e+01 5.4997281651927867e+00 1 0 0
17911 1 3 5.9999999999999998e-02 4.3902373570755371e+00 1.4104456611671509e+01 4.0016598393212108e+00 1 0 0
17785 1 3 5.9999999999999998e-02 9.0216977808087917e-01 1.1061691948499835e+01 3.8090319490683764e+00 1 0 0
15252 1 4 -6.8300000000000005e-01 7.4036591352179162e+00 1.4275186999559789e+01 5.4829823708727377e+00 1 0 0
17921 1 6 -1.2000000000000000e-01 7.6706397800536008e+00 1.2439065848886125e+01 2.0169010902287834e+00 1 0 0
7719 1 3 5.9999999999999998e-02 1.1036188970817862e+00 1.3371879979024037e+01 6.1042397530342694e+00 0 -1 0
15267 1 5 4.1799999999999998e-01 6.0224574422814756e+00 7.8531307674938375e+00 6.2249032398757214e+00 1 0 0
15265 1 3 5.9999999999999998e-02 7.8957919742207912e+00 9.1154721289781566e+00 5.2939935808554663e+00 1 0 0
17923 1 3 5.9999999999999998e-02 7.3980334019692391e+00 1.1957731490111859e+01 1.0488627968757636e+00 1 0 0
17925 1 3 5.9999999999999998e-02 8.1671247948355852e+00 1.0674809759026223e+01 3.3388865273783219e+00 1 0 0
17924 1 3 5.9999999999999998e-02 8.1699716563698157e+00 1.3352931904981874e+01 1.7663088274687320e+00 1 0 0
17938 1 3 5.9999999999999998e-02 9.2898157162659007e+00 8.2995215777960212e+00 1.8163241267289509e+00 1 0 0
17937 1 3 5.9999999999999998e-02 8.9524605306094038e+00 8.3721452136794294e+00 3.5812020996159322e+00 1 0 0
17935 1 6 -1.2000000000000000e-01 9.7266827423278137e+00 8.4274520473888810e+00 2.8062505779880693e+00 1 0 0
17930 1 3 5.9999999999999998e-02 9.3254352484014387e+00 1.0450818633692272e+01 1.0812673701939122e+00 1 0 0
17922 1 2 2.0499999999999999e-01 8.6432662566941101e+00 1.1475720736208130e+01 2.7453196449067865e+00 1 0 0
17927 1 5 4.1799999999999998e-01 9.9025901987199649e+00 1.1737883854843528e+01 4.1326124303246035e+00 1 0 0
17926 1 4 -6.8300000000000005e-01 9.3178294607038143e+00 1.2345612130755027e+01 3.6337390900398936e+00 1 0 0
17931 1 3 5.9999999999999998e-02 1.0552532167347811e+01 1.1592206070435486e+01 1.5960163888305747e+00 1 0 0
17928 1 6 -1.2000000000000000e-01 9.7759754353778625e+00 1.0861765355119623e+01 1.9245660687782087e+00 1 0 0
17932 1 3 5.9999999999999998e-02 1.1531922858224036e+01 9.5798777233188055e+00 2.4142250151407429e+00 1 0 0
17934 1 5 4.1799999999999998e-01 1.1015813202304214e+01 9.2500478238984662e+00 4.5689744067717388e+00 1 0 0
17933 1 4 -6.8300000000000005e-01 1.0712664961504727e+01 1.0051670767162532e+01 4.0741204277940417e+00 1 0 0
17929 1 2 2.0499999999999999e-01 1.0514295207066587e+01 9.7031678856755548e+00 2.7266869508666653e+00 1 0 0
628 1 3 5.9999999999999998e-02 1.2432464546984617e+01 1.3154570067149894e+01 4.5967342305564358e+00 1 -1 0
618 1 2 2.0499999999999999e-01 1.4799952496393729e+01 1.1559314311239284e+01 4.5840276252499406e+00 1 -1 0
624 1 6 -1.2000000000000000e-01 1.4352678084462344e+01 1.2739526006745532e+01 3.6553668728317175e+00 1 -1 0
627 1 3 5.9999999999999998e-02 1.3913440922888141e+01 1.2300042166251027e+01 2.6849169719356643e+00 1 -1 0
621 1 3 5.9999999999999998e-02 1.3978435556110204e+01 1.0867656323170834e+01 4.6395079464029996e+00 1 -1 0
626 1 3 5.9999999999999998e-02 1.5227738849372225e+01 1.3356804073926622e+01 3.2540992870123517e+00 1 -1 0
625 1 2 2.0499999999999999e-01 1.3298949954229339e+01 1.3686919528384211e+01 4.2734754975502174e+00 1 -1 0
617 1 6 -1.2000000000000000e-01 1.5870428972119280e+01 1.0589983001183054e+01 4.1866674207283125e+00 1 -1 0
611 1 2 2.0499999999999999e-01 1.5912077417885095e+01 9.3832822547059482e+00 5.1495251376465792e+00 1 -1 0
634 1 3 5.9999999999999998e-02 1.2404086359765573e+01 1.4354373816701925e+01 2.3940923678438675e+00 1 -1 0
615 1 4 -6.8300000000000005e-01 1.5321346610040621e+01 8.3033525327996642e+00 4.4459980272553814e+00 1 -1 0
622 1 4 -6.8300000000000005e-01 1.5053091752386917e+01 1.2026382390787013e+01 5.8171237924834376e+00 1 -1 0
620 1 3 5.9999999999999998e-02 1.5492230198860424e+01 1.0269530122802333e+01 3.2292064753967349e+00 1 -1 0
629 1 4 -6.8300000000000005e-01 1.3747580277072709e+01 1.4312098726481558e+01 5.4579404650050005e+00 1 -1 0
17917 1 3 5.9999999999999998e-02 6.0451768381341200e+00 1.4710949100832803e+01 2.0861871154286580e+00 1 0 0
17904 1 3 5.9999999999999998e-02 1.8369647653656513e+00 1.4998535770288630e+01 3.5140216786144962e+00 1 0 0
17909 1 3 5.9999999999999998e-02 3.0130420314855253e+00 1.5304116624080384e+01 1.6367604562507490e+00 1 0 0
17907 1 6 -1.2000000000000000e-01 3.5681425006499579e+00 1.5429762945995087e+01 2.6076249718639724e+00 1 0 0
15253 1 5 4.1799999999999998e-01 7.2589929758230340e+00 1.5201590274268797e+01 5.2509504773019966e+00 1 0 0
17897 1 3 5.9999999999999998e-02 6.3897875334546905e-01 1.6316147666215180e+01 1.3872334881803583e+00 1 0 0
17901 1 2 2.0499999999999999e-01 2.4599847833949249e+00 1.5894556198122190e+01 3.5449639724805984e+00 1 0 0
17905 1 4 -6.8300000000000005e-01 3.0057277048354596e+00 1.6025248613071433e+01 4.9123653694043963e+00 1 0 0
17906 1 5 4.1799999999999998e-01 3.7256244982204905e+00 1.6629900542641810e+01 4.8270895543100529e+00 1 0 0
17910 1 3 5.9999999999999998e-02 4.3581158543837981e+00 1.6246879563447191e+01 2.5518490611491460e+00 1 0 0
17900 1 6 -1.2000000000000000e-01 1.7047835849262336e+00 1.7224554688373342e+01 3.0105605628741134e+00 1 0 0
17903 1 3 5.9999999999999998e-02 1.4641191702847547e+00 1.7809417787606943e+01 3.8745087444362682e+00 1 0 0
17902 1 3 5.9999999999999998e-02 2.3944029220647964e+00 1.7696894703353415e+01 2.2362412114171386e+00 1 0 0
646 1 2 2.0499999999999999e-01 7.3932096119299695e+00 1.7665815738867412e+01 3.8114344012011245e+00 1 -1 0
652 1 6 -1.2000000000000000e-01 7.3424338784358403e+00 1.8727003811904709e+01 4.9479536714570154e+00 1 -1 0
656 1 3 5.9999999999999998e-02 5.6652578692119908e+00 2.0071676045751001e+01 4.4385551186982140e+00 1 -1 0
651 1 5 4.1799999999999998e-01 5.7343164472487231e+00 1.7303229189055052e+01 4.6989495309098217e+00 1 -1 0
650 1 4 -6.8300000000000005e-01 6.3759414542647646e+00 1.6758193192807063e+01 4.2566763469553264e+00 1 -1 0
17894 1 2 2.0499999999999999e-01 3.7072396499674376e-01 1.7007566007047576e+01 2.1658410385067208e+00 1 0 0
649 1 3 5.9999999999999998e-02 7.1976088830162901e+00 1.8147487004246045e+01 2.8787049655102943e+00 1 -1 0
653 1 2 2.0499999999999999e-01 6.0089594964548070e+00 1.9511587582335505e+01 5.3208260034656192e+00 1 -1 0
647 1 3 5.9999999999999998e-02 8.4667088258386798e+00 1.5982023974905237e+01 2.9711171548202828e+00 1 -1 0
655 1 3 5.9999999999999998e-02 8.1396363837563701e+00 1.9484199076132892e+01 4.7226404627090872e+00 1 -1 0
17898 1 4 -6.8300000000000005e-01 5.6932140184042912e-02 1.8170154628957878e+01 1.5616380658708371e+00 1 0 0
17899 1 5 4.1799999999999998e-01 8.0849322248880184e-01 1.8716073151124611e+01 1.7686368366342879e+00 1 0 0
41565 1 4 -6.8300000000000005e-01 1.0566135614571894e+00 2.0826596844822785e+01 3.5110206933354564e+00 0 1 0
41566 1 5 4.1799999999999998e-01 7.7517038627903323e-01 2.0436980443863970e+01 4.3088531609268355e+00 0 1 0
657 1 4 -6.8300000000000005e-01 4.8690193636834431e+00 1.8758442942377989e+01 5.6587537607903933e+00 1 -1 0
645 1 6 -1.2000000000000000e-01 8.6098622708958050e+00 1.6807871009709597e+01 3.7413004538292967e+00 1 -1 0
631 1 6 -1.2000000000000000e-01 1.2797319107395809e+01 1.4790559603425361e+01 3.3218375004780283e+00 1 -1 0
648 1 3 5.9999999999999998e-02 8.8569001414653936e+00 1.6299573853849903e+01 4.7215321895994631e+00 1 -1 0
642 1 3 5.9999999999999998e-02 9.6825649408973202e+00 1.8212434610759360e+01 2.4180570455346864e+00 1 -1 0
635 1 3 5.9999999999999998e-02 1.1016995735210973e+01 1.5137627594647020e+01 4.4170784663905858e+00 1 -1 0
633 1 3 5.9999999999999998e-02 1.3722537236055549e+01 1.5379170878988983e+01 2.9751902618166195e+00 1 -1 0
630 1 5 4.1799999999999998e-01 1.3168745604929748e+01 1.4983294434232636e+01 5.7397449890570131e+00 1 -1 0
643 1 4 -6.8300000000000005e-01 1.0293152460494824e+01 1.8425254371199348e+01 4.3662670262947216e+00 1 -1 0
644 1 5 4.1799999999999998e-01 1.0896189270273934e+01 1.7931426099872567e+01 4.8610396716282258e+00 1 -1 0
641 1 3 5.9999999999999998e-02 1.0831887321559464e+01 1.6075430550876519e+01 2.0483557715189376e+00 1 -1 0
632 1 2 2.0499999999999999e-01 1.1769365566534146e+01 1.5738258331024387e+01 3.9702643767854937e+00 1 -1 0
639 1 2 2.0499999999999999e-01 9.9179152445029342e+00 1.7618720665083007e+01 3.2799939995807126e+00 1 -1 0
637 1 5 4.1799999999999998e-01 1.3018590568429337e+01 1.6946414571812046e+01 4.7822427518399051e+00 1 -1 0
636 1 4 -6.8300000000000005e-01 1.2296906280566599e+01 1.6415326853665327e+01 5.1020893248951174e+00 1 -1 0
638 1 6 -1.2000000000000000e-01 1.1140190836703695e+01 1.6703696882797729e+01 2.9377498732699525e+00 1 -1 0
640 1 3 5.9999999999999998e-02 1.1945362161560528e+01 1.7225412123861890e+01 2.4679816459092980e+00 1 -1 0
26868 1 2 2.0499999999999999e-01 1.3079452466311229e+01 2.0078272853648993e+01 2.5820083547728943e+00 0 1 0
26871 1 3 5.9999999999999998e-02 1.2632874968829832e+01 1.9504411524905962e+01 3.3898571599252127e+00 0 1 0
26874 1 6 -1.2000000000000000e-01 1.4583881945020023e+01 1.9868956633143352e+01 2.7157432219562554e+00 0 1 0
26875 1 2 2.0499999999999999e-01 1.4973977366151175e+01 1.8496330955277955e+01 3.2639006460140387e+00 0 1 0
26877 1 3 5.9999999999999998e-02 1.5125742073272871e+01 2.0638808950095775e+01 3.2842407405865286e+00 0 1 0
26873 1 5 4.1799999999999998e-01 1.2946956783456377e+01 1.8611902084468966e+01 1.2809871202105081e+00 0 1 0
26878 1 3 5.9999999999999998e-02 1.4691966387120335e+01 1.7774107887084423e+01 2.5369531604464957e+00 0 1 0
26876 1 3 5.9999999999999998e-02 1.5073855612016462e+01 1.9990797627105341e+01 1.7448457175427812e+00 0 1 0
26872 1 4 -6.8300000000000005e-01 1.2696848555075190e+01 1.9523228406447426e+01 1.3413415687994492e+00 0 1 0
26879 1 4 -6.8300000000000005e-01 1.4296587148256403e+01 1.8004679427329439e+01 4.4470818692496943e+00 0 1 0
26866 1 5 4.1799999999999998e-01 1.0459234942172316e+01 2.0311185765701978e+01 4.2919461747426366e+00 0 1 0
26864 1 3 5.9999999999999998e-02 1.0480567729773780e+01 2.0686805865382798e+01 2.0766392346275886e+00 0 1 0
26880 1 5 4.1799999999999998e-01 1.4459070259926413e+01 1.8620395717462685e+01 5.1739408151902593e+00 0 1 0
6184 1 3 5.9999999999999998e-02 4.9883772638991477e+00 4.2126842265842918e-01 1.9923394095480369e+01 1 -1 0
26865 1 4 -6.8300000000000005e-01 1.0401520571904006e+01 2.1187979794838157e+01 4.0241895930842144e+00 0 1 0
26861 1 2 2.0499999999999999e-01 1.0897560246325318e+01 2.1453693897003856e+01 2.6760922059736378e+00 0 1 0
44148 1 4 -6.8300000000000005e-01 1.5279843316167186e+01 2.0760891738570940e+01 5.9450549056171766e+00 0 1 0
7732 1 3 5.9999999999999998e-02 1.1252611363681682e-01 1.7377929513809196e+01 8.4328288991089106e+00 0 -1 0
26867 1 6 -1.2000000000000000e-01 1.2476039674776644e+01 2.1462548275699227e+01 2.7072460132254617e+00 0 1 0
5389 1 4 -6.8300000000000005e-01 2.9567313361852175e-02 1.3475957384803033e+01 2.1880776754975290e+01 1 -1 0
2914 1 2 2.0499999999999999e-01 9.6550211756942714e-02 4.0096177950352105e+00 2.1825558684722303e+01 1 -1 0
290 1 3 5.9999999999999998e-02 1.6156724812759116e+01 1.7271122472478822e+01 1.7042047553987860e+01 1 -1 0
1138 1 3 5.9999999999999998e-02 1.3579219674576049e+01 2.0020069954314224e+01 1.9797170229320301e+01 1 -1 0
26885 1 3 5.9999999999999998e-02 1.6161233831069072e+01 1.6062846714229341e+01 3.5168944405175613e+00 0 1 0
5254 1 3 5.9999999999999998e-02 3.6726797232118207e+00 5.6883391732266964e-01 1.1678426998802673e+01 1 -1 0
17996 1 4 -6.8300000000000005e-01 1.9665418887682256e+00 1.4977845616509147e+00 6.2247857982696386e+00 1 0 0
5510 1 6 -1.2000000000000000e-01 2.4520380242162720e-01 2.5658854684531223e+00 1.1121241185134560e+01 1 -1 0
15273 1 4 -6.8300000000000005e-01 6.8769193156828292e+00 5.9542587916331122e+00 6.5204893898201330e+00 1 0 0
5513 1 3 5.9999999999999998e-02 6.1993326384415937e-01 1.5887495079160510e+00 1.1049075343413872e+01 1 -1 0
17994 1 3 5.9999999999999998e-02 4.3731074010993662e+00 9.8032464790530494e-01 6.1995650127991375e+00 1 0 0
18002 1 3 5.9999999999999998e-02 1.0153549130563815e+00 3.7931493061572241e+00 6.2135412208626919e+00 1 0 0
17998 1 6 -1.2000000000000000e-01 3.1018684137965171e+00 3.6567698317623551e+00 6.3544827399489936e+00 1 0 0
18000 1 3 5.9999999999999998e-02 4.0193742941515849e+00 4.1937577386948091e+00 6.5955301248220648e+00 1 0 0
17993 1 3 5.9999999999999998e-02 4.9320889054111881e+00 2.4675065516728401e+00 7.1023922306336340e+00 1 0 0
17990 1 5 4.1799999999999998e-01 3.8434898932006480e+00 1.8475645573296886e+00 9.7590748882773539e+00 1 0 0
17991 1 6 -1.2000000000000000e-01 4.3333707649213782e+00 1.5566327137150426e+00 7.0794094053827656e+00 1 0 0
18004 1 5 4.1799999999999998e-01 2.5889830261917095e+00 5.3790250484043503e+00 8.1982533310579164e+00 1 0 0
17999 1 2 2.0499999999999999e-01 1.7637948001490977e+00 4.4598488070588012e+00 6.5045764928517142e+00 1 0 0
5511 1 2 2.0499999999999999e-01 1.4591229540112924e+00 3.5051480295486797e+00 1.1267884080207621e+01 1 -1 0
5516 1 5 4.1799999999999998e-01 2.0854577798624154e+00 3.6623419728271900e+00 9.4296068106732616e+00 1 -1 0
17992 1 2 2.0499999999999999e-01 2.9586519502226243e+00 2.2686311483825095e+00 6.9098973293099117e+00 1 0 0
7687 1 6 -1.2000000000000000e-01 6.6033736288130678e+00 4.0621839584655266e+00 1.1221096965718399e+01 0 -1 0
7688 1 2 2.0499999999999999e-01 6.3649954563331654e+00 5.2267011888012274e+00 1.0201481143953433e+01 0 -1 0
7691 1 3 5.9999999999999998e-02 6.5677373115372459e+00 4.8292930886480656e+00 9.1899056551798228e+00 0 -1 0
7696 1 3 5.9999999999999998e-02 4.1640849409542184e+00 5.3308861581992657e+00 1.0355769186848489e+01 0 -1 0
5515 1 4 -6.8300000000000005e-01 2.3885199038205425e+00 3.3180027447447800e+00 1.0233249458895552e+01 1 -1 0
5514 1 3 5.9999999999999998e-02 1.1313904843212290e+00 4.5986817967004141e+00 1.1195855927388340e+01 1 -1 0
17995 1 3 5.9999999999999998e-02 2.6040990520749800e+00 2.3170883841613494e+00 7.9672101266736748e+00 1 0 0
18003 1 4 -6.8300000000000005e-01 1.8058787216291130e+00 4.8943501949223194e+00 7.9223665889381101e+00 1 0 0
7694 1 6 -1.2000000000000000e-01 5.0098219768509908e+00 6.0063571032878391e+00 1.0288563258032582e+01 0 -1 0
7689 1 3 5.9999999999999998e-02 5.9032504056734370e+00 3.2667741816726914e+00 1.1160971220963470e+01 0 -1 0
7692 1 4 -6.8300000000000005e-01 7.4170094227925940e+00 6.1176699333270461e+00 1.0443259168448897e+01 0 -1 0
7699 1 4 -6.8300000000000005e-01 4.4902098546372278e+00 6.1761886882829673e+00 7.8805056346233666e+00 0 -1 0
17989 1 4 -6.8300000000000005e-01 4.6764175131691283e+00 1.4392606354242297e+00 9.4888417983013671e+00 1 0 0
7700 1 5 4.1799999999999998e-01 5.3266263114685914e+00 6.1272158147403957e+00 7.3998489943965797e+00 0 -1 0
7697 1 3 5.9999999999999998e-02 5.0592128316822915e+00 6.6023181790982006e+00 1.1191722996863707e+01 0 -1 0
7682 1 3 5.9999999999999998e-02 7.4046414284675626e+00 1.3350787803418074e+00 1.1053969965362601e+01 0 -1 0
17985 1 2 2.0499999999999999e-01 4.4838733842912344e+00 6.5800034650371919e-01 8.2914860444062803e+00 1 0 0
7681 1 2 2.0499999999999999e-01 7.9574457113998252e+00 3.4400825378824824e+00 1.0983264584565863e+01 0 -1 0
7680 1 6 -1.2000000000000000e-01 8.1407011062215080e+00 1.9827163403502883e+00 1.1527480135790023e+01 0 -1 0
7684 1 3 5.9999999999999998e-02 8.1757028418690982e+00 3.3806187298451453e+00 9.9680900638550014e+00 0 -1 0
5379 1 3 5.9999999999999998e-02 4.2651787819400183e-01 1.5795433570478057e+01 1.7755709891707507e+01 1 -1 0
17997 1 5 4.1799999999999998e-01 1.9451799545075108e+00 6.3169070567390573e-01 6.6256411076931467e+00 1 0 0
7690 1 3 5.9999999999999998e-02 6.4315298820359885e+00 4.4932114013186562e+00 1.2229960087357489e+01 0 -1 0
5250 1 5 4.1799999999999998e-01 5.7831326897933311e+00 1.8772040531815376e-01 1.1987906723925910e+01 1 -1 0
445 1 3 5.9999999999999998e-02 1.5799037229813809e+01 1.8428795862511652e+01 2.3964564260951001e+01 1 -1 0
15280 1 4 -6.8300000000000005e-01 7.9509296634492275e+00 3.4180458345126041e+00 6.5778053050556320e+00 1 0 0
15281 1 5 4.1799999999999998e-01 8.1188813438044320e+00 2.4586187119810008e+00 6.5901242211658113e+00 1 0 0
15269 1 2 2.0499999999999999e-01 8.1764974858173094e+00 6.5025737142100306e+00 6.6027436661478811e+00 1 0 0
7693 1 5 4.1799999999999998e-01 8.2217069395685929e+00 5.5940543402184320e+00 1.0556760083736513e+01 0 -1 0
592 1 3 5.9999999999999998e-02 1.4304723504595035e+01 5.6237501350668930e+00 6.1774258355274876e+00 1 -1 0
591 1 3 5.9999999999999998e-02 1.3029216886959750e+01 4.7739200978974656e+00 6.5545513934854709e+00 1 -1 0
1273 1 4 -6.8300000000000005e-01 1.4574446038214855e+01 3.8691756409842165e-01 8.9497595677557875e+00 1 -1 0
1269 1 2 2.0499999999999999e-01 1.5176626173919431e+01 6.3442246517580747e-01 1.0202688610431769e+01 1 -1 0
15292 1 3 5.9999999999999998e-02 1.1162494601164640e+01 8.2765104136673806e-01 8.5846055739217242e+00 1 0 0
15278 1 3 5.9999999999999998e-02 8.8609775726639999e+00 5.4297574928759165e+00 8.3477838078172777e+00 1 0 0
15276 1 2 2.0499999999999999e-01 9.2441210383900785e+00 4.0823357450242845e+00 6.6881119092012078e+00 1 0 0
15284 1 3 5.9999999999999998e-02 1.1326417449778750e+01 3.3301701814903097e+00 7.3271920353498636e+00 1 0 0
15291 1 3 5.9999999999999998e-02 1.2289832174685124e+01 1.0161655539255685e+00 7.4311357257108783e+00 1 0 0
595 1 5 4.1799999999999998e-01 1.4758828396083622e+01 2.3914792611016997e+00 7.9919450009932236e+00 1 -1 0
594 1 4 -6.8300000000000005e-01 1.4534966699461526e+01 2.9554274573745500e+00 7.2455430929787470e+00 1 -1 0
15277 1 3 5.9999999999999998e-02 1.0129289842777416e+01 5.9154733310374832e+00 7.3111744580493667e+00 1 0 0
1270 1 3 5.9999999999999998e-02 1.3399598147141631e+01 1.8250693120620838e+00 1.0406004060778846e+01 1 -1 0
589 1 6 -1.2000000000000000e-01 1.3867171411413565e+01 5.2629100926879415e+00 7.0145143488458048e+00 1 -1 0
15275 1 6 -1.2000000000000000e-01 9.1274125274302076e+00 5.5034840319565994e+00 7.2784940618387433e+00 1 0 0
15283 1 2 2.0499999999999999e-01 1.0291377479864417e+01 1.6674167298578562e+00 6.8054739868830838e+00 1 0 0
15285 1 3 5.9999999999999998e-02 1.0060292993718503e+01 2.9015274785033665e+00 8.5291865545120462e+00 1 0 0
15282 1 6 -1.2000000000000000e-01 1.0260191210106980e+01 3.0915491298706521e+00 7.4237159201669716e+00 1 0 0
590 1 2 2.0499999999999999e-01 1.4873755760928447e+01 4.2694125928090836e+00 7.6483392439572890e+00 1 -1 0
593 1 3 5.9999999999999998e-02 1.4813468716397422e+01 4.3638333185343177e+00 8.7460465035048109e+00 1 -1 0
587 1 4 -6.8300000000000005e-01 1.2392076859191484e+01 5.7821779849895778e+00 8.8122061833075271e+00 1 -1 0
583 1 2 2.0499999999999999e-01 1.3389012175928499e+01 6.3480691266495475e+00 8.0357036108222495e+00 1 -1 0
1268 1 6 -1.2000000000000000e-01 1.4424796387619105e+01 1.9585223847488729e+00 1.0675989682821443e+01 1 -1 0
1258 1 3 5.9999999999999998e-02 1.3486278248946356e+01 4.9036387567840931e+00 1.0964771274872302e+01 1 -1 0
1271 1 3 5.9999999999999998e-02 1.4750061390277558e+01 2.8386401106701697e+00 1.0098734145782339e+01 1 -1 0
7674 1 2 2.0499999999999999e-01 9.5860441893214343e+00 1.3663157506451864e+00 1.1566507499997712e+01 0 -1 0
15289 1 6 -1.2000000000000000e-01 1.1306905641108679e+01 7.1899146311455631e-01 7.5277240574396505e+00 1 0 0
7685 1 4 -6.8300000000000005e-01 8.9715359187515737e+00 4.2553872528021763e+00 1.1532592435393372e+01 0 -1 0
7677 1 3 5.9999999999999998e-02 1.0066794833852923e+01 1.5019499556699207e+00 1.0586691328107422e+01 0 -1 0
586 1 3 5.9999999999999998e-02 1.4245074508073966e+01 6.6206644701639421e+00 8.7369046228720251e+00 1 -1 0
1260 1 5 4.1799999999999998e-01 1.5734124346576575e+01 4.6739242259973421e+00 1.1431063777905340e+01 1 -1 0
7686 1 5 4.1799999999999998e-01 9.6770426099000186e+00 3.6703046255591705e+00 1.1794512247933307e+01 0 -1 0
588 1 5 4.1799999999999998e-01 1.2149240528582325e+01 6.2938044754809637e+00 9.5602540178450663e+00 1 -1 0
7678 1 4 -6.8300000000000005e-01 1.0301712784361868e+01 2.0249132116308508e+00 1.2601123389752713e+01 0 -1 0
1255 1 2 2.0499999999999999e-01 1.3888198171960521e+01 4.8619910379189557e+00 1.1995764907590685e+01 1 -1 0
1252 1 4 -6.8300000000000005e-01 1.1652996961627446e+01 7.0488575665608533e+00 1.1248854223032204e+01 1 -1 0
1259 1 4 -6.8300000000000005e-01 1.5250186217089487e+01 5.1702375926667585e+00 1.2115325700829475e+01 1 -1 0
15288 1 5 4.1799999999999998e-01 9.1577675792090663e+00 2.7513596984761618e-01 7.4153128812727784e+00 1 0 0
1262 1 2 2.0499999999999999e-01 1.4530125732844818e+01 2.3070752206594132e+00 1.2111837105426442e+01 1 -1 0
7714 1 5 4.1799999999999998e-01 2.5473404076296564e+00 1.1453197241619652e+01 5.6825431461211995e+00 0 -1 0
15260 1 5 4.1799999999999998e-01 5.5913957444403852e+00 1.0717223310175703e+01 5.5945727076354625e+00 1 0 0
15266 1 4 -6.8300000000000005e-01 6.1535489208605174e+00 8.7981881397728490e+00 6.2847791310870393e+00 1 0 0
44149 1 5 4.1799999999999998e-01 1.5737994133944682e+01 2.1443543448062467e+01 5.4792404567750079e+00 0 1 0
7695 1 2 2.0499999999999999e-01 4.7778049733460444e+00 6.8983310372930386e+00 9.0560110211763245e+00 0 -1 0
18015 1 3 5.9999999999999998e-02 6.5025504157877601e-01 8.1378721836893391e+00 6.1547331394986413e+00 1 0 0
7713 1 4 -6.8300000000000005e-01 1.9888241647125935e+00 1.0826343853385717e+01 6.2085527270975218e+00 0 -1 0
7703 1 3 5.9999999999999998e-02 2.6155130484598610e+00 7.2248929441283796e+00 8.9941891292854574e+00 0 -1 0
15251 1 3 5.9999999999999998e-02 5.7505265930168514e+00 1.4235553430782430e+01 6.5536168534367212e+00 1 0 0
15259 1 4 -6.8300000000000005e-01 5.6480048197794739e+00 1.1513955446930131e+01 6.1146141136121619e+00 1 0 0
7698 1 3 5.9999999999999998e-02 5.7056789802281900e+00 7.4721161522980823e+00 8.8979000292272730e+00 0 -1 0
7718 1 3 5.9999999999999998e-02 1.4751499986545800e+00 1.2400564351346050e+01 9.0197473647106179e+00 0 -1 0
15255 1 2 2.0499999999999999e-01 7.0417732945403966e+00 1.1665973825394593e+01 6.4382696561341470e+00 1 0 0
7710 1 3 5.9999999999999998e-02 1.4661044574004070e+00 9.5103330375247932e+00 8.5086306049461715e+00 0 -1 0
7704 1 3 5.9999999999999998e-02 3.3779892040464468e+00 8.1245384084354626e+00 1.0275426525599402e+01 0 -1 0
7701 1 6 -1.2000000000000000e-01 3.5934158031389756e+00 7.7850619142752793e+00 9.2434652109390889e+00 0 -1 0
7702 1 2 2.0499999999999999e-01 3.6001103821995413e+00 9.0970200458649177e+00 8.3347505779510414e+00 0 -1 0
7705 1 3 5.9999999999999998e-02 3.7636201581214337e+00 8.9221225001619562e+00 7.2904537744067159e+00 0 -1 0
7706 1 4 -6.8300000000000005e-01 4.7653724234554558e+00 9.8643255039669580e+00 8.6547813470225243e+00 0 -1 0
7708 1 6 -1.2000000000000000e-01 2.4026707899841702e+00 1.0044680229602584e+01 8.5637320829913541e+00 0 -1 0
7707 1 5 4.1799999999999998e-01 5.4711950179807225e+00 9.6683551416296094e+00 8.0253702274676790e+00 0 -1 0
7709 1 2 2.0499999999999999e-01 2.2795487840347666e+00 1.1196621555050937e+01 7.5359745425434985e+00 0 -1 0
7712 1 3 5.9999999999999998e-02 3.1205099281700042e+00 1.1872907401246929e+01 7.4241447794363635e+00 0 -1 0
7711 1 3 5.9999999999999998e-02 2.4575586764372135e+00 1.0415550049690527e+01 9.6018391153453173e+00 0 -1 0
7715 1 6 -1.2000000000000000e-01 1.2179272187514740e+00 1.2257092371565980e+01 7.9444558512694519e+00 0 -1 0
15257 1 3 5.9999999999999998e-02 6.6702148978769040e+00 1.2659070501232257e+01 8.3141692131961538e+00 1 0 0
15228 1 3 5.9999999999999998e-02 4.7846251898341077e+00 1.2945655922184548e+01 1.0397958000081967e+01 1 0 0
15254 1 6 -1.2000000000000000e-01 7.2190674601864089e+00 1.2837905365183875e+01 7.3946689991123229e+00 1 0 0
15221 1 3 5.9999999999999998e-02 6.5277838752373007e+00 1.1119112208979088e+01 1.0909030702085001e+01 1 0 0
7716 1 2 2.0499999999999999e-01 1.3003940816135586e+00 1.3599229987575251e+01 7.1681036494824646e+00 0 -1 0
15226 1 6 -1.2000000000000000e-01 4.3927106505585876e+00 1.2799383686066790e+01 1.1390537105477794e+01 1 0 0
15264 1 3 5.9999999999999998e-02 7.6263676333138832e+00 1.0430038895399960e+01 7.9973263204015890e+00 1 0 0
15235 1 3 5.9999999999999998e-02 2.4451325552691801e+00 1.4117326354723788e+01 1.0208093794574983e+01 1 0 0
15248 1 2 2.0499999999999999e-01 6.7586326567713515e+00 1.4207541442570927e+01 6.7660852784493830e+00 1 0 0
15261 1 6 -1.2000000000000000e-01 7.7883036008077058e+00 1.0388729283609875e+01 6.9151818297093808e+00 1 0 0
15262 1 2 2.0499999999999999e-01 7.5343163409480951e+00 9.0382639938088047e+00 6.3085912496120695e+00 1 0 0
15243 1 3 5.9999999999999998e-02 4.9242113446932594e+00 1.4314191555979724e+01 8.8875647349461833e+00 1 0 0
15229 1 3 5.9999999999999998e-02 3.6927987246336516e+00 1.1953824725505054e+01 1.1347854848702768e+01 1 0 0
15214 1 3 5.9999999999999998e-02 8.0730744943828263e+00 8.5237687993162723e+00 1.1942144360931703e+01 1 0 0
15222 1 3 5.9999999999999998e-02 5.2628395406249480e+00 1.0257452781264860e+01 1.1710449601516931e+01 1 0 0
5480 1 4 -6.8300000000000005e-01 1.1032121302146338e+00 1.2011171851900716e+01 1.1662509322740455e+01 1 -1 0
7717 1 3 5.9999999999999998e-02 3.1505496380361614e-01 1.1739255335994500e+01 7.8810474147654102e+00 0 -1 0
623 1 5 4.1799999999999998e-01 1.4703329678362060e+01 1.2909036095194336e+01 5.7540769888482863e+00 1 -1 0
15271 1 3 5.9999999999999998e-02 7.6224582911146195e+00 8.0137162785778528e+00 8.1961688008902662e+00 1 0 0
15256 1 3 5.9999999999999998e-02 8.3017094606145374e+00 1.2792209279949441e+01 7.6805064953221684e+00 1 0 0
614 1 3 5.9999999999999998e-02 1.5340460478591494e+01 9.5671484672445981e+00 6.0165038581415038e+00 1 -1 0
15268 1 6 -1.2000000000000000e-01 8.1356296450297698e+00 7.9201589492860247e+00 7.2172289036868724e+00 1 0 0
1248 1 2 2.0499999999999999e-01 1.2711308986141599e+01 7.2727724096985131e+00 1.2131300031595872e+01 1 -1 0
584 1 3 5.9999999999999998e-02 1.2087861166923668e+01 7.6185775976278904e+00 6.7812337656084516e+00 1 -1 0
1253 1 5 4.1799999999999998e-01 1.0949780145435302e+01 7.6707685524345388e+00 1.1331941841394935e+01 1 -1 0
585 1 3 5.9999999999999998e-02 1.3783393143100707e+01 7.9830485615901301e+00 6.6905453748949117e+00 1 -1 0
15263 1 3 5.9999999999999998e-02 8.8779268104338982e+00 1.0429131433322251e+01 6.9790403936662289e+00 1 0 0
15270 1 3 5.9999999999999998e-02 9.1430147485511810e+00 8.1802550731551555e+00 7.4739202263767659e+00 1 0 0
578 1 3 5.9999999999999998e-02 1.3192412546733591e+01 1.0624157439263355e+01 7.0386805294861698e+00 1 -1 0
582 1 6 -1.2000000000000000e-01 1.3000050784765614e+01 7.7010373061477875e+00 7.3806728003671029e+00 1 -1 0
571 1 3 5.9999999999999998e-02 1.2321828688264008e+01 1.2852616509769339e+01 7.2034429602572159e+00 1 -1 0
577 1 3 5.9999999999999998e-02 1.1630631518538857e+01 9.9597696099767070e+00 6.7354809264786892e+00 1 -1 0
575 1 6 -1.2000000000000000e-01 1.2382681884399915e+01 1.0189379790129866e+01 7.5889542566092683e+00 1 -1 0
576 1 2 2.0499999999999999e-01 1.2774637138508202e+01 8.8706540933113374e+00 8.3158528649381545e+00 1 -1 0
569 1 2 2.0499999999999999e-01 1.1698020166992023e+01 1.1298662357259284e+01 8.5460483284127182e+00 1 -1 0
580 1 4 -6.8300000000000005e-01 1.4024911159011927e+01 9.1977489275827278e+00 8.9924432470807432e+00 1 -1 0
572 1 3 5.9999999999999998e-02 1.2455236103495597e+01 1.1459403169597511e+01 9.3542022051243912e+00 1 -1 0
579 1 3 5.9999999999999998e-02 1.1901311630782651e+01 8.6328197275816549e+00 8.9826699775622121e+00 1 -1 0
581 1 5 4.1799999999999998e-01 1.3889192621929819e+01 9.7347745578903009e+00 9.7604576007384516e+00 1 -1 0
573 1 4 -6.8300000000000005e-01 1.0450341150199307e+01 1.0809798658473998e+01 9.0732658228121696e+00 1 -1 0
570 1 3 5.9999999999999998e-02 1.0575487866865407e+01 1.2534207626539329e+01 7.1800411295938371e+00 1 -1 0
568 1 6 -1.2000000000000000e-01 1.1440733526782001e+01 1.2629664090802178e+01 7.8374621637514856e+00 1 -1 0
574 1 5 4.1799999999999998e-01 1.0070250430267095e+01 1.1681110316113259e+01 9.1654589346504789e+00 1 -1 0
566 1 4 -6.8300000000000005e-01 1.0039541469355836e+01 1.3444106739550023e+01 9.5825165035451558e+00 1 -1 0
1246 1 5 4.1799999999999998e-01 1.0458082360618343e+01 1.0010928261415781e+01 1.0886545320847866e+01 1 -1 0
44174 1 3 5.9999999999999998e-02 1.4172834111789980e+01 1.3557220926304044e+01 1.0361091113904862e+01 0 1 0
562 1 2 2.0499999999999999e-01 1.1161674122289167e+01 1.3824906215759558e+01 8.7108904975910963e+00 1 -1 0
1239 1 5 4.1799999999999998e-01 1.1708327853296801e+01 1.3177507239665577e+01 1.1098704844263700e+01 1 -1 0
44171 1 6 -1.2000000000000000e-01 1.4781694815215474e+01 1.3600541941805812e+01 1.1217205246713521e+01 0 1 0
44176 1 4 -6.8300000000000005e-01 1.4453148529604578e+01 1.1228299058347950e+01 1.1284169716426751e+01 0 1 0
44177 1 5 4.1799999999999998e-01 1.3587936683103386e+01 1.1603270069924399e+01 1.1473091078689976e+01 0 1 0
44172 1 2 2.0499999999999999e-01 1.5397420379517190e+01 1.2218457112369691e+01 1.1470471338679603e+01 0 1 0
1238 1 4 -6.8300000000000005e-01 1.1957488451710725e+01 1.2356540597191165e+01 1.1546114308319998e+01 1 -1 0
1244 1 3 5.9999999999999998e-02 1.2541310687198305e+01 9.8762102673241650e+00 1.1698965321837488e+01 1 -1 0
565 1 3 5.9999999999999998e-02 1.2040761972225932e+01 1.3939452674557151e+01 9.2770506098413179e+00 1 -1 0
1251 1 3 5.9999999999999998e-02 1.3470227735667811e+01 7.7206758517914871e+00 1.1510748867279860e+01 1 -1 0
1245 1 4 -6.8300000000000005e-01 1.0483741080033449e+01 9.5673605200909080e+00 1.1733805937894218e+01 1 -1 0
44173 1 3 5.9999999999999998e-02 1.4161636822512941e+01 1.3830555354855102e+01 1.2048617216886329e+01 0 1 0
26901 1 5 4.1799999999999998e-01 1.5494694140632665e+01 1.2508430356916552e+01 7.3398366433781899e+00 0 1 0
567 1 5 4.1799999999999998e-01 9.7535623765754735e+00 1.4236100475759583e+01 9.9874830283038794e+00 1 -1 0
654 1 3 5.9999999999999998e-02 7.6496914707973982e+00 1.8337042463837403e+01 5.9401181736831443e+00 1 -1 0
659 1 6 -1.2000000000000000e-01 6.3020634654412699e+00 2.0514252344850163e+01 6.4965999889651975e+00 1 -1 0
662 1 3 5.9999999999999998e-02 7.1555271949543107e+00 2.1077278185266913e+01 6.2780332346809224e+00 1 -1 0
7720 1 4 -6.8300000000000005e-01 2.5474533235293815e+00 1.4224401648600590e+01 7.3564390525504866e+00 0 -1 0
7721 1 5 4.1799999999999998e-01 2.8268853574035426e+00 1.4642927800412723e+01 6.5918889919384114e+00 0 -1 0
658 1 5 4.1799999999999998e-01 4.3605579208048431e+00 1.9257361820279069e+01 6.2935787794399669e+00 1 -1 0
7734 1 4 -6.8300000000000005e-01 3.9983266345962681e-01 1.8772538515380322e+01 6.2548749127748646e+00 0 -1 0
7726 1 3 5.9999999999999998e-02 8.6006531598577374e-01 1.6130091327475345e+01 6.4068465444079994e+00 0 -1 0
39158 1 5 4.1799999999999998e-01 1.6286049687718485e+00 2.0638971455000505e+01 7.7597991341887971e+00 0 1 0
7735 1 5 4.1799999999999998e-01 1.0196397771509738e+00 1.8995959808076247e+01 6.9231808211634220e+00 0 -1 0
661 1 3 5.9999999999999998e-02 6.7136036372111985e+00 1.9949333371990797e+01 7.3743687070704818e+00 1 -1 0
15242 1 3 5.9999999999999998e-02 5.9469890932339222e+00 1.5065653080676912e+01 1.0217906000061330e+01 1 0 0
15233 1 6 -1.2000000000000000e-01 2.9224049202574900e+00 1.4816352701536292e+01 1.0850799152097064e+01 1 0 0
39143 1 4 -6.8300000000000005e-01 4.6203485283840378e+00 1.9142377133823643e+01 9.9001259650439870e+00 0 1 0
15244 1 3 5.9999999999999998e-02 5.2231183278705213e+00 1.6619332187720541e+01 7.5211385449580552e+00 1 0 0
39150 1 4 -6.8300000000000005e-01 2.1258124147576263e+00 1.8948580432851717e+01 8.9036596402376524e+00 0 1 0
15241 1 2 2.0499999999999999e-01 5.9290926492097267e+00 1.6221537979883166e+01 8.3289015968827247e+00 1 0 0
15245 1 4 -6.8300000000000005e-01 6.5671367579579476e+00 1.7291029602779393e+01 8.9711560510316204e+00 1 0 0
15239 1 5 4.1799999999999998e-01 2.7414305191607538e+00 1.5374912814356875e+01 8.4249849434631496e+00 1 0 0
15238 1 4 -6.8300000000000005e-01 2.9287071382008389e+00 1.6222103466517392e+01 8.9057227477333107e+00 1 0 0
15240 1 6 -1.2000000000000000e-01 5.1619184981777080e+00 1.5276290197626354e+01 9.3924647554285468e+00 1 0 0
15234 1 2 2.0499999999999999e-01 3.7979970916703198e+00 1.5782774175782556e+01 9.9669231379575471e+00 1 0 0
39146 1 2 2.0499999999999999e-01 1.6555443860363390e+00 1.9453679486360038e+01 1.0145589417333444e+01 0 1 0
15247 1 6 -1.2000000000000000e-01 7.0590427351936311e+00 1.5480753123702121e+01 7.5960867006966888e+00 1 0 0
39151 1 5 4.1799999999999998e-01 2.4332236602192112e+00 1.8036444735193758e+01 8.9605763356699892e+00 0 1 0
15246 1 5 4.1799999999999998e-01 5.8767483911829581e+00 1.7899263601136287e+01 9.2378870788560157e+00 1 0 0
39144 1 5 4.1799999999999998e-01 4.0734512091006359e+00 1.9408482911476263e+01 9.2040476125429134e+00 0 1 0
15237 1 3 5.9999999999999998e-02 4.1359003157918490e+00 1.6596053580699309e+01 1.0517932320825045e+01 1 0 0
39139 1 2 2.0499999999999999e-01 4.0454853010777097e+00 1.9619631320405531e+01 1.1093662225587703e+01 0 1 0
39145 1 6 -1.2000000000000000e-01 2.5781318217560907e+00 1.9077544378340587e+01 1.1293668213451353e+01 0 1 0
39142 1 3 5.9999999999999998e-02 4.1147493196587508e+00 2.0687440619766846e+01 1.0955363325776014e+01 0 1 0
39149 1 3 5.9999999999999998e-02 6.7563576238526513e-01 1.9007148370024936e+01 1.0281292942989650e+01 0 1 0
15236 1 3 5.9999999999999998e-02 2.1524565823434316e+00 1.5426127930175245e+01 1.1298089521881300e+01 1 0 0
15249 1 3 5.9999999999999998e-02 7.6142794918456351e+00 1.6187379243284255e+01 6.9443243578358675e+00 1 0 0
15250 1 3 5.9999999999999998e-02 7.6967760503335185e+00 1.5177162584844416e+01 8.3706462873640888e+00 1 0 0
39147 1 3 5.9999999999999998e-02 2.5942261785241780e+00 1.7988144562028406e+01 1.1457320525100723e+01 0 1 0
7725 1 3 5.9999999999999998e-02 6.4209970407759587e-01 1.4945296504856401e+01 8.6455977811300126e+00 0 -1 0
39152 1 6 -1.2000000000000000e-01 1.4294198518378798e+00 2.1005421851481540e+01 9.9932858058814613e+00 0 1 0
664 1 4 -6.8300000000000005e-01 4.0639438878050944e+00 2.0878044656906113e+01 7.3719454146034042e+00 1 -1 0
546 1 5 4.1799999999999998e-01 8.2085615018666545e+00 2.1380274159193068e+01 9.7271620941464096e+00 1 -1 0
545 1 4 -6.8300000000000005e-01 8.3067578689368524e+00 2.1446491062359296e+01 8.8044896048456600e+00 1 -1 0
541 1 2 2.0499999999999999e-01 9.6167231342394608e+00 2.1471692831185834e+01 8.2920084845341790e+00 1 -1 0
44152 1 3 5.9999999999999998e-02 1.3356956946434998e+01 2.0944848916668484e+01 8.7848779274319035e+00 0 1 0
1232 1 5 4.1799999999999998e-01 1.0665748520757532e+01 1.5520359566518859e+01 1.1540983192648365e+01 1 -1 0
549 1 3 5.9999999999999998e-02 9.4410208208121684e+00 1.9980607273809067e+01 6.8621159582530886e+00 1 -1 0
44165 1 2 2.0499999999999999e-01 1.5664028274707469e+01 1.4796073166324975e+01 1.0957397984106123e+01 0 1 0
44158 1 2 2.0499999999999999e-01 1.5336449965190846e+01 1.7236458956507995e+01 1.0143824702905295e+01 0 1 0
550 1 3 5.9999999999999998e-02 1.1008245184822126e+01 2.0136870481642827e+01 7.3282411941775889e+00 1 -1 0
553 1 5 4.1799999999999998e-01 1.0586928644604649e+01 1.8527439718004750e+01 1.0361610566243774e+01 1 -1 0
560 1 5 4.1799999999999998e-01 8.7861766222277407e+00 1.6512655154211732e+01 9.4332957504934107e+00 1 -1 0
563 1 3 5.9999999999999998e-02 9.8692350961873405e+00 1.4982790287856869e+01 7.4447995577996027e+00 1 -1 0
564 1 3 5.9999999999999998e-02 1.1538447760210428e+01 1.5232952159874671e+01 7.3054971277547187e+00 1 -1 0
556 1 3 5.9999999999999998e-02 9.5923884728040374e+00 1.7460858844017274e+01 7.2646587753106955e+00 1 -1 0
557 1 3 5.9999999999999998e-02 1.1215109228335443e+01 1.7777078987179404e+01 7.3217216571907580e+00 1 -1 0
44153 1 3 5.9999999999999998e-02 1.3357377856082241e+01 1.9745412793331745e+01 7.5474836873692146e+00 0 1 0
44167 1 3 5.9999999999999998e-02 1.3879379390447594e+01 1.5630859728530512e+01 9.9166664616250557e+00 0 1 0
561 1 6 -1.2000000000000000e-01 1.0779656754085330e+01 1.5152162399569310e+01 7.9942085993646597e+00 1 -1 0
554 1 6 -1.2000000000000000e-01 1.0369406305018570e+01 1.7662005339056488e+01 7.9704988770693825e+00 1 -1 0
555 1 2 2.0499999999999999e-01 1.0656195829020083e+01 1.6442502610023816e+01 8.8041189333718428e+00 1 -1 0
558 1 3 5.9999999999999998e-02 1.1593865825284366e+01 1.6647652089779346e+01 9.2293854297945899e+00 1 -1 0
548 1 2 2.0499999999999999e-01 9.9721761960885456e+00 1.8959549536002022e+01 8.6605332394255505e+00 1 -1 0
559 1 4 -6.8300000000000005e-01 9.6190110268675344e+00 1.6289377332927092e+01 9.7690539960741951e+00 1 -1 0
551 1 3 5.9999999999999998e-02 8.9043072965629371e+00 1.8853140641214615e+01 8.9798366683032729e+00 1 -1 0
552 1 4 -6.8300000000000005e-01 1.0855476513280740e+01 1.9251418046930731e+01 9.7555080960586320e+00 1 -1 0
547 1 6 -1.2000000000000000e-01 9.9912002552373611e+00 2.0141825603540685e+01 7.7255368160590958e+00 1 -1 0
44150 1 6 -1.2000000000000000e-01 1.4022595190061699e+01 2.0416454803640956e+01 8.1028058469971764e+00 0 1 0
44160 1 3 5.9999999999999998e-02 1.3912958167291544e+01 1.7664666880746626e+01 8.7193353109259775e+00 0 1 0
44157 1 6 -1.2000000000000000e-01 1.4395191301081320e+01 1.8283062986825428e+01 9.5193757377094581e+00 0 1 0
44164 1 6 -1.2000000000000000e-01 1.4664022712196207e+01 1.5947279019543375e+01 1.0644063518777815e+01 0 1 0
44159 1 3 5.9999999999999998e-02 1.3563733076197922e+01 1.8455909822721928e+01 1.0186864909724864e+01 0 1 0
44166 1 3 5.9999999999999998e-02 1.4182914204667961e+01 1.6229321982671657e+01 1.1600565869331259e+01 0 1 0
44151 1 2 2.0499999999999999e-01 1.5051877111711706e+01 1.9617384137606425e+01 8.9202357755384192e+00 0 1 0
1231 1 4 -6.8300000000000005e-01 1.1486600576320761e+01 1.5145899387416229e+01 1.1819786439341113e+01 1 -1 0
44155 1 4 -6.8300000000000005e-01 1.5624449479031837e+01 2.0310165760062748e+01 9.9518617060004289e+00 0 1 0
39154 1 3 5.9999999999999998e-02 1.1619012103069741e+00 2.1494171639820792e+01 1.1005828103604383e+01 0 1 0
7722 1 6 -1.2000000000000000e-01 2.6542141569699684e-01 1.4640892354979265e+01 7.7077477694433734e+00 0 -1 0
44154 1 3 5.9999999999999998e-02 1.5922843213049747e+01 1.9360044590151102e+01 8.3409424591161443e+00 0 1 0
5246 1 3 5.9999999999999998e-02 3.7058786675520707e+00 2.0028348630229598e-01 1.4636643265043071e+01 1 -1 0
980 1 5 4.1799999999999998e-01 8.4349773445921929e+00 1.5609138590266177e+01 2.1925362881293218e+01 1 -1 0
616 1 5 4.1799999999999998e-01 1.5844707478984562e+01 7.9316278037542443e+00 3.7839055114537792e+00 1 -1 0
1211 1 5 4.1799999999999998e-01 1.3884518442552363e+01 2.1506185009123669e+01 1.5097147734102235e+01 1 -1 0
660 1 2 2.0499999999999999e-01 5.2563776369284181e+00 2.1523124814732622e+01 6.8967745711988737e+00 1 -1 0
6167 1 5 4.1799999999999998e-01 4.5040793103982285e-01 1.9991510519643574e+00 1.5763791252706826e+01 1 -1 0
5526 1 3 5.9999999999999998e-02 2.4162575179980825e+00 6.1834416668845966e+00 1.2259888951292782e+01 1 -1 0
5235 1 4 -6.8300000000000005e-01 7.8762594032053110e+00 6.7769353924528553e-01 1.6653795887244488e+01 1 -1 0
6162 1 2 2.0499999999999999e-01 2.8043309741535655e-01 3.5281848116519305e+00 1.6747336395480296e+01 1 -1 0
6161 1 6 -1.2000000000000000e-01 3.8765721040423495e-01 5.0521678281912159e+00 1.6443416833541640e+01 1 -1 0
6173 1 4 -6.8300000000000005e-01 1.5240118417007862e+00 7.8462482929059396e-01 1.6790241875138388e+01 1 -1 0
6164 1 3 5.9999999999999998e-02 8.1257897225316988e-01 5.5146132371953387e+00 1.7324976478510713e+01 1 -1 0
5237 1 6 -1.2000000000000000e-01 5.6505197197201529e+00 4.6068790304391194e-01 1.6440949656987058e+01 1 -1 0
5521 1 3 5.9999999999999998e-02 3.9278879993727194e+00 4.1572084631283541e+00 1.2232822965399690e+01 1 -1 0
5520 1 3 5.9999999999999998e-02 2.6869910293973529e+00 2.2400793851633605e+00 1.2456777402987360e+01 1 -1 0
5517 1 6 -1.2000000000000000e-01 2.1888139349743092e+00 3.2866854954659246e+00 1.2656713076604174e+01 1 -1 0
5519 1 3 5.9999999999999998e-02 1.5044022694593961e+00 3.1330193324954720e+00 1.3521546240690210e+01 1 -1 0
5247 1 3 5.9999999999999998e-02 5.0198789747369457e+00 8.9878323930973414e-01 1.3848521838232925e+01 1 -1 0
5240 1 3 5.9999999999999998e-02 4.7696625077788788e+00 1.0221274349268368e+00 1.6367238311053047e+01 1 -1 0
6163 1 3 5.9999999999999998e-02 1.0843840508162705e+00 5.3391332897330521e+00 1.5646520759614024e+01 1 -1 0
5518 1 2 2.0499999999999999e-01 3.2755360515364957e+00 4.2962575335244200e+00 1.3046351781340745e+01 1 -1 0
5524 1 6 -1.2000000000000000e-01 2.6848192044504269e+00 5.7423427513037044e+00 1.3178248761696091e+01 1 -1 0
5527 1 3 5.9999999999999998e-02 1.6887785912957594e+00 5.7325099831833883e+00 1.3573714930078596e+01 1 -1 0
5522 1 4 -6.8300000000000005e-01 3.8012903366100592e+00 3.7739377712758082e+00 1.4245995751988433e+01 1 -1 0
5231 1 2 2.0499999999999999e-01 6.7565394709269588e+00 1.4432320795830968e+00 1.6342067618798072e+01 1 -1 0
5227 1 3 5.9999999999999998e-02 4.6582101067260071e+00 3.1636969963706081e+00 1.6815793758922641e+01 1 -1 0
6170 1 3 5.9999999999999998e-02 2.3967467833273139e+00 3.0123769493617947e+00 1.6417142710360977e+01 1 -1 0
5220 1 3 5.9999999999999998e-02 3.4891566969474881e+00 5.4962737419746697e+00 1.6868073456254688e+01 1 -1 0
5523 1 5 4.1799999999999998e-01 4.6538789019361770e+00 4.1865971219359945e+00 1.4483893728492216e+01 1 -1 0
6168 1 6 -1.2000000000000000e-01 1.6613717329216051e+00 3.0186911890405259e+00 1.7274316681863365e+01 1 -1 0
5528 1 3 5.9999999999999998e-02 3.2944107597403933e+00 6.4482684352272361e+00 1.4974306815240363e+01 1 -1 0
5525 1 2 2.0499999999999999e-01 3.5385900426481838e+00 6.7420733066335172e+00 1.3924638334483205e+01 1 -1 0
5529 1 4 -6.8300000000000005e-01 4.8628917999373495e+00 6.5358250154068482e+00 1.3660151952535580e+01 1 -1 0
5224 1 2 2.0499999999999999e-01 5.5760620953361624e+00 3.7493854006154859e+00 1.6933472597558673e+01 1 -1 0
5230 1 6 -1.2000000000000000e-01 6.5971934474304037e+00 2.6632834974015216e+00 1.7335321708021425e+01 1 -1 0
5228 1 4 -6.8300000000000005e-01 6.0182150262883987e+00 4.4216182914850171e+00 1.5756618986550418e+01 1 -1 0
5234 1 3 5.9999999999999998e-02 6.8707229268239791e+00 1.7325362101235986e+00 1.5323943107316765e+01 1 -1 0
15208 1 3 5.9999999999999998e-02 7.4787618385970003e+00 5.9950387765882720e+00 1.3523597934405045e+01 1 0 0
5229 1 5 4.1799999999999998e-01 6.8767095720370959e+00 4.9201530488148473e+00 1.5988690366466027e+01 1 -1 0
5530 1 5 4.1799999999999998e-01 5.4707327657628726e+00 7.1384313796280789e+00 1.4154075996270834e+01 1 -1 0
5221 1 4 -6.8300000000000005e-01 5.0054159624625800e+00 6.8562668281179242e+00 1.7049819473915353e+01 1 -1 0
5232 1 3 5.9999999999999998e-02 7.5551410974673603e+00 3.1842605419953030e+00 1.7479697194872220e+01 1 -1 0
6169 1 2 2.0499999999999999e-01 1.5183039753230367e+00 1.6433492365051772e+00 1.7935389101302579e+01 1 -1 0
5222 1 5 4.1799999999999998e-01 5.4206279629582035e+00 6.4933562683380774e+00 1.6287134194933572e+01 1 -1 0
7683 1 3 5.9999999999999998e-02 7.8693668006211848e+00 1.9568343058487732e+00 1.2614495267996398e+01 0 -1 0
6177 1 3 5.9999999999999998e-02 3.6221423488413271e+00 1.5963086718118460e+00 1.8406053989869669e+01 1 -1 0
6171 1 3 5.9999999999999998e-02 2.0525050149392832e+00 3.6928367880603123e+00 1.8071569677302374e+01 1 -1 0
7679 1 5 4.1799999999999998e-01 1.0938749920925341e+01 1.3903900692274191e+00 1.2922282923358949e+01 0 -1 0
437 1 3 5.9999999999999998e-02 1.5998728099105856e+01 1.6235556679665201e+01 2.2039638244710130e+01 1 -1 0
41559 1 5 4.1799999999999998e-01 3.1597089871570039e+00 2.1251405771280208e+01 3.1543157307341847e+00 0 1 0
334 1 3 5.9999999999999998e-02 1.5833013986262118e+01 1.4349355661062611e+00 1.5367703985571879e+01 1 -1 0
1025 1 3 5.9999999999999998e-02 1.0554539472542684e+01 2.1184391678907716e+01 1.2758804738490023e+01 1 -1 0
15184 1 6 -1.2000000000000000e-01 1.2717745864583838e+01 4.9388132837672177e-01 1.6093922635279178e+01 1 0 0
15204 1 5 4.1799999999999998e-01 8.0084328471139319e+00 6.9146584295996805e+00 1.6246213249280174e+01 1 0 0
15182 1 4 -6.8300000000000005e-01 1.4573720773007482e+01 4.0147976000671037e-01 1.7760019641989061e+01 1 0 0
15186 1 3 5.9999999999999998e-02 1.3212265133743619e+01 9.5435301602978595e-01 1.5202094709358349e+01 1 0 0
1265 1 3 5.9999999999999998e-02 1.5519322344813293e+01 2.5916556430502200e+00 1.2454128248294895e+01 1 -1 0
5236 1 5 4.1799999999999998e-01 8.6342868811968696e+00 1.2172030418163298e+00 1.6604692791810553e+01 1 -1 0
15205 1 6 -1.2000000000000000e-01 8.2861103644525294e+00 6.5923328620722321e+00 1.3739402821228730e+01 1 0 0
15203 1 4 -6.8300000000000005e-01 8.3753494368439600e+00 5.9927782755339365e+00 1.6147747191037233e+01 1 0 0
1264 1 3 5.9999999999999998e-02 1.2507506891284320e+01 3.1904926279707717e+00 1.2457717981621540e+01 1 -1 0
1261 1 6 -1.2000000000000000e-01 1.3608163964328243e+01 3.4599875185735969e+00 1.2611584195306989e+01 1 -1 0
15189 1 4 -6.8300000000000005e-01 1.0922573526476922e+01 9.7363104481769147e-01 1.7614920107726860e+01 1 0 0
1257 1 3 5.9999999999999998e-02 1.2335326913092873e+01 5.4918463386159049e+00 1.3239447779249577e+01 1 -1 0
15201 1 3 5.9999999999999998e-02 8.8175842838663669e+00 3.7907889556279861e+00 1.4410385548076556e+01 1 0 0
15207 1 3 5.9999999999999998e-02 8.8087214668425080e+00 6.4638356075823973e+00 1.2757128576673086e+01 1 0 0
1267 1 5 4.1799999999999998e-01 1.5131819434483559e+01 1.0833549325002181e+00 1.3342927096876483e+01 1 -1 0
1266 1 4 -6.8300000000000005e-01 1.4238163705331596e+01 1.2057117759966904e+00 1.2918972525242260e+01 1 -1 0
1254 1 6 -1.2000000000000000e-01 1.3221729846623729e+01 5.9577386003847748e+00 1.2831138307342734e+01 1 -1 0
1263 1 3 5.9999999999999998e-02 1.3844586197464153e+01 3.5330819948069960e+00 1.3683467978814663e+01 1 -1 0
1256 1 3 5.9999999999999998e-02 1.3694144822155465e+01 6.2476440747463382e+00 1.3757184482124234e+01 1 -1 0
15200 1 3 5.9999999999999998e-02 1.0213416204552583e+01 4.3814322116595470e+00 1.3918752133790559e+01 1 0 0
15193 1 3 5.9999999999999998e-02 1.1718612389375870e+01 2.5878805193817587e+00 1.4728841341290471e+01 1 0 0
15194 1 3 5.9999999999999998e-02 1.0303060649719301e+01 1.6525317297438360e+00 1.5109758230383779e+01 1 0 0
15198 1 6 -1.2000000000000000e-01 9.6087109864602454e+00 4.4127959376861128e+00 1.4744099284333947e+01 1 0 0
15195 1 3 5.9999999999999998e-02 9.7047071420202329e+00 3.6428703244830705e+00 1.6713735547863582e+01 1 0 0
15191 1 6 -1.2000000000000000e-01 1.1004004357471562e+01 2.3176176252992482e+00 1.5572932324930790e+01 1 0 0
15185 1 2 2.0499999999999999e-01 1.1835240500451748e+01 1.6469336343196235e+00 1.6716675150268031e+01 1 0 0
15192 1 2 2.0499999999999999e-01 1.0390676967891590e+01 3.7316989594597825e+00 1.5880485161539383e+01 1 0 0
15196 1 4 -6.8300000000000005e-01 1.1443975146814481e+01 4.5439908812853265e+00 1.6305923740826394e+01 1 0 0
15199 1 2 2.0499999999999999e-01 9.1843773576688399e+00 5.9409805518393757e+00 1.4978908159018012e+01 1 0 0
15202 1 3 5.9999999999999998e-02 9.9950464227732656e+00 6.5331643806435027e+00 1.5275121571371427e+01 1 0 0
317 1 2 2.0499999999999999e-01 1.4987026058248643e+01 6.2526209641333015e+00 1.7108470189843878e+01 1 -1 0
15188 1 3 5.9999999999999998e-02 1.2581930344799719e+01 2.3396455426577254e+00 1.7177013240115656e+01 1 0 0
15197 1 5 4.1799999999999998e-01 1.1084538670201750e+01 5.1561782771346651e+00 1.6932657251889658e+01 1 0 0
327 1 3 5.9999999999999998e-02 1.5432786322068447e+01 3.4572489947254033e+00 1.6584171576812196e+01 1 -1 0
322 1 5 4.1799999999999998e-01 1.3345985157727768e+01 5.0450903783105581e+00 1.6869666763683814e+01 1 -1 0
325 1 3 5.9999999999999998e-02 1.5136990362020581e+01 5.3369538213706589e+00 1.5076436864652667e+01 1 -1 0
323 1 6 -1.2000000000000000e-01 1.5805338346092309e+01 5.4336738206761943e+00 1.5951936509853578e+01 1 -1 0
321 1 4 -6.8300000000000005e-01 1.3831606171757867e+01 5.5176408952345826e+00 1.7525273154816460e+01 1 -1 0
42522 1 3 5.9999999999999998e-02 1.3004820616991433e+00 2.1059953069114275e+01 1.8836329856505525e+01 0 1 0
320 1 3 5.9999999999999998e-02 1.5604431483179775e+01 6.4253180702455337e+00 1.8015493293900132e+01 1 -1 0
5544 1 5 4.1799999999999998e-01 1.8780229886880900e-01 9.0416472925608922e+00 1.4139274382436016e+01 1 -1 0
5547 1 3 5.9999999999999998e-02 4.3484332418464561e-01 1.1828060728209593e+01 1.6479742050232439e+01 1 -1 0
15227 1 2 2.0499999999999999e-01 3.7984915362543816e+00 1.4065952214579481e+01 1.1910574927603209e+01 1 0 0
15219 1 6 -1.2000000000000000e-01 6.0284124609249794e+00 1.0950346835882845e+01 1.1899438015558907e+01 1 0 0
5380 1 3 5.9999999999999998e-02 1.6246457693569977e-01 1.4267514632666522e+01 1.7017972934214374e+01 1 -1 0
5543 1 4 -6.8300000000000005e-01 4.3698138274789688e-01 8.7743165774415299e+00 1.5005988741834379e+01 1 -1 0
5487 1 4 -6.8300000000000005e-01 2.8830894788278488e-01 9.5025202512606306e+00 1.1757023480390098e+01 1 -1 0
5488 1 5 4.1799999999999998e-01 9.2003521313266590e-01 1.0243894318372059e+01 1.1744426334551745e+01 1 -1 0
15224 1 4 -6.8300000000000005e-01 6.6019009231464540e+00 1.3097034081760704e+01 1.2366097613149226e+01 1 0 0
15225 1 5 4.1799999999999998e-01 7.3045392346474012e+00 1.2520228909285619e+01 1.2654532420359878e+01 1 0 0
5481 1 5 4.1799999999999998e-01 1.6189297148992363e+00 1.2741748124989140e+01 1.2010564140767631e+01 1 -1 0
5534 1 3 5.9999999999999998e-02 2.3180109244630978e+00 8.2989570289464822e+00 1.3397929023451789e+01 1 -1 0
5542 1 3 5.9999999999999998e-02 1.2061402279318936e+00 9.5368681980423045e+00 1.6726053904709627e+01 1 -1 0
15220 1 2 2.0499999999999999e-01 5.5027677978463920e+00 1.2265599567101896e+01 1.2396886565882317e+01 1 0 0
5539 1 2 2.0499999999999999e-01 9.9418352738497051e-01 9.9065988626719150e+00 1.5687217260031609e+01 1 -1 0
15215 1 3 5.9999999999999998e-02 6.3524184109093103e+00 8.1283957370291837e+00 1.2311179906235219e+01 1 0 0
15211 1 5 4.1799999999999998e-01 7.4299615086760662e+00 8.4359208697616328e+00 1.5663981699214578e+01 1 0 0
15210 1 4 -6.8300000000000005e-01 6.9206296981655662e+00 8.0923234702798084e+00 1.4903472182711557e+01 1 0 0
5531 1 6 -1.2000000000000000e-01 3.2442274895078707e+00 8.2681334364435752e+00 1.3768067485838918e+01 1 -1 0
5535 1 3 5.9999999999999998e-02 3.2920194171334511e+00 8.6405438546265465e+00 1.5804931196796996e+01 1 -1 0
5537 1 5 4.1799999999999998e-01 5.3863174094250361e+00 9.1094118523479057e+00 1.4984506209589860e+01 1 -1 0
5536 1 4 -6.8300000000000005e-01 4.7241013765397630e+00 9.8125871023060487e+00 1.4886374736448021e+01 1 -1 0
5541 1 3 5.9999999999999998e-02 2.1787265225836774e+00 1.0767191086106596e+01 1.4095503776484255e+01 1 -1 0
15213 1 2 2.0499999999999999e-01 7.0185573793603773e+00 1.0261314288377729e+01 1.2888043665454942e+01 1 0 0
15212 1 6 -1.2000000000000000e-01 7.2368671682722585e+00 8.7365707407943791e+00 1.2662962820679438e+01 1 0 0
5540 1 3 5.9999999999999998e-02 2.8457072208199441e+00 1.1200765057882672e+01 1.5456030973257890e+01 1 -1 0
5533 1 3 5.9999999999999998e-02 3.8109743877340811e+00 8.6172556793004791e+00 1.2925435736113704e+01 1 -1 0
15223 1 3 5.9999999999999998e-02 5.0836807550740417e+00 1.2126504221433562e+01 1.3395318107932226e+01 1 0 0
5538 1 6 -1.2000000000000000e-01 2.3866399535985763e+00 1.0335093840517654e+01 1.5033100494396940e+01 1 -1 0
5532 1 2 2.0499999999999999e-01 3.4388053000560723e+00 9.2348761648350646e+00 1.4925686543639010e+01 1 -1 0
15216 1 3 5.9999999999999998e-02 6.8188178559794190e+00 1.0411082262575279e+01 1.3906071527003023e+01 1 0 0
39110 1 6 -1.2000000000000000e-01 7.4723179885215796e+00 1.0844523032760501e+01 1.7029594699886058e+01 0 1 0
39112 1 3 5.9999999999999998e-02 6.7761800537163088e+00 1.0383912623876235e+01 1.6307572043861338e+01 0 1 0
39119 1 3 5.9999999999999998e-02 6.3307801785544768e+00 1.2825801235355451e+01 1.5645158397397047e+01 0 1 0
39117 1 6 -1.2000000000000000e-01 7.2711595185397586e+00 1.3190375838240470e+01 1.6058109096666222e+01 0 1 0
5376 1 5 4.1799999999999998e-01 2.7778919587119053e+00 1.3194961513486495e+01 1.7078008274533307e+01 1 -1 0
5375 1 4 -6.8300000000000005e-01 2.6861126846686880e+00 1.3821987733002899e+01 1.6397876456876940e+01 1 -1 0
15231 1 4 -6.8300000000000005e-01 2.8442595095248104e+00 1.3721210034436089e+01 1.2892075965882388e+01 1 0 0
15206 1 2 2.0499999999999999e-01 7.8367778449008796e+00 8.0403828298574354e+00 1.3883717172977736e+01 1 0 0
15232 1 5 4.1799999999999998e-01 3.0786220288653197e+00 1.4087473053389195e+01 1.3734892022845548e+01 1 0 0
39120 1 3 5.9999999999999998e-02 7.0634002546463428e+00 1.3652232137383452e+01 1.6944637938184396e+01 0 1 0
39111 1 2 2.0499999999999999e-01 8.2168186885654695e+00 1.1931039144905180e+01 1.6220216474063740e+01 0 1 0
39104 1 2 2.0499999999999999e-01 8.2227432776954750e+00 9.7251571137328163e+00 1.7780211623665839e+01 0 1 0
39114 1 3 5.9999999999999998e-02 8.4986008528294619e+00 1.1443198330320978e+01 1.5334434724753947e+01 0 1 0
1137 1 3 5.9999999999999998e-02 1.4573337339448845e+01 1.8738577135566960e+01 1.9525740825469963e+01 1 -1 0
449 1 6 -1.2000000000000000e-01 1.4302956193571072e+01 2.0920952676302147e+01 2.2954845959753445e+01 1 -1 0
315 1 5 4.1799999999999998e-01 1.2684482302596264e+01 7.1068471129115371e+00 1.7696455856949203e+01 1 -1 0
15217 1 4 -6.8300000000000005e-01 8.2718506064550272e+00 1.0926499355412897e+01 1.2761002532897720e+01 1 0 0
39121 1 3 5.9999999999999998e-02 8.1954709691197856e+00 1.3810178655040636e+01 1.4080585021424962e+01 0 1 0
44178 1 6 -1.2000000000000000e-01 1.6049509412210973e+01 1.2133971134115434e+01 1.2836872742134187e+01 0 1 0
1237 1 3 5.9999999999999998e-02 1.0212108221159676e+01 1.2395886493837510e+01 1.2499372489939656e+01 1 -1 0
1241 1 2 2.0499999999999999e-01 1.1756359200138828e+01 9.7079591019173712e+00 1.2397081315319943e+01 1 -1 0
39108 1 4 -6.8300000000000005e-01 8.8054302373901585e+00 8.7557452691801139e+00 1.6918192816978539e+01 0 1 0
318 1 3 5.9999999999999998e-02 1.3965696140168228e+01 7.4566022926165383e+00 1.5726540079095976e+01 1 -1 0
39109 1 5 4.1799999999999998e-01 9.1116783988215833e+00 8.0803964943357123e+00 1.7567962188417699e+01 0 1 0
316 1 6 -1.2000000000000000e-01 1.4536832656896131e+01 7.6503334215904841e+00 1.6563827233301005e+01 1 -1 0
15218 1 5 4.1799999999999998e-01 8.7921505573700109e+00 1.0313575406845114e+01 1.2238899648055325e+01 1 0 0
15209 1 3 5.9999999999999998e-02 8.7030287568117579e+00 8.6613391232274921e+00 1.4148502027760307e+01 1 0 0
1234 1 2 2.0499999999999999e-01 1.1248407459527456e+01 1.2355679071774627e+01 1.2755387644780413e+01 1 -1 0
39115 1 4 -6.8300000000000005e-01 9.4479490672660766e+00 1.2304293058592402e+01 1.6810834001912156e+01 0 1 0
1250 1 3 5.9999999999999998e-02 1.1174453759730135e+01 8.1187357454545950e+00 1.3666583801869717e+01 1 -1 0
310 1 2 2.0499999999999999e-01 1.3805713897546362e+01 8.5892602432919176e+00 1.7444947697425590e+01 1 -1 0
1247 1 6 -1.2000000000000000e-01 1.2139659477373765e+01 8.3968924669635339e+00 1.3099471107977100e+01 1 -1 0
311 1 3 5.9999999999999998e-02 1.3102971548600088e+01 1.0007989633597681e+01 1.5807060531951214e+01 1 -1 0
309 1 6 -1.2000000000000000e-01 1.3565684547882618e+01 1.0003094339011282e+01 1.6796163066784775e+01 1 -1 0
312 1 3 5.9999999999999998e-02 1.4576474847239208e+01 1.0514246938735170e+01 1.6605876829034798e+01 1 -1 0
1235 1 3 5.9999999999999998e-02 1.2747094648938472e+01 1.3457514512672876e+01 1.3789884168827898e+01 1 -1 0
1249 1 3 5.9999999999999998e-02 1.2846040459565730e+01 8.6001265947579881e+00 1.3919158566690594e+01 1 -1 0
1242 1 3 5.9999999999999998e-02 1.2583129186929776e+01 1.1118348405606501e+01 1.3771547451469328e+01 1 -1 0
1240 1 6 -1.2000000000000000e-01 1.1594262841527673e+01 1.0868804817367259e+01 1.3363386184155024e+01 1 -1 0
1243 1 3 5.9999999999999998e-02 1.0964396081107084e+01 1.0639051577696772e+01 1.4243470225107899e+01 1 -1 0
1233 1 6 -1.2000000000000000e-01 1.1665668559863347e+01 1.3536323369235093e+01 1.3634987762371019e+01 1 -1 0
296 1 2 2.0499999999999999e-01 1.4126115710800144e+01 1.3238091791492485e+01 1.7367195392276706e+01 1 -1 0
302 1 6 -1.2000000000000000e-01 1.2790645575330757e+01 1.2486584377922254e+01 1.7320895297693664e+01 1 -1 0
305 1 3 5.9999999999999998e-02 1.2325626513989537e+01 1.2557968212947898e+01 1.6314588216612883e+01 1 -1 0
1236 1 3 5.9999999999999998e-02 1.1313445709067524e+01 1.3392537065656530e+01 1.4673699144573266e+01 1 -1 0
39116 1 5 4.1799999999999998e-01 1.0068701005366760e+01 1.1597107400934963e+01 1.6847451660290140e+01 0 1 0
300 1 4 -6.8300000000000005e-01 1.4833315409770558e+01 1.3075632161317921e+01 1.6222028518136778e+01 1 -1 0
44182 1 3 5.9999999999999998e-02 1.5236536317021676e+01 1.0465029497608246e+01 1.3740819384727516e+01 0 1 0
301 1 5 4.1799999999999998e-01 1.5189684037552974e+01 1.2152093168809467e+01 1.6095980897050289e+01 1 -1 0
44181 1 3 5.9999999999999998e-02 1.5219152986439145e+01 1.2649227083491631e+01 1.3370397204173875e+01 0 1 0
303 1 2 2.0499999999999999e-01 1.2717205712590630e+01 1.0973303638707101e+01 1.7702322386741006e+01 1 -1 0
319 1 3 5.9999999999999998e-02 1.5366208240773013e+01 8.2267388729336268e+00 1.6182751425152613e+01 1 -1 0
307 1 4 -6.8300000000000005e-01 1.1356626204438575e+01 1.0558994219522750e+01 1.7483233220690028e+01 1 -1 0
314 1 4 -6.8300000000000005e-01 1.2521165747159072e+01 8.0462956569596962e+00 1.7573454739304545e+01 1 -1 0
308 1 5 4.1799999999999998e-01 1.1371659864067036e+01 9.6368278075829377e+00 1.7338573039386137e+01 1 -1 0
304 1 3 5.9999999999999998e-02 1.2144615959703721e+01 1.3098281060281529e+01 1.8006847944955826e+01 1 -1 0
39123 1 5 4.1799999999999998e-01 9.3197261143610852e+00 1.3962207678217537e+01 1.6192111642819057e+01 0 1 0
5365 1 3 5.9999999999999998e-02 4.7583982620867032e-01 1.7909679113024339e+01 1.4591597042330941e+01 1 -1 0
39135 1 3 5.9999999999999998e-02 5.7686473886719574e+00 1.7320421458568863e+01 1.1824298454589623e+01 0 1 0
39118 1 2 2.0499999999999999e-01 7.8812108762808126e+00 1.4262009814015387e+01 1.5037788570417677e+01 0 1 0
39141 1 3 5.9999999999999998e-02 6.0378664858554565e+00 1.9787240414448217e+01 1.1752658014261353e+01 0 1 0
39148 1 3 5.9999999999999998e-02 2.0751368440849247e+00 1.9433005599039355e+01 1.2232539246662066e+01 0 1 0
5366 1 3 5.9999999999999998e-02 4.3054469988448896e-01 1.9280272165739522e+01 1.5495320308648886e+01 1 -1 0
39138 1 6 -1.2000000000000000e-01 5.1341270649428710e+00 1.9415261273982850e+01 1.2193080873475443e+01 0 1 0
42519 1 6 -1.2000000000000000e-01 6.0916584555892772e-01 2.1017676291103854e+01 1.8002934432220673e+01 0 1 0
15230 1 3 5.9999999999999998e-02 4.4946225985523780e+00 1.4763843711837184e+01 1.2331758679516719e+01 1 0 0
5377 1 6 -1.2000000000000000e-01 8.9177873105287309e-01 1.4796893427611744e+01 1.7668986799632453e+01 1 -1 0
42518 1 5 4.1799999999999998e-01 2.1824140387053217e+00 2.0336930087957249e+01 1.6535747682567443e+01 0 1 0
1012 1 3 5.9999999999999998e-02 7.2843211252015712e+00 2.1066259644345664e+01 1.5697936880540910e+01 1 -1 0
5363 1 6 -1.2000000000000000e-01 3.8982059777529460e-01 1.8214746170204730e+01 1.5580061001439406e+01 1 -1 0
5371 1 2 2.0499999999999999e-01 2.1765939054687249e+00 1.5041654494517186e+01 1.6926723081918045e+01 1 -1 0
5372 1 3 5.9999999999999998e-02 1.0638435722815953e+00 1.5645511808015307e+01 1.5212524132081271e+01 1 -1 0
39132 1 2 2.0499999999999999e-01 5.5640374713079472e+00 1.7946742326792315e+01 1.2654642740273003e+01 0 1 0
39140 1 3 5.9999999999999998e-02 4.8756966735786369e+00 2.0127129683877097e+01 1.3033716061409752e+01 0 1 0
39137 1 5 4.1799999999999998e-01 4.1677335514073368e+00 1.7710472399324345e+01 1.4102684986346175e+01 0 1 0
39131 1 6 -1.2000000000000000e-01 6.8373853053606242e+00 1.7915867137134896e+01 1.3569023604533500e+01 0 1 0
39133 1 3 5.9999999999999998e-02 6.5005279230097788e+00 1.8305754048646516e+01 1.4520581536758243e+01 0 1 0
5373 1 3 5.9999999999999998e-02 2.7123617861242053e+00 1.6025733369606996e+01 1.5154108108920139e+01 1 -1 0
39136 1 4 -6.8300000000000005e-01 4.5672964028145726e+00 1.7275822143508865e+01 1.3392534645259367e+01 0 1 0
5369 1 5 4.1799999999999998e-01 3.3964477096211887e+00 1.7993565008813029e+01 1.6479827763030862e+01 1 -1 0
5370 1 6 -1.2000000000000000e-01 1.8433284360781359e+00 1.6096967819941085e+01 1.5820804322170893e+01 1 -1 0
5364 1 2 2.0499999999999999e-01 1.5421175081693015e+00 1.7512854298646371e+01 1.6288074043445867e+01 1 -1 0
5368 1 4 -6.8300000000000005e-01 2.6351988736092014e+00 1.8351570445346656e+01 1.6084787272153758e+01 1 -1 0
5367 1 3 5.9999999999999998e-02 1.3678902745569670e+00 1.7547134106903652e+01 1.7352950680976964e+01 1 -1 0
39126 1 3 5.9999999999999998e-02 5.9920121661100874e+00 1.5105638686641617e+01 1.4451410703369270e+01 0 1 0
39124 1 6 -1.2000000000000000e-01 6.9680742139785181e+00 1.5486736219843536e+01 1.4771033920606355e+01 0 1 0
39127 1 3 5.9999999999999998e-02 6.6546289497498181e+00 1.5931499664669785e+01 1.5749959989808252e+01 0 1 0
39134 1 3 5.9999999999999998e-02 7.6620534186981084e+00 1.8508531082814930e+01 1.3158032977384174e+01 0 1 0
39125 1 2 2.0499999999999999e-01 7.5494565317767393e+00 1.6545872835226717e+01 1.3825245250715033e+01 0 1 0
999 1 3 5.9999999999999998e-02 4.0455245460919684e+00 2.0509157034690752e+01 1.7817862243774993e+01 1 -1 0
991 1 3 5.9999999999999998e-02 7.5173743391707992e+00 1.7364584230174049e+01 1.7490059187714547e+01 1 -1 0
42521 1 3 5.9999999999999998e-02 5.3827971469287539e-01 1.9995703860724504e+01 1.7713590481707790e+01 0 1 0
993 1 4 -6.8300000000000005e-01 4.8979173394991902e+00 1.7456758862186096e+01 1.7669437062528040e+01 1 -1 0
998 1 3 5.9999999999999998e-02 6.0946324101039808e+00 1.9573709962489996e+01 1.6761273334413389e+01 1 -1 0
5374 1 3 5.9999999999999998e-02 2.8939134694683100e+00 1.5555765973113260e+01 1.7645270909883020e+01 1 -1 0
994 1 5 4.1799999999999998e-01 5.1661130042079098e+00 1.6562172230870207e+01 1.7843336761386645e+01 1 -1 0
39128 1 3 5.9999999999999998e-02 7.7457189957496491e+00 1.6153932781406933e+01 1.2903861708696290e+01 0 1 0
995 1 6 -1.2000000000000000e-01 6.0732687802720546e+00 1.9593771258891813e+01 1.7872560642316241e+01 1 -1 0
996 1 2 2.0499999999999999e-01 5.0401619486459053e+00 2.0696467883159873e+01 1.8228950779681561e+01 1 -1 0
42517 1 4 -6.8300000000000005e-01 2.1877510285873414e+00 2.1300782147645883e+01 1.6347650246831268e+01 0 1 0
297 1 3 5.9999999999999998e-02 1.3343923563787467e+01 1.4738989337012196e+01 1.8563539221477200e+01 1 -1 0
287 1 5 4.1799999999999998e-01 1.5407289884123967e+01 1.4243154813226543e+01 1.5130708234688319e+01 1 -1 0
1223 1 3 5.9999999999999998e-02 1.1922029497412838e+01 1.7576332240949224e+01 1.2425741786902289e+01 1 -1 0
1216 1 3 5.9999999999999998e-02 1.3547114397483742e+01 1.9810747946726391e+01 1.2287427176314726e+01 1 -1 0
286 1 4 -6.8300000000000005e-01 1.5857443873658701e+01 1.4980674952885661e+01 1.4681190201295001e+01 1 -1 0
1019 1 3 5.9999999999999998e-02 8.5354523936085442e+00 2.1047270359631753e+01 1.3755143722041563e+01 1 -1 0
39129 1 4 -6.8300000000000005e-01 8.7966874354110232e+00 1.6895423454354436e+01 1.4344406963258912e+01 0 1 0
39122 1 4 -6.8300000000000005e-01 9.0670793933447129e+00 1.4745914647056402e+01 1.5660145503611743e+01 0 1 0
1215 1 3 5.9999999999999998e-02 1.5742799158213710e+01 1.9789959103008982e+01 1.4421257034208972e+01 1 -1 0
1146 1 3 5.9999999999999998e-02 1.2212679391155506e+01 2.0968331634512548e+01 1.6611399398066109e+01 1 -1 0
298 1 3 5.9999999999999998e-02 1.3358473335883462e+01 1.5203251193475927e+01 1.6971625966219470e+01 1 -1 0
1227 1 2 2.0499999999999999e-01 1.1346343757999549e+01 1.4995943527892857e+01 1.3236959244001284e+01 1 -1 0
1230 1 3 5.9999999999999998e-02 1.0390413680292903e+01 1.5204665747356991e+01 1.3620105256407832e+01 1 -1 0
1218 1 5 4.1799999999999998e-01 1.2190453925334326e+01 1.9712212374439162e+01 1.4038986750013143e+01 1 -1 0
291 1 3 5.9999999999999998e-02 1.4869797336410992e+01 1.6795461327041092e+01 1.6213230121923964e+01 1 -1 0
39130 1 5 4.1799999999999998e-01 9.2287349673894870e+00 1.6194229101431318e+01 1.4887077494151601e+01 0 1 0
1228 1 3 5.9999999999999998e-02 1.3391970377078245e+01 1.5594557965508555e+01 1.3567331261987913e+01 1 -1 0
1225 1 5 4.1799999999999998e-01 1.0480158624601179e+01 1.7800158857963321e+01 1.4199055979752588e+01 1 -1 0
1224 1 4 -6.8300000000000005e-01 1.1389799488625176e+01 1.8143095816542374e+01 1.4241152996018714e+01 1 -1 0
1217 1 4 -6.8300000000000005e-01 1.2940814982345184e+01 2.0296951706407864e+01 1.4106837137380209e+01 1 -1 0
1229 1 3 5.9999999999999998e-02 1.2492370185170847e+01 1.5792089200755409e+01 1.4882285440217743e+01 1 -1 0
1226 1 6 -1.2000000000000000e-01 1.2400133274489956e+01 1.5934868443436526e+01 1.3823325135710181e+01 1 -1 0
1132 1 3 5.9999999999999998e-02 1.5118163671965485e+01 1.9849776801340642e+01 1.7128558312816686e+01 1 -1 0
1212 1 6 -1.2000000000000000e-01 1.5198901410828594e+01 2.0202065091452958e+01 1.3560063318871721e+01 1 -1 0
1222 1 3 5.9999999999999998e-02 1.3991749544582957e+01 1.7915029235648497e+01 1.4750765196292097e+01 1 -1 0
1220 1 2 2.0499999999999999e-01 1.2297697072642775e+01 1.7440132729977968e+01 1.3492554744662604e+01 1 -1 0
1219 1 6 -1.2000000000000000e-01 1.3730222305239108e+01 1.8105604458438091e+01 1.3684210633993201e+01 1 -1 0
1221 1 3 5.9999999999999998e-02 1.4461920147085054e+01 1.7541310955920665e+01 1.3195396373595077e+01 1 -1 0
1139 1 3 5.9999999999999998e-02 1.3132328366443625e+01 1.8649456512384695e+01 1.7032306526962266e+01 1 -1 0
1213 1 2 2.0499999999999999e-01 1.3831149230999749e+01 1.9623556769719723e+01 1.3294305352858323e+01 1 -1 0
1147 1 4 -6.8300000000000005e-01 1.0416938268239113e+01 2.0273930400383648e+01 1.6193572351551033e+01 1 -1 0
1143 1 2 2.0499999999999999e-01 1.1292123208260465e+01 2.0720339603576960e+01 1.7129507701698756e+01 1 -1 0
1148 1 5 4.1799999999999998e-01 1.0821116047678089e+01 1.9613724241882551e+01 1.5671968558987484e+01 1 -1 0
288 1 6 -1.2000000000000000e-01 1.5755563683924890e+01 1.6376819236443932e+01 1.6677930864862095e+01 1 -1 0
1214 1 3 5.9999999999999998e-02 1.5824713842488430e+01 1.9920934371577818e+01 1.2781044567183713e+01 1 -1 0
295 1 6 -1.2000000000000000e-01 1.3978309829340811e+01 1.4722018550328693e+01 1.7656774870328306e+01 1 -1 0
1129 1 2 2.0499999999999999e-01 1.5004439423120871e+01 2.0265096745159486e+01 1.8102039908408766e+01 1 -1 0
289 1 2 2.0499999999999999e-01 1.5351304307637454e+01 1.5479954853607543e+01 1.7856661827182830e+01 1 -1 0
44179 1 2 2.0499999999999999e-01 1.6178170809607639e+01 1.0891283415940149e+01 1.3567077583838605e+01 0 1 0
797 1 4 -6.8300000000000005e-01 1.6025067186276797e+01 7.5053168536120554e+00 2.1138642885846178e+01 1 -1 0
5217 1 2 2.0499999999999999e-01 4.2663682223483219e+00 5.8261475963871856e+00 1.7631984903928366e+01 1 -1 0
5212 1 3 5.9999999999999998e-02 5.8990011075466919e-01 6.6003158333706224e+00 1.9375916734361940e+01 1 -1 0
5223 1 6 -1.2000000000000000e-01 5.1681575284135590e+00 4.7466840012333398e+00 1.8044942843080303e+01 1 -1 0
5233 1 3 5.9999999999999998e-02 6.4035961022529975e+00 2.1700544758894593e+00 1.8289941663886488e+01 1 -1 0
6172 1 3 5.9999999999999998e-02 5.2893114823537468e-01 1.5173526130827604e+00 1.8471171557576366e+01 1 -1 0
5225 1 3 5.9999999999999998e-02 6.1547389546690559e+00 5.0851077771779778e+00 1.8440005735177170e+01 1 -1 0
6175 1 6 -1.2000000000000000e-01 2.7013188819355656e+00 1.4056092847920665e+00 1.8903441398174543e+01 1 -1 0
6178 1 3 5.9999999999999998e-02 2.8129436587178338e+00 2.1658599745188596e+00 1.9668673311385707e+01 1 -1 0
2905 1 5 4.1799999999999998e-01 4.0305757119636887e+00 1.5394131154477306e+00 2.3120318632165301e+01 1 -1 0
2912 1 5 4.1799999999999998e-01 1.4220464614861077e+00 1.7315043725954564e+00 2.2700386675928513e+01 1 -1 0
5226 1 3 5.9999999999999998e-02 4.7417073826205565e+00 4.1441745721116847e+00 1.8805798717750942e+01 1 -1 0
2915 1 3 5.9999999999999998e-02 1.3111904730001422e+00 4.1135035945665459e+00 2.3710686468804770e+01 1 -1 0
2916 1 3 5.9999999999999998e-02 1.8407201142802991e+00 5.2936129113631702e+00 2.2519160456380924e+01 1 -1 0
5219 1 3 5.9999999999999998e-02 2.7524797865814072e+00 5.4543257938942871e+00 1.9067442309280214e+01 1 -1 0
2907 1 2 2.0499999999999999e-01 2.5224563165541714e+00 3.2742484489775352e+00 2.2285469358173231e+01 1 -1 0
2910 1 3 5.9999999999999998e-02 2.4114191187225931e+00 3.1684846242341149e+00 2.1257804803334945e+01 1 -1 0
2908 1 3 5.9999999999999998e-02 4.0502124399285471e+00 4.1176484376221829e+00 2.3689346792542931e+01 1 -1 0
2906 1 6 -1.2000000000000000e-01 3.9140509044781502e+00 3.8630880852904563e+00 2.2639475927924945e+01 1 -1 0
2896 1 3 5.9999999999999998e-02 7.3444543559850750e+00 2.7559156038122663e+00 2.0410792912630214e+01 1 -1 0
2904 1 4 -6.8300000000000005e-01 5.0103319101560091e+00 1.6864171497601967e+00 2.2907185850781332e+01 1 -1 0
2899 1 6 -1.2000000000000000e-01 6.4714720778179977e+00 3.7466696525144432e+00 2.2336401570225604e+01 1 -1 0
2900 1 2 2.0499999999999999e-01 5.1459768297988884e+00 2.9696504967994697e+00 2.2222877612535623e+01 1 -1 0
2902 1 3 5.9999999999999998e-02 6.2764934453571257e+00 4.8295205735582600e+00 2.2116627655169363e+01 1 -1 0
2901 1 3 5.9999999999999998e-02 6.8435257753904537e+00 3.9726922567402854e+00 2.3330365668075679e+01 1 -1 0
2903 1 3 5.9999999999999998e-02 5.0041349815772644e+00 2.7365724245965395e+00 2.1199930279619803e+01 1 -1 0
2909 1 3 5.9999999999999998e-02 3.9319078798214626e+00 4.8921399903842495e+00 2.2189840002960516e+01 1 -1 0
2911 1 4 -6.8300000000000005e-01 2.2614401118571181e+00 2.0315617302305715e+00 2.2975933582794521e+01 1 -1 0
2913 1 6 -1.2000000000000000e-01 1.3915150160583727e+00 4.2492679283462769e+00 2.2625290900812519e+01 1 -1 0
5216 1 6 -1.2000000000000000e-01 3.4520803068554757e+00 6.2857964820693288e+00 1.8900474342498089e+01 1 -1 0
5218 1 3 5.9999999999999998e-02 4.1267516997281675e+00 6.2668664474355262e+00 1.9783394550081269e+01 1 -1 0
39098 1 3 5.9999999999999998e-02 6.8432739711705892e+00 6.1734984260534604e+00 2.0396811161335236e+01 0 1 0
2893 1 2 2.0499999999999999e-01 7.6219141056664386e+00 3.1969666252213176e+00 2.1367301464179867e+01 1 -1 0
2918 1 4 -6.8300000000000005e-01 1.9512782562498890e-01 4.3440390527526427e+00 2.0404566571772911e+01 1 -1 0
39101 1 4 -6.8300000000000005e-01 8.6548348931580339e+00 6.9970584981771591e+00 1.8961274100634657e+01 0 1 0
1133 1 4 -6.8300000000000005e-01 1.4475568540576585e+01 2.1491811940823847e+01 1.7809030410932753e+01 1 -1 0
17987 1 3 5.9999999999999998e-02 6.5829953173071187e+00 4.4668020732200298e-01 8.0294070685724375e+00 1 0 0
2894 1 3 5.9999999999999998e-02 7.6153052781802373e+00 1.2376207926783249e+00 2.2313308530685159e+01 1 -1 0
2883 1 4 -6.8300000000000005e-01 1.2169055077609396e+01 2.5952720298911386e-01 2.0175672049203637e+01 1 -1 0
15190 1 5 4.1799999999999998e-01 1.1482917106824148e+01 6.5206264990145457e-01 1.8335666183928314e+01 1 0 0
2885 1 6 -1.2000000000000000e-01 1.0347845234898514e+01 2.5428879134149523e-01 2.1908850410141628e+01 1 -1 0
39102 1 5 4.1799999999999998e-01 9.2659754123775038e+00 6.7355408563161348e+00 1.9664820282460628e+01 0 1 0
2897 1 4 -6.8300000000000005e-01 8.5545521538183369e+00 4.2061446888113494e+00 2.1004257146336464e+01 1 -1 0
938 1 5 4.1799999999999998e-01 1.5333876139386033e+01 6.3552431022501332e-01 2.2785837049053107e+01 1 -1 0
2888 1 3 5.9999999999999998e-02 1.0970931409203381e+01 6.5766979104568790e-01 2.2672869797491792e+01 1 -1 0
2892 1 6 -1.2000000000000000e-01 8.4296982194391621e+00 2.0169403878619705e+00 2.2046473915577295e+01 1 -1 0
2884 1 5 4.1799999999999998e-01 1.2770236651553628e+01 5.9026677599771638e-01 2.0836827327728695e+01 1 -1 0
2889 1 3 5.9999999999999998e-02 9.1182776092065492e+00 1.0549601291154749e+00 2.0289140454274904e+01 1 -1 0
2898 1 5 4.1799999999999998e-01 9.2535618919242406e+00 3.6405945801815376e+00 2.0652325742776220e+01 1 -1 0
939 1 6 -1.2000000000000000e-01 1.5804384578070691e+01 2.3186728504679635e+00 2.1211832981402516e+01 1 -1 0
2895 1 3 5.9999999999999998e-02 8.7561504129479388e+00 2.4809198337335734e+00 2.2985954791772823e+01 1 -1 0
943 1 3 5.9999999999999998e-02 1.5003423592973421e+01 3.6270964808872916e+00 2.2763789458882474e+01 1 -1 0
940 1 2 2.0499999999999999e-01 1.4661545441152452e+01 3.0671917990092648e+00 2.1893910557525064e+01 1 -1 0
948 1 3 5.9999999999999998e-02 1.4573922279073077e+01 4.6472771723925206e+00 2.0395974590501481e+01 1 -1 0
949 1 3 5.9999999999999998e-02 1.3358541022604486e+01 3.5404976496868148e+00 2.0073235878884333e+01 1 -1 0
946 1 6 -1.2000000000000000e-01 1.3860089396637763e+01 4.0217634997162612e+00 2.0947164995400460e+01 1 -1 0
950 1 3 5.9999999999999998e-02 1.3390469319769430e+01 5.7327777994632481e+00 2.2328350811013834e+01 1 -1 0
2886 1 2 2.0499999999999999e-01 9.6018760268383758e+00 1.4444449841357399e+00 2.1195083714492881e+01 1 -1 0
2891 1 5 4.1799999999999998e-01 1.1125139482726420e+01 1.9576030208567918e+00 2.0356319631393820e+01 1 -1 0
2890 1 4 -6.8300000000000005e-01 1.0432568689299771e+01 2.4755995723375630e+00 2.0753339304332563e+01 1 -1 0
952 1 5 4.1799999999999998e-01 1.1323098227164035e+01 3.8541195013751182e+00 2.1919753312441546e+01 1 -1 0
956 1 3 5.9999999999999998e-02 1.1509848313404794e+01 5.5707360348586761e+00 1.9916238113068207e+01 1 -1 0
951 1 4 -6.8300000000000005e-01 1.1929622893209357e+01 4.3817215266457694e+00 2.2468201060023496e+01 1 -1 0
947 1 2 2.0499999999999999e-01 1.2866948694442732e+01 5.0832636152586517e+00 2.1624403935820638e+01 1 -1 0
945 1 5 4.1799999999999998e-01 1.3096277842348419e+01 2.4609474736991253e+00 2.2762000316182341e+01 1 -1 0
944 1 4 -6.8300000000000005e-01 1.3833466999994020e+01 2.0472940507802058e+00 2.2375100536759799e+01 1 -1 0
953 1 6 -1.2000000000000000e-01 1.2130836345075807e+01 6.1403374287501311e+00 2.0638571683026086e+01 1 -1 0
959 1 5 4.1799999999999998e-01 1.0049822037450699e+01 5.7246044856551670e+00 2.1631943791357134e+01 1 -1 0
955 1 3 5.9999999999999998e-02 1.2914992911229771e+01 6.6069046496157995e+00 2.0001268791948863e+01 1 -1 0
958 1 4 -6.8300000000000005e-01 1.0056932255067089e+01 6.6470199752070309e+00 2.1450233960343358e+01 1 -1 0
942 1 3 5.9999999999999998e-02 1.5514875965835296e+01 1.6981932007301637e+00 2.0324040484703222e+01 1 -1 0
5213 1 3 5.9999999999999998e-02 2.1457007351657120e+00 7.6116581257953424e+00 1.7706533684142485e+01 1 -1 0
39113 1 3 5.9999999999999998e-02 6.8856032196608581e+00 1.1326268884637576e+01 1.7771530352652292e+01 0 1 0
39094 1 4 -6.8300000000000005e-01 7.4925489502914591e+00 6.9338804509372727e+00 2.2756626857033901e+01 0 1 0
5215 1 5 4.1799999999999998e-01 3.9510211887602975e+00 8.5307814973798042e+00 1.8121453342423006e+01 1 -1 0
5203 1 2 2.0499999999999999e-01 3.9956287447383615e-01 8.7081721553298159e+00 1.9799500372176553e+01 1 -1 0
5210 1 2 2.0499999999999999e-01 2.4759934348886503e+00 7.4853712031260660e+00 1.8745113766415813e+01 1 -1 0
39105 1 3 5.9999999999999998e-02 6.4430427293931949e+00 8.4699661317489081e+00 1.8112456338727782e+01 0 1 0
5211 1 3 5.9999999999999998e-02 1.4876222063546047e+00 7.1225229921581352e+00 2.0721456742925621e+01 1 -1 0
5209 1 6 -1.2000000000000000e-01 1.2537959946968993e+00 7.4117052601711304e+00 1.9666255941620779e+01 1 -1 0
39092 1 3 5.9999999999999998e-02 4.8547529200313209e+00 7.0694723945048148e+00 2.2307596068970550e+01 0 1 0
39099 1 3 5.9999999999999998e-02 5.8612185970498958e+00 7.5237116539464486e+00 2.0094179826479444e+01 0 1 0
5383 1 5 4.1799999999999998e-01 1.5852650265320709e+00 1.2684196555470335e+01 2.0042127331719229e+01 1 -1 0
39096 1 6 -1.2000000000000000e-01 6.7841906698487691e+00 7.2796337579991528e+00 2.0524626500705963e+01 0 1 0
5382 1 4 -6.8300000000000005e-01 1.4226647809993171e+00 1.2863478765355644e+01 1.9146058710964720e+01 1 -1 0
5207 1 4 -6.8300000000000005e-01 1.2987361769942516e+00 9.8394217177021783e+00 2.0158107045035059e+01 1 -1 0
5214 1 4 -6.8300000000000005e-01 3.3085426380824319e+00 8.6022828202678685e+00 1.8854929305017230e+01 1 -1 0
39103 1 6 -1.2000000000000000e-01 7.2088354236164554e+00 8.9936470324752325e+00 1.8727892140199852e+01 0 1 0
39106 1 3 5.9999999999999998e-02 6.7915514179018261e+00 9.7288497354143804e+00 1.9357614612843154e+01 0 1 0
5208 1 5 4.1799999999999998e-01 2.0308614355581360e+00 9.7594547895015786e+00 1.9492040629838524e+01 1 -1 0
39085 1 3 5.9999999999999998e-02 4.6551477223976558e+00 1.0710349175364620e+01 2.3845659742635750e+01 0 1 0
39084 1 3 5.9999999999999998e-02 6.0187251110056703e+00 1.0682691114617597e+01 2.2920650886949598e+01 0 1 0
39091 1 3 5.9999999999999998e-02 5.4108137029771495e+00 7.9150934382902021e+00 2.3736371117891107e+01 0 1 0
39087 1 4 -6.8300000000000005e-01 3.2071383815495658e+00 8.9746520442315312e+00 2.2667217059862580e+01 0 1 0
39088 1 5 4.1799999999999998e-01 2.5690837822406460e+00 9.2979964676199600e+00 2.1998418534906449e+01 0 1 0
39083 1 2 2.0499999999999999e-01 4.5369382266163418e+00 9.2152329396894430e+00 2.2192928618833776e+01 0 1 0
39086 1 3 5.9999999999999998e-02 4.4184140417226692e+00 9.2395017646098037e+00 2.1046630144986615e+01 0 1 0
39090 1 2 2.0499999999999999e-01 6.8052529618698783e+00 7.8445871808313923e+00 2.1979094584585223e+01 0 1 0
39089 1 6 -1.2000000000000000e-01 5.4033115695994329e+00 7.9737665485192535e+00 2.2633601295292713e+01 0 1 0
39082 1 6 -1.2000000000000000e-01 4.9613925938117474e+00 1.0607396661657996e+01 2.2771964718739433e+01 0 1 0
39076 1 2 2.0499999999999999e-01 4.6744620685765446e+00 1.1801967572151515e+01 2.1849410410690069e+01 0 1 0
39080 1 4 -6.8300000000000005e-01 5.5470006965094969e+00 1.1911621082213657e+01 2.0755227520402762e+01 0 1 0
39079 1 3 5.9999999999999998e-02 3.6976158393494263e+00 1.1745727262573221e+01 2.1341651244770809e+01 0 1 0
39081 1 5 4.1799999999999998e-01 5.2035315918812097e+00 1.2527124363953208e+01 2.0161438993895356e+01 0 1 0
39093 1 3 5.9999999999999998e-02 7.2107767257377215e+00 8.8038555405720551e+00 2.2027158110351007e+01 0 1 0
39075 1 6 -1.2000000000000000e-01 4.6938002687117466e+00 1.3222909199276353e+01 2.2612857909214018e+01 0 1 0
39078 1 3 5.9999999999999998e-02 4.4150594381429089e+00 1.3140098326896950e+01 2.3660966533226826e+01 0 1 0
39077 1 3 5.9999999999999998e-02 5.7419850653187590e+00 1.3459905055245290e+01 2.2665112289947920e+01 0 1 0
978 1 3 5.9999999999999998e-02 7.4661906799334332e+00 1.3901551949629727e+01 2.0726493236439314e+01 1 -1 0
973 1 5 4.1799999999999998e-01 7.6348173002094937e+00 1.1837427249588867e+01 2.1552585344166527e+01 1 -1 0
39097 1 2 2.0499999999999999e-01 7.8805639607497326e+00 7.9535165655385214e+00 1.9595990273614067e+01 0 1 0
5378 1 2 2.0499999999999999e-01 9.4883328112426646e-01 1.4188342336336913e+01 1.9074872954153530e+01 1 -1 0
39072 1 3 5.9999999999999998e-02 2.8381737630731294e+00 1.4243274022612848e+01 2.2108183896787384e+01 0 1 0
44144 1 2 2.0499999999999999e-01 1.4650904085293757e+01 2.1346596643525313e+01 7.0201826448185445e+00 0 1 0
981 1 6 -1.2000000000000000e-01 8.3060885333516303e+00 1.5265465799800921e+01 1.9451220782857643e+01 1 -1 0
294 1 5 4.1799999999999998e-01 1.5977177323125247e+01 1.6309534631256632e+01 1.9340098256418340e+01 1 -1 0
299 1 3 5.9999999999999998e-02 1.4725564834730841e+01 1.2779215742404459e+01 1.8210340642439995e+01 1 -1 0
954 1 2 2.0499999999999999e-01 1.1335206508402230e+01 7.1348057134742824e+00 2.1510917215184911e+01 1 -1 0
957 1 3 5.9999999999999998e-02 1.1657334528960888e+01 7.1734174643666702e+00 2.2541631044553224e+01 1 -1 0
39095 1 5 4.1799999999999998e-01 8.4474472002562777e+00 7.0685005831527361e+00 2.2614278050250579e+01 0 1 0
972 1 4 -6.8300000000000005e-01 8.3280562980425259e+00 1.1241051759908865e+01 2.1405890586570735e+01 1 -1 0
39100 1 3 5.9999999999999998e-02 8.5943416802053871e+00 8.5734889495358271e+00 2.0235182271246092e+01 0 1 0
313 1 3 5.9999999999999998e-02 1.4350464605236825e+01 8.7479461826972589e+00 1.8315329861939507e+01 1 -1 0
39107 1 3 5.9999999999999998e-02 9.0685387283262937e+00 1.0198436731550782e+01 1.8319892478102823e+01 0 1 0
796 1 3 5.9999999999999998e-02 1.5801124929216479e+01 7.2801821478385067e+00 2.3042614948313677e+01 1 -1 0
977 1 3 5.9999999999999998e-02 9.0662092490922674e+00 1.2651477869249964e+01 1.9190163216899037e+01 1 -1 0
791 1 5 4.1799999999999998e-01 1.5260453707389265e+01 8.9190336215494099e+00 2.0867794947328939e+01 1 -1 0
306 1 3 5.9999999999999998e-02 1.3103147710901148e+01 1.0948167831744255e+01 1.8718513530895144e+01 1 -1 0
784 1 5 4.1799999999999998e-01 1.4240632623687429e+01 1.1579231917612910e+01 2.0392928262784960e+01 1 -1 0
790 1 4 -6.8300000000000005e-01 1.4907434682456966e+01 9.8243654013184685e+00 2.0874824163238323e+01 1 -1 0
971 1 3 5.9999999999999998e-02 9.7334231712702266e+00 1.2352715147517026e+01 2.2168580774929396e+01 1 -1 0
963 1 3 5.9999999999999998e-02 1.0786858904875508e+01 8.4622934237431071e+00 1.9928401615182768e+01 1 -1 0
960 1 6 -1.2000000000000000e-01 1.1333101848505581e+01 8.5315965350776555e+00 2.0859404279327475e+01 1 -1 0
786 1 2 2.0499999999999999e-01 1.5102569735716916e+01 1.0059432843860019e+01 2.2278304436333219e+01 1 -1 0
962 1 3 5.9999999999999998e-02 1.2346603378950718e+01 8.6978758613367333e+00 2.0588181981856120e+01 1 -1 0
785 1 6 -1.2000000000000000e-01 1.5123920632315185e+01 1.1616911326484686e+01 2.2605133058279637e+01 1 -1 0
964 1 3 5.9999999999999998e-02 9.7462877993433050e+00 9.4242799209017285e+00 2.2125202478878958e+01 1 -1 0
961 1 2 2.0499999999999999e-01 1.0760004051045774e+01 9.6941887520412209e+00 2.1647682586444585e+01 1 -1 0
965 1 4 -6.8300000000000005e-01 1.1653893851542115e+01 9.8764938310844066e+00 2.2832878047005405e+01 1 -1 0
783 1 4 -6.8300000000000005e-01 1.3974753502449555e+01 1.2445954229592758e+01 2.0601747041019330e+01 1 -1 0
966 1 5 4.1799999999999998e-01 1.1275830449434315e+01 1.0587957443384385e+01 2.3354071576200234e+01 1 -1 0
970 1 3 5.9999999999999998e-02 1.0559174308875390e+01 1.0608258407744867e+01 1.9815906601454088e+01 1 -1 0
789 1 3 5.9999999999999998e-02 1.4335811817808461e+01 9.5427525210790591e+00 2.2789980195329729e+01 1 -1 0
779 1 2 2.0499999999999999e-01 1.3938449007487201e+01 1.2469557489424192e+01 2.2040370196526620e+01 1 -1 0
969 1 3 5.9999999999999998e-02 1.1705091700563438e+01 1.1558735313556021e+01 2.0787809977582636e+01 1 -1 0
974 1 6 -1.2000000000000000e-01 9.3661708313030392e+00 1.3056051712523928e+01 2.0152121161242025e+01 1 -1 0
967 1 6 -1.2000000000000000e-01 1.0727669639585297e+01 1.1008549903755304e+01 2.0817407244764080e+01 1 -1 0
968 1 2 2.0499999999999999e-01 9.5839020559112509e+00 1.1942767260434978e+01 2.1190090078928769e+01 1 -1 0
782 1 3 5.9999999999999998e-02 1.3076188896254635e+01 1.1966382935920430e+01 2.2398324646920962e+01 1 -1 0
788 1 3 5.9999999999999998e-02 1.5189440078466630e+01 1.1697200149141258e+01 2.3692515196025298e+01 1 -1 0
976 1 3 5.9999999999999998e-02 1.0282271045414724e+01 1.3614931817972060e+01 1.9947954005732484e+01 1 -1 0
787 1 3 5.9999999999999998e-02 1.6068100362503564e+01 1.2112319553154718e+01 2.2363723679655138e+01 1 -1 0
39157 1 4 -6.8300000000000005e-01 9.3934870908744084e-01 2.1261408702214226e+01 7.6969275130033052e+00 0 1 0
26470 1 3 5.9999999999999998e-02 1.5781054055981715e+01 6.0814488336331589e+00 2.4624407809195912e+00 0 1 0
5548 1 3 5.9999999999999998e-02 9.4967302196013390e-02 1.1616399748527664e+01 1.4898830726730742e+01 1 -1 0
754 1 3 5.9999999999999998e-02 8.4880689130889522e+00 2.0394457145412268e+01 2.0715848306808187e+01 1 -1 0
997 1 3 5.9999999999999998e-02 7.1274476210280566e+00 1.9863897117648989e+01 1.8132237207381607e+01 1 -1 0
1001 1 5 4.1799999999999998e-01 4.1582728718735718e+00 2.1256559420330827e+01 1.9803391846691678e+01 1 -1 0
5381 1 3 5.9999999999999998e-02 1.6147120537791035e+00 1.4870477986819781e+01 1.9618596240002432e+01 1 -1 0
39069 1 2 2.0499999999999999e-01 3.8756242106450993e+00 1.4390772855183746e+01 2.1961275634896779e+01 0 1 0
39073 1 4 -6.8300000000000005e-01 4.1916176906630449e+00 1.4520605784033251e+01 2.0571281040595245e+01 0 1 0
1000 1 4 -6.8300000000000005e-01 5.0253474203571784e+00 2.0880801266721761e+01 1.9603305870813063e+01 1 -1 0
39056 1 3 5.9999999999999998e-02 4.3292584955842939e+00 2.0848866405020981e+01 2.2329977038362070e+01 0 1 0
987 1 5 4.1799999999999998e-01 5.6292320185590805e+00 1.4572827146823093e+01 1.9321260360368747e+01 1 -1 0
39054 1 6 -1.2000000000000000e-01 3.2544281219900335e+00 2.0795018335510111e+01 2.2602833676664787e+01 0 1 0
989 1 2 2.0499999999999999e-01 5.8110980732030457e+00 1.8176032188194423e+01 1.8461643505076481e+01 1 -1 0
988 1 6 -1.2000000000000000e-01 7.1178134868058756e+00 1.7389900784742064e+01 1.8512090395028704e+01 1 -1 0
986 1 4 -6.8300000000000005e-01 6.0286918517476309e+00 1.5169903688386194e+01 1.8671389998820985e+01 1 -1 0
39060 1 5 4.1799999999999998e-01 2.2894577060277701e+00 2.0406878562433068e+01 2.0771067786481968e+01 0 1 0
39074 1 5 4.1799999999999998e-01 3.7483660631500038e+00 1.5285168551369145e+01 2.0263848726434521e+01 0 1 0
992 1 3 5.9999999999999998e-02 5.3054159875911600e+00 1.8257700083028862e+01 1.9476920955439567e+01 1 -1 0
39066 1 4 -6.8300000000000005e-01 2.9012999893146421e+00 1.6986177183800564e+01 2.0638877546142311e+01 0 1 0
39062 1 2 2.0499999999999999e-01 3.1659217699131288e+00 1.6920130636930189e+01 2.2047316305308609e+01 0 1 0
39067 1 5 4.1799999999999998e-01 2.5069559191023538e+00 1.7821828999818283e+01 2.0414751935446358e+01 0 1 0
39061 1 6 -1.2000000000000000e-01 3.5746775335816023e+00 1.8307845346130893e+01 2.2463940411249791e+01 0 1 0
985 1 3 5.9999999999999998e-02 6.5871431510760088e+00 1.6274387621272183e+01 2.0233856327166844e+01 1 -1 0
39055 1 2 2.0499999999999999e-01 2.5724313057781876e+00 1.9408999469847434e+01 2.2268789253397411e+01 0 1 0
982 1 2 2.0499999999999999e-01 6.9519199520954507e+00 1.6076945515060117e+01 1.9261907429237862e+01 1 -1 0
39058 1 3 5.9999999999999998e-02 1.6719903686244166e+00 1.9303477560489455e+01 2.2887655406954668e+01 0 1 0
39059 1 4 -6.8300000000000005e-01 2.1993675507524202e+00 1.9488654839648479e+01 2.0976381701020554e+01 0 1 0
39065 1 3 5.9999999999999998e-02 2.2661861127858427e+00 1.6622319441799920e+01 2.2515875120603507e+01 0 1 0
39063 1 3 5.9999999999999998e-02 4.5019862509388728e+00 1.8406190122991585e+01 2.1989101426885149e+01 0 1 0
39070 1 3 5.9999999999999998e-02 5.2060970799812463e+00 1.6244626562368779e+01 2.1968998544135189e+01 0 1 0
39064 1 3 5.9999999999999998e-02 3.6315764982078043e+00 1.8233150630203873e+01 2.3569840576518430e+01 0 1 0
39071 1 3 5.9999999999999998e-02 4.4393393020624607e+00 1.5818975420514997e+01 2.3509144828521173e+01 0 1 0
39068 1 6 -1.2000000000000000e-01 4.2211965032447329e+00 1.5835713393121715e+01 2.2457519009738142e+01 0 1 0
755 1 4 -6.8300000000000005e-01 6.8787420777052519e+00 1.9918190227658332e+01 2.1706564169496840e+01 1 -1 0
763 1 5 4.1799999999999998e-01 7.3676259366009136e+00 1.7909153811857291e+01 2.2184528960885817e+01 1 -1 0
756 1 5 4.1799999999999998e-01 6.2961916136313807e+00 2.0495760747426687e+01 2.1245835268107101e+01 1 -1 0
39057 1 3 5.9999999999999998e-02 3.2528313689225046e+00 2.0917333239465027e+01 2.3659198611523500e+01 0 1 0
762 1 4 -6.8300000000000005e-01 8.1360808011242298e+00 1.7383807418599982e+01 2.2339300319015262e+01 1 -1 0
751 1 2 2.0499999999999999e-01 8.1481519743624311e+00 2.0465237272314901e+01 2.1751407305832810e+01 1 -1 0
990 1 3 5.9999999999999998e-02 7.7569474275294894e+00 1.7956789165547352e+01 1.9147822484861575e+01 1 -1 0
760 1 3 5.9999999999999998e-02 8.5734121455877563e+00 1.9571315536706258e+01 2.3644877766920228e+01 1 -1 0
446 1 3 5.9999999999999998e-02 1.5937550904791079e+01 2.0619951914326517e+01 2.1808914371721070e+01 1 -1 0
774 1 3 5.9999999999999998e-02 1.2903453882647709e+01 1.6487199626618192e+01 2.3289451222276817e+01 1 -1 0
1135 1 6 -1.2000000000000000e-01 1.3956425748274921e+01 1.9502086735132334e+01 1.8932032336047165e+01 1 -1 0
761 1 3 5.9999999999999998e-02 9.3023489674664166e+00 1.8298006070274333e+01 2.1086029436683543e+01 1 -1 0
983 1 3 5.9999999999999998e-02 9.2185000501941214e+00 1.5899426270755880e+01 1.9445789360595565e+01 1 -1 0
1140 1 4 -6.8300000000000005e-01 1.2630574274081457e+01 1.7429656749044955e+01 1.8582791081147143e+01 1 -1 0
1145 1 3 5.9999999999999998e-02 1.1289344602326683e+01 1.9817560035115935e+01 1.9129328873090174e+01 1 -1 0
773 1 3 5.9999999999999998e-02 1.3697037566375585e+01 1.6423234458671914e+01 2.1705028652772008e+01 1 -1 0
765 1 2 2.0499999999999999e-01 1.1503656362391439e+01 1.6992156503107818e+01 2.1716712850776826e+01 1 -1 0
984 1 3 5.9999999999999998e-02 8.4882556250923074e+00 1.4758516081115124e+01 1.8497165158497218e+01 1 -1 0
442 1 6 -1.2000000000000000e-01 1.5799838819800659e+01 1.8799295550564761e+01 2.2908882871042632e+01 1 -1 0
768 1 3 5.9999999999999998e-02 1.0963246677439114e+01 1.6372877916052968e+01 2.0995594569929700e+01 1 -1 0
758 1 2 2.0499999999999999e-01 9.3294000032710311e+00 1.8166137352919709e+01 2.2165304073764919e+01 1 -1 0
1144 1 3 5.9999999999999998e-02 1.0662926014498010e+01 1.8785831156787882e+01 1.7897523256931962e+01 1 -1 0
1142 1 6 -1.2000000000000000e-01 1.1451372816978420e+01 1.9512123497668831e+01 1.8083066810286624e+01 1 -1 0
979 1 4 -6.8300000000000005e-01 8.9257587296775061e+00 1.4810457496343240e+01 2.1788119830986382e+01 1 -1 0
764 1 6 -1.2000000000000000e-01 1.0524471035534569e+01 1.7452741267565607e+01 2.2793786875881672e+01 1 -1 0
772 1 2 2.0499999999999999e-01 1.2593202679844950e+01 1.4660125732309545e+01 2.2116343258215949e+01 1 -1 0
769 1 4 -6.8300000000000005e-01 1.1878837230652488e+01 1.8169315220291960e+01 2.1102862043430509e+01 1 -1 0
778 1 6 -1.2000000000000000e-01 1.3924361608790649e+01 1.3917385785990632e+01 2.2492500386402153e+01 1 -1 0
781 1 3 5.9999999999999998e-02 1.4254071100029888e+01 1.3968531721981076e+01 2.3506953244652067e+01 1 -1 0
975 1 2 2.0499999999999999e-01 8.4781667180485272e+00 1.4235532928628611e+01 2.0582000825472043e+01 1 -1 0
767 1 3 5.9999999999999998e-02 1.0085305525926199e+01 1.6723159920443582e+01 2.3472307968666453e+01 1 -1 0
776 1 4 -6.8300000000000005e-01 1.1523884728057148e+01 1.4022512350777665e+01 2.2821274652605553e+01 1 -1 0
1141 1 5 4.1799999999999998e-01 1.3478018501532354e+01 1.7022600780731246e+01 1.8624475743050116e+01 1 -1 0
759 1 3 5.9999999999999998e-02 9.9951261640408120e+00 2.0094169849474582e+01 2.2734433378829834e+01 1 -1 0
451 1 3 5.9999999999999998e-02 1.3623156300186629e+01 2.0252163058041273e+01 2.2458184501243405e+01 1 -1 0
777 1 5 4.1799999999999998e-01 1.0697640056229215e+01 1.4453766381790855e+01 2.2523351143170352e+01 1 -1 0
757 1 6 -1.2000000000000000e-01 9.0161768913454274e+00 1.9599839161694437e+01 2.2669681513384560e+01 1 -1 0
775 1 3 5.9999999999999998e-02 1.2224153210828975e+01 1.4365755714100056e+01 2.1121751418700008e+01 1 -1 0
770 1 5 4.1799999999999998e-01 1.2146294816133491e+01 1.7917247253487048e+01 2.0176198136142162e+01 1 -1 0
1136 1 2 2.0499999999999999e-01 1.2868633588298271e+01 1.8841230495228551e+01 1.8099485140478489e+01 1 -1 0
780 1 3 5.9999999999999998e-02 1.4775129690702974e+01 1.4374414662223721e+01 2.1970941352564886e+01 1 -1 0
766 1 3 5.9999999999999998e-02 1.1035637852459796e+01 1.8199616310873363e+01 2.3382719059896854e+01 1 -1 0
771 1 6 -1.2000000000000000e-01 1.2783558468173100e+01 1.6194246223935107e+01 2.2193653115914195e+01 1 -1 0
444 1 3 5.9999999999999998e-02 1.4946567611741743e+01 1.8381450094950086e+01 2.2400880431530101e+01 1 -1 0
293 1 4 -6.8300000000000005e-01 1.5154351402038431e+01 1.6317265378907400e+01 1.8866314316977313e+01 1 -1 0
443 1 2 2.0499999999999999e-01 1.5704732349723098e+01 2.0361370057117096e+01 2.2842163973686549e+01 1 -1 0
44189 1 3 5.9999999999999998e-02 1.6186712738710749e+01 8.2082896665719041e+00 1.3561550462978998e+01 0 1 0
26900 1 4 -6.8300000000000005e-01 1.6019532057657951e+01 1.2679799533397329e+01 8.1205503982737159e+00 0 1 0
26898 1 3 5.9999999999999998e-02 1.5836953360461976e+01 1.4734227770010190e+01 7.1775036964732211e+00 0 1 0
292 1 3 5.9999999999999998e-02 1.6109434778456603e+01 1.4670300573789451e+01 1.8100338156267384e+01 1 -1 0
39155 1 3 5.9999999999999998e-02 2.3760709492374961e+00 2.1494229071203677e+01 9.7426343109382909e+00 0 1 0
18014 1 3 5.9999999999999998e-02 1.3662892066825258e-01 6.9559038894240146e+00 7.3370867615141577e+00 1 0 0
665 1 5 4.1799999999999998e-01 3.3712411265917175e+00 2.1543531927176481e+01 7.2882567451951363e+00 1 -1 0
44156 1 5 4.1799999999999998e-01 1.6154914718245571e+01 1.9652988302293405e+01 1.0380323369023497e+01 0 1 0
26891 1 3 5.9999999999999998e-02 1.6170965982932909e+01 1.6643067560425585e+01 5.7910237513398579e+00 0 1 0
44161 1 3 5.9999999999999998e-02 1.6088927575602774e+01 1.7018920653959210e+01 9.3944535915056555e+00 0 1 0
44170 1 5 4.1799999999999998e-01 1.6114880066925735e+01 1.4965522220284283e+01 1.2825898414504097e+01 0 1 0
18012 1 6 -1.2000000000000000e-01 4.2023932429380080e-02 7.2762230218618935e+00 6.3408835299654234e+00 1 0 0
39153 1 2 2.0499999999999999e-01 3.8552130832164011e-01 2.1507181942313206e+01 8.9927835944775030e+00 0 1 0
40999 1 5 4.1799999999999998e-01 1.3976649683817746e+00 2.1576999711302030e+01 1.4230740506251975e+01 0 1 0
7672 1 5 4.1799999999999998e-01 1.2569311434200017e+01 2.3018738884775972e-01 1.2828865091316505e+01 0 -1 0
44162 1 4 -6.8300000000000005e-01 1.6155999567578380e+01 1.7716072296437122e+01 1.1227180397654204e+01 0 1 0
1006 1 3 5.9999999999999998e-02 4.8414955148884271e+00 2.1476144679662081e+01 1.5719156849135128e+01 1 -1 0
17988 1 3 5.9999999999999998e-02 3.6096792571901193e+00 1.8762863215727066e-02 8.3598632566713373e+00 1 0 0
41551 1 4 -6.8300000000000005e-01 4.0509841268908078e+00 2.5490256598987944e+01 1.5753996873805385e+00 0 1 0
41552 1 5 4.1799999999999998e-01 4.3327512654553697e+00 2.6412936453185928e+01 1.5381620650704564e+00 0 1 0
41550 1 3 5.9999999999999998e-02 5.3730826195740446e+00 2.4181516215817965e+01 2.2088589967465255e+00 0 1 0
41546 1 6 -1.2000000000000000e-01 5.9652698075426169e+00 2.5830946015912808e+01 3.0787776084861598e+00 0 1 0
41547 1 2 2.0499999999999999e-01 4.8310962965305695e+00 2.4922203785097373e+01 2.6651095862813352e+00 0 1 0
41553 1 6 -1.2000000000000000e-01 4.0113681625789992e+00 2.4362861877954295e+01 3.8025664132708159e+00 0 1 0
41555 1 3 5.9999999999999998e-02 4.6526573519658347e+00 2.4117096426320987e+01 4.6824068082623596e+00 0 1 0
41556 1 3 5.9999999999999998e-02 3.3820941575017938e+00 2.5236952363827712e+01 4.1046289475662103e+00 0 1 0
41554 1 2 2.0499999999999999e-01 3.0871221186559668e+00 2.3203207913021462e+01 3.2682968416781053e+00 0 1 0
41549 1 3 5.9999999999999998e-02 6.2262711986371464e+00 2.5373268652479496e+01 3.9922121332439811e+00 0 1 0
41540 1 2 2.0499999999999999e-01 5.7126718825061999e+00 2.7371831804349466e+01 3.1352948448681830e+00 0 1 0
41543 1 3 5.9999999999999998e-02 5.0885863238428195e+00 2.7618432807264082e+01 3.9692672765064927e+00 0 1 0
41557 1 3 5.9999999999999998e-02 2.5578668168973877e+00 2.3491095712811024e+01 2.3924764080422452e+00 0 1 0
41163 1 3 5.9999999999999998e-02 2.7082297013809238e+00 2.7281252965447045e+01 3.0016435733255644e+00 0 1 0
41563 1 3 5.9999999999999998e-02 1.7792217411084934e+00 2.3865283450421426e+01 4.8161389846953728e+00 0 1 0
41560 1 6 -1.2000000000000000e-01 2.0506474313534144e+00 2.2927068894862568e+01 4.3348257225317095e+00 0 1 0
41167 1 5 4.1799999999999998e-01 1.6052042033573108e+00 2.5605193952540851e+01 1.3117924309944144e+00 0 1 0
41161 1 6 -1.2000000000000000e-01 1.7472516809914149e+00 2.7722617673915146e+01 3.1791027662038500e+00 0 1 0
41548 1 3 5.9999999999999998e-02 6.7793146323404807e+00 2.5642117987970632e+01 2.3771992815699421e+00 0 1 0
41164 1 3 5.9999999999999998e-02 1.5710989048693416e+00 2.7317092016590717e+01 4.1787953934360607e+00 0 1 0
41561 1 2 2.0499999999999999e-01 7.3935839002887493e-01 2.2252674444407070e+01 3.7089228279544963e+00 0 1 0
41166 1 4 -6.8300000000000005e-01 9.3711950563384039e-01 2.5693715029235111e+01 1.9974820712883954e+00 0 1 0
41562 1 3 5.9999999999999998e-02 2.3068382852062306e+00 2.2479313351354865e+01 5.2648309602289345e+00 0 1 0
41558 1 4 -6.8300000000000005e-01 3.7844361557179713e+00 2.2011239870578819e+01 3.1035816058733254e+00 0 1 0
41165 1 3 5.9999999999999998e-02 8.0991098865953726e-01 2.7713228222670921e+01 1.2340266574932512e+00 0 1 0
41542 1 3 5.9999999999999998e-02 7.5133743437953004e+00 2.7561642158418074e+01 4.1256102830357388e+00 0 1 0
41539 1 6 -1.2000000000000000e-01 7.0708809831268269e+00 2.8066677343378291e+01 3.2474396870041016e+00 0 1 0
41541 1 3 5.9999999999999998e-02 7.6393539726023931e+00 2.7905579931569108e+01 2.3215149422725330e+00 0 1 0
41544 1 4 -6.8300000000000005e-01 5.1556264134381937e+00 2.7978679127638980e+01 1.9863114320245796e+00 0 1 0
41162 1 2 2.0499999999999999e-01 7.6015742906480299e-01 2.7113643419753256e+01 2.1511502791107922e+00 0 1 0
41564 1 3 5.9999999999999998e-02 5.6091002296450754e-01 2.2665763488654061e+01 2.7046929461133669e+00 0 1 0
663 1 3 5.9999999999999998e-02 4.9337003648924238e+00 2.1996416203338541e+01 5.9971005156595298e+00 1 -1 0
544 1 3 5.9999999999999998e-02 1.0279925894935765e+01 2.1794749494337648e+01 9.1022490277192354e+00 1 -1 0
39172 1 5 4.1799999999999998e-01 2.9718597580369349e-01 2.6889080114386910e+01 6.5063827683267776e+00 0 1 0
26862 1 3 5.9999999999999998e-02 9.3272640838734411e+00 2.2497475310252220e+01 1.7902547267418978e+00 0 1 0
26859 1 5 4.1799999999999998e-01 9.7484578714843035e+00 2.3025509749066181e+01 4.2168404526504775e+00 0 1 0
26852 1 5 4.1799999999999998e-01 9.5557910846393330e+00 2.6026576669544621e+01 3.9260311260219143e+00 0 1 0
26858 1 4 -6.8300000000000005e-01 9.7991641834137120e+00 2.3992152548139565e+01 4.0298098708275587e+00 0 1 0
26855 1 3 5.9999999999999998e-02 9.4465400113456681e+00 2.5337783000557870e+01 1.7160049269795130e+00 0 1 0
26854 1 2 2.0499999999999999e-01 1.0597510379939798e+01 2.4041825090667558e+01 2.9245799363625529e+00 0 1 0
26857 1 3 5.9999999999999998e-02 1.1611628713791228e+01 2.3990193377162608e+01 3.3561663806425748e+00 0 1 0
26853 1 6 -1.2000000000000000e-01 1.0521211397828230e+01 2.5376170014578339e+01 2.1219923076272837e+00 0 1 0
26856 1 3 5.9999999999999998e-02 1.1156016019072316e+01 2.5224598829060920e+01 1.2029914756398286e+00 0 1 0
26850 1 3 5.9999999999999998e-02 1.1800372453142101e+01 2.6520143507503512e+01 3.4509936585246890e+00 0 1 0
26847 1 2 2.0499999999999999e-01 1.0939428127381831e+01 2.6615094105287525e+01 2.8409631372139854e+00 0 1 0
26851 1 4 -6.8300000000000005e-01 9.8761388490787709e+00 2.6860536350763432e+01 3.7843058141923320e+00 0 1 0
26849 1 3 5.9999999999999998e-02 1.1457378382035500e+01 2.7685779029792812e+01 1.0969172345089708e+00 0 1 0
26846 1 6 -1.2000000000000000e-01 1.1132871680668094e+01 2.7979041622747182e+01 2.1034802437605697e+00 0 1 0
26860 1 6 -1.2000000000000000e-01 1.0382148761200842e+01 2.2724940211731887e+01 2.0828143709696794e+00 0 1 0
44134 1 4 -6.8300000000000005e-01 1.4377734956942938e+01 2.5813952239927385e+01 3.7548855155490459e+00 0 1 0
44141 1 4 -6.8300000000000005e-01 1.4873519485388952e+01 2.3296498882966638e+01 4.7277850628999110e+00 0 1 0
44130 1 2 2.0499999999999999e-01 1.4060189594567440e+01 2.6132667053439928e+01 5.1454741895234068e+00 0 1 0
44133 1 3 5.9999999999999998e-02 1.3235446835979850e+01 2.6813449483387782e+01 5.1022363734263774e+00 0 1 0
26863 1 3 5.9999999999999998e-02 1.0782890378839932e+01 2.2926520921752601e+01 1.0955065650014595e+00 0 1 0
44135 1 5 4.1799999999999998e-01 1.4208201621114229e+01 2.6605971555683009e+01 3.2722376475646024e+00 0 1 0
44142 1 5 4.1799999999999998e-01 1.5150283997386833e+01 2.4138055847620311e+01 4.2686704322474336e+00 0 1 0
44139 1 3 5.9999999999999998e-02 1.2697336750215150e+01 2.4512552593873210e+01 5.2812256928946404e+00 0 1 0
26844 1 4 -6.8300000000000005e-01 1.3465321768111268e+01 2.8279872314071252e+01 2.5543746634843116e+00 0 1 0
44123 1 2 2.0499999999999999e-01 1.5306295846010814e+01 2.8394534149270392e+01 5.3440118595035209e+00 0 1 0
44136 1 6 -1.2000000000000000e-01 1.3557449748505086e+01 2.4823930628132182e+01 5.8095717829646727e+00 0 1 0
44137 1 2 2.0499999999999999e-01 1.4533967500827098e+01 2.3662778097706841e+01 5.9850538070557944e+00 0 1 0
38806 1 3 5.9999999999999998e-02 5.5995297297477542e-02 4.2247410010503373e+01 6.5922170356901946e+00 0 1 0
26848 1 3 5.9999999999999998e-02 1.0140632951459478e+01 2.8463282237105794e+01 1.8504427781635473e+00 0 1 0
26845 1 5 4.1799999999999998e-01 1.4013817989313667e+01 2.8705814803145188e+01 3.2416798543588530e+00 0 1 0
26840 1 2 2.0499999999999999e-01 1.2201498746756432e+01 2.8848217889255565e+01 2.7724740983174323e+00 0 1 0
44127 1 4 -6.8300000000000005e-01 1.6047620630542276e+01 2.8436920130152934e+01 4.1306906361484268e+00 0 1 0
26870 1 3 5.9999999999999998e-02 1.2746023249544322e+01 2.1861784818261224e+01 3.6920187315556676e+00 0 1 0
39169 1 3 5.9999999999999998e-02 2.0892129046546273e-01 2.5876462012889558e+01 9.9907457123798764e+00 0 1 0
41545 1 5 4.1799999999999998e-01 5.4743401741366142e+00 2.8844870056851587e+01 2.0230426866275169e+00 0 1 0
41157 1 3 5.9999999999999998e-02 2.6366616971167023e+00 2.9079010798948527e+01 5.1747409228201775e+00 0 1 0
41160 1 5 4.1799999999999998e-01 3.4472410272716347e+00 2.9171479205173071e+01 1.8149806412768728e+00 0 1 0
41156 1 3 5.9999999999999998e-02 3.9907713605537576e+00 2.9376515200253451e+01 4.1886123840100726e+00 0 1 0
41155 1 2 2.0499999999999999e-01 2.0615853357619502e+00 2.9203709605667864e+01 3.1932862253243495e+00 0 1 0
41536 1 3 5.9999999999999998e-02 6.3556852295639867e+00 2.9606457853977069e+01 4.6181531876433493e+00 0 1 0
41533 1 2 2.0499999999999999e-01 6.9108127040151546e+00 2.9550104409865128e+01 3.6513620952759518e+00 0 1 0
41159 1 4 -6.8300000000000005e-01 2.6058814525212242e+00 2.9597463362270293e+01 1.9166501444650643e+00 0 1 0
41158 1 3 5.9999999999999998e-02 1.0642463850178905e+00 2.9722781324310205e+01 3.1208527705660001e+00 0 1 0
41154 1 6 -1.2000000000000000e-01 2.9566828789937953e+00 2.9723867782340243e+01 4.3536308832071082e+00 0 1 0
41151 1 3 5.9999999999999998e-02 3.2030814634949270e+00 3.1798430339108279e+01 3.8886124956682209e+00 0 1 0
41148 1 2 2.0499999999999999e-01 2.9424189159214209e+00 3.1220935139726553e+01 4.7480043723477001e+00 0 1 0
41152 1 4 -6.8300000000000005e-01 1.6203111403463015e+00 3.1750594124565104e+01 5.0242549884553052e+00 0 1 0
41196 1 6 -1.2000000000000000e-01 1.7561214537633349e+00 3.4709364034040924e+01 2.4948178136468511e+00 0 1 0
41198 1 3 5.9999999999999998e-02 1.9249991540222076e+00 3.3915875659775317e+01 3.2521488110788077e+00 0 1 0
41205 1 3 5.9999999999999998e-02 4.1374324069927768e+00 3.5169945824570348e+01 3.3427323966420959e+00 0 1 0
41199 1 3 5.9999999999999998e-02 2.4572877468573631e+00 3.4393049426834018e+01 1.6766741800956069e+00 0 1 0
41537 1 4 -6.8300000000000005e-01 6.1663236210846009e+00 3.0249931696311521e+01 2.7438025378457889e+00 0 1 0
41538 1 5 4.1799999999999998e-01 6.6316072869563278e+00 3.0998447961717343e+01 2.4719225350879417e+00 0 1 0
41529 1 3 5.9999999999999998e-02 7.0419021477798331e+00 3.2049296245334183e+01 4.5975382571344960e+00 0 1 0
41522 1 3 5.9999999999999998e-02 7.6623406736791031e+00 3.4403778470891133e+01 4.1981055571242747e+00 0 1 0
41190 1 2 2.0499999999999999e-01 2.6995967180824793e-01 3.4586700629272947e+01 2.0239927744905386e+00 0 1 0
41193 1 3 5.9999999999999998e-02 3.7394251771237969e-01 3.3778063975156293e+01 1.2744366136159579e+00 0 1 0
41200 1 3 5.9999999999999998e-02 1.6168212922328007e+00 3.6152712832721278e+01 4.0960339442245575e+00 0 1 0
41524 1 5 4.1799999999999998e-01 7.5365427562183118e+00 3.4251700642809688e+01 1.8620509094725377e+00 0 1 0
41523 1 4 -6.8300000000000005e-01 7.7372151117911958e+00 3.3419018863767754e+01 2.3742500853303521e+00 0 1 0
41197 1 2 2.0499999999999999e-01 2.1258707694070798e+00 3.6065766743582508e+01 3.1569876225686646e+00 0 1 0
41203 1 6 -1.2000000000000000e-01 3.6229265517444067e+00 3.6126456331669949e+01 3.4282087212524615e+00 0 1 0
41153 1 5 4.1799999999999998e-01 1.7706062984942645e+00 3.2597070408643852e+01 5.4993731551118330e+00 0 1 0
41526 1 2 2.0499999999999999e-01 8.0304166766289491e+00 3.1652199409297417e+01 4.7222790752246224e+00 0 1 0
41532 1 6 -1.2000000000000000e-01 8.1912576030771245e+00 3.0333995705026208e+01 3.8702379900859389e+00 0 1 0
41212 1 3 5.9999999999999998e-02 6.0686108088303587e+00 3.5842789416216526e+01 4.8914669008148675e+00 0 1 0
41516 1 4 -6.8300000000000005e-01 7.6866759377926641e+00 3.5861813956480709e+01 1.5733968162538408e+00 0 1 0
41207 1 3 5.9999999999999998e-02 3.7042597259558905e+00 3.5945199196995972e+01 5.5783244692881526e+00 0 1 0
26843 1 3 5.9999999999999998e-02 1.1843599371122142e+01 2.8926155728945350e+01 3.7897274647373016e+00 0 1 0
41519 1 2 2.0499999999999999e-01 8.4253801971497939e+00 3.3907134770927051e+01 3.5432559224302911e+00 0 1 0
44126 1 3 5.9999999999999998e-02 1.4312326240047225e+01 2.8811483599093595e+01 5.1609914998425452e+00 0 1 0
41535 1 3 5.9999999999999998e-02 8.8806435062874645e+00 2.9702969387122742e+01 4.3737704540054798e+00 0 1 0
41534 1 3 5.9999999999999998e-02 8.7217433455206148e+00 3.0499279607896547e+01 2.8914215106494336e+00 0 1 0
41525 1 6 -1.2000000000000000e-01 9.1120569282478634e+00 3.2712178765486179e+01 4.4163587335802443e+00 0 1 0
41527 1 3 5.9999999999999998e-02 9.8901719251390539e+00 3.2228154398585772e+01 3.7924913686102038e+00 0 1 0
26839 1 6 -1.2000000000000000e-01 1.2247859520593073e+01 3.0312333206823478e+01 2.1919393973243140e+00 0 1 0
26842 1 3 5.9999999999999998e-02 1.2815721836884370e+01 3.0185428049595384e+01 1.2611130916571265e+00 0 1 0
26841 1 3 5.9999999999999998e-02 1.1259416339887201e+01 3.0656618083643377e+01 2.0700364913028881e+00 0 1 0
26833 1 2 2.0499999999999999e-01 1.2967605324853659e+01 3.1307806680384438e+01 3.1314120368698957e+00 0 1 0
26837 1 4 -6.8300000000000005e-01 1.2271687567185285e+01 3.1245311480418735e+01 4.3462630504279662e+00 0 1 0
26838 1 5 4.1799999999999998e-01 1.2955012347548450e+01 3.1326917291936773e+01 5.0063249438825617e+00 0 1 0
26832 1 6 -1.2000000000000000e-01 1.3129921067801439e+01 3.2778133615084094e+01 2.6803471605529938e+00 0 1 0
26834 1 3 5.9999999999999998e-02 1.2301389226695965e+01 3.3399767568788704e+01 2.9528499247286875e+00 0 1 0
26836 1 3 5.9999999999999998e-02 1.3900792049816351e+01 3.0786164154759156e+01 3.3086495858155365e+00 0 1 0
26835 1 3 5.9999999999999998e-02 1.3128702484283959e+01 3.2725573457438777e+01 1.5432683216745033e+00 0 1 0
26826 1 2 2.0499999999999999e-01 1.4320445557844895e+01 3.3601351915691133e+01 3.1247493890784619e+00 0 1 0
26825 1 6 -1.2000000000000000e-01 1.4359466101183232e+01 3.5031726493723134e+01 2.4738227591249080e+00 0 1 0
26829 1 3 5.9999999999999998e-02 1.4335615747162150e+01 3.3708245615912546e+01 4.2111707546135158e+00 0 1 0
41520 1 3 5.9999999999999998e-02 1.0044528875338013e+01 3.4871307734357011e+01 2.3552675094818900e+00 0 1 0
41528 1 3 5.9999999999999998e-02 9.6164922356958442e+00 3.3077294244572315e+01 5.3550041245980200e+00 0 1 0
41518 1 6 -1.2000000000000000e-01 9.3314319344795518e+00 3.5173286317137261e+01 3.2106403877702654e+00 0 1 0
26827 1 3 5.9999999999999998e-02 1.3422019842570636e+01 3.5545896678924805e+01 2.7078555269229923e+00 0 1 0
26828 1 3 5.9999999999999998e-02 1.4406257854143439e+01 3.4864132882828514e+01 1.4540950904768584e+00 0 1 0
41521 1 3 5.9999999999999998e-02 9.7159815986559330e+00 3.5465129118899355e+01 4.2306127320184874e+00 0 1 0
26830 1 4 -6.8300000000000005e-01 1.5529581539157205e+01 3.2900169125111503e+01 2.7335406802149271e+00 0 1 0
525 1 5 4.1799999999999998e-01 1.1079739484897674e+01 3.0144342971612719e+01 5.8286324715432194e+00 1 -1 0
44116 1 2 2.0499999999999999e-01 1.5665863345071902e+01 3.0850204929621363e+01 5.9299751943969303e+00 0 1 0
26819 1 2 2.0499999999999999e-01 1.5569363789739619e+01 3.5912757696127400e+01 2.9147118044248712e+00 0 1 0
26822 1 3 5.9999999999999998e-02 1.5593467201308959e+01 3.5945285387281501e+01 4.0234379079736424e+00 0 1 0
44112 1 3 5.9999999999999998e-02 1.5407552692113283e+01 3.3551145421319646e+01 6.1752607845692378e+00 0 1 0
39166 1 6 -1.2000000000000000e-01 2.7749021213468777e-01 2.5585670660281888e+01 8.9250857762914180e+00 0 1 0
41716 1 3 5.9999999999999998e-02 4.1935517290118085e+00 4.2929217119657849e+01 6.4100548363250605e+00 0 1 0
41206 1 3 5.9999999999999998e-02 4.1380005306639474e+00 3.6722248667340700e+01 2.6988837909803944e+00 0 1 0
41202 1 5 4.1799999999999998e-01 1.0532413748613094e+00 3.6982463332977787e+01 1.8427932534410694e+00 0 1 0
41213 1 3 5.9999999999999998e-02 6.0443707627661682e+00 3.7391794571041963e+01 4.1553008977656933e+00 0 1 0
41201 1 4 -6.8300000000000005e-01 1.8413645866856265e+00 3.7207094744655251e+01 2.3687569111052356e+00 0 1 0
41208 1 4 -6.8300000000000005e-01 3.3569772509760396e+00 3.7993373858059755e+01 5.0053877348670852e+00 0 1 0
41204 1 2 2.0499999999999999e-01 4.0724307348662618e+00 3.6661437674249569e+01 4.8161035679340110e+00 0 1 0
41510 1 5 4.1799999999999998e-01 6.7914725649312189e+00 3.9631185505518296e+01 1.7702777717736120e+00 0 1 0
41209 1 5 4.1799999999999998e-01 3.0124812396532534e+00 3.8281421580774804e+01 4.1482118292323387e+00 0 1 0
41502 1 4 -6.8300000000000005e-01 7.0081066387397950e+00 4.1500241010544379e+01 2.1985176008123410e+00 0 1 0
41210 1 6 -1.2000000000000000e-01 5.6196251134843855e+00 3.6806276289975521e+01 4.9732898277908699e+00 0 1 0
41718 1 3 5.9999999999999998e-02 6.4318202943030629e+00 4.1404364489135681e+01 5.1726186772724274e+00 0 1 0
41509 1 4 -6.8300000000000005e-01 7.0406935229114076e+00 3.8736096585379855e+01 1.8543628395768681e+00 0 1 0
38822 1 5 4.1799999999999998e-01 8.9986279935135716e-01 3.8549718501217825e+01 3.1721702660951308e+00 0 1 0
38815 1 5 4.1799999999999998e-01 1.0968933870538164e+00 3.9671938631917364e+01 5.2673279473296510e+00 0 1 0
38821 1 4 -6.8300000000000005e-01 4.5767771826852394e-01 3.9215413469385652e+01 3.6719312174206027e+00 0 1 0
41517 1 5 4.1799999999999998e-01 7.1716565039012590e+00 3.6591146945415531e+01 1.2627463757890725e+00 0 1 0
41710 1 3 5.9999999999999998e-02 2.3370876800422944e+00 4.1600718660225745e+01 3.9657001187474865e+00 0 1 0
41715 1 2 2.0499999999999999e-01 6.0226132666848633e+00 4.2229210577159854e+01 5.7755855122719488e+00 0 1 0
41515 1 3 5.9999999999999998e-02 7.6805151384353385e+00 3.6505338214956545e+01 3.3326763625914202e+00 0 1 0
41717 1 3 5.9999999999999998e-02 4.0357546454244728e+00 4.1311676670820006e+01 5.7458945046048822e+00 0 1 0
41714 1 6 -1.2000000000000000e-01 4.5326026325467534e+00 4.2273002859638552e+01 5.5675382394644357e+00 0 1 0
41709 1 3 5.9999999999999998e-02 2.0047447424106721e+00 4.2655808252621696e+01 5.3896902708306769e+00 0 1 0
41503 1 5 4.1799999999999998e-01 6.6555221802980835e+00 4.2368117567593977e+01 2.1135113827060876e+00 0 1 0
41216 1 5 4.1799999999999998e-01 5.0154828670374672e+00 3.8849191935296879e+01 5.5953064342820653e+00 0 1 0
41707 1 6 -1.2000000000000000e-01 2.3913943382707612e+00 4.2686387263076313e+01 4.3682652688231149e+00 0 1 0
41508 1 3 5.9999999999999998e-02 8.0998762137115463e+00 3.8950119862799639e+01 3.5644839416392933e+00 0 1 0
41219 1 3 5.9999999999999998e-02 8.3044494955496209e+00 3.7308440139777233e+01 5.6627483377133885e+00 0 1 0
40490 1 2 2.0499999999999999e-01 1.6051542864600290e+01 3.6262679554662853e+01 1.7457144373242642e+01 0 1 0
41703 1 3 5.9999999999999998e-02 1.5236948588785534e-01 4.2222507738485454e+01 2.6207065942564070e+00 0 1 0
41708 1 2 2.0499999999999999e-01 3.8642989298769628e+00 4.2969319006562571e+01 4.3641659986523935e+00 0 1 0
41711 1 3 5.9999999999999998e-02 4.3150721725999750e+00 4.2705239122258071e+01 3.3648750806258354e+00 0 1 0
26817 1 5 4.1799999999999998e-01 1.5890843655107325e+01 3.9428066429832157e+01 4.7799005762119879e+00 0 1 0
41501 1 3 5.9999999999999998e-02 8.3254700250818541e+00 4.1521556561678658e+01 3.7593212340230240e+00 0 1 0
41512 1 2 2.0499999999999999e-01 8.4773461737369100e+00 3.6312405554777165e+01 2.6893638751098594e+00 0 1 0
41505 1 2 2.0499999999999999e-01 8.3208435572685708e+00 3.8839034157465662e+01 2.5158799930896749e+00 0 1 0
41498 1 2 2.0499999999999999e-01 8.3448624001907081e+00 4.1525635642241092e+01 2.6261411917723674e+00 0 1 0
41258 1 5 4.1799999999999998e-01 1.3960476990117689e+01 4.1576098926197346e+01 2.7158312194000525e+00 0 1 0
41506 1 3 5.9999999999999998e-02 9.0244752669454193e+00 4.0323117239186296e+01 1.0416500444986319e+00 0 1 0
41504 1 6 -1.2000000000000000e-01 8.9569381467099607e+00 4.0203098643738350e+01 2.1366678214617134e+00 0 1 0
41511 1 6 -1.2000000000000000e-01 9.2295520597657728e+00 3.7602949236379381e+01 2.3272040404232430e+00 0 1 0
41513 1 3 5.9999999999999998e-02 9.4545970576331673e+00 3.7376997775367968e+01 1.2851412800280901e+00 0 1 0
41514 1 3 5.9999999999999998e-02 1.0138591214675229e+01 3.7751028552242822e+01 2.9155251144243435e+00 0 1 0
41246 1 2 2.0499999999999999e-01 1.1697411844772091e+01 3.9282954097961564e+01 5.0228345083280308e+00 0 1 0
41249 1 3 5.9999999999999998e-02 1.1201879890013638e+01 3.9214616116491015e+01 4.0936214504649868e+00 0 1 0
41507 1 3 5.9999999999999998e-02 1.0050231698472924e+01 4.0269363187235463e+01 2.4499747797551867e+00 0 1 0
26820 1 3 5.9999999999999998e-02 1.4478377304221658e+01 3.7698686290031070e+01 2.3891986464795183e+00 0 1 0
41252 1 6 -1.2000000000000000e-01 1.2706675068795548e+01 4.0461871799181019e+01 4.9223756096965321e+00 0 1 0
41245 1 6 -1.2000000000000000e-01 1.2401504718545132e+01 3.7949587966395605e+01 5.1669556415092197e+00 0 1 0
41247 1 3 5.9999999999999998e-02 1.3029173504645181e+01 3.7835825661410347e+01 4.2285971610839539e+00 0 1 0
41257 1 4 -6.8300000000000005e-01 1.3022315381550088e+01 4.1326538126193626e+01 2.6770831461386435e+00 0 1 0
41253 1 2 2.0499999999999999e-01 1.2416213718380423e+01 4.1631435918777186e+01 3.9052900693500119e+00 0 1 0
41256 1 3 5.9999999999999998e-02 1.1283127225310052e+01 4.1564609442689168e+01 3.8115097368804176e+00 0 1 0
41248 1 3 5.9999999999999998e-02 1.1682645353507112e+01 3.7180694561794240e+01 5.1303306782781091e+00 0 1 0
41255 1 3 5.9999999999999998e-02 1.3739129507258570e+01 4.0041184064619081e+01 4.8066236963282769e+00 0 1 0
41250 1 4 -6.8300000000000005e-01 1.0611848538532730e+01 3.9418768133154920e+01 5.9101120129586118e+00 0 1 0
26818 1 6 -1.2000000000000000e-01 1.5488767131641820e+01 3.7333779387138812e+01 2.4160330682725628e+00 0 1 0
26813 1 3 5.9999999999999998e-02 1.5175912596375980e+01 3.9944644455255400e+01 2.6826452618490766e+00 0 1 0
41251 1 5 4.1799999999999998e-01 1.0671089139907727e+01 4.0255007329920907e+01 6.2773105953570552e+00 0 1 0
41497 1 6 -1.2000000000000000e-01 9.0684628118382609e+00 4.2818164951934719e+01 2.1586864788249112e+00 0 1 0
41499 1 3 5.9999999999999998e-02 9.0814429735247817e+00 4.2942120335321356e+01 1.0996262841926767e+00 0 1 0
41500 1 3 5.9999999999999998e-02 1.0160327865562589e+01 4.2875654401709703e+01 2.3343725485414146e+00 0 1 0
38804 1 3 5.9999999999999998e-02 1.0289811980680034e-01 4.2757688062099298e+01 9.1388189154316990e+00 0 1 0
39982 1 3 5.9999999999999998e-02 1.2946388433735077e+01 3.7600502515890760e+01 2.1230203913116132e+01 0 1 0
26816 1 4 -6.8300000000000005e-01 1.5771011897006934e+01 3.8444465872146864e+01 4.5327657039821476e+00 0 1 0
41259 1 6 -1.2000000000000000e-01 1.2819045660257853e+01 4.3016955837800495e+01 4.4108316098098426e+00 0 1 0
26821 1 3 5.9999999999999998e-02 1.5762304552514207e+01 3.7229866834108961e+01 1.3612745065458980e+00 0 1 0
40990 1 3 5.9999999999999998e-02 1.6736928233337064e-01 2.6119601026700430e+01 1.4101009877583758e+01 0 1 0
43727 1 3 5.9999999999999998e-02 1.4613960103752618e+01 4.2431695538543586e+01 2.1314751216377068e+01 0 1 0
39984 1 5 4.1799999999999998e-01 1.2546626799235757e+01 3.7195242592631089e+01 1.9303990774108133e+01 0 1 0
676 1 3 5.9999999999999998e-02 5.9995430212954499e+00 2.5067542752310153e+01 6.5719517074260141e+00 1 -1 0
678 1 4 -6.8300000000000005e-01 3.8335653549441853e+00 2.6482676744124536e+01 6.4433750506759209e+00 1 -1 0
669 1 3 5.9999999999999998e-02 6.7437535575718952e+00 2.2948647049538870e+01 7.6762337012896689e+00 1 -1 0
672 1 5 4.1799999999999998e-01 3.7083174695717869e+00 2.4671391781560001e+01 6.7489982816956404e+00 1 -1 0
40004 1 4 -6.8300000000000005e-01 1.6117593091972982e+01 3.2059242947394715e+01 1.6978124014000691e+01 0 1 0
42567 1 5 4.1799999999999998e-01 1.0336064294385350e-01 3.4706755976793502e+01 2.3241525093980410e+01 0 1 0
43739 1 3 5.9999999999999998e-02 1.1775107033925599e+01 3.9151766074728080e+01 2.2446817965105382e+01 0 1 0
44147 1 3 5.9999999999999998e-02 1.5561251952057702e+01 2.1771418883695507e+01 7.5184083893312774e+00 0 1 0
39173 1 6 -1.2000000000000000e-01 2.5373710294536161e-01 2.8166225897179725e+01 8.4805809476644871e+00 0 1 0
679 1 5 4.1799999999999998e-01 2.9614510688101667e+00 2.6652926969474308e+01 6.7312327409450035e+00 1 -1 0
671 1 4 -6.8300000000000005e-01 3.6627469908852111e+00 2.3786949173483823e+01 7.1268877889319153e+00 1 -1 0
666 1 6 -1.2000000000000000e-01 5.7461413141034701e+00 2.2590011786484464e+01 7.8913849827837321e+00 1 -1 0
670 1 3 5.9999999999999998e-02 4.3780708241573913e+00 2.3919945400787338e+01 8.9516320772502063e+00 1 -1 0
673 1 6 -1.2000000000000000e-01 5.5876380361135309e+00 2.5171170642395545e+01 7.5845898509281939e+00 1 -1 0
675 1 3 5.9999999999999998e-02 6.3824928475931193e+00 2.5264293248286418e+01 8.2123546888985661e+00 1 -1 0
667 1 2 2.0499999999999999e-01 4.8439804079798643e+00 2.3846415157876091e+01 7.9455244222622214e+00 1 -1 0
39164 1 4 -6.8300000000000005e-01 2.1133492685091979e+00 2.4165736836514512e+01 9.3479033957682365e+00 0 1 0
677 1 3 5.9999999999999998e-02 4.0188348075398688e+00 2.6419560452714972e+01 8.4294012935858120e+00 1 -1 0
39165 1 5 4.1799999999999998e-01 2.6526393935173922e+00 2.3748168038279196e+01 8.7187145258437457e+00 0 1 0
39170 1 3 5.9999999999999998e-02 1.9343093000685980e+00 2.6900494705278227e+01 8.7397238018694274e+00 0 1 0
39167 1 2 2.0499999999999999e-01 9.8002351277205668e-01 2.6814974818888867e+01 8.2811663293096966e+00 0 1 0
39160 1 2 2.0499999999999999e-01 8.3774443015231070e-01 2.4197308016456692e+01 8.7004672936421574e+00 0 1 0
39171 1 4 -6.8300000000000005e-01 1.1084541533008327e+00 2.6662453371317611e+01 6.9523510339308583e+00 0 1 0
674 1 2 2.0499999999999999e-01 4.7140246557194212e+00 2.6390313697529635e+01 7.5643094093622540e+00 1 -1 0
680 1 6 -1.2000000000000000e-01 5.5133560132486883e+00 2.7693718745013676e+01 7.4433110670963938e+00 1 -1 0
684 1 3 5.9999999999999998e-02 6.9584437545702320e+00 2.7326306357393555e+01 8.9822017689308549e+00 1 -1 0
39163 1 3 5.9999999999999998e-02 1.0294018323394463e+00 2.4164854680299598e+01 7.6219352701111696e+00 0 1 0
41009 1 3 5.9999999999999998e-02 3.0739749315627463e+00 2.5931149018551807e+01 1.1785304129604297e+01 0 1 0
668 1 3 5.9999999999999998e-02 5.9083421611575071e+00 2.2151035248619294e+01 8.9274671223072986e+00 1 -1 0
681 1 2 2.0499999999999999e-01 6.2008342485740986e+00 2.8083425843411504e+01 8.6972383769466735e+00 1 -1 0
682 1 3 5.9999999999999998e-02 6.2836416548817224e+00 2.7611622932987121e+01 6.6245690721228234e+00 1 -1 0
40996 1 3 5.9999999999999998e-02 4.2596921177478470e-01 2.4616377224170790e+01 1.2198453663441482e+01 0 1 0
41013 1 5 4.1799999999999998e-01 5.3009480454173552e+00 2.7230424090572370e+01 1.1269606099223051e+01 0 1 0
41003 1 3 5.9999999999999998e-02 2.6922254227150573e+00 2.3560339287702313e+01 1.2116658544705297e+01 0 1 0
1134 1 5 4.1799999999999998e-01 1.4966293463785442e+01 2.1970579960730969e+01 1.7171244594948973e+01 1 -1 0
1022 1 5 4.1799999999999998e-01 7.3410522875811752e+00 2.2154024069448468e+01 1.1771743489558665e+01 1 -1 0
685 1 4 -6.8300000000000005e-01 5.1437533097266703e+00 2.8145729606554141e+01 9.6718880073057250e+00 1 -1 0
683 1 3 5.9999999999999998e-02 4.8179510782656649e+00 2.8534814553991300e+01 7.2234437122917816e+00 1 -1 0
43723 1 6 -1.2000000000000000e-01 1.6149246523457613e+01 4.2439793342981531e+01 2.2798365016299609e+01 0 1 0
44129 1 6 -1.2000000000000000e-01 1.5195713872630897e+01 2.6890956067197109e+01 5.8106387006513964e+00 0 1 0
44140 1 3 5.9999999999999998e-02 1.5397147962358302e+01 2.3903019721507089e+01 6.5606427088617476e+00 0 1 0
1151 1 3 5.9999999999999998e-02 9.5314746229933558e+00 2.1734844065919486e+01 1.7683579081723767e+01 1 -1 0
529 1 3 5.9999999999999998e-02 1.0933586401225128e+01 2.7431223963267055e+01 5.9493572138810169e+00 1 -1 0
44146 1 3 5.9999999999999998e-02 1.2999256778676614e+01 2.2112529962252832e+01 5.9080065904414303e+00 0 1 0
528 1 3 5.9999999999999998e-02 9.2516063877497619e+00 2.7789197487031295e+01 6.4005241555420005e+00 1 -1 0
1021 1 4 -6.8300000000000005e-01 8.2033473059244599e+00 2.2393574115817344e+01 1.1344572722540766e+01 1 -1 0
44131 1 3 5.9999999999999998e-02 1.6147054543757054e+01 2.6310990205263820e+01 5.6092471453425885e+00 0 1 0
536 1 3 5.9999999999999998e-02 1.0489467384086714e+01 2.4960101002391870e+01 6.2191712104957633e+00 1 -1 0
539 1 5 4.1799999999999998e-01 8.5627391117399192e+00 2.3429712175327172e+01 9.3997310312021867e+00 1 -1 0
535 1 3 5.9999999999999998e-02 8.8421367706036644e+00 2.5368222886788512e+01 6.5963526638627563e+00 1 -1 0
542 1 3 5.9999999999999998e-02 8.9713996672948397e+00 2.2572755683226237e+01 6.6072768452087045e+00 1 -1 0
543 1 3 5.9999999999999998e-02 1.0657706421438274e+01 2.2467525339315575e+01 6.8074132371524136e+00 1 -1 0
538 1 4 -6.8300000000000005e-01 8.7886956197318540e+00 2.4275733728314197e+01 9.0152673662333793e+00 1 -1 0
44132 1 3 5.9999999999999998e-02 1.4992051266344982e+01 2.6904545614813038e+01 6.8920142527727402e+00 0 1 0
532 1 5 4.1799999999999998e-01 9.1091815975088775e+00 2.6044780312192561e+01 9.1137863644114958e+00 1 -1 0
44143 1 6 -1.2000000000000000e-01 1.3723037716804926e+01 2.2519704342578972e+01 6.5495158649983480e+00 0 1 0
526 1 6 -1.2000000000000000e-01 1.0311356684869086e+01 2.7757839990862703e+01 6.7754872625247522e+00 1 -1 0
44145 1 3 5.9999999999999998e-02 1.3235807956985587e+01 2.2853531664181336e+01 7.4852067735974419e+00 0 1 0
1040 1 3 5.9999999999999998e-02 1.4790176584445083e+01 2.3055923408983531e+01 9.4565604993636470e+00 1 -1 0
531 1 4 -6.8300000000000005e-01 9.4596237959658804e+00 2.6865668983609481e+01 8.8101521415117290e+00 1 -1 0
534 1 2 2.0499999999999999e-01 9.7427438780887137e+00 2.4018877023496568e+01 8.0419997405963386e+00 1 -1 0
533 1 6 -1.2000000000000000e-01 9.7720969852065860e+00 2.5194662689380930e+01 7.0465653013761571e+00 1 -1 0
537 1 3 5.9999999999999998e-02 1.0736158341068187e+01 2.3915073554544296e+01 8.5004543006342068e+00 1 -1 0
530 1 3 5.9999999999999998e-02 1.1207364486223721e+01 2.6299345705713463e+01 8.1217079582003908e+00 1 -1 0
527 1 2 2.0499999999999999e-01 1.0263189140854498e+01 2.6532436616731964e+01 7.7257601682286419e+00 1 -1 0
1033 1 3 5.9999999999999998e-02 1.2310794850642440e+01 2.2496580253847462e+01 1.0059820260373638e+01 1 -1 0
1035 1 4 -6.8300000000000005e-01 1.3259149269255392e+01 2.4949005975551316e+01 1.0083701101813645e+01 1 -1 0
1031 1 2 2.0499999999999999e-01 1.3720918821624084e+01 2.4015541358330097e+01 1.0956978327995884e+01 1 -1 0
540 1 6 -1.2000000000000000e-01 9.7302477914056169e+00 2.2659347616022657e+01 7.3443326303001299e+00 1 -1 0
1030 1 6 -1.2000000000000000e-01 1.2752678847686074e+01 2.2824208803029972e+01 1.1038538969743660e+01 1 -1 0
1037 1 6 -1.2000000000000000e-01 1.5074658690162362e+01 2.3546528554738622e+01 1.0340040722240705e+01 1 -1 0
1036 1 5 4.1799999999999998e-01 1.3378651131251127e+01 2.5883849673992270e+01 1.0431781477029473e+01 1 -1 0
1027 1 3 5.9999999999999998e-02 1.1344726201074103e+01 2.4125735509752865e+01 1.2079853434970973e+01 1 -1 0
1032 1 3 5.9999999999999998e-02 1.3363683354213578e+01 2.1962848592277151e+01 1.1330715233415829e+01 1 -1 0
44138 1 3 5.9999999999999998e-02 1.3264958097016386e+01 2.5215023103058041e+01 6.7592820193518648e+00 0 1 0
1024 1 2 2.0499999999999999e-01 1.1669469501121311e+01 2.3009743869247096e+01 1.2174451319019672e+01 1 -1 0
1180 1 3 5.9999999999999998e-02 1.1172556126845411e+01 2.8111095328600570e+01 1.1019284986976619e+01 1 -1 0
522 1 3 5.9999999999999998e-02 1.2243818901961689e+01 2.8157458130645026e+01 8.6323835420549369e+00 1 -1 0
1182 1 4 -6.8300000000000005e-01 1.3684644381983540e+01 2.7404118269222781e+01 1.1345415867768331e+01 1 -1 0
1039 1 3 5.9999999999999998e-02 1.5567570278967164e+01 2.2896034013472505e+01 1.1086671835046742e+01 1 -1 0
1034 1 3 5.9999999999999998e-02 1.3764048252258407e+01 2.4473829392115665e+01 1.1971047344531327e+01 1 -1 0
1041 1 3 5.9999999999999998e-02 1.5578567565887207e+01 2.5299485706399338e+01 9.3356543038669368e+00 1 -1 0
693 1 5 4.1799999999999998e-01 8.8385301592513184e+00 2.8414479618265556e+01 9.6802792371492483e+00 1 -1 0
1183 1 5 4.1799999999999998e-01 1.4643246496782352e+01 2.7519065872200191e+01 1.1489583679660939e+01 1 -1 0
1023 1 6 -1.2000000000000000e-01 1.0418155724417783e+01 2.2026799122223760e+01 1.2109326699939853e+01 1 -1 0
43737 1 6 -1.2000000000000000e-01 1.1556671101250368e+01 4.0148870315199645e+01 2.2512106758146576e+01 0 1 0
1179 1 3 5.9999999999999998e-02 1.1146688281003161e+01 2.6592000674871638e+01 1.1766689818505220e+01 1 -1 0
1177 1 6 -1.2000000000000000e-01 1.1322211246587631e+01 2.7592061312148822e+01 1.1983896884656799e+01 1 -1 0
42583 1 2 2.0499999999999999e-01 1.9415214765755986e-01 4.1339079290766932e+01 1.8095866397242069e+01 0 1 0
1038 1 2 2.0499999999999999e-01 1.6105331890672264e+01 2.4674084843197871e+01 1.0031758423436628e+01 1 -1 0
39182 1 3 5.9999999999999998e-02 2.3359178617220602e-01 3.0838458262989764e+01 9.1135674135766465e+00 0 1 0
41144 1 3 5.9999999999999998e-02 4.5083394329085351e+00 3.3459584782467630e+01 5.5916417996402155e+00 0 1 0
41149 1 3 5.9999999999999998e-02 4.9021742771710777e+00 3.1178066644786085e+01 5.6509816897432419e+00 0 1 0
40510 1 6 -1.2000000000000000e-01 1.5581231024699148e+01 4.2791268292401845e+01 1.7775442765234914e+01 0 1 0
41017 1 3 5.9999999999999998e-02 3.1728215314689585e+00 2.8462362162303197e+01 1.1288079306532973e+01 0 1 0
686 1 5 4.1799999999999998e-01 4.3822888387092549e+00 2.8569494416612407e+01 9.3334176849111046e+00 1 -1 0
41147 1 6 -1.2000000000000000e-01 3.9213253155852765e+00 3.1463697576113667e+01 5.9172249419271523e+00 0 1 0
39180 1 6 -1.2000000000000000e-01 5.3975701251619412e-01 3.0727765974482864e+01 8.0984161807692292e+00 0 1 0
41145 1 4 -6.8300000000000005e-01 2.7562810380387330e+00 3.3426427179091121e+01 6.6550565365849446e+00 0 1 0
41141 1 2 2.0499999999999999e-01 4.0070531105128717e+00 3.2908404756072891e+01 6.4354707027270264e+00 0 1 0
39179 1 5 4.1799999999999998e-01 2.1372457101943603e+00 3.0091181026682108e+01 9.5591911193391770e+00 0 1 0
39177 1 3 5.9999999999999998e-02 1.5024517575604703e+00 2.9230174577648665e+01 6.9945012951788801e+00 0 1 0
39178 1 4 -6.8300000000000005e-01 2.3950832803930004e+00 2.9519336818413219e+01 8.8421799147863425e+00 0 1 0
687 1 6 -1.2000000000000000e-01 6.9079743573626740e+00 2.9494543969356130e+01 8.6002278094054994e+00 1 -1 0
39183 1 3 5.9999999999999998e-02 1.2764518417008899e+00 3.1507286645483163e+01 7.9531388167575958e+00 0 1 0
39174 1 2 2.0499999999999999e-01 1.2182173027768581e+00 2.9333589458300370e+01 8.0444148810094411e+00 0 1 0
41150 1 3 5.9999999999999998e-02 3.6701135895280084e+00 3.0835803435461830e+01 6.7483329247577197e+00 0 1 0
41143 1 3 5.9999999999999998e-02 4.9691615443166430e+00 3.2101638886773955e+01 8.4252134320460463e+00 0 1 0
41140 1 6 -1.2000000000000000e-01 4.9671007110590200e+00 3.2986638445115680e+01 7.7501047920473134e+00 0 1 0
41146 1 5 4.1799999999999998e-01 2.8453519147460185e+00 3.4034945644969469e+01 7.4494420799623828e+00 0 1 0
41142 1 3 5.9999999999999998e-02 6.0005224526315493e+00 3.3066626746681379e+01 7.3019891666662113e+00 0 1 0
41134 1 2 2.0499999999999999e-01 4.8063507573782651e+00 3.4171361088242378e+01 8.6849230235894499e+00 0 1 0
41135 1 3 5.9999999999999998e-02 6.7765573930102869e+00 3.4023014565843681e+01 9.3855267267440841e+00 0 1 0
690 1 3 5.9999999999999998e-02 6.3311055353449577e+00 3.0262642301445958e+01 8.1359192707589045e+00 1 -1 0
691 1 3 5.9999999999999998e-02 6.7943592177569387e+00 2.9965486884344454e+01 1.0649720945119274e+01 1 -1 0
41136 1 3 5.9999999999999998e-02 5.6066040465936240e+00 3.3491040290146664e+01 1.0601867131655474e+01 0 1 0
41133 1 6 -1.2000000000000000e-01 5.8267844614934061e+00 3.4279093726040635e+01 9.8587982629580004e+00 0 1 0
41027 1 5 4.1799999999999998e-01 2.5953374856348068e+00 3.2845952882139748e+01 1.0047314862072453e+01 0 1 0
41138 1 4 -6.8300000000000005e-01 3.5198003582572364e+00 3.4250143131329551e+01 9.2648976382496215e+00 0 1 0
41026 1 4 -6.8300000000000005e-01 2.1030588055203605e+00 3.2054751446567096e+01 1.0392345097078143e+01 0 1 0
41137 1 3 5.9999999999999998e-02 4.9608295853497806e+00 3.5106509930279685e+01 8.1346801904185817e+00 0 1 0
41139 1 5 4.1799999999999998e-01 3.6344436258203716e+00 3.5089301016945569e+01 9.7183918321363016e+00 0 1 0
41023 1 3 5.9999999999999998e-02 1.2817403292477345e+00 3.0191677110308838e+01 1.1297461111366493e+01 0 1 0
703 1 3 5.9999999999999998e-02 7.6545471756646988e+00 3.3152150527450942e+01 1.1758872243368810e+01 1 -1 0
41222 1 4 -6.8300000000000005e-01 7.5338930891088260e+00 3.5103095215695092e+01 6.8460392461990915e+00 0 1 0
688 1 2 2.0499999999999999e-01 7.6089546669860377e+00 2.9940334873963248e+01 9.8815510836040747e+00 1 -1 0
689 1 3 5.9999999999999998e-02 7.7543766081096850e+00 2.9423267303473061e+01 7.9024834833911228e+00 1 -1 0
41022 1 2 2.0499999999999999e-01 2.6089627759725547e+00 3.1772314829305103e+01 1.1669906910953321e+01 0 1 0
697 1 3 5.9999999999999998e-02 7.6558487362291476e+00 3.2068850230404259e+01 9.5922026966112615e+00 1 -1 0
40960 1 3 5.9999999999999998e-02 6.0730907921707122e-01 3.4929243241685676e+01 1.1240562055997232e+01 0 1 0
41127 1 2 2.0499999999999999e-01 5.7735868626561775e+00 3.5630667313147057e+01 1.0631178510026174e+01 0 1 0
41016 1 3 5.9999999999999998e-02 4.2525519908512530e+00 2.9524439552452996e+01 1.2078889189976556e+01 0 1 0
41530 1 4 -6.8300000000000005e-01 8.0327897969422093e+00 3.1358966449759045e+01 6.0846918913409445e+00 0 1 0
38982 1 4 -6.8300000000000005e-01 1.5073223952037154e+01 3.9127177712219634e+01 1.1600799816022178e+01 0 1 0
44122 1 6 -1.2000000000000000e-01 1.6001457253709962e+01 2.9374101713180018e+01 6.3018912890657708e+00 0 1 0
44120 1 4 -6.8300000000000005e-01 1.4339576984688565e+01 3.1366384754254845e+01 6.0617184116032101e+00 0 1 0
44121 1 5 4.1799999999999998e-01 1.4199696752446108e+01 3.1735812300874858e+01 6.9390436921812437e+00 0 1 0
41531 1 5 4.1799999999999998e-01 8.9549138155667780e+00 3.1026155716389926e+01 6.2404484573881938e+00 0 1 0
521 1 3 5.9999999999999998e-02 1.2925644319996502e+01 2.9042711673578591e+01 7.2120674094505262e+00 1 -1 0
41235 1 3 5.9999999999999998e-02 1.1787232920355230e+01 3.5147675433098499e+01 6.3076505161086471e+00 0 1 0
41223 1 5 4.1799999999999998e-01 8.1359338976999460e+00 3.4398536071725928e+01 6.9820333313963934e+00 0 1 0
510 1 4 -6.8300000000000005e-01 1.5451351853703200e+01 3.0667074598932356e+01 1.1198291425880091e+01 1 -1 0
524 1 4 -6.8300000000000005e-01 1.0486471607644699e+01 3.0128044390147853e+01 6.5505554697963086e+00 1 -1 0
694 1 6 -1.2000000000000000e-01 8.3635463482557100e+00 3.1308508999718921e+01 9.7935053953518647e+00 1 -1 0
692 1 4 -6.8300000000000005e-01 8.5768227446181413e+00 2.8980062043353449e+01 1.0333843670178533e+01 1 -1 0
520 1 2 2.0499999999999999e-01 1.0679007623803423e+01 2.9063864918874938e+01 7.4871936374885175e+00 1 -1 0
519 1 6 -1.2000000000000000e-01 1.2136460740136224e+01 2.9137584089743942e+01 8.0205626560297656e+00 1 -1 0
696 1 3 5.9999999999999998e-02 8.9551000887364705e+00 3.1353649693882854e+01 8.8942876785483893e+00 1 -1 0
515 1 3 5.9999999999999998e-02 1.4134860849603795e+01 2.9229753082405573e+01 9.7467406873636282e+00 1 -1 0
523 1 3 5.9999999999999998e-02 9.9643864663679604e+00 2.9193948783352216e+01 8.3050441626427514e+00 1 -1 0
41237 1 5 4.1799999999999998e-01 1.2534300641169052e+01 3.3395516089234235e+01 7.5773261470658184e+00 0 1 0
41236 1 4 -6.8300000000000005e-01 1.3155837952552563e+01 3.3978432869228527e+01 7.2661576933015093e+00 0 1 0
41230 1 5 4.1799999999999998e-01 1.0108021128902807e+01 3.3458794761106120e+01 8.8177926662705275e+00 0 1 0
41229 1 4 -6.8300000000000005e-01 9.9121608981213285e+00 3.3975662566693110e+01 8.0672570721978030e+00 0 1 0
518 1 5 4.1799999999999998e-01 1.1426516921831062e+01 3.1220101444841170e+01 7.6797896414225848e+00 1 -1 0
517 1 4 -6.8300000000000005e-01 1.2156019387687824e+01 3.1519123073189306e+01 8.1800407516243769e+00 1 -1 0
512 1 6 -1.2000000000000000e-01 1.3946142801808941e+01 3.0245640258577925e+01 9.3879024781694529e+00 1 -1 0
513 1 2 2.0499999999999999e-01 1.2467968666395869e+01 3.0302567273856724e+01 8.8897305654588425e+00 1 -1 0
516 1 3 5.9999999999999998e-02 1.1753258427085230e+01 3.0319227706887762e+01 9.7210578958995129e+00 1 -1 0
506 1 2 2.0499999999999999e-01 1.4183993271868292e+01 3.0985427065737497e+01 1.0716532601298047e+01 1 -1 0
505 1 6 -1.2000000000000000e-01 1.4127987649048299e+01 3.2464543984771240e+01 1.0520637360120629e+01 1 -1 0
699 1 4 -6.8300000000000005e-01 9.9011872941570847e+00 3.2831306082912157e+01 1.0816815972795185e+01 1 -1 0
507 1 3 5.9999999999999998e-02 1.3126547233610788e+01 3.2725910526362334e+01 1.0138240356952979e+01 1 -1 0
514 1 3 5.9999999999999998e-02 1.4570632972345011e+01 3.0503540782925832e+01 8.5408606838642491e+00 1 -1 0
695 1 2 2.0499999999999999e-01 9.1524395103948795e+00 3.1711590665108485e+01 1.1079487914338610e+01 1 -1 0
698 1 3 5.9999999999999998e-02 9.8169134888687370e+00 3.0875866497365053e+01 1.1363415712893072e+01 1 -1 0
508 1 3 5.9999999999999998e-02 1.4851186459767378e+01 3.2715623000156135e+01 9.7947444034114604e+00 1 -1 0
700 1 5 4.1799999999999998e-01 1.0039214875577700e+01 3.3273440637932275e+01 1.1699194609720045e+01 1 -1 0
509 1 3 5.9999999999999998e-02 1.3427969963025308e+01 3.0634526377960984e+01 1.1371740957593561e+01 1 -1 0
41232 1 2 2.0499999999999999e-01 1.2565895625637157e+01 3.5254497307592338e+01 7.0577217077319157e+00 0 1 0
41234 1 3 5.9999999999999998e-02 1.2122913429236593e+01 3.4623374393663958e+01 9.2613750137710156e+00 0 1 0
41225 1 2 2.0499999999999999e-01 1.0225689344791983e+01 3.5240886233096631e+01 8.5423184815743660e+00 0 1 0
41231 1 6 -1.2000000000000000e-01 1.1816690730304547e+01 3.5379483891601424e+01 8.4805091435757181e+00 0 1 0
503 1 4 -6.8300000000000005e-01 1.4351822380938067e+01 3.4713013752512460e+01 1.1532023393572938e+01 1 -1 0
1176 1 5 4.1799999999999998e-01 9.2617019820710329e+00 2.9349679223857684e+01 1.2169451491218705e+01 1 -1 0
41241 1 3 5.9999999999999998e-02 1.4073383523091406e+01 3.6012521008720313e+01 5.8160814721807599e+00 0 1 0
41228 1 3 5.9999999999999998e-02 9.8530817344485104e+00 3.5484094462954246e+01 9.5751292632530696e+00 0 1 0
41226 1 3 5.9999999999999998e-02 9.9595096457525560e+00 3.6032283301549334e+01 6.5964609349957550e+00 0 1 0
504 1 5 4.1799999999999998e-01 1.4848286400667806e+01 3.5147744943580918e+01 1.2212887797925431e+01 1 -1 0
44125 1 3 5.9999999999999998e-02 1.5692449012219010e+01 2.9221378129104092e+01 7.3228364361284788e+00 0 1 0
43746 1 3 5.9999999999999998e-02 8.8532924161256847e+00 3.8906607411063327e+01 2.2468850287559540e+01 0 1 0
511 1 5 4.1799999999999998e-01 1.5699470606000922e+01 2.9756056385729419e+01 1.1087901197326568e+01 1 -1 0
38814 1 4 -6.8300000000000005e-01 9.5874953704318033e-01 4.0041429259577761e+01 6.1592215078706509e+00 0 1 0
41215 1 4 -6.8300000000000005e-01 5.8834087718808741e+00 3.8888128626997982e+01 5.9522686390618649e+00 0 1 0
41128 1 3 5.9999999999999998e-02 7.8754571324928415e+00 3.5779804222062388e+01 1.0893087114795321e+01 0 1 0
41131 1 4 -6.8300000000000005e-01 4.6700144294797221e+00 3.5697153843023258e+01 1.1445152598808283e+01 0 1 0
41126 1 6 -1.2000000000000000e-01 6.9721053676416513e+00 3.5978138836186588e+01 1.1515079713104297e+01 0 1 0
41211 1 2 2.0499999999999999e-01 6.1498794582222622e+00 3.7542273794486853e+01 6.1822631251122626e+00 0 1 0
41130 1 3 5.9999999999999998e-02 5.7003935684690976e+00 3.6484078171763990e+01 1.0001107665807982e+01 0 1 0
40953 1 3 5.9999999999999998e-02 2.1677295107814354e+00 3.6414747776430048e+01 1.0287048702520060e+01 0 1 0
41721 1 6 -1.2000000000000000e-01 6.4663274824169505e+00 4.1894225009286544e+01 7.1773826283418130e+00 0 1 0
40950 1 5 4.1799999999999998e-01 1.8755459661022160e+00 3.7563130152149370e+01 6.8490232392960007e+00 0 1 0
40949 1 4 -6.8300000000000005e-01 1.9911239260196480e+00 3.6990780456816175e+01 7.5941120107149320e+00 0 1 0
41214 1 3 5.9999999999999998e-02 5.5610731433113285e+00 3.7358074987066253e+01 7.0353968941419085e+00 0 1 0
40947 1 3 5.9999999999999998e-02 3.9471832570444980e+00 3.7846064943211289e+01 9.5606566663901784e+00 0 1 0
40946 1 3 5.9999999999999998e-02 3.7878761422827778e+00 3.8723113458391225e+01 8.0914100335986809e+00 0 1 0
41724 1 3 5.9999999999999998e-02 5.8002795109094416e+00 4.1071005299195981e+01 7.4892581640261620e+00 0 1 0
40942 1 4 -6.8300000000000005e-01 4.4846271155735602e+00 3.9872480554336413e+01 1.0718067520472347e+01 0 1 0
40940 1 3 5.9999999999999998e-02 3.4698660496765790e+00 4.1040021477375646e+01 8.1958771402975916e+00 0 1 0
40943 1 5 4.1799999999999998e-01 4.9011351964323309e+00 4.0656367193178667e+01 1.0501223616480743e+01 0 1 0
40944 1 6 -1.2000000000000000e-01 3.2863031475784794e+00 3.8553947314832804e+01 9.0701282902085474e+00 0 1 0
40938 1 2 2.0499999999999999e-01 3.2843550375763080e+00 3.9813667143596327e+01 9.9294030359565042e+00 0 1 0
40937 1 6 -1.2000000000000000e-01 2.9788986809353677e+00 4.1214560496746053e+01 9.1549462745357619e+00 0 1 0
40941 1 3 5.9999999999999998e-02 2.5143011111216245e+00 3.9707039679783257e+01 1.0623717865929539e+01 0 1 0
40945 1 2 2.0499999999999999e-01 1.8775227058197845e+00 3.7894449322440515e+01 8.7458285773468454e+00 0 1 0
40939 1 3 5.9999999999999998e-02 1.8781756613825547e+00 4.1273564901029211e+01 8.9596387948197851e+00 0 1 0
40951 1 6 -1.2000000000000000e-01 1.3416200455071821e+00 3.7045989856427425e+01 9.9599480086223942e+00 0 1 0
40954 1 3 5.9999999999999998e-02 1.1902052169086736e+00 3.7863084902401049e+01 1.0677301693256281e+01 0 1 0
40948 1 3 5.9999999999999998e-02 1.2167011376408539e+00 3.8704483043758550e+01 8.4691689505113104e+00 0 1 0
41123 1 3 5.9999999999999998e-02 7.0543347168669062e+00 3.8048853999664409e+01 1.0984351466201840e+01 0 1 0
41731 1 3 5.9999999999999998e-02 7.1570915788351135e+00 4.0217088976113040e+01 9.1893194318547256e+00 0 1 0
41217 1 6 -1.2000000000000000e-01 7.6237787666073880e+00 3.7439893875652125e+01 6.5392989173883915e+00 0 1 0
40935 1 4 -6.8300000000000005e-01 4.8079571103266669e+00 4.2536868076169860e+01 1.0126861257386253e+01 0 1 0
41132 1 5 4.1799999999999998e-01 4.6314051263421883e+00 3.6556754068329965e+01 1.1865287243543937e+01 0 1 0
41120 1 2 2.0499999999999999e-01 6.9945037986878926e+00 3.7471791016677891e+01 1.1948754310806260e+01 0 1 0
41221 1 3 5.9999999999999998e-02 7.6784068813244124e+00 3.6377018668647182e+01 8.4298394185776520e+00 0 1 0
41125 1 5 4.1799999999999998e-01 5.6119785914408515e+00 3.8767871522414850e+01 1.2205641260829221e+01 0 1 0
40931 1 2 2.0499999999999999e-01 3.4842177342668359e+00 4.2578818765995358e+01 9.6331529767746336e+00 0 1 0
39973 1 3 5.9999999999999998e-02 9.4747257690851114e+00 3.6673156379363341e+01 2.2636970019123279e+01 0 1 0
41220 1 3 5.9999999999999998e-02 7.9694792122906826e+00 3.8257571043053716e+01 7.0023101205372500e+00 0 1 0
26831 1 5 4.1799999999999998e-01 1.5898939928442465e+01 3.2651390122992836e+01 3.6136936521615119e+00 0 1 0
41218 1 2 2.0499999999999999e-01 8.0473004195682432e+00 3.6271344096326175e+01 7.4484433013284495e+00 0 1 0
40932 1 3 5.9999999999999998e-02 2.6503323474552354e+00 4.2629590900335025e+01 1.1552181715372317e+01 0 1 0
40512 1 3 5.9999999999999998e-02 1.4556382728200258e+01 4.2901523837865881e+01 1.7374975445438782e+01 0 1 0
26869 1 3 5.9999999999999998e-02 1.2932214368440430e+01 2.2012398379430291e+01 1.9195838019997773e+00 0 1 0
41723 1 3 5.9999999999999998e-02 6.2150882795943989e+00 4.2761101833827922e+01 7.7985928609173039e+00 0 1 0
39983 1 4 -6.8300000000000005e-01 1.3060139294944069e+01 3.6456467551915587e+01 1.9572008989815739e+01 0 1 0
41097 1 5 4.1799999999999998e-01 9.5916662112449877e+00 4.1891516431971311e+01 1.9697944716692898e+01 0 1 0
41254 1 3 5.9999999999999998e-02 1.2760067923880161e+01 4.0895919688251290e+01 5.9666520490922821e+00 0 1 0
41244 1 5 4.1799999999999998e-01 1.4673499520045974e+01 3.8379761446393275e+01 5.8053310279891894e+00 0 1 0
1018 1 3 5.9999999999999998e-02 9.3326338237256437e+00 2.2490872779396902e+01 1.4435010316981417e+01 1 -1 0
41730 1 3 5.9999999999999998e-02 7.6835834928541304e+00 4.1786000152247496e+01 9.4983899303678978e+00 0 1 0
41722 1 2 2.0499999999999999e-01 7.9019777821680970e+00 4.1379228742103713e+01 7.4161432387815989e+00 0 1 0
41725 1 3 5.9999999999999998e-02 8.0649950831700448e+00 4.0567165293101041e+01 6.7598380137959904e+00 0 1 0
41101 1 3 5.9999999999999998e-02 1.1372869858011448e+01 4.1893265541017087e+01 1.8216369674787881e+01 0 1 0
41728 1 6 -1.2000000000000000e-01 7.9649990272701290e+00 4.0952065592178336e+01 8.8989872920860513e+00 0 1 0
41726 1 4 -6.8300000000000005e-01 8.8383252450299103e+00 4.2413376986147512e+01 7.2226148067806131e+00 0 1 0
38983 1 5 4.1799999999999998e-01 1.4621283368488154e+01 3.9304232381030261e+01 1.0774582401797371e+01 0 1 0
41240 1 3 5.9999999999999998e-02 1.4357477661711346e+01 3.6226548675192603e+01 7.4641945329312085e+00 0 1 0
41238 1 6 -1.2000000000000000e-01 1.3606733990629950e+01 3.6269067811445403e+01 6.7212156019502594e+00 0 1 0
41224 1 6 -1.2000000000000000e-01 9.5966157215651471e+00 3.6289642621559565e+01 7.5610364554611769e+00 0 1 0
41233 1 3 5.9999999999999998e-02 1.2079971535792316e+01 3.6342242826848064e+01 8.9493963161260464e+00 0 1 0
41740 1 4 -6.8300000000000005e-01 1.1737501272303223e+01 4.2225796123885353e+01 1.1458821098004190e+01 0 1 0
41239 1 2 2.0499999999999999e-01 1.3051349725544629e+01 3.7674431933461243e+01 6.5510671300804768e+00 0 1 0
41752 1 3 5.9999999999999998e-02 1.4132495678094555e+01 4.2011268526804628e+01 6.9443161452371704e+00 0 1 0
41734 1 5 4.1799999999999998e-01 8.6471636734450072e+00 3.9607635088602500e+01 1.0903646618777499e+01 0 1 0
41746 1 3 5.9999999999999998e-02 1.4452983090794662e+01 4.1587007462320280e+01 1.0011357453632810e+01 0 1 0
41738 1 3 5.9999999999999998e-02 9.5504646989097974e+00 4.1624337830681618e+01 1.1106166045913641e+01 0 1 0
41743 1 2 2.0499999999999999e-01 1.3888054855056451e+01 4.1376768628805983e+01 9.1007312465448820e+00 0 1 0
41242 1 3 5.9999999999999998e-02 1.2348658334135344e+01 3.7766554834411913e+01 7.3630607326670745e+00 0 1 0
41243 1 4 -6.8300000000000005e-01 1.4192330939638330e+01 3.8466516798609014e+01 6.6556807310238968e+00 0 1 0
41227 1 3 5.9999999999999998e-02 9.9367135965632034e+00 3.7344094572912446e+01 7.6368834502742082e+00 0 1 0
41739 1 3 5.9999999999999998e-02 1.1695115136282897e+01 4.0296576686316001e+01 1.0580596959669931e+01 0 1 0
41733 1 4 -6.8300000000000005e-01 9.1708079442257695e+00 3.9247363119022758e+01 1.0204684256325145e+01 0 1 0
41732 1 3 5.9999999999999998e-02 9.9146291684189727e+00 4.0078286655274084e+01 8.5276406244322072e+00 0 1 0
41729 1 2 2.0499999999999999e-01 9.3380462736503311e+00 4.0365490818784494e+01 9.3513144541445392e+00 0 1 0
41735 1 6 -1.2000000000000000e-01 1.0087299241034035e+01 4.1493566833795931e+01 1.0150369858909915e+01 0 1 0
41736 1 2 2.0499999999999999e-01 1.1593321061659903e+01 4.1370012536566158e+01 1.0298085821603763e+01 0 1 0
41742 1 6 -1.2000000000000000e-01 1.2371182679495556e+01 4.1759101786167221e+01 9.0614975275950744e+00 0 1 0
41748 1 5 4.1799999999999998e-01 1.4378495310918478e+01 3.9656326939039978e+01 8.3093448682183908e+00 0 1 0
41747 1 4 -6.8300000000000005e-01 1.4161953702909322e+01 3.9974517489824940e+01 9.1509677628304402e+00 0 1 0
41744 1 3 5.9999999999999998e-02 1.1956809995757572e+01 4.1268774423869537e+01 8.1889745566497893e+00 0 1 0
41749 1 6 -1.2000000000000000e-01 1.4686366554972798e+01 4.1951343609766106e+01 7.9123427499871530e+00 0 1 0
41737 1 3 5.9999999999999998e-02 9.9029931788534267e+00 4.2449639679323155e+01 9.6436550935079755e+00 0 1 0
41745 1 3 5.9999999999999998e-02 1.2441443557933891e+01 4.2834939594258287e+01 8.8996570060788791e+00 0 1 0
39976 1 4 -6.8300000000000005e-01 1.0407040842810034e+01 3.7698665483838859e+01 2.0716471443149445e+01 0 1 0
1011 1 3 5.9999999999999998e-02 7.6730486916556719e+00 2.2505238037386622e+01 1.6236916343138486e+01 1 -1 0
43733 1 3 5.9999999999999998e-02 1.4188955047397881e+01 4.1030358598122788e+01 2.3600397341256311e+01 0 1 0
1009 1 6 -1.2000000000000000e-01 6.8769470508676296e+00 2.2068202045786318e+01 1.5614373889884613e+01 1 -1 0
39690 1 5 4.1799999999999998e-01 8.1429683068506620e-02 4.0616962494631807e+01 1.1825596458300334e+01 0 1 0
41012 1 4 -6.8300000000000005e-01 5.3165048036112923e+00 2.7164029405843181e+01 1.2236716458760675e+01 0 1 0
1002 1 6 -1.2000000000000000e-01 5.4597036610469374e+00 2.2081289199760569e+01 1.7728469414437587e+01 1 -1 0
41700 1 6 -1.2000000000000000e-01 5.8393589123646589e-02 4.3086826073880957e+01 3.2789083560991110e+00 0 1 0
1014 1 4 -6.8300000000000005e-01 6.0974526982598158e+00 2.2345806030911501e+01 1.3394949779428304e+01 1 -1 0
1015 1 5 4.1799999999999998e-01 5.3865248872850371e+00 2.2776398107357231e+01 1.3806302856369054e+01 1 -1 0
42499 1 2 2.0499999999999999e-01 5.6666883346480013e-01 2.7133829308369243e+01 1.7858268722408148e+01 0 1 0
41007 1 6 -1.2000000000000000e-01 3.1206200936661115e+00 2.6255264004892375e+01 1.2817565548447405e+01 0 1 0
1003 1 2 2.0499999999999999e-01 5.5443075017575278e+00 2.2250537659812167e+01 1.6148155174932857e+01 1 -1 0
41010 1 3 5.9999999999999998e-02 2.0767733472902652e+00 2.6531127427851082e+01 1.2801207486200095e+01 0 1 0
41002 1 3 5.9999999999999998e-02 3.3384258623671355e+00 2.3012870915408264e+01 1.3652760623409970e+01 0 1 0
42506 1 2 2.0499999999999999e-01 7.9174963837112877e-01 2.4423653120150533e+01 1.7741464790994520e+01 0 1 0
40998 1 4 -6.8300000000000005e-01 9.7122122258520294e-01 2.2072747339811357e+01 1.3552401739669680e+01 0 1 0
1008 1 5 4.1799999999999998e-01 5.5645771081803588e+00 2.4201195373012531e+01 1.6389142967115770e+01 1 -1 0
41000 1 6 -1.2000000000000000e-01 2.6265959381691353e+00 2.3716371439560682e+01 1.3219130786710641e+01 0 1 0
41004 1 3 5.9999999999999998e-02 4.5198540090961030e+00 2.4781750335487850e+01 1.3674840380606501e+01 0 1 0
41001 1 2 2.0499999999999999e-01 3.3766039829744723e+00 2.5003811713554896e+01 1.3686417063389525e+01 0 1 0
40997 1 3 5.9999999999999998e-02 1.2528026253198385e+00 2.3572766641537630e+01 1.4801658811053132e+01 0 1 0
41005 1 4 -6.8300000000000005e-01 3.2111320988236338e+00 2.5345362999603946e+01 1.5017232758876393e+01 0 1 0
41006 1 5 4.1799999999999998e-01 3.7491341869240040e+00 2.4667265934520096e+01 1.5492950232039398e+01 0 1 0
732 1 3 5.9999999999999998e-02 4.8835494735592997e+00 2.6754628360437479e+01 1.6841579876846353e+01 1 -1 0
40994 1 2 2.0499999999999999e-01 1.1828696515202604e+00 2.3430134334911138e+01 1.3755743921166639e+01 0 1 0
42507 1 3 5.9999999999999998e-02 1.0963648307643414e+00 2.5967618341534987e+01 1.6270821901357493e+01 0 1 0
42505 1 6 -1.2000000000000000e-01 1.1988513148658275e+00 2.5837619325324592e+01 1.7308990489658338e+01 0 1 0
41008 1 2 2.0499999999999999e-01 4.0948844895135910e+00 2.7522419505296433e+01 1.2818040239880446e+01 0 1 0
41011 1 3 5.9999999999999998e-02 4.2419978954588622e+00 2.7718339247236372e+01 1.3877345037410231e+01 0 1 0
42514 1 3 5.9999999999999998e-02 2.5567602682888277e+00 2.3743297708762874e+01 1.6909592817462919e+01 0 1 0
42512 1 6 -1.2000000000000000e-01 1.7633489403149949e+00 2.3282616585372317e+01 1.7539325617247002e+01 0 1 0
735 1 5 4.1799999999999998e-01 6.8323115614851053e+00 2.5749467589887718e+01 1.6478620220682078e+01 1 -1 0
1007 1 4 -6.8300000000000005e-01 5.1111543182205574e+00 2.3577617532848258e+01 1.5824827291856332e+01 1 -1 0
734 1 4 -6.8300000000000005e-01 6.5975407492924178e+00 2.5236873695021615e+01 1.7309532206477403e+01 1 -1 0
1010 1 2 2.0499999999999999e-01 7.1992395359477062e+00 2.2626027022320212e+01 1.4228483814433973e+01 1 -1 0
1169 1 5 4.1799999999999998e-01 6.9235945211783472e+00 2.6447844648461128e+01 1.4006814923480388e+01 1 -1 0
42502 1 3 5.9999999999999998e-02 9.9848691354639352e-01 2.7993223114566021e+01 1.7265038394611349e+01 0 1 0
42508 1 3 5.9999999999999998e-02 2.2224476862711304e+00 2.5829832998668632e+01 1.7613230443338658e+01 0 1 0
1168 1 4 -6.8300000000000005e-01 7.3389457938034637e+00 2.6151032969571649e+01 1.4792474818263287e+01 1 -1 0
1013 1 3 5.9999999999999998e-02 7.1903576375707550e+00 2.3700657203026438e+01 1.4299286854917426e+01 1 -1 0
42513 1 2 2.0499999999999999e-01 1.1314795374030349e+00 2.1980082262898527e+01 1.6919457616851275e+01 0 1 0
40993 1 6 -1.2000000000000000e-01 4.3899739157078919e-02 2.4167581662732196e+01 1.3117200590599193e+01 0 1 0
729 1 6 -1.2000000000000000e-01 4.9639188135634287e+00 2.6772429983944985e+01 1.7968888827045241e+01 1 -1 0
1004 1 3 5.9999999999999998e-02 4.6940524113206594e+00 2.2856002350941310e+01 1.8087199623804622e+01 1 -1 0
1005 1 3 5.9999999999999998e-02 6.4129587433158006e+00 2.2344225626738172e+01 1.8265376448030747e+01 1 -1 0
733 1 3 5.9999999999999998e-02 7.0877084334730993e+00 2.7116357188981436e+01 1.8195237127094234e+01 1 -1 0
730 1 2 2.0499999999999999e-01 6.3912199071748343e+00 2.6240695506483487e+01 1.8315897487881539e+01 1 -1 0
731 1 3 5.9999999999999998e-02 4.2285772680169824e+00 2.5979630331888757e+01 1.8287077326412099e+01 1 -1 0
43724 1 2 2.0499999999999999e-01 1.5166480449529654e+01 4.1610820929592357e+01 2.1808045027114698e+01 0 1 0
39972 1 2 2.0499999999999999e-01 1.0509489811063526e+01 3.6350176562123146e+01 2.0872475449559101e+01 0 1 0
38974 1 3 5.9999999999999998e-02 1.5852843878682593e+01 4.1495840462893426e+01 1.2365424131111569e+01 0 1 0
40513 1 3 5.9999999999999998e-02 1.5397110626120222e+01 4.2918048888578731e+01 1.8821772800892440e+01 0 1 0
42510 1 4 -6.8300000000000005e-01 3.6902920898037661e-01 2.4382348847061181e+01 1.9103024128855957e+01 0 1 0
1149 1 6 -1.2000000000000000e-01 1.0601499619980821e+01 2.1948755460531089e+01 1.7712088853712395e+01 1 -1 0
43728 1 4 -6.8300000000000005e-01 1.5769166810364281e+01 4.0746080298651577e+01 2.0900872246024601e+01 0 1 0
1209 1 3 5.9999999999999998e-02 1.4679611217610338e+01 2.2098859611308065e+01 1.3116078537580968e+01 1 -1 0
1020 1 3 5.9999999999999998e-02 9.0920731458912094e+00 2.3831968721889744e+01 1.2439281529196153e+01 1 -1 0
1016 1 6 -1.2000000000000000e-01 8.5680870708284740e+00 2.2168601319756242e+01 1.3697934968941080e+01 1 -1 0
1173 1 3 5.9999999999999998e-02 8.0729280196874225e+00 2.7299359779468912e+01 1.2524753886122436e+01 1 -1 0
1188 1 3 5.9999999999999998e-02 1.5319334998715124e+01 2.6211190881002075e+01 1.3296563110030801e+01 1 -1 0
1017 1 2 2.0499999999999999e-01 9.0771380525569985e+00 2.2743215555915874e+01 1.2399224461118603e+01 1 -1 0
1178 1 2 2.0499999999999999e-01 1.2823058755987036e+01 2.7686596073511915e+01 1.2496108979875983e+01 1 -1 0
1172 1 3 5.9999999999999998e-02 9.2829094951261801e+00 2.6007343625002491e+01 1.2466357018323597e+01 1 -1 0
1166 1 3 5.9999999999999998e-02 9.0922033226030674e+00 2.4575381093625118e+01 1.5177344581036042e+01 1 -1 0
1029 1 5 4.1799999999999998e-01 1.2679307773707601e+01 2.2353537498703293e+01 1.3707081787008914e+01 1 -1 0
1164 1 2 2.0499999999999999e-01 8.6586737537073368e+00 2.6541777087664048e+01 1.4567252525336549e+01 1 -1 0
1167 1 3 5.9999999999999998e-02 8.6647877367777220e+00 2.7478381432923413e+01 1.5101821866434497e+01 1 -1 0
1153 1 3 5.9999999999999998e-02 1.0655004384038010e+01 2.3302318092337853e+01 1.5981757697881978e+01 1 -1 0
1150 1 2 2.0499999999999999e-01 1.0891189288571683e+01 2.3322541428117891e+01 1.7005238815687743e+01 1 -1 0
1028 1 4 -6.8300000000000005e-01 1.2061239715640335e+01 2.3074680592626571e+01 1.3536629260921067e+01 1 -1 0
1194 1 3 5.9999999999999998e-02 1.4388849942264132e+01 2.5241535286686094e+01 1.5636652453166771e+01 1 -1 0
1157 1 2 2.0499999999999999e-01 1.0132551715150408e+01 2.5757247343708890e+01 1.6605344405308887e+01 1 -1 0
1170 1 6 -1.2000000000000000e-01 8.9391408851016454e+00 2.6918201891292988e+01 1.3057579414832432e+01 1 -1 0
1165 1 3 5.9999999999999998e-02 1.0473929713336819e+01 2.5342287056887969e+01 1.4472812536517427e+01 1 -1 0
1163 1 6 -1.2000000000000000e-01 9.6384008351726642e+00 2.5533662287021080e+01 1.5119626590669608e+01 1 -1 0
1171 1 2 2.0499999999999999e-01 1.0194257833644629e+01 2.7898928724649885e+01 1.3042442661773123e+01 1 -1 0
1185 1 2 2.0499999999999999e-01 1.4719625376358639e+01 2.6761569137863386e+01 1.4054122504763095e+01 1 -1 0
1187 1 3 5.9999999999999998e-02 1.2730822362377188e+01 2.5794966626427726e+01 1.3798835932544044e+01 1 -1 0
1184 1 6 -1.2000000000000000e-01 1.3150775986708053e+01 2.6823743097512274e+01 1.3738680502448725e+01 1 -1 0
1186 1 3 5.9999999999999998e-02 1.2705334193744291e+01 2.7358296591914403e+01 1.4634938860832412e+01 1 -1 0
1191 1 6 -1.2000000000000000e-01 1.5037663629961626e+01 2.6116945372547324e+01 1.5441926052616404e+01 1 -1 0
1160 1 3 5.9999999999999998e-02 9.3518009139873595e+00 2.6470158640384341e+01 1.7034402105637191e+01 1 -1 0
1162 1 5 4.1799999999999998e-01 1.1994425756146548e+01 2.5535522952121159e+01 1.6671487410305122e+01 1 -1 0
1161 1 4 -6.8300000000000005e-01 1.1404507101751014e+01 2.6275915318619678e+01 1.6695148321316907e+01 1 -1 0
1156 1 6 -1.2000000000000000e-01 1.0126105281354883e+01 2.4521850063983344e+01 1.7541888455074837e+01 1 -1 0
1193 1 3 5.9999999999999998e-02 1.4602400513977202e+01 2.6780167937833756e+01 1.6209757190330407e+01 1 -1 0
1210 1 4 -6.8300000000000005e-01 1.4713894717635101e+01 2.1991333120905313e+01 1.5120018021074442e+01 1 -1 0
1158 1 3 5.9999999999999998e-02 9.0970544409246479e+00 2.4180306306760770e+01 1.7544022111284274e+01 1 -1 0
1155 1 5 4.1799999999999998e-01 1.2790055064980542e+01 2.2732911619845197e+01 1.6931325834764188e+01 1 -1 0
1174 1 3 5.9999999999999998e-02 1.0635917601468996e+01 2.7792642596285472e+01 1.4070429728315123e+01 1 -1 0
1154 1 4 -6.8300000000000005e-01 1.2304706354199336e+01 2.3537569611937322e+01 1.7158094798236633e+01 1 -1 0
1189 1 4 -6.8300000000000005e-01 1.5212637122775732e+01 2.8050751556308409e+01 1.4027929609296892e+01 1 -1 0
486 1 3 5.9999999999999998e-02 1.2618392870732700e+01 2.8772244710812558e+01 1.6235631403391245e+01 1 -1 0
1206 1 2 2.0499999999999999e-01 1.5325981396056104e+01 2.1691804916949984e+01 1.3847418117505704e+01 1 -1 0
1202 1 3 5.9999999999999998e-02 1.5739887520783965e+01 2.4102879410937568e+01 1.3638636445397937e+01 1 -1 0
483 1 5 4.1799999999999998e-01 1.0858759716208210e+01 2.8009485630845258e+01 1.8222506952088768e+01 1 -1 0
42516 1 3 5.9999999999999998e-02 3.8978892095849310e-01 2.2236299902698264e+01 1.6144338269972522e+01 0 1 0
43732 1 3 5.9999999999999998e-02 1.4348072223563387e+01 3.9664455340760384e+01 2.2613840296730412e+01 0 1 0
41025 1 3 5.9999999999999998e-02 3.6407852206781848e+00 3.1617522148053460e+01 1.1530171328891628e+01 0 1 0
41030 1 3 5.9999999999999998e-02 2.7571678355932794e+00 3.3889254953988079e+01 1.1770942165057365e+01 0 1 0
41129 1 3 5.9999999999999998e-02 7.0298185581251120e+00 3.5380804745705539e+01 1.2383961878634668e+01 0 1 0
40005 1 5 4.1799999999999998e-01 1.5813085708233553e+01 3.2942432621177929e+01 1.6860531598280062e+01 0 1 0
719 1 3 5.9999999999999998e-02 6.7833679842671426e+00 2.8655175443191034e+01 1.6137317389445229e+01 1 -1 0
41014 1 6 -1.2000000000000000e-01 3.5042347221759802e+00 2.8777696020942258e+01 1.2249290087731723e+01 0 1 0
41018 1 3 5.9999999999999998e-02 1.6215351862601488e+00 2.8746334263404190e+01 1.3338144625316080e+01 0 1 0
41034 1 5 4.1799999999999998e-01 4.7410412002398283e+00 3.4274502243908351e+01 1.2460974770911617e+01 0 1 0
41021 1 6 -1.2000000000000000e-01 1.6445198583417477e+00 3.0648820175617050e+01 1.2220512521017039e+01 0 1 0
725 1 3 5.9999999999999998e-02 4.3112674521588330e+00 2.9265062933807634e+01 1.6722427717123420e+01 1 -1 0
41028 1 6 -1.2000000000000000e-01 2.5338988472411899e+00 3.3097540362182038e+01 1.2452406134235552e+01 0 1 0
41020 1 5 4.1799999999999998e-01 2.1169096729002610e+00 3.0099461878556113e+01 1.4998916651507802e+01 0 1 0
41019 1 4 -6.8300000000000005e-01 2.8760172701485560e+00 2.9922895984980997e+01 1.4410101959311657e+01 0 1 0
41024 1 3 5.9999999999999998e-02 8.5385189156289676e-01 3.1125641359223888e+01 1.2864543309117465e+01 0 1 0
41015 1 2 2.0499999999999999e-01 2.3891990091267434e+00 2.9516829358233309e+01 1.3074491386319691e+01 0 1 0
41031 1 3 5.9999999999999998e-02 1.4316339442246779e+00 3.3078184767321545e+01 1.2764793110060696e+01 0 1 0
39937 1 2 2.0499999999999999e-01 6.1470125919934493e-01 3.1264426552354124e+01 1.7327423333338899e+01 0 1 0
41029 1 2 2.0499999999999999e-01 3.5739222181408570e+00 3.3211916539350902e+01 1.3560869650132007e+01 0 1 0
41032 1 3 5.9999999999999998e-02 3.5150985002052377e+00 3.2240815514244986e+01 1.4071057129984144e+01 0 1 0
41033 1 4 -6.8300000000000005e-01 4.8144147766702705e+00 3.3451034051761404e+01 1.2968141125134593e+01 0 1 0
39946 1 3 5.9999999999999998e-02 1.9947638710427216e+00 3.3024598486971890e+01 1.6962734894290829e+01 0 1 0
41035 1 6 -1.2000000000000000e-01 3.1665212504309674e+00 3.4359595367178912e+01 1.4473419121892292e+01 0 1 0
41040 1 4 -6.8300000000000005e-01 4.6983017871151418e+00 3.3471395952338703e+01 1.5963837350987930e+01 0 1 0
41036 1 2 2.0499999999999999e-01 4.2103932115511258e+00 3.4673761702768545e+01 1.5557323627203466e+01 0 1 0
39945 1 3 5.9999999999999998e-02 2.7435578397695704e+00 3.1376845767812519e+01 1.7165604766627677e+01 0 1 0
39943 1 6 -1.2000000000000000e-01 1.9705935988039436e+00 3.2050040853746928e+01 1.7538507821301494e+01 0 1 0
722 1 6 -1.2000000000000000e-01 5.0483774082887329e+00 2.9272534281505482e+01 1.7470285877775030e+01 1 -1 0
716 1 2 2.0499999999999999e-01 6.4875942416193491e+00 2.9492643321974541e+01 1.6826609035786880e+01 1 -1 0
41041 1 5 4.1799999999999998e-01 5.1190151973982365e+00 3.2989968535325339e+01 1.5253747389536128e+01 0 1 0
41038 1 3 5.9999999999999998e-02 2.2591116851563564e+00 3.4156202328257436e+01 1.5029264541846167e+01 0 1 0
718 1 3 5.9999999999999998e-02 5.5783647103854230e+00 3.1027174017498570e+01 1.5627062969988144e+01 1 -1 0
711 1 3 5.9999999999999998e-02 6.9418713896359581e+00 3.2844822371081577e+01 1.4474316813201709e+01 1 -1 0
39941 1 4 -6.8300000000000005e-01 6.1773086550093226e-01 3.0675917307848199e+01 1.6019593854059778e+01 0 1 0
715 1 6 -1.2000000000000000e-01 6.5435347781872508e+00 3.0928670971572132e+01 1.6127458197306197e+01 1 -1 0
717 1 3 5.9999999999999998e-02 6.7253745993192862e+00 3.1667757233298662e+01 1.6944766250439155e+01 1 -1 0
41039 1 3 5.9999999999999998e-02 3.8020322691115052e+00 3.5243351850844569e+01 1.6375413911687421e+01 0 1 0
41046 1 3 5.9999999999999998e-02 6.3768847094865020e+00 3.5172881303953275e+01 1.7006803721780589e+01 0 1 0
704 1 3 5.9999999999999998e-02 7.3409629563107917e+00 3.1659826185487823e+01 1.2344067932276758e+01 1 -1 0
39940 1 3 5.9999999999999998e-02 5.4500716153030127e-01 3.0525377648330835e+01 1.8122911543020063e+01 0 1 0
41044 1 3 5.9999999999999998e-02 5.7975351883722466e+00 3.5135670151965904e+01 1.4175966404871932e+01 0 1 0
724 1 3 5.9999999999999998e-02 4.8865073019195444e+00 3.0189730859308213e+01 1.8030526201059136e+01 1 -1 0
41037 1 3 5.9999999999999998e-02 2.8973595146210025e+00 3.5280681935492005e+01 1.3907897193728902e+01 0 1 0
41042 1 6 -1.2000000000000000e-01 5.3911377524510451e+00 3.5573429538755278e+01 1.5091169496648867e+01 0 1 0
41043 1 2 2.0499999999999999e-01 6.5415883848551077e+00 3.5760962330479387e+01 1.6091252527795142e+01 0 1 0
40955 1 3 5.9999999999999998e-02 2.1775711002733841e-02 3.5798042601074989e+01 8.8624885189725653e+00 0 1 0
1181 1 3 5.9999999999999998e-02 1.3052768702246095e+01 2.8701880396801013e+01 1.2832191004670317e+01 1 -1 0
712 1 3 5.9999999999999998e-02 7.5712621438057264e+00 3.0315906761371828e+01 1.4222038849792883e+01 1 -1 0
709 1 2 2.0499999999999999e-01 7.7067136767189561e+00 3.0929233778919031e+01 1.5128956020671930e+01 1 -1 0
701 1 6 -1.2000000000000000e-01 8.1965229775309822e+00 3.2312436783606337e+01 1.2162211286460018e+01 1 -1 0
499 1 2 2.0499999999999999e-01 1.4330915144377983e+01 3.3313576938215256e+01 1.1765510216895755e+01 1 -1 0
502 1 3 5.9999999999999998e-02 1.5312882999014548e+01 3.3079840569883316e+01 1.2215006707182814e+01 1 -1 0
1190 1 5 4.1799999999999998e-01 1.4777115351439276e+01 2.8565283600255224e+01 1.4766665699505001e+01 1 -1 0
41047 1 4 -6.8300000000000005e-01 7.7655177964551179e+00 3.5338185406480875e+01 1.5520582095168958e+01 0 1 0
708 1 6 -1.2000000000000000e-01 7.9268962451801741e+00 3.2379259626772303e+01 1.4723926760868387e+01 1 -1 0
721 1 5 4.1799999999999998e-01 8.2545964089426391e+00 2.9772688345785351e+01 1.7459854537064579e+01 1 -1 0
710 1 3 5.9999999999999998e-02 8.3107151495950369e+00 3.2926734605580563e+01 1.5642594054270598e+01 1 -1 0
500 1 3 5.9999999999999998e-02 1.2376255627402839e+01 3.2424830720906968e+01 1.2271566549864582e+01 1 -1 0
707 1 5 4.1799999999999998e-01 9.1570366496656881e+00 3.4354162183241094e+01 1.4198744315266225e+01 1 -1 0
1175 1 4 -6.8300000000000005e-01 9.6382216156438414e+00 2.9217875627505776e+01 1.3072718174875668e+01 1 -1 0
490 1 5 4.1799999999999998e-01 1.5129427423865105e+01 3.0987236592459535e+01 1.6122211119654647e+01 1 -1 0
487 1 3 5.9999999999999998e-02 1.1333828237268399e+01 2.9952768724002919e+01 1.6263787825896962e+01 1 -1 0
484 1 6 -1.2000000000000000e-01 1.2293348178775654e+01 2.9723164505188890e+01 1.6634679280335988e+01 1 -1 0
498 1 6 -1.2000000000000000e-01 1.3105157655732839e+01 3.3059768902107599e+01 1.2734118760150803e+01 1 -1 0
501 1 3 5.9999999999999998e-02 1.2551293629910436e+01 3.3968820120115687e+01 1.2862972060486657e+01 1 -1 0
713 1 4 -6.8300000000000005e-01 8.7716063982964325e+00 3.0309458543939673e+01 1.5716590144495434e+01 1 -1 0
705 1 3 5.9999999999999998e-02 9.7395625060394835e+00 3.1859789217821280e+01 1.3539761874114603e+01 1 -1 0
714 1 5 4.1799999999999998e-01 9.1807531974681034e+00 2.9794583510943244e+01 1.4966579725090201e+01 1 -1 0
495 1 3 5.9999999999999998e-02 1.4449848455627405e+01 3.1778900170018993e+01 1.3826487197171605e+01 1 -1 0
702 1 2 2.0499999999999999e-01 8.8983873630267833e+00 3.2596582421260379e+01 1.3514900729990503e+01 1 -1 0
493 1 3 5.9999999999999998e-02 1.2229146321940478e+01 3.0819527799569904e+01 1.4022717869563570e+01 1 -1 0
491 1 6 -1.2000000000000000e-01 1.2627448936130223e+01 3.1501963389297700e+01 1.4866323663743477e+01 1 -1 0
706 1 4 -6.8300000000000005e-01 9.4128851241983718e+00 3.3856743266429909e+01 1.3410414802091369e+01 1 -1 0
494 1 3 5.9999999999999998e-02 1.1788820107547531e+01 3.2054258505092683e+01 1.5061748380215443e+01 1 -1 0
492 1 2 2.0499999999999999e-01 1.3646560971312395e+01 3.2474298938997386e+01 1.4089273644270021e+01 1 -1 0
39002 1 3 5.9999999999999998e-02 1.0194670355866879e+01 3.3524839066805768e+01 1.6587360676908791e+01 0 1 0
496 1 4 -6.8300000000000005e-01 1.4371579451756306e+01 3.3459807308360233e+01 1.4761127839435630e+01 1 -1 0
485 1 2 2.0499999999999999e-01 1.3251282136505944e+01 3.0796045695855341e+01 1.6091233371929718e+01 1 -1 0
488 1 3 5.9999999999999998e-02 1.3241971603933827e+01 3.1566958596132732e+01 1.6868141287595485e+01 1 -1 0
489 1 4 -6.8300000000000005e-01 1.4524765165525178e+01 3.0277232757779473e+01 1.5896782679776097e+01 1 -1 0
39000 1 3 5.9999999999999998e-02 1.2321179041654947e+01 3.4126998268267009e+01 1.6440603391098776e+01 0 1 0
497 1 5 4.1799999999999998e-01 1.5012004924303859e+01 3.3870281241530115e+01 1.4149537438706842e+01 1 -1 0
38999 1 2 2.0499999999999999e-01 1.0572789253049754e+01 3.4092757497480619e+01 1.7367637928288762e+01 0 1 0
38998 1 6 -1.2000000000000000e-01 1.1692913675397387e+01 3.4929869185936440e+01 1.6797978514538702e+01 0 1 0
39003 1 4 -6.8300000000000005e-01 9.3553224909598658e+00 3.4823275891862338e+01 1.7780344854155867e+01 0 1 0
41048 1 5 4.1799999999999998e-01 8.4129068409510719e+00 3.5215289757048531e+01 1.6201159709673590e+01 0 1 0
39001 1 3 5.9999999999999998e-02 1.2299978039598184e+01 3.5412655841345149e+01 1.7576295509476640e+01 0 1 0
38993 1 3 5.9999999999999998e-02 1.2685716505200835e+01 3.5723494834245486e+01 1.4182473579596051e+01 0 1 0
44119 1 3 5.9999999999999998e-02 1.6027237600756216e+01 3.1049020189595470e+01 4.9464272498135324e+00 0 1 0
38995 1 3 5.9999999999999998e-02 1.0567654177730152e+01 3.5609132029462096e+01 1.5078281770555762e+01 0 1 0
39007 1 3 5.9999999999999998e-02 1.1807601974367333e+01 3.2664159372793172e+01 1.8400910304947228e+01 0 1 0
39722 1 3 5.9999999999999998e-02 7.7112866409611058e-01 4.2744088503995499e+01 1.4894793222807326e+01 0 1 0
41124 1 4 -6.8300000000000005e-01 5.7321976506770289e+00 3.7856320015809736e+01 1.2528487125025702e+01 0 1 0
39689 1 4 -6.8300000000000005e-01 5.4815559721603158e-01 4.0496481636848500e+01 1.2612028788006446e+01 0 1 0
39691 1 6 -1.2000000000000000e-01 3.9857234308938544e-01 3.9213728512296562e+01 1.4741167209743786e+01 0 1 0
42588 1 5 4.1799999999999998e-01 1.6765755589166591e+00 4.2220296651144551e+01 1.7185267563385050e+01 0 1 0
39706 1 2 2.0499999999999999e-01 3.9249437940883229e+00 4.2285647981021569e+01 1.5358529235933048e+01 0 1 0
39693 1 3 5.9999999999999998e-02 7.4816069956349951e-01 4.0097600996836306e+01 1.5252680190950089e+01 0 1 0
39707 1 3 5.9999999999999998e-02 3.8521651009868458e+00 4.1467825115995609e+01 1.3314855199380924e+01 0 1 0
39711 1 5 4.1799999999999998e-01 5.5962137242649410e+00 4.1332984010023651e+01 1.4911450641737190e+01 0 1 0
39704 1 5 4.1799999999999998e-01 5.1399199812403120e+00 3.8703621817353586e+01 1.4274553383458136e+01 0 1 0
41045 1 3 5.9999999999999998e-02 5.0407219884313470e+00 3.6519554822230496e+01 1.4821781506163637e+01 0 1 0
39705 1 6 -1.2000000000000000e-01 3.4282128146144757e+00 4.1243310503878405e+01 1.4325140156957993e+01 0 1 0
39695 1 3 5.9999999999999998e-02 1.0614401308464774e+00 3.7540468937024187e+01 1.3607415532147998e+01 0 1 0
39701 1 3 5.9999999999999998e-02 2.6077325142350047e+00 3.9202637139880125e+01 1.2979876764078348e+01 0 1 0
39703 1 4 -6.8300000000000005e-01 4.9393579220462458e+00 3.9382271003808995e+01 1.4867564072837753e+01 0 1 0
39692 1 2 2.0499999999999999e-01 1.4802431053328382e+00 3.8189916798144409e+01 1.4294550240708615e+01 0 1 0
39696 1 4 -6.8300000000000005e-01 1.7435713429274868e+00 3.7322437579598343e+01 1.5403532536355511e+01 0 1 0
39698 1 6 -1.2000000000000000e-01 2.8360993368495553e+00 3.8750224339507113e+01 1.3860096611666508e+01 0 1 0
39700 1 3 5.9999999999999998e-02 3.3563914642451165e+00 3.7852948199456243e+01 1.3571630725413621e+01 0 1 0
39699 1 2 2.0499999999999999e-01 3.6085210439701187e+00 3.9765822536821233e+01 1.4729786518911355e+01 0 1 0
39702 1 3 5.9999999999999998e-02 3.1768454258091503e+00 3.9710998252051041e+01 1.5712094530283480e+01 0 1 0
39697 1 5 4.1799999999999998e-01 1.6993121309467543e+00 3.7954030794351361e+01 1.6139585100835081e+01 0 1 0
41053 1 3 5.9999999999999998e-02 4.9831320096797667e+00 3.7958911848275157e+01 1.6820202105196863e+01 0 1 0
41049 1 6 -1.2000000000000000e-01 6.7981068720907176e+00 3.7081202837454278e+01 1.6687295628716317e+01 0 1 0
41050 1 2 2.0499999999999999e-01 5.7730902905595149e+00 3.7888850694290937e+01 1.7512754809392874e+01 0 1 0
39708 1 3 5.9999999999999998e-02 2.4067995575611354e+00 4.1361696177742687e+01 1.4084890790750583e+01 0 1 0
41060 1 3 5.9999999999999998e-02 4.5406425550036627e+00 4.0657289477758937e+01 1.7569977195672720e+01 0 1 0
41059 1 3 5.9999999999999998e-02 6.8004241135525358e+00 3.9723186096531848e+01 1.6999434539817305e+01 0 1 0
41116 1 3 5.9999999999999998e-02 7.2566405916866916e+00 3.9424240914997704e+01 1.4165993645865329e+01 0 1 0
39709 1 3 5.9999999999999998e-02 3.4338763380302413e+00 4.1944587442490906e+01 1.6285583906718227e+01 0 1 0
39710 1 4 -6.8300000000000005e-01 5.3569070098283902e+00 4.2185395747567341e+01 1.5379183161045512e+01 0 1 0
41052 1 3 5.9999999999999998e-02 7.2263484562970035e+00 3.7722723987623645e+01 1.5865875523694731e+01 0 1 0
42587 1 4 -6.8300000000000005e-01 1.3092796789415995e+00 4.1338782030823644e+01 1.7210422178976046e+01 0 1 0
41056 1 6 -1.2000000000000000e-01 6.2844816320022687e+00 3.9302095465587783e+01 1.7876821188077177e+01 0 1 0
42581 1 5 4.1799999999999998e-01 2.1711536592464991e+00 3.9495587591396337e+01 1.7789382015933384e+01 0 1 0
42580 1 4 -6.8300000000000005e-01 1.7045394235482698e+00 3.8657658330753826e+01 1.7891455124061224e+01 0 1 0
41122 1 3 5.9999999999999998e-02 8.1687340730827902e+00 3.7208390281065064e+01 1.3742220914214673e+01 0 1 0
41111 1 5 4.1799999999999998e-01 9.8283242184318027e+00 4.3004727350415543e+01 1.4454481995261570e+01 0 1 0
43747 1 3 5.9999999999999998e-02 9.2028325933319586e+00 3.9777965347861844e+01 2.3787763313021792e+01 0 1 0
41741 1 5 4.1799999999999998e-01 1.1175492891940596e+01 4.1929605913826663e+01 1.2147652050945423e+01 0 1 0
41117 1 4 -6.8300000000000005e-01 7.9413966445117836e+00 4.0149349441605999e+01 1.2425142960066440e+01 0 1 0
38972 1 3 5.9999999999999998e-02 1.4122844996459417e+01 4.2403840911814186e+01 1.4649653747632760e+01 0 1 0
41121 1 3 5.9999999999999998e-02 9.1141871649221997e+00 3.7731450778618296e+01 1.2422812536291893e+01 0 1 0
38992 1 2 2.0499999999999999e-01 1.1299342939263235e+01 3.6009276067248067e+01 1.5773139833603615e+01 0 1 0
41051 1 3 5.9999999999999998e-02 7.5676450908404744e+00 3.6961209429826347e+01 1.7434025429704292e+01 0 1 0
38981 1 3 5.9999999999999998e-02 1.3400058862966791e+01 3.9729595455883825e+01 1.2371701337198349e+01 0 1 0
41118 1 5 4.1799999999999998e-01 8.1082817672096574e+00 4.0999728350456294e+01 1.2836671963651192e+01 0 1 0
41119 1 6 -1.2000000000000000e-01 8.1623109783968744e+00 3.7869078740409016e+01 1.2904067093241208e+01 0 1 0
41113 1 2 2.0499999999999999e-01 8.1307425372170030e+00 3.9328410106882167e+01 1.3513754973146096e+01 0 1 0
38977 1 6 -1.2000000000000000e-01 1.5108835510733158e+01 3.9994336338175479e+01 1.3790654358112873e+01 0 1 0
38971 1 2 2.0499999999999999e-01 1.5438458743980231e+01 4.1407999821817093e+01 1.3402304882503802e+01 0 1 0
38986 1 3 5.9999999999999998e-02 1.3775812204907739e+01 3.7044817852469663e+01 1.2552342780926509e+01 0 1 0
40503 1 6 -1.2000000000000000e-01 1.5427983210293876e+01 4.0137158209405115e+01 1.7599837878688440e+01 0 1 0
38994 1 3 5.9999999999999998e-02 1.3380473676912912e+01 3.6432107239086200e+01 1.5616633634271837e+01 0 1 0
41109 1 3 5.9999999999999998e-02 8.5171590168640066e+00 4.1387138423957119e+01 1.5396219396741545e+01 0 1 0
38987 1 3 5.9999999999999998e-02 1.4588104299491359e+01 3.7524686725904417e+01 1.3961679301018986e+01 0 1 0
38980 1 3 5.9999999999999998e-02 1.4408490413622099e+01 3.9904355615827036e+01 1.4672304553026864e+01 0 1 0
38997 1 5 4.1799999999999998e-01 1.0188581784399185e+01 3.6576603533644231e+01 1.7151496951098220e+01 0 1 0
38973 1 3 5.9999999999999998e-02 1.3510275279152468e+01 4.1896616175618867e+01 1.3184626397500480e+01 0 1 0
41110 1 4 -6.8300000000000005e-01 9.6012002415692379e+00 4.2254398932698209e+01 1.3890841370878601e+01 0 1 0
41115 1 3 5.9999999999999998e-02 9.6567192651668776e+00 3.9113474077123541e+01 1.5036960519311785e+01 0 1 0
38991 1 6 -1.2000000000000000e-01 1.2556042424515509e+01 3.6457762352348425e+01 1.4929635806540837e+01 0 1 0
38990 1 5 4.1799999999999998e-01 1.1653072463021084e+01 3.8371805826223721e+01 1.5755928731477374e+01 0 1 0
38996 1 4 -6.8300000000000005e-01 1.0625530124092826e+01 3.7028740027737790e+01 1.6436089999595080e+01 0 1 0
38978 1 2 2.0499999999999999e-01 1.4261341360221577e+01 3.9189703795656328e+01 1.2776323069042698e+01 0 1 0
38988 1 3 5.9999999999999998e-02 1.1668541855797120e+01 3.7767773080896227e+01 1.3424855927904824e+01 0 1 0
38989 1 4 -6.8300000000000005e-01 1.2315812569187909e+01 3.8724660302125848e+01 1.5114476405159591e+01 0 1 0
38984 1 6 -1.2000000000000000e-01 1.3813085501449327e+01 3.7820833496645733e+01 1.3274857952564412e+01 0 1 0
40505 1 3 5.9999999999999998e-02 1.4703403196925288e+01 4.0121851130622616e+01 1.6833058926659465e+01 0 1 0
41107 1 3 5.9999999999999998e-02 1.1451792801453715e+01 4.1180833222004438e+01 1.5649962672595759e+01 0 1 0
41105 1 6 -1.2000000000000000e-01 1.0459096648203245e+01 4.1388848785976499e+01 1.5969398160884737e+01 0 1 0
41114 1 3 5.9999999999999998e-02 1.0238341508414271e+01 3.9694601268241833e+01 1.3518829313512299e+01 0 1 0
41112 1 6 -1.2000000000000000e-01 9.3898167780933353e+00 3.9795273943760833e+01 1.4263346734710446e+01 0 1 0
38985 1 2 2.0499999999999999e-01 1.2538214967501100e+01 3.7769085214771373e+01 1.4120820065414240e+01 0 1 0
41108 1 3 5.9999999999999998e-02 1.0071055248517775e+01 4.0697248063234532e+01 1.6713887386919829e+01 0 1 0
41106 1 2 2.0499999999999999e-01 9.4466075429058716e+00 4.1203823778153691e+01 1.4814318665071918e+01 0 1 0
40498 1 3 5.9999999999999998e-02 1.5141181217451800e+01 3.7636362701077559e+01 1.6127391992855291e+01 0 1 0
40496 1 6 -1.2000000000000000e-01 1.5389428195202077e+01 3.7633026847895977e+01 1.7173848156823340e+01 0 1 0
38970 1 6 -1.2000000000000000e-01 1.4329917808428553e+01 4.2407791106995710e+01 1.3658082967127021e+01 0 1 0
41099 1 2 2.0499999999999999e-01 1.0421405317933226e+01 4.2805716789975790e+01 1.6581905284079095e+01 0 1 0
43743 1 5 4.1799999999999998e-01 1.1060570510900646e+01 4.0087830534103723e+01 2.0411992136578412e+01 0 1 0
41094 1 3 5.9999999999999998e-02 1.1316577562342815e+01 4.3067495886017760e+01 2.0730551141629942e+01 0 1 0
42559 1 4 -6.8300000000000005e-01 1.5707904929466815e-01 3.2523184956287281e+01 2.3454453429085333e+01 0 1 0
41064 1 2 2.0499999999999999e-01 5.0343814279979551e+00 4.2857222524459196e+01 1.8918711941881099e+01 0 1 0
43738 1 2 2.0499999999999999e-01 1.0217064283336795e+01 4.0690531931482788e+01 2.2095036401761821e+01 0 1 0
42515 1 3 5.9999999999999998e-02 2.3348455444543648e+00 2.2940474928857927e+01 1.8353592951143813e+01 0 1 0
39977 1 5 4.1799999999999998e-01 9.4929383118820674e+00 3.8036730691163584e+01 2.0777107814414290e+01 0 1 0
42511 1 5 4.1799999999999998e-01 7.7123485786695078e-01 2.5134600445815988e+01 1.9541420477891450e+01 0 1 0
39053 1 5 4.1799999999999998e-01 2.4744461786163652e+00 2.3017264884181188e+01 2.0267415367285249e+01 0 1 0
39051 1 3 5.9999999999999998e-02 1.4871089392042542e+00 2.2184259132019740e+01 2.2217083847461225e+01 0 1 0
39048 1 2 2.0499999999999999e-01 2.6007346895135863e+00 2.2100880715524053e+01 2.2040752134310381e+01 0 1 0
42504 1 5 4.1799999999999998e-01 1.9188636069113700e+00 2.7655209489320772e+01 1.9164177441103710e+01 0 1 0
42503 1 4 -6.8300000000000005e-01 9.9648007437440778e-01 2.7272219483721909e+01 1.9209139133248495e+01 0 1 0
42546 1 5 4.1799999999999998e-01 6.3038383969642253e-01 2.7164249797334755e+01 2.3269922550534861e+01 0 1 0
749 1 5 4.1799999999999998e-01 5.9049925620124313e+00 2.1944591457994868e+01 2.0532854047693661e+01 1 -1 0
39052 1 4 -6.8300000000000005e-01 2.7870876519238825e+00 2.2143998883693747e+01 2.0619891026451228e+01 0 1 0
739 1 3 5.9999999999999998e-02 5.9003659746089294e+00 2.4532587984276695e+01 1.9546361656852277e+01 1 -1 0
39042 1 3 5.9999999999999998e-02 4.8943733969311127e+00 2.5667023244517090e+01 2.2474687286386924e+01 0 1 0
39046 1 5 4.1799999999999998e-01 3.9061270832311319e+00 2.4744175876624418e+01 2.0404662063098829e+01 0 1 0
39045 1 4 -6.8300000000000005e-01 3.0264494511514002e+00 2.4873942133949132e+01 2.0721275715322648e+01 0 1 0
39041 1 2 2.0499999999999999e-01 2.8888197057684368e+00 2.4792212603385188e+01 2.2101590774821968e+01 0 1 0
39047 1 6 -1.2000000000000000e-01 3.1812369769988798e+00 2.3377102771892577e+01 2.2662129942883411e+01 0 1 0
39044 1 3 5.9999999999999998e-02 1.8277740544001959e+00 2.5050343411525532e+01 2.2394025823003787e+01 0 1 0
39040 1 6 -1.2000000000000000e-01 3.8547649316267698e+00 2.5919334131367322e+01 2.2665893494040560e+01 0 1 0
39049 1 3 5.9999999999999998e-02 4.2903395372717616e+00 2.3260256743893212e+01 2.2594303461977393e+01 0 1 0
39050 1 3 5.9999999999999998e-02 2.9410126460922998e+00 2.3532929668002126e+01 2.3728615968554475e+01 0 1 0
738 1 3 5.9999999999999998e-02 5.6662979437062964e+00 2.6087559169083981e+01 2.0372313308835245e+01 1 -1 0
39043 1 3 5.9999999999999998e-02 3.7432873961799000e+00 2.5915465693090994e+01 2.3776232279523732e+01 0 1 0
736 1 6 -1.2000000000000000e-01 6.3236363891370182e+00 2.5570920997571168e+01 1.9691999707396814e+01 1 -1 0
746 1 3 5.9999999999999998e-02 6.8309777196625650e+00 2.4499201226721080e+01 2.2333792702074781e+01 1 -1 0
39034 1 2 2.0499999999999999e-01 3.6066590346721563e+00 2.7332859048924160e+01 2.2256447320245414e+01 0 1 0
39037 1 3 5.9999999999999998e-02 3.5572121329003243e+00 2.7400450814668609e+01 2.1166806145089762e+01 0 1 0
39038 1 4 -6.8300000000000005e-01 2.4441050669266482e+00 2.7790915479407222e+01 2.2875734396936505e+01 0 1 0
748 1 4 -6.8300000000000005e-01 6.0526335181257664e+00 2.2696314858526137e+01 2.1135346464524872e+01 1 -1 0
737 1 2 2.0499999999999999e-01 7.6377869974692683e+00 2.5413464789373929e+01 2.0538651585480096e+01 1 -1 0
743 1 6 -1.2000000000000000e-01 7.6438200077286345e+00 2.4347644335135811e+01 2.1618410508334556e+01 1 -1 0
39035 1 3 5.9999999999999998e-02 5.5860665892666521e+00 2.7967525295864924e+01 2.2321452332155452e+01 0 1 0
744 1 2 2.0499999999999999e-01 7.4526186577363749e+00 2.2897462623702076e+01 2.1236338748120794e+01 1 -1 0
39033 1 6 -1.2000000000000000e-01 4.7238986937595504e+00 2.8290899125689393e+01 2.2665082170986850e+01 0 1 0
39036 1 3 5.9999999999999998e-02 4.8781069084268847e+00 2.8169038879200098e+01 2.3764568785671177e+01 0 1 0
747 1 3 5.9999999999999998e-02 7.8993426271529836e+00 2.2706631078760935e+01 2.0271841223684444e+01 1 -1 0
753 1 3 5.9999999999999998e-02 7.5386109125890073e+00 2.1857411773898626e+01 2.3137867884926656e+01 1 -1 0
750 1 6 -1.2000000000000000e-01 8.0807303957180991e+00 2.1932954371311951e+01 2.2225084008071889e+01 1 -1 0
723 1 2 2.0499999999999999e-01 4.8032885227269944e+00 2.8227890168139936e+01 1.8518353779255669e+01 1 -1 0
727 1 4 -6.8300000000000005e-01 3.4227407899574258e+00 2.8395551440486134e+01 1.8898978214897259e+01 1 -1 0
726 1 3 5.9999999999999998e-02 5.4119236816142218e+00 2.8490612118961309e+01 1.9305613804817710e+01 1 -1 0
741 1 4 -6.8300000000000005e-01 7.9011890080255345e+00 2.6689309403564266e+01 2.1145500295719447e+01 1 -1 0
740 1 3 5.9999999999999998e-02 8.4496694437139297e+00 2.5285236040035958e+01 1.9872837665515014e+01 1 -1 0
745 1 3 5.9999999999999998e-02 8.5662973269858096e+00 2.4468284861579324e+01 2.2079736776460429e+01 1 -1 0
40499 1 3 5.9999999999999998e-02 1.4462979852416078e+01 3.7647184477709352e+01 1.7689613552729124e+01 0 1 0
1152 1 3 5.9999999999999998e-02 1.0980298535647526e+01 2.2080539078142188e+01 1.8720436422640709e+01 1 -1 0
480 1 3 5.9999999999999998e-02 1.2873243102437742e+01 2.7579385049729527e+01 1.8395690697576430e+01 1 -1 0
458 1 3 5.9999999999999998e-02 1.2087474835847647e+01 2.2200288695889334e+01 2.1594519062226563e+01 1 -1 0
1159 1 3 5.9999999999999998e-02 1.0485025765826027e+01 2.4700800976133518e+01 1.8545883341479662e+01 1 -1 0
455 1 5 4.1799999999999998e-01 1.4321277344693685e+01 2.3368107075051714e+01 2.3901715855202415e+01 1 -1 0
752 1 3 5.9999999999999998e-02 9.1038199704691518e+00 2.2239697215480902e+01 2.2568839567568894e+01 1 -1 0
742 1 5 4.1799999999999998e-01 8.7000621626992647e+00 2.6584847088630084e+01 2.1655117579703660e+01 1 -1 0
459 1 3 5.9999999999999998e-02 1.2125976276857468e+01 2.2197334183773748e+01 2.3324576549116237e+01 1 -1 0
454 1 4 -6.8300000000000005e-01 1.4830262018636619e+01 2.3259420867158209e+01 2.3081581411715053e+01 1 -1 0
456 1 6 -1.2000000000000000e-01 1.2534138837825074e+01 2.2715877437453056e+01 2.2472867684385893e+01 1 -1 0
473 1 3 5.9999999999999998e-02 1.3956935749906544e+01 2.6465639423279164e+01 2.0063306100333538e+01 1 -1 0
472 1 3 5.9999999999999998e-02 1.3541583347266924e+01 2.6874594213873820e+01 2.1708556116881368e+01 1 -1 0
468 1 4 -6.8300000000000005e-01 1.0938856236757163e+01 2.6889857571708326e+01 2.1867567776354779e+01 1 -1 0
470 1 6 -1.2000000000000000e-01 1.3209773055120600e+01 2.6929405662456219e+01 2.0737087655857803e+01 1 -1 0
464 1 2 2.0499999999999999e-01 1.1824690165268880e+01 2.6317021324476070e+01 2.0890413150370556e+01 1 -1 0
466 1 3 5.9999999999999998e-02 1.0699750492610272e+01 2.4509449984517001e+01 2.0804218243117401e+01 1 -1 0
467 1 3 5.9999999999999998e-02 1.1302636810328689e+01 2.6643989509693370e+01 2.0021478659969294e+01 1 -1 0
457 1 2 2.0499999999999999e-01 1.2126478099181996e+01 2.4230235989290801e+01 2.2477156719325905e+01 1 -1 0
461 1 4 -6.8300000000000005e-01 1.0977715091306075e+01 2.4437658195435482e+01 2.3284639605470520e+01 1 -1 0
460 1 3 5.9999999999999998e-02 1.2895534974615058e+01 2.4853549687506309e+01 2.2917530921528041e+01 1 -1 0
463 1 6 -1.2000000000000000e-01 1.1748085075258912e+01 2.4807878830701462e+01 2.1050202233748639e+01 1 -1 0
462 1 5 4.1799999999999998e-01 1.0669954995318742e+01 2.5305981143556007e+01 2.3032695937170462e+01 1 -1 0
465 1 3 5.9999999999999998e-02 1.2333149544126165e+01 2.4237147157628815e+01 2.0265354080843068e+01 1 -1 0
469 1 5 4.1799999999999998e-01 1.0827434265171192e+01 2.7812068494859012e+01 2.1612353141931429e+01 1 -1 0
450 1 2 2.0499999999999999e-01 1.4026013912451194e+01 2.2331719772098076e+01 2.2388681451358138e+01 1 -1 0
453 1 3 5.9999999999999998e-02 1.4289070670050283e+01 2.2398226751728703e+01 2.1307689913884570e+01 1 -1 0
471 1 2 2.0499999999999999e-01 1.3173305711796607e+01 2.8393553005343897e+01 2.0317512415634091e+01 1 -1 0
477 1 6 -1.2000000000000000e-01 1.3156983175224163e+01 2.8547057067303101e+01 1.8794389007044675e+01 1 -1 0
482 1 4 -6.8300000000000005e-01 1.0916509384607812e+01 2.8913620875685748e+01 1.8543636734559808e+01 1 -1 0
476 1 5 4.1799999999999998e-01 1.4991101381601291e+01 2.8457797098262688e+01 2.0890057226739369e+01 1 -1 0
479 1 3 5.9999999999999998e-02 1.4181502035630219e+01 2.8730879512087249e+01 1.8456685612746202e+01 1 -1 0
474 1 3 5.9999999999999998e-02 1.2264971886662821e+01 2.8833364684466865e+01 2.0778499396629634e+01 1 -1 0
475 1 4 -6.8300000000000005e-01 1.4214027292976811e+01 2.8970354848383316e+01 2.1046375834791625e+01 1 -1 0
39979 1 2 2.0499999999999999e-01 1.3092981016364037e+01 3.6532845239036149e+01 2.0993969269568499e+01 0 1 0
42551 1 3 5.9999999999999998e-02 1.0230846093165707e-01 2.9360038723605435e+01 2.2574826559800634e+01 0 1 0
43730 1 6 -1.2000000000000000e-01 1.4133215764815336e+01 4.0755533340153455e+01 2.2525054950215200e+01 0 1 0
43744 1 6 -1.2000000000000000e-01 9.0046982941605140e+00 3.9922339648271965e+01 2.2730112750871168e+01 0 1 0
38979 1 3 5.9999999999999998e-02 1.6065201140945316e+01 3.9478323305329603e+01 1.3924865215283029e+01 0 1 0
43731 1 2 2.0499999999999999e-01 1.2729275188565788e+01 4.0830506638528107e+01 2.1851212900803905e+01 0 1 0
720 1 4 -6.8300000000000005e-01 7.4313410882134230e+00 2.9433974364385552e+01 1.7873510553654228e+01 1 -1 0
42560 1 5 4.1799999999999998e-01 7.5435877321712519e-01 3.1929135989671241e+01 2.3810850716898820e+01 0 1 0
39953 1 3 5.9999999999999998e-02 3.9596768900341011e+00 3.3552077340304102e+01 1.8407731508552313e+01 0 1 0
39039 1 5 4.1799999999999998e-01 2.5104278864221286e+00 2.8703563150250691e+01 2.2913566105637170e+01 0 1 0
728 1 5 4.1799999999999998e-01 3.3069967202562278e+00 2.9356776013979225e+01 1.9078156139161180e+01 1 -1 0
42565 1 3 5.9999999999999998e-02 9.1423979147671741e-01 3.4167482751845640e+01 2.1127498282217271e+01 0 1 0
39952 1 3 5.9999999999999998e-02 4.6775474281205263e+00 3.2217464029973335e+01 1.9092400148580705e+01 0 1 0
39030 1 3 5.9999999999999998e-02 4.4950590793494607e+00 2.9832501908838619e+01 2.1101929323483947e+01 0 1 0
39031 1 4 -6.8300000000000005e-01 3.5752907475257629e+00 3.0448427968609685e+01 2.2818904406084521e+01 0 1 0
39944 1 2 2.0499999999999999e-01 2.3984098982030511e+00 3.2311595029917967e+01 1.9026959929496460e+01 0 1 0
39950 1 6 -1.2000000000000000e-01 3.8338093751997637e+00 3.2902579462309284e+01 1.9257391588942067e+01 0 1 0
39948 1 4 -6.8300000000000005e-01 2.5671363524439266e+00 3.1153881434610746e+01 1.9715056375215468e+01 0 1 0
39949 1 5 4.1799999999999998e-01 2.7802403462233185e+00 3.1285308874221876e+01 2.0638912497886842e+01 0 1 0
39027 1 2 2.0499999999999999e-01 4.6734132606669165e+00 2.9792464716621812e+01 2.2209908663726267e+01 0 1 0
39032 1 5 4.1799999999999998e-01 3.6257334331833260e+00 3.1376524889863362e+01 2.2514730897543124e+01 0 1 0
39947 1 3 5.9999999999999998e-02 1.6442977308758895e+00 3.2915598719803533e+01 1.9536106271068373e+01 0 1 0
39951 1 2 2.0499999999999999e-01 4.0063112880704681e+00 3.3766450785129464e+01 2.0530129458526748e+01 0 1 0
39955 1 4 -6.8300000000000005e-01 3.5625326503373795e+00 3.3002828602837710e+01 2.1634725636763552e+01 0 1 0
39957 1 6 -1.2000000000000000e-01 5.4076904564816513e+00 3.4235823705327299e+01 2.0659289511340724e+01 0 1 0
39956 1 5 4.1799999999999998e-01 3.7443243837327267e+00 3.3632169819278737e+01 2.2340146612754509e+01 0 1 0
39954 1 3 5.9999999999999998e-02 3.3763746340823602e+00 3.4651691530996509e+01 2.0444204133864012e+01 0 1 0
39026 1 6 -1.2000000000000000e-01 6.0066935129692824e+00 3.0512323728950900e+01 2.2454472377780800e+01 0 1 0
39029 1 3 5.9999999999999998e-02 5.9035652198445199e+00 3.1670246142424553e+01 2.2376900788524999e+01 0 1 0
39959 1 3 5.9999999999999998e-02 6.1308726618768592e+00 3.3412600004158598e+01 2.0865008438053476e+01 0 1 0
39028 1 3 5.9999999999999998e-02 6.2382266440454277e+00 3.0415316984827474e+01 2.3489526572851560e+01 0 1 0
39024 1 4 -6.8300000000000005e-01 6.9600493652734894e+00 3.0770607073523724e+01 2.0206097653640452e+01 0 1 0
39960 1 3 5.9999999999999998e-02 5.7468076891620221e+00 3.4642050578284397e+01 1.9713193903733458e+01 0 1 0
39020 1 2 2.0499999999999999e-01 7.1577601877218822e+00 3.0247572847209288e+01 2.1522900475746532e+01 0 1 0
39025 1 5 4.1799999999999998e-01 7.1157207801388918e+00 3.0187750014395746e+01 1.9472087196005877e+01 0 1 0
39967 1 3 5.9999999999999998e-02 7.2497707277876113e+00 3.4644115149179562e+01 2.2774718990973764e+01 0 1 0
39023 1 3 5.9999999999999998e-02 7.2521736643233936e+00 2.9158025256526599e+01 2.1491994238090953e+01 0 1 0
39962 1 4 -6.8300000000000005e-01 4.7175559899370745e+00 3.5147315706218791e+01 2.2863295188899787e+01 0 1 0
39968 1 3 5.9999999999999998e-02 8.0502555527339812e+00 3.5373213152489903e+01 2.0385831329265780e+01 0 1 0
42558 1 3 5.9999999999999998e-02 5.4243123987571007e-01 3.1532198833906463e+01 2.1846604112764716e+01 0 1 0
42573 1 4 -6.8300000000000005e-01 1.3963047816782788e+00 3.5704073664073576e+01 1.8630333878377630e+01 0 1 0
39958 1 2 2.0499999999999999e-01 5.5208327765577225e+00 3.5360552091011499e+01 2.1732962513573543e+01 0 1 0
39964 1 6 -1.2000000000000000e-01 6.9236125208523429e+00 3.5547483205238834e+01 2.2198921233535170e+01 0 1 0
39963 1 5 4.1799999999999998e-01 5.0114176044432712e+00 3.5797251105482871e+01 2.3475083041478971e+01 0 1 0
39965 1 2 2.0499999999999999e-01 7.9354876771910341e+00 3.6065998509802441e+01 2.1192047013176133e+01 0 1 0
41751 1 3 5.9999999999999998e-02 1.5554928462405554e+01 4.1364452153404393e+01 7.6176792123893478e+00 0 1 0
39978 1 6 -1.2000000000000000e-01 1.1821472811299184e+01 3.5918014534961998e+01 2.1566535057215571e+01 0 1 0
39971 1 6 -1.2000000000000000e-01 9.3863124973606578e+00 3.6001974338025839e+01 2.1769113937209731e+01 0 1 0
40494 1 4 -6.8300000000000005e-01 1.4993551063554667e+01 3.5307444612581669e+01 1.7615031475117675e+01 0 1 0
478 1 2 2.0499999999999999e-01 1.2129272840317039e+01 2.9520007015544792e+01 1.8189160409497887e+01 1 -1 0
39989 1 3 5.9999999999999998e-02 1.5708543330538197e+01 3.4508588381397423e+01 2.2376140766261294e+01 0 1 0
39004 1 5 4.1799999999999998e-01 8.9658211648051704e+00 3.4149623130098085e+01 1.8388238416482658e+01 0 1 0
39011 1 5 4.1799999999999998e-01 8.0043022502666847e+00 3.2216965663100559e+01 1.9701821565531354e+01 0 1 0
39009 1 3 5.9999999999999998e-02 9.7818106310156949e+00 3.1405852108740024e+01 1.8551649990276761e+01 0 1 0
39995 1 3 5.9999999999999998e-02 1.5669205099003921e+01 3.4231646966916273e+01 2.0019028141423959e+01 0 1 0
39005 1 6 -1.2000000000000000e-01 1.0919245925147791e+01 3.3245428893232365e+01 1.8563875643237587e+01 0 1 0
39022 1 3 5.9999999999999998e-02 8.2010768703351573e+00 3.2071172151012554e+01 2.1835585533861440e+01 0 1 0
39019 1 6 -1.2000000000000000e-01 8.3907841365294225e+00 3.1079109820375802e+01 2.1942859588379022e+01 0 1 0
39018 1 5 4.1799999999999998e-01 1.1077635879617695e+01 3.0438858982255788e+01 2.2649994172809475e+01 0 1 0
39021 1 3 5.9999999999999998e-02 8.5525909855543762e+00 3.0895140322326586e+01 2.3077518421526332e+01 0 1 0
40002 1 3 5.9999999999999998e-02 1.4147208277791913e+01 3.1966252950365028e+01 1.8641631254140908e+01 0 1 0
481 1 3 5.9999999999999998e-02 1.2179452952110735e+01 3.0467757283046577e+01 1.8733224715191962e+01 1 -1 0
39994 1 3 5.9999999999999998e-02 1.3974930315109651e+01 3.4137978418898484e+01 1.9869798464636130e+01 0 1 0
40001 1 3 5.9999999999999998e-02 1.4865344222264488e+01 3.0637891730264808e+01 1.9240059397785203e+01 0 1 0
39008 1 3 5.9999999999999998e-02 1.1176777199938615e+01 3.3895500950711359e+01 1.9436778883491044e+01 0 1 0
39010 1 4 -6.8300000000000005e-01 8.5789430356026326e+00 3.2886614493983032e+01 1.9401370164572640e+01 0 1 0
39006 1 2 2.0499999999999999e-01 9.9012643537575240e+00 3.2264226720953140e+01 1.9267718796485124e+01 0 1 0
39993 1 2 2.0499999999999999e-01 1.4893196747100115e+01 3.2308937743072264e+01 2.0576181926894851e+01 0 1 0
39999 1 6 -1.2000000000000000e-01 1.5053370663037141e+01 3.1705287343990694e+01 1.9152391323935575e+01 0 1 0
39998 1 5 4.1799999999999998e-01 1.3820735808536536e+01 3.0905699330107762e+01 2.1402391296271933e+01 0 1 0
39016 1 3 5.9999999999999998e-02 9.2179287826786211e+00 2.9925025264537119e+01 2.0537703341886811e+01 0 1 0
39014 1 3 5.9999999999999998e-02 1.1511074046871904e+01 3.1381842083931421e+01 2.0434366917618178e+01 0 1 0
39012 1 6 -1.2000000000000000e-01 1.0438524678472342e+01 3.1702610537117188e+01 2.0572220325237193e+01 0 1 0
39013 1 2 2.0499999999999999e-01 9.7066594457662383e+00 3.0608095722631536e+01 2.1224957461296938e+01 0 1 0
39015 1 3 5.9999999999999998e-02 1.0717833627807503e+01 3.2532384345291348e+01 2.1242183400494344e+01 0 1 0
39017 1 4 -6.8300000000000005e-01 1.0481592693581867e+01 2.9879905834271561e+01 2.2216633518455161e+01 0 1 0
39990 1 4 -6.8300000000000005e-01 1.3837939960625549e+01 3.4163214200953078e+01 2.2804525605509763e+01 0 1 0
39991 1 5 4.1799999999999998e-01 1.3659379784583850e+01 3.3252152123171200e+01 2.2624991262764681e+01 0 1 0
39992 1 6 -1.2000000000000000e-01 1.4769946499919055e+01 3.3852385741015375e+01 2.0477517561872190e+01 0 1 0
39986 1 2 2.0499999999999999e-01 1.4692286650721655e+01 3.4700468632317971e+01 2.1839817649649447e+01 0 1 0
39997 1 4 -6.8300000000000005e-01 1.3701565654313677e+01 3.1796877611438855e+01 2.1160163974800980e+01 0 1 0
39974 1 3 5.9999999999999998e-02 9.7020398572279216e+00 3.4930111699676843e+01 2.2060130727523461e+01 0 1 0
39981 1 3 5.9999999999999998e-02 1.1866722022414677e+01 3.4863520586653209e+01 2.1322762507007511e+01 0 1 0
40495 1 5 4.1799999999999998e-01 1.4493810114652712e+01 3.5534118935183223e+01 1.8380800790179897e+01 0 1 0
39975 1 3 5.9999999999999998e-02 1.0378167550222329e+01 3.5938649804100884e+01 1.9861473851849087e+01 0 1 0
39996 1 3 5.9999999999999998e-02 1.5770761037559899e+01 3.1996168200937337e+01 2.1187059574742861e+01 0 1 0
39985 1 6 -1.2000000000000000e-01 1.4355040568320115e+01 3.6173014615238444e+01 2.1745085867225523e+01 0 1 0
39980 1 3 5.9999999999999998e-02 1.1790357863100059e+01 3.6047748643762368e+01 2.2605904421822856e+01 0 1 0
39186 1 5 4.1799999999999998e-01 2.5112423961473301e-01 3.0723272182307472e+01 5.6448189446023740e+00 0 1 0
43735 1 4 -6.8300000000000005e-01 1.2923973778559976e+01 4.0414886669944991e+01 2.0478175514372708e+01 0 1 0
41068 1 4 -6.8300000000000005e-01 3.7599683850635124e+00 4.2677716256461046e+01 1.9509834519594641e+01 0 1 0
39988 1 3 5.9999999999999998e-02 1.4449390032163800e+01 3.6709056478628874e+01 2.2747619447099428e+01 0 1 0
41066 1 3 5.9999999999999998e-02 6.7960318103069079e+00 4.1803569990847386e+01 1.8499071372183263e+01 0 1 0
42574 1 5 4.1799999999999998e-01 1.7487756720568228e+00 3.6384782833722063e+01 1.8069771518885606e+01 0 1 0
43745 1 2 2.0499999999999999e-01 7.6997492231948241e+00 4.0703920161082998e+01 2.2414768022017459e+01 0 1 0
42586 1 3 5.9999999999999998e-02 6.0215735765141754e-01 4.1746774008177219e+01 1.9051924807381337e+01 0 1 0
42576 1 2 2.0499999999999999e-01 5.7362846391059097e-01 3.8767772769425413e+01 1.8706175501125870e+01 0 1 0
41058 1 3 5.9999999999999998e-02 7.0951006659920060e+00 3.9123044423266862e+01 1.8645839022277514e+01 0 1 0
41057 1 2 2.0499999999999999e-01 5.2345002690435969e+00 4.0291502474428142e+01 1.8361398093847505e+01 0 1 0
43757 1 5 4.1799999999999998e-01 4.6990082210378459e+00 4.2297553783212862e+01 2.3288574589371652e+01 0 1 0
42579 1 3 5.9999999999999998e-02 9.1886394722246223e-01 3.8998081478736395e+01 1.9666526504387171e+01 0 1 0
39966 1 3 5.9999999999999998e-02 6.9751269564834386e+00 3.6440644005434550e+01 2.2780648213377567e+01 0 1 0
39961 1 3 5.9999999999999998e-02 5.2150928777423724e+00 3.6320759422973978e+01 2.1268309454834409e+01 0 1 0
41054 1 4 -6.8300000000000005e-01 5.2726333492429998e+00 3.7174826719118037e+01 1.8672656777772623e+01 0 1 0
41055 1 5 4.1799999999999998e-01 4.3806553075053660e+00 3.7505877237643844e+01 1.8909739534747192e+01 0 1 0
41061 1 4 -6.8300000000000005e-01 4.2718030502294209e+00 3.9800225458823846e+01 1.9243419532932016e+01 0 1 0
43750 1 5 4.1799999999999998e-01 6.7332183927767755e+00 4.1871717196311167e+01 2.3526461929156117e+01 0 1 0
39970 1 5 4.1799999999999998e-01 6.8783846375665014e+00 3.7211212296694569e+01 2.0011353653077816e+01 0 1 0
43758 1 6 -1.2000000000000000e-01 3.7979388174542463e+00 3.9656029025743507e+01 2.2956415320771576e+01 0 1 0
41063 1 6 -1.2000000000000000e-01 5.8594116698239809e+00 4.1612749801746325e+01 1.9000542015327159e+01 0 1 0
43761 1 3 5.9999999999999998e-02 3.9089287123500731e+00 3.9287936253367064e+01 2.3945383779343661e+01 0 1 0
41065 1 3 5.9999999999999998e-02 6.1749489147277012e+00 4.1397210352454451e+01 2.0050306701822429e+01 0 1 0
43762 1 3 5.9999999999999998e-02 2.3053500887822738e+00 4.1089856668801758e+01 2.3459299758111282e+01 0 1 0
43764 1 5 4.1799999999999998e-01 1.3910641290902805e+00 4.0840349162271714e+01 2.1184766319830860e+01 0 1 0
43767 1 3 5.9999999999999998e-02 1.5647554008150895e+00 3.8426911234478602e+01 2.2177040862290323e+01 0 1 0
41062 1 5 4.1799999999999998e-01 3.8226101803215577e+00 4.0579001941814198e+01 1.9602256665246657e+01 0 1 0
43768 1 3 5.9999999999999998e-02 1.2779889837311125e+00 3.8786718518103584e+01 2.3841888762797762e+01 0 1 0
43755 1 3 5.9999999999999998e-02 4.9685049511568877e+00 4.1028271151238954e+01 2.1849006282715653e+01 0 1 0
43765 1 6 -1.2000000000000000e-01 1.2758426354601189e+00 3.9205986588239114e+01 2.2813332750174691e+01 0 1 0
43763 1 4 -6.8300000000000005e-01 2.3188368531896844e+00 4.0744701368586377e+01 2.1432949259045046e+01 0 1 0
43756 1 4 -6.8300000000000005e-01 4.9549570418213982e+00 4.1586964708805411e+01 2.3799552306759214e+01 0 1 0
43760 1 3 5.9999999999999998e-02 3.9381987947057304e+00 3.8842713906499405e+01 2.2212454347236555e+01 0 1 0
43753 1 3 5.9999999999999998e-02 6.4398867769889181e+00 3.9039807668735648e+01 2.2140939963335253e+01 0 1 0
43752 1 2 2.0499999999999999e-01 5.0573352084058829e+00 4.0563274470410335e+01 2.2820089331340586e+01 0 1 0
43759 1 2 2.0499999999999999e-01 2.3692189858021275e+00 4.0293683279174161e+01 2.2767737961926915e+01 0 1 0
43754 1 3 5.9999999999999998e-02 6.5329314028233192e+00 3.9439121073519942e+01 2.3835493744573785e+01 0 1 0
43751 1 6 -1.2000000000000000e-01 6.4318691030627582e+00 3.9924786485760208e+01 2.2866650053850648e+01 0 1 0
42572 1 3 5.9999999999999998e-02 9.6487655458267740e-01 3.6673937823288419e+01 2.0411242965044810e+01 0 1 0
42569 1 2 2.0499999999999999e-01 4.5565010596314215e-01 3.6282355034701247e+01 1.9528819324860038e+01 0 1 0
39969 1 4 -6.8300000000000005e-01 7.4981220974500493e+00 3.7315080801903171e+01 2.0679573849307062e+01 0 1 0
43749 1 4 -6.8300000000000005e-01 7.6399028746135862e+00 4.1862814054906742e+01 2.3208517510223427e+01 0 1 0
43748 1 3 5.9999999999999998e-02 7.6788109963851978e+00 4.1007599989648817e+01 2.1411774223203736e+01 0 1 0
43742 1 4 -6.8300000000000005e-01 1.0277422666810951e+01 4.0597466339906568e+01 2.0685504063189263e+01 0 1 0
40506 1 3 5.9999999999999998e-02 1.4806553518166647e+01 4.0042520649289422e+01 1.8508619449589759e+01 0 1 0
43740 1 3 5.9999999999999998e-02 1.1660412232667488e+01 4.0304678340673284e+01 2.3589886251977539e+01 0 1 0
41096 1 4 -6.8300000000000005e-01 9.2128436765065622e+00 4.2658698875297112e+01 1.9302400092292942e+01 0 1 0
43741 1 3 5.9999999999999998e-02 1.0156573232970333e+01 4.1707293158432684e+01 2.2460844120250695e+01 0 1 0
43736 1 5 4.1799999999999998e-01 1.3813613872008386e+01 4.0116128488586916e+01 2.0412017365696599e+01 0 1 0
39987 1 3 5.9999999999999998e-02 1.5041801529129120e+01 3.6618532136185756e+01 2.1129662877493903e+01 0 1 0
43734 1 3 5.9999999999999998e-02 1.2459832184400327e+01 4.1803956932893882e+01 2.1893585681706103e+01 0 1 0
41098 1 6 -1.2000000000000000e-01 1.1150859066470661e+01 4.2925640378150433e+01 1.7909194117550264e+01 0 1 0
41067 1 3 5.9999999999999998e-02 5.0318627572642143e+00 4.2969100349723973e+01 1.7848498751675269e+01 0 1 0
41263 1 3 5.9999999999999998e-02 1.2105237840693050e+01 4.2985352518757750e+01 6.4252642134968099e+00 0 1 0
26809 1 4 -6.8300000000000005e-01 1.6146835076450223e+01 4.1101317735822128e+01 4.4475042185559523e+00 0 1 0
1042 1 4 -6.8300000000000005e-01 1.6148011251585224e+01 2.5457864117160184e+01 1.1238834665953217e+01 1 -1 0
44118 1 3 5.9999999999999998e-02 1.6124277938681807e+01 3.1737942837138863e+01 7.8366294598753301e+00 0 1 0
41069 1 5 4.1799999999999998e-01 3.0922265947470899e+00 4.3011844101188736e+01 1.8897602708207870e+01 0 1 0
41102 1 3 5.9999999999999998e-02 9.4446448474741516e+00 4.3153349998517172e+01 1.6845808158775917e+01 0 1 0
41753 1 3 5.9999999999999998e-02 1.6072315222033872e+01 4.3075641428430970e+01 8.9946316998454048e+00 0 1 0
39176 1 3 5.9999999999999998e-02 6.4515369652696108e-02 2.8413893719738379e+01 9.4834588103564421e+00 0 1 0
38969 1 5 4.1799999999999998e-01 1.3628404355746836e+01 4.3050166188500747e+01 1.1350060455327741e+01 0 1 0
41074 1 3 5.9999999999999998e-02 6.6161074960447737e+00 4.3164712416651113e+01 2.1240796981888153e+01 0 1 0
41261 1 3 5.9999999999999998e-02 1.3892840146798381e+01 4.3073417770286241e+01 4.6612874773313955e+00 0 1 0
1026 1 3 5.9999999999999998e-02 1.0444552569475198e+01 2.1601992393431722e+01 1.1097217984452344e+01 1 -1 0
41372 1 2 2.0499999999999999e-01 3.5119123901886007e+00 4.8488002309251115e+01 3.1176428601350543e+00 0 1 0
41379 1 2 2.0499999999999999e-01 5.9688020044044690e+00 4.7854640083063039e+01 3.5462818833783754e+00 0 1 0
41378 1 6 -1.2000000000000000e-01 4.5463556393247426e+00 4.7402385517506971e+01 3.4554853115077062e+00 0 1 0
41380 1 3 5.9999999999999998e-02 4.1433340018049769e+00 4.6899624278739068e+01 4.3421431588796686e+00 0 1 0
41383 1 4 -6.8300000000000005e-01 6.4679127046391249e+00 4.6648215220820866e+01 4.2014054167280550e+00 0 1 0
41381 1 3 5.9999999999999998e-02 4.4982290139596053e+00 4.6673312908281680e+01 2.6456391421487395e+00 0 1 0
41371 1 6 -1.2000000000000000e-01 2.2321436294474695e+00 4.7811295185956588e+01 2.6773073254405086e+00 0 1 0
41705 1 4 -6.8300000000000005e-01 1.4595968059744600e+00 4.4805098148916692e+01 4.4148977910800760e+00 0 1 0
41374 1 3 5.9999999999999998e-02 2.3969467197233278e+00 4.7002338767118040e+01 1.9585704952280751e+00 0 1 0
41373 1 3 5.9999999999999998e-02 1.8601131059235922e+00 4.7253277037738712e+01 3.5156169359354013e+00 0 1 0
41382 1 3 5.9999999999999998e-02 6.4107656386378773e+00 4.7877706250532981e+01 2.5635627098401410e+00 0 1 0
41388 1 3 5.9999999999999998e-02 6.0285508405686477e+00 4.8866622663828032e+01 5.4271139545752476e+00 0 1 0
41385 1 6 -1.2000000000000000e-01 6.3531490593729210e+00 4.9042307982694027e+01 4.3905728508041175e+00 0 1 0
41375 1 3 5.9999999999999998e-02 3.3657380670122619e+00 4.8983912087103242e+01 4.0669622590863090e+00 0 1 0
41376 1 4 -6.8300000000000005e-01 3.9377917622459337e+00 4.9343320728920126e+01 2.0940145554330765e+00 0 1 0
41365 1 2 2.0499999999999999e-01 1.0693138647887499e+00 4.8767283376429695e+01 2.0975036254151629e+00 0 1 0
41496 1 5 4.1799999999999998e-01 6.8066476976499342e+00 4.4914655250604980e+01 3.1865441842774289e+00 0 1 0
41706 1 5 4.1799999999999998e-01 2.3528052563355315e+00 4.5112293787957377e+01 4.4507389026889372e+00 0 1 0
41495 1 4 -6.8300000000000005e-01 7.0845054869668926e+00 4.4352307880720488e+01 2.4924914874384498e+00 0 1 0
41368 1 3 5.9999999999999998e-02 1.5145267245078802e+00 4.9280850165973661e+01 1.1982720801641735e+00 0 1 0
41712 1 4 -6.8300000000000005e-01 4.2005961882671139e+00 4.4404676861390179e+01 4.4421025775114549e+00 0 1 0
41713 1 5 4.1799999999999998e-01 5.1972133610748905e+00 4.4564820289678543e+01 4.5506424388194358e+00 0 1 0
41384 1 5 4.1799999999999998e-01 7.0186146485993737e+00 4.7014811821620285e+01 4.8636656820902386e+00 0 1 0
41387 1 3 5.9999999999999998e-02 5.6706608441229642e+00 4.9861790922315819e+01 4.0839177346562625e+00 0 1 0
41701 1 2 2.0499999999999999e-01 1.4913446407760660e+00 4.3690613784644540e+01 3.5939893778401131e+00 0 1 0
41366 1 3 5.9999999999999998e-02 1.1996419896416803e+00 4.9768830521280663e+01 3.9776805923523977e+00 0 1 0
41364 1 6 -1.2000000000000000e-01 5.7390550661113127e-01 4.9885211083062096e+01 3.0725312463096688e+00 0 1 0
41704 1 3 5.9999999999999998e-02 2.0568142710789585e+00 4.3982133507189651e+01 2.6801676233757830e+00 0 1 0
41377 1 5 4.1799999999999998e-01 4.5430606470822656e+00 4.9965849264653833e+01 2.5237695060609608e+00 0 1 0
41720 1 5 4.1799999999999998e-01 6.9354752599135123e+00 4.3988375100079651e+01 5.9283920396226168e+00 0 1 0
39724 1 4 -6.8300000000000005e-01 2.0832678437978364e-01 4.6034465941532723e+01 1.4294600078841068e+01 0 1 0
41347 1 3 5.9999999999999998e-02 3.7065290433798359e-01 5.6689387709298856e+01 2.8542658637181426e+00 0 1 0
41845 1 4 -6.8300000000000005e-01 1.8286337999012898e+00 4.7938003257603690e+01 6.0386805509581194e+00 0 1 0
36741 1 3 5.9999999999999998e-02 1.3288336553881260e+01 6.4194033036570715e+01 2.3496410738811697e+01 0 1 0
41386 1 2 2.0499999999999999e-01 7.8419597571983060e+00 4.9458845715808714e+01 4.3917363722148570e+00 0 1 0
41389 1 3 5.9999999999999998e-02 8.2064764871914289e+00 4.9399789520156432e+01 3.3133555410385975e+00 0 1 0
41390 1 4 -6.8300000000000005e-01 8.5303154172598408e+00 4.8552375844904255e+01 5.1177464793442571e+00 0 1 0
41391 1 5 4.1799999999999998e-01 9.1237758930459432e+00 4.8101737604948930e+01 4.5844716978726936e+00 0 1 0
41492 1 3 5.9999999999999998e-02 8.3908578516034193e+00 4.6257278656761706e+01 2.1904847319168659e+00 0 1 0
41494 1 3 5.9999999999999998e-02 8.6168706091188128e+00 4.4027200490609225e+01 3.6869659765604519e+00 0 1 0
41491 1 2 2.0499999999999999e-01 8.5013802131386544e+00 4.4117757201840568e+01 2.6423177388040897e+00 0 1 0
41489 1 5 4.1799999999999998e-01 9.8623067208821844e+00 4.5440203898922370e+01 4.4272347664035374e+00 0 1 0
41490 1 6 -1.2000000000000000e-01 9.1505415014827509e+00 4.5406612944216285e+01 2.0675488517787985e+00 0 1 0
41493 1 3 5.9999999999999998e-02 9.2077338822477355e+00 4.5238154206351332e+01 1.0790261598717625e+00 0 1 0
41488 1 4 -6.8300000000000005e-01 1.0106736661529853e+01 4.6230014183857129e+01 3.9898130771871463e+00 0 1 0
41487 1 3 5.9999999999999998e-02 1.1239574330374159e+01 4.5101294010410797e+01 2.8504609009872133e+00 0 1 0
41485 1 3 5.9999999999999998e-02 1.0623997410159260e+01 4.8072102740344057e+01 2.2818433995221272e+00 0 1 0
41484 1 2 2.0499999999999999e-01 1.0516696205028849e+01 4.5867255183342678e+01 2.6856333846176530e+00 0 1 0
41479 1 3 5.9999999999999998e-02 1.3887842521159286e+01 4.8013578106916697e+01 1.0367856732822378e+00 0 1 0
41476 1 6 -1.2000000000000000e-01 1.3407291662859397e+01 4.8442514113591123e+01 1.9159044900521069e+00 0 1 0
41480 1 3 5.9999999999999998e-02 1.2302156394908003e+01 4.7827129318136656e+01 3.6886081735337033e+00 0 1 0
41477 1 2 2.0499999999999999e-01 1.2578907904616498e+01 4.7406098262913581e+01 2.7034045747885234e+00 0 1 0
41481 1 4 -6.8300000000000005e-01 1.3428248725942355e+01 4.6296205064526980e+01 2.9344070170057717e+00 0 1 0
41482 1 5 4.1799999999999998e-01 1.4244933823424796e+01 4.6650305202393334e+01 3.2280512418310541e+00 0 1 0
41483 1 6 -1.2000000000000000e-01 1.1195934795481797e+01 4.7129147429673246e+01 2.1293254351833122e+00 0 1 0
41478 1 3 5.9999999999999998e-02 1.2720175583584723e+01 4.9202161486372965e+01 1.5277356820640431e+00 0 1 0
41486 1 3 5.9999999999999998e-02 1.1246117011151226e+01 4.7026493183011297e+01 1.0534202850089074e+00 0 1 0
41269 1 3 5.9999999999999998e-02 1.2287027486399804e+01 4.5649463351097616e+01 5.2450692550261104e+00 0 1 0
41470 1 2 2.0499999999999999e-01 1.4468926518112260e+01 4.9127619335145994e+01 2.8312183332764742e+00 0 1 0
41473 1 3 5.9999999999999998e-02 1.3857757302795516e+01 4.9762972450807887e+01 3.4968722278546664e+00 0 1 0
41474 1 4 -6.8300000000000005e-01 1.5092912329698324e+01 4.8208551784519095e+01 3.6178426716218026e+00 0 1 0
41260 1 2 2.0499999999999999e-01 1.1959011773486981e+01 4.3621530042031544e+01 5.5510365973481255e+00 0 1 0
41262 1 3 5.9999999999999998e-02 1.2700125431900211e+01 4.3683548031193958e+01 3.5392842492870118e+00 0 1 0
41272 1 5 4.1799999999999998e-01 1.0188091240449342e+01 4.6397975719469208e+01 6.2181771023007020e+00 0 1 0
41469 1 6 -1.2000000000000000e-01 1.5527579073575687e+01 4.9907371134492514e+01 2.0021819150575029e+00 0 1 0
41264 1 4 -6.8300000000000005e-01 1.0612003694387708e+01 4.3577937998734775e+01 5.3060446907508618e+00 0 1 0
41471 1 3 5.9999999999999998e-02 1.4942091138210662e+01 5.0706103134652260e+01 1.4380905758976001e+00 0 1 0
41765 1 3 5.9999999999999998e-02 1.5821976185323592e+01 4.6422776124842578e+01 6.1479463509335819e+00 0 1 0
36745 1 2 2.0499999999999999e-01 1.6131834430840748e+01 6.3514073529517624e+01 2.2675455476199915e+01 0 1 0
41359 1 3 5.9999999999999998e-02 4.7978869975922223e-01 5.2176422002282756e+01 4.3259648526053063e+00 0 1 0
41363 1 5 4.1799999999999998e-01 2.4985988894815976e+00 5.0895532434241261e+01 1.6877235513225302e+00 0 1 0
41354 1 3 5.9999999999999998e-02 1.4819060208266959e+00 5.4258468036717993e+01 2.9391929037816711e+00 0 1 0
41358 1 2 2.0499999999999999e-01 7.9157995160800920e-01 5.1278778023957081e+01 2.4502939632715490e+00 0 1 0
41824 1 4 -6.8300000000000005e-01 4.5375547468471993e+00 5.1982551873165235e+01 3.4651738485656578e+00 0 1 0
41820 1 2 2.0499999999999999e-01 4.5607064416210239e+00 5.3072219022411133e+01 4.3628575065088198e+00 0 1 0
41816 1 3 5.9999999999999998e-02 5.7890197565313750e+00 5.4045367950255908e+01 1.8546130785103252e+00 0 1 0
41819 1 6 -1.2000000000000000e-01 4.4303126351545012e+00 5.4369748435357643e+01 3.5301531643519479e+00 0 1 0
41813 1 2 2.0499999999999999e-01 5.5475786628751882e+00 5.4831768965328983e+01 2.5479059819582419e+00 0 1 0
41823 1 3 5.9999999999999998e-02 5.4516315216238080e+00 5.3061357823486610e+01 4.9236783709022447e+00 0 1 0
41362 1 4 -6.8300000000000005e-01 2.1690196656504677e+00 5.1597011168040765e+01 2.2264474320837970e+00 0 1 0
41821 1 3 5.9999999999999998e-02 4.2983711341639692e+00 5.5062043286797412e+01 4.3590425760855025e+00 0 1 0
41825 1 5 4.1799999999999998e-01 3.6201503611071768e+00 5.1844677012657698e+01 3.1253335727205500e+00 0 1 0
41822 1 3 5.9999999999999998e-02 3.4098534608819695e+00 5.4377829180937596e+01 3.1364642039485573e+00 0 1 0
41817 1 4 -6.8300000000000005e-01 5.2249256548466034e+00 5.6055595356604506e+01 1.9065390306942218e+00 0 1 0
41818 1 5 4.1799999999999998e-01 4.3174022442722952e+00 5.5977535294517430e+01 1.5797982505597230e+00 0 1 0
41815 1 3 5.9999999999999998e-02 6.7980842995724293e+00 5.6156525626559485e+01 3.6523292934847782e+00 0 1 0
41812 1 6 -1.2000000000000000e-01 6.8562177847953194e+00 5.5193929093257523e+01 3.1722543471769571e+00 0 1 0
41829 1 3 5.9999999999999998e-02 2.4544252714932928e+00 5.3268244483631918e+01 4.8220436411719625e+00 0 1 0
41830 1 3 5.9999999999999998e-02 2.9078238452876684e+00 5.0908296601706894e+01 5.4163254674218040e+00 0 1 0
41348 1 4 -6.8300000000000005e-01 1.1781481989651221e+00 5.6265818672961082e+01 4.6620045403236734e+00 0 1 0
41826 1 6 -1.2000000000000000e-01 3.3590123318022926e+00 5.2989212230392795e+01 5.3951795905960456e+00 0 1 0
41349 1 5 4.1799999999999998e-01 9.7971222016712955e-01 5.6163489589727199e+01 5.5856534416605337e+00 0 1 0
41394 1 3 5.9999999999999998e-02 7.6665304409295327e+00 5.1560536078554122e+01 4.1674800058642116e+00 0 1 0
41814 1 3 5.9999999999999998e-02 7.0490826192309424e+00 5.4535241016251618e+01 4.0786023354183403e+00 0 1 0
41351 1 2 2.0499999999999999e-01 4.8696040185651729e-01 5.3838586086122369e+01 2.8419180418982983e+00 0 1 0
41395 1 3 5.9999999999999998e-02 7.6516197258717122e+00 5.0997205510776361e+01 5.7914067830761518e+00 0 1 0
41750 1 2 2.0499999999999999e-01 1.5402102784090363e+01 4.3297730517576667e+01 8.1795230731284612e+00 0 1 0
41265 1 5 4.1799999999999998e-01 1.0155563825773775e+01 4.3924774457410116e+01 6.0828153971651124e+00 0 1 0
41811 1 5 4.1799999999999998e-01 7.4820636138484939e+00 5.3259463366041238e+01 1.8477077920022891e+00 0 1 0
41307 1 5 4.1799999999999998e-01 6.9912531045546320e+00 5.5309068243258281e+01 5.8860219128274309e+00 0 1 0
41827 1 2 2.0499999999999999e-01 3.1577754345988924e+00 5.1599936466319441e+01 6.1691217022182352e+00 0 1 0
41313 1 4 -6.8300000000000005e-01 6.0029974870308047e+00 5.7282589651975520e+01 5.6134866275737849e+00 0 1 0
43726 1 3 5.9999999999999998e-02 1.5545972845906139e+01 4.3188371368858313e+01 2.3221209111034590e+01 0 1 0
41357 1 6 -1.2000000000000000e-01 2.3933841199894643e-01 5.2381612376267491e+01 3.3109619879554777e+00 0 1 0
41355 1 4 -6.8300000000000005e-01 1.0722856592083055e-01 5.3935151206354433e+01 1.5175914039461731e+00 0 1 0
41392 1 6 -1.2000000000000000e-01 8.1732469397057947e+00 5.0871538874645346e+01 4.8720602399172392e+00 0 1 0
41809 1 3 5.9999999999999998e-02 7.8899665020962946e+00 5.5281215966523028e+01 1.2809632496657632e+00 0 1 0
41806 1 2 2.0499999999999999e-01 8.0954874052850698e+00 5.4934477355847243e+01 2.3211145010337062e+00 0 1 0
41398 1 5 4.1799999999999998e-01 9.6459485262599447e+00 5.1958253499667990e+01 3.1799691114604522e+00 0 1 0
41810 1 4 -6.8300000000000005e-01 8.2634227464824779e+00 5.3521876754354935e+01 2.2292577693519005e+00 0 1 0
41786 1 3 5.9999999999999998e-02 1.4662285019857762e+01 5.1104191022345695e+01 5.1448126447762075e+00 0 1 0
41393 1 2 2.0499999999999999e-01 9.6558482554571334e+00 5.1348493969895515e+01 5.0133182602671393e+00 0 1 0
41397 1 4 -6.8300000000000005e-01 1.0218003005195401e+01 5.1406591781038969e+01 3.7110810949307558e+00 0 1 0
41802 1 3 5.9999999999999998e-02 1.0581620305065375e+01 5.5056407197355533e+01 1.3929589544355647e+00 0 1 0
41799 1 2 2.0499999999999999e-01 1.0682803299107286e+01 5.5481190790576342e+01 2.3509024973601425e+00 0 1 0
41794 1 3 5.9999999999999998e-02 1.2868652873938570e+01 5.2111603473020658e+01 3.2589164514625586e+00 0 1 0
41793 1 3 5.9999999999999998e-02 1.4368435222921313e+01 5.2528573852661651e+01 2.6931270477483245e+00 0 1 0
41785 1 2 2.0499999999999999e-01 1.4010889468743997e+01 5.3050406132887339e+01 4.8654109742058926e+00 0 1 0
41791 1 6 -1.2000000000000000e-01 1.3543689500458362e+01 5.2915824375867956e+01 3.3444695158150348e+00 0 1 0
41801 1 3 5.9999999999999998e-02 1.1498345462480287e+01 5.4888388570356426e+01 4.2105080069144494e+00 0 1 0
41800 1 3 5.9999999999999998e-02 1.0881647506049781e+01 5.3539854720883135e+01 3.1674213705683845e+00 0 1 0
41798 1 6 -1.2000000000000000e-01 1.1504666530758996e+01 5.4516661724216313e+01 3.1668959202992752e+00 0 1 0
41795 1 3 5.9999999999999998e-02 1.2812628387809825e+01 5.3899576535657133e+01 1.6077553185004587e+00 0 1 0
41792 1 2 2.0499999999999999e-01 1.2911230748526540e+01 5.4113639131198873e+01 2.6469857647885582e+00 0 1 0
41796 1 4 -6.8300000000000005e-01 1.3662139836515140e+01 5.5245536912856970e+01 2.6115539424145080e+00 0 1 0
41788 1 3 5.9999999999999998e-02 1.3408676380317187e+01 5.3893837362402500e+01 5.2971817107743400e+00 0 1 0
41805 1 6 -1.2000000000000000e-01 9.2632288169409165e+00 5.5795175769300307e+01 2.9001673973388513e+00 0 1 0
41797 1 5 4.1799999999999998e-01 1.3000087741110139e+01 5.5916198084531672e+01 2.2509388728990909e+00 0 1 0
41807 1 3 5.9999999999999998e-02 9.3518604709418121e+00 5.5749683417039186e+01 3.9652109509319060e+00 0 1 0
41784 1 6 -1.2000000000000000e-01 1.4019490625299156e+01 5.1728809942791784e+01 5.6507406762778762e+00 0 1 0
41401 1 3 5.9999999999999998e-02 9.2883442984181102e+00 5.3366397816911771e+01 5.1011339816722279e+00 0 1 0
41803 1 4 -6.8300000000000005e-01 1.1273702594725620e+01 5.6703365316930203e+01 2.1161830929881913e+00 0 1 0
41808 1 3 5.9999999999999998e-02 8.9737283662256520e+00 5.6767988360892652e+01 2.6656405893354478e+00 0 1 0
41789 1 4 -6.8300000000000005e-01 1.5395618859133393e+01 5.3472343484285503e+01 4.8978082436487167e+00 0 1 0
41787 1 3 5.9999999999999998e-02 1.2963737844929112e+01 5.1343267702685445e+01 5.6013434528689467e+00 0 1 0
41447 1 5 4.1799999999999998e-01 1.5183761337081942e+01 5.5664942342839666e+01 3.2474544219907195e+00 0 1 0
41403 1 3 5.9999999999999998e-02 1.1642648294845801e+01 5.3160024256710926e+01 5.8950652887081665e+00 0 1 0
41408 1 3 5.9999999999999998e-02 1.0511673490155685e+01 5.5273375823749092e+01 6.0811894361045633e+00 0 1 0
41396 1 3 5.9999999999999998e-02 1.0123270620725561e+01 5.0563630899274827e+01 5.5830579188277776e+00 0 1 0
41790 1 5 4.1799999999999998e-01 1.5542636188951018e+01 5.4329149665348233e+01 4.4078554470612366e+00 0 1 0
41804 1 5 4.1799999999999998e-01 1.0685527168933509e+01 5.7278731150364813e+01 1.5798172767320009e+00 0 1 0
41399 1 6 -1.2000000000000000e-01 9.5634495169259033e+00 5.2628095425783535e+01 5.8685388492494805e+00 0 1 0
41426 1 5 4.1799999999999998e-01 1.3699380380100154e+01 5.7104176997366622e+01 6.2309311541535086e+00 0 1 0
39725 1 5 4.1799999999999998e-01 2.6162559036073052e-01 4.6383981413730723e+01 1.5179614603547105e+01 0 1 0
41340 1 3 5.9999999999999998e-02 3.4506257035335319e-01 5.8878357278137408e+01 3.6605716501937011e+00 0 1 0
41314 1 5 4.1799999999999998e-01 5.2158124561094850e+00 5.7770127278486328e+01 5.3165259172866470e+00 0 1 0
37730 1 5 4.1799999999999998e-01 5.7871521190454400e+00 5.8073473503128447e+01 1.3827536155991182e+00 0 1 0
37729 1 4 -6.8300000000000005e-01 5.9622030339738776e+00 5.8967559303310459e+01 1.1557524343194618e+00 0 1 0
37738 1 6 -1.2000000000000000e-01 4.2862563676658354e+00 6.3299602201651595e+01 2.2571859086076871e+00 0 1 0
37728 1 3 5.9999999999999998e-02 5.0865448972716178e+00 5.9336774666527212e+01 2.9846113851723493e+00 0 1 0
37725 1 2 2.0499999999999999e-01 5.8833424637271152e+00 5.9725289869996161e+01 2.3601561182821684e+00 0 1 0
37731 1 6 -1.2000000000000000e-01 5.7136674417461544e+00 6.1277749644370402e+01 2.2311887717144021e+00 0 1 0
37733 1 3 5.9999999999999998e-02 6.1137671913399458e+00 6.1818390370916219e+01 3.0013277743290661e+00 0 1 0
37732 1 2 2.0499999999999999e-01 4.2238657810260989e+00 6.1768411328629881e+01 2.4628155497940849e+00 0 1 0
37734 1 3 5.9999999999999998e-02 6.0719869317368840e+00 6.1688635755615223e+01 1.3524661484253375e+00 0 1 0
37735 1 3 5.9999999999999998e-02 3.7681161102578713e+00 6.1590446782839742e+01 3.4746793529648619e+00 0 1 0
37736 1 4 -6.8300000000000005e-01 3.4026315074492399e+00 6.1219127209974495e+01 1.4837936711852107e+00 0 1 0
37737 1 5 4.1799999999999998e-01 3.7157650993723768e+00 6.0325743644668655e+01 1.4138782054117836e+00 0 1 0
37741 1 3 5.9999999999999998e-02 4.2825792836598016e+00 6.3522849742783180e+01 1.1651859134613614e+00 0 1 0
41332 1 3 5.9999999999999998e-02 1.9024459398084839e+00 6.0190005772992670e+01 4.5805698357276139e+00 0 1 0
37742 1 3 5.9999999999999998e-02 2.1289895423763432e+00 6.3484107148699835e+01 2.4465932919419719e+00 0 1 0
37724 1 6 -1.2000000000000000e-01 7.0983994408586266e+00 5.9411565895263237e+01 3.1697329040311772e+00 0 1 0
37740 1 3 5.9999999999999998e-02 5.1943028173711179e+00 6.3774435849605474e+01 2.6170655906574529e+00 0 1 0
41325 1 3 5.9999999999999998e-02 4.7636313749482664e+00 6.0436956590343932e+01 5.2292345753684550e+00 0 1 0
37727 1 3 5.9999999999999998e-02 6.9829440509699179e+00 5.9900468426491891e+01 4.1325545786842284e+00 0 1 0
37708 1 4 -6.8300000000000005e-01 6.6934116318343655e+00 6.2829650421805454e+01 5.4006127287909136e+00 0 1 0
37726 1 3 5.9999999999999998e-02 7.1669665372839857e+00 5.8336263206612387e+01 3.4708560165389950e+00 0 1 0
37723 1 5 4.1799999999999998e-01 8.1201493392050530e+00 5.8640043374558878e+01 1.0354728057749003e+00 0 1 0
37739 1 2 2.0499999999999999e-01 3.0304367888074735e+00 6.3907485881043534e+01 2.8421608774643436e+00 0 1 0
41329 1 6 -1.2000000000000000e-01 1.9102173685297528e+00 6.0110510797853678e+01 5.6989552960428682e+00 0 1 0
37709 1 5 4.1799999999999998e-01 6.5701931536843734e+00 6.2263304227040315e+01 6.1690933501014911e+00 0 1 0
37743 1 4 -6.8300000000000005e-01 3.0843432671454769e+00 6.3737425572246821e+01 4.2546426598323190e+00 0 1 0
37721 1 3 5.9999999999999998e-02 8.3095253687378072e+00 6.0730233889780216e+01 1.8287988598344629e+00 0 1 0
37712 1 3 5.9999999999999998e-02 8.5750314990220797e+00 6.2657408606471868e+01 3.2336228105634115e+00 0 1 0
37704 1 2 2.0499999999999999e-01 7.9968931089527606e+00 6.3364343271849087e+01 5.3187266346107975e+00 0 1 0
37718 1 2 2.0499999999999999e-01 8.4324570567700938e+00 5.9824330463446259e+01 2.4302654829031991e+00 0 1 0
41331 1 3 5.9999999999999998e-02 1.8637351711197305e+00 6.1097051266977864e+01 6.1071233219684444e+00 0 1 0
37744 1 5 4.1799999999999998e-01 3.9887530283080630e+00 6.4022472511364001e+01 4.5494636576610405e+00 0 1 0
41440 1 5 4.1799999999999998e-01 1.3304844785420363e+01 5.7995840038171309e+01 1.6542280715686333e+00 0 1 0
41438 1 3 5.9999999999999998e-02 1.4357119488891671e+01 5.7842202765702147e+01 3.4492601881305709e+00 0 1 0
41439 1 4 -6.8300000000000005e-01 1.4245339986679427e+01 5.8018140734773915e+01 1.5382461936391385e+00 0 1 0
37722 1 4 -6.8300000000000005e-01 8.9319292753948822e+00 5.8873578404621547e+01 1.4794257785407963e+00 0 1 0
37714 1 3 5.9999999999999998e-02 8.4362653703055841e+00 6.0714277490747584e+01 5.3738008084975872e+00 0 1 0
37710 1 6 -1.2000000000000000e-01 8.8940917344018562e+00 6.2607817676067995e+01 4.3071153440512706e+00 0 1 0
41435 1 2 2.0499999999999999e-01 1.4942233189610379e+01 5.8402371016767781e+01 2.6873196088112663e+00 0 1 0
37717 1 6 -1.2000000000000000e-01 9.5049861105068629e+00 6.0134161211253605e+01 3.4870031252600571e+00 0 1 0
37711 1 2 2.0499999999999999e-01 9.2592949819517774e+00 6.1103511378248044e+01 4.6805934482577340e+00 0 1 0
37720 1 3 5.9999999999999998e-02 9.8948585679117667e+00 5.9211265533969261e+01 3.8131127971799939e+00 0 1 0
37719 1 3 5.9999999999999998e-02 1.0360143422663292e+01 6.0590931282678604e+01 2.9539767110948869e+00 0 1 0
41424 1 3 5.9999999999999998e-02 1.2181700361298677e+01 5.8283405806795791e+01 5.4865172586237669e+00 0 1 0
41433 1 5 4.1799999999999998e-01 1.3077822498375680e+01 6.1686287082348294e+01 2.4116828971181627e+00 0 1 0
41432 1 4 -6.8300000000000005e-01 1.3061179891825732e+01 6.1599330092150005e+01 3.3557597795889698e+00 0 1 0
41431 1 3 5.9999999999999998e-02 1.2581703081233385e+01 5.9505147318155743e+01 3.4031866856681479e+00 0 1 0
41428 1 2 2.0499999999999999e-01 1.3375329146861960e+01 6.0270708489984443e+01 3.7356251855818834e+00 0 1 0
41427 1 6 -1.2000000000000000e-01 1.3455322015025935e+01 6.0175278971734954e+01 5.2568088238930217e+00 0 1 0
41429 1 3 5.9999999999999998e-02 1.2883099070491335e+01 6.1014510145706780e+01 5.6246587042343039e+00 0 1 0
37715 1 4 -6.8300000000000005e-01 1.0481702040091379e+01 6.1160027466210700e+01 5.4132436702887645e+00 0 1 0
41430 1 3 5.9999999999999998e-02 1.4451602131044694e+01 6.0288501825209849e+01 5.6426234642679711e+00 0 1 0
41434 1 6 -1.2000000000000000e-01 1.4681076065523900e+01 5.9974153540808551e+01 2.8922142126220574e+00 0 1 0
37716 1 5 4.1799999999999998e-01 1.1215074607022670e+01 6.1294641331875596e+01 4.7659025238982649e+00 0 1 0
35381 1 3 5.9999999999999998e-02 1.4461889659002326e+01 6.3103524251083627e+01 4.4594494745419375e+00 0 1 0
37713 1 3 5.9999999999999998e-02 9.8741261312617024e+00 6.3132935990124828e+01 4.1172938605066642e+00 0 1 0
35382 1 3 5.9999999999999998e-02 1.3777818708551075e+01 6.4035370973468190e+01 5.9586658799831742e+00 0 1 0
41421 1 2 2.0499999999999999e-01 1.2996364452518716e+01 5.8848535876513147e+01 5.9797429187867763e+00 0 1 0
35379 1 6 -1.2000000000000000e-01 1.4503573465095814e+01 6.3982722809899997e+01 5.0821237565672925e+00 0 1 0
41425 1 4 -6.8300000000000005e-01 1.4088422029083288e+01 5.7966532988033912e+01 6.0217642146143993e+00 0 1 0
41437 1 3 5.9999999999999998e-02 1.5482657680633707e+01 6.0466288142932562e+01 3.3951350406778875e+00 0 1 0
41436 1 3 5.9999999999999998e-02 1.4755961442347040e+01 6.0509610018908617e+01 1.9225587929519019e+00 0 1 0
37707 1 3 5.9999999999999998e-02 8.5051348364188382e+00 6.3336784069859007e+01 6.2868847824156306e+00 0 1 0
35373 1 2 2.0499999999999999e-01 1.5943213470903212e+01 6.4085511809995367e+01 5.6906024380680016e+00 0 1 0
42866 1 3 5.9999999999999998e-02 1.5978475917778699e+01 6.2273165971272576e+01 1.8673279998535254e+01 0 1 0
41844 1 3 5.9999999999999998e-02 3.6402177957630313e+00 4.8787346564163741e+01 6.3157918015167311e+00 0 1 0
38796 1 2 2.0499999999999999e-01 5.7399554543985890e-02 4.4553277228517970e+01 7.9885278176730994e+00 0 1 0
41356 1 5 4.1799999999999998e-01 8.2790144900301466e-01 5.3417790986567667e+01 1.0807254061130425e+00 0 1 0
36738 1 2 2.0499999999999999e-01 1.3570953539033882e+01 6.4305588897810168e+01 2.2469014559642925e+01 0 1 0
42876 1 6 -1.2000000000000000e-01 1.3226495144859140e+01 6.0024920144244589e+01 2.0455673815031819e+01 0 1 0
43988 1 5 4.1799999999999998e-01 1.6093525214995246e+01 5.7387233025128211e+01 1.7651689955397782e+01 0 1 0
41846 1 5 4.1799999999999998e-01 1.1883161083397791e+00 4.7506890774469255e+01 6.6080122982663090e+00 0 1 0
41850 1 3 5.9999999999999998e-02 3.3171341945807411e+00 4.6269791469243913e+01 6.9522884368928404e+00 0 1 0
38800 1 4 -6.8300000000000005e-01 1.4185970811682169e+00 4.4332050093258133e+01 7.6888815480659334e+00 0 1 0
41851 1 3 5.9999999999999998e-02 5.6558091704345381e+00 4.7777676734795669e+01 7.2806480264324049e+00 0 1 0
41853 1 5 4.1799999999999998e-01 5.4428555540652965e+00 4.8584942420854773e+01 9.1274130883286997e+00 0 1 0
41841 1 2 2.0499999999999999e-01 2.8887188361535800e+00 4.8304879864736414e+01 6.9624896507403351e+00 0 1 0
41857 1 3 5.9999999999999998e-02 5.4865521746221493e+00 4.5061398202984371e+01 7.1312754219402850e+00 0 1 0
40927 1 3 5.9999999999999998e-02 3.2362546703530111e+00 4.5345724157883872e+01 1.0112042398402028e+01 0 1 0
40924 1 2 2.0499999999999999e-01 3.0625983848897693e+00 4.4716934446234333e+01 1.1010329597068994e+01 0 1 0
41847 1 6 -1.2000000000000000e-01 3.5298106307996453e+00 4.7045865970365391e+01 7.6028987133575185e+00 0 1 0
41849 1 3 5.9999999999999998e-02 3.0039679896613261e+00 4.6764697462310096e+01 8.4889478279316464e+00 0 1 0
41848 1 2 2.0499999999999999e-01 5.0238299653880558e+00 4.7078326547022201e+01 7.9302099540452531e+00 0 1 0
41854 1 6 -1.2000000000000000e-01 5.6392359778006460e+00 4.5740312203938274e+01 8.0237299232305688e+00 0 1 0
41856 1 3 5.9999999999999998e-02 5.1152674960553917e+00 4.5210240472882553e+01 8.7997674329717004e+00 0 1 0
41852 1 4 -6.8300000000000005e-01 5.1185747932234618e+00 4.7673552566577811e+01 9.1935060033573777e+00 0 1 0
40920 1 3 5.9999999999999998e-02 2.2766518816503662e+00 4.7250772538588699e+01 1.0621277747613650e+01 0 1 0
40917 1 2 2.0499999999999999e-01 2.6159560411469474e+00 4.7144607727672046e+01 1.1650132584051466e+01 0 1 0
41840 1 6 -1.2000000000000000e-01 2.2614796329387277e+00 4.9223316493689389e+01 8.0521358917251309e+00 0 1 0
41843 1 3 5.9999999999999998e-02 1.7428076715692302e+00 4.8629417684984354e+01 8.7038973353125293e+00 0 1 0
41865 1 3 5.9999999999999998e-02 6.7216812665419727e+00 4.6451815052735668e+01 1.1119703677067470e+01 0 1 0
41863 1 3 5.9999999999999998e-02 6.6504319546445130e+00 4.4230277644037180e+01 9.9826885621725570e+00 0 1 0
40922 1 5 4.1799999999999998e-01 4.3527792313657123e+00 4.7659107782733258e+01 1.0790653877259997e+01 0 1 0
41855 1 2 2.0499999999999999e-01 7.1783380734738760e+00 4.5681551643388289e+01 8.3623735720311352e+00 0 1 0
40921 1 4 -6.8300000000000005e-01 4.0681273527031081e+00 4.7279295800615088e+01 1.1627775385193114e+01 0 1 0
41842 1 3 5.9999999999999998e-02 3.1183074114781482e+00 4.9715610520422288e+01 8.6123439666733415e+00 0 1 0
38797 1 3 5.9999999999999998e-02 1.0098832945758920e+00 4.5934491937333839e+01 9.4013597867776006e+00 0 1 0
40928 1 4 -6.8300000000000005e-01 4.3495040191314240e+00 4.4650726051784552e+01 1.1485176009237064e+01 0 1 0
40913 1 3 5.9999999999999998e-02 1.3415682834833476e+00 4.9686456741901978e+01 1.1285473408664435e+01 0 1 0
38801 1 5 4.1799999999999998e-01 1.6071124574898155e+00 4.4702026961127302e+01 6.8157643714842333e+00 0 1 0
40915 1 5 4.1799999999999998e-01 3.6553460217925089e+00 4.9426447049995780e+01 1.1613020626931384e+01 0 1 0
41290 1 3 5.9999999999999998e-02 8.1244784220249819e+00 4.9224859947843790e+01 7.9897148444332649e+00 0 1 0
41862 1 2 2.0499999999999999e-01 7.5719435175945042e+00 4.5808452085306257e+01 1.0963523087944187e+01 0 1 0
40926 1 3 5.9999999999999998e-02 1.2195422082141480e+00 4.5621745384155723e+01 1.1982487430030710e+01 0 1 0
40923 1 6 -1.2000000000000000e-01 2.3495416723092943e+00 4.5685409265217586e+01 1.2026718656544951e+01 0 1 0
40910 1 2 2.0499999999999999e-01 1.9109382806423245e+00 4.9752014270072969e+01 1.2109947494501137e+01 0 1 0
42045 1 3 5.9999999999999998e-02 2.9964030529180857e-01 5.9209339031913657e+01 2.1152197673266873e+01 0 1 0
41861 1 6 -1.2000000000000000e-01 7.4328912790585449e+00 4.4934416334774340e+01 9.7164730672099733e+00 0 1 0
41291 1 3 5.9999999999999998e-02 7.5054769368025172e+00 4.9905286077621419e+01 1.0435343994329010e+01 0 1 0
40914 1 4 -6.8300000000000005e-01 3.1576764603065888e+00 5.0208063965196828e+01 1.1729733683759260e+01 0 1 0
41837 1 3 5.9999999999999998e-02 8.2875466532926167e-01 5.0131032333432643e+01 6.7006280971660832e+00 0 1 0
41834 1 2 2.0499999999999999e-01 1.3469736837686215e+00 5.0444418635430203e+01 7.5836680730709913e+00 0 1 0
41838 1 4 -6.8300000000000005e-01 2.5573493374965295e-01 5.0685292167048374e+01 8.5439128147324368e+00 0 1 0
40929 1 5 4.1799999999999998e-01 4.7245991816496513e+00 4.5575637681022030e+01 1.1474836709926892e+01 0 1 0
42873 1 3 5.9999999999999998e-02 1.5417449009639336e+01 6.0440352696789425e+01 1.9990624209084103e+01 0 1 0
40919 1 3 5.9999999999999998e-02 9.4435679831524788e-01 4.8115015313660457e+01 1.2939634990538126e+01 0 1 0
40916 1 6 -1.2000000000000000e-01 2.0350352953716051e+00 4.8256772784079494e+01 1.2659071760443892e+01 0 1 0
40930 1 6 -1.2000000000000000e-01 2.5947652619530146e+00 4.3270205162260687e+01 1.0724275451361070e+01 0 1 0
41472 1 3 5.9999999999999998e-02 1.6020042648612385e+01 4.9297347494164327e+01 1.2575386389339827e+00 0 1 0
41858 1 3 5.9999999999999998e-02 7.4888610471641313e+00 4.6673502555294391e+01 8.2971069586021517e+00 0 1 0
41859 1 4 -6.8300000000000005e-01 7.8003248120552042e+00 4.5045350651474770e+01 7.2558944521276612e+00 0 1 0
41266 1 6 -1.2000000000000000e-01 1.2389865705844180e+01 4.4952599191240139e+01 6.0412797144397450e+00 0 1 0
41860 1 5 4.1799999999999998e-01 8.6755768277077738e+00 4.5469426774247054e+01 7.2845749869958230e+00 0 1 0
41271 1 4 -6.8300000000000005e-01 1.0236814736769343e+01 4.5896356085531600e+01 7.0524257898443974e+00 0 1 0
41268 1 3 5.9999999999999998e-02 1.3470197624996123e+01 4.4838321389622102e+01 6.2531135094517900e+00 0 1 0
41864 1 3 5.9999999999999998e-02 8.3476444114493358e+00 4.4260140574577129e+01 9.5949233169468666e+00 0 1 0
38968 1 4 -6.8300000000000005e-01 1.4339359939944517e+01 4.3655287582020449e+01 1.1524374560065574e+01 0 1 0
41276 1 3 5.9999999999999998e-02 1.2388345838867631e+01 4.7608514972451403e+01 6.6802749930024232e+00 0 1 0
41774 1 3 5.9999999999999998e-02 1.5346082101777792e+01 4.8646837249188799e+01 8.6117247508253953e+00 0 1 0
41755 1 5 4.1799999999999998e-01 1.4446087310927821e+01 4.4323894572085067e+01 9.5410578457482274e+00 0 1 0
41275 1 3 5.9999999999999998e-02 1.3394058805719865e+01 4.6855692074834593e+01 7.8283416543473123e+00 0 1 0
41280 1 6 -1.2000000000000000e-01 1.0753880706026919e+01 4.8886971219959413e+01 8.2459473287895406e+00 0 1 0
41270 1 3 5.9999999999999998e-02 1.1757595524368769e+01 4.4840905698288260e+01 8.1376392668474953e+00 0 1 0
41277 1 3 5.9999999999999998e-02 1.1164862474641625e+01 4.7062871503272305e+01 9.3914723514673426e+00 0 1 0
41278 1 4 -6.8300000000000005e-01 1.2691403517824634e+01 4.8263473201655302e+01 9.6081177515811049e+00 0 1 0
41273 1 6 -1.2000000000000000e-01 1.2294528623468993e+01 4.6968162409692283e+01 7.5817434389449101e+00 0 1 0
41274 1 2 2.0499999999999999e-01 1.1681287521137536e+01 4.7793471950986650e+01 8.7696317196434794e+00 0 1 0
41267 1 2 2.0499999999999999e-01 1.1633651602722658e+01 4.5558087792363210e+01 7.2668029293212797e+00 0 1 0
41284 1 3 5.9999999999999998e-02 9.6286506325155070e+00 4.8660825161781354e+01 9.9011260099085021e+00 0 1 0
41279 1 5 4.1799999999999998e-01 1.2287182252311633e+01 4.8716898155548172e+01 1.0374632860624638e+01 0 1 0
41283 1 3 5.9999999999999998e-02 1.0122964774983902e+01 4.8557097777478255e+01 7.4285347155542398e+00 0 1 0
41281 1 2 2.0499999999999999e-01 9.8016007872489670e+00 4.9426563528654953e+01 9.2371648567707965e+00 0 1 0
41282 1 3 5.9999999999999998e-02 1.1243389080277526e+01 4.9608508255696250e+01 7.6187296508298372e+00 0 1 0
41754 1 4 -6.8300000000000005e-01 1.4593649268377177e+01 4.4379428160045173e+01 8.5595662109798578e+00 0 1 0
41866 1 4 -6.8300000000000005e-01 8.5741898720637213e+00 4.6713186580423837e+01 1.0710548433252708e+01 0 1 0
38960 1 3 5.9999999999999998e-02 1.2393209202792644e+01 4.5839606217643208e+01 1.1715308516229930e+01 0 1 0
41771 1 2 2.0499999999999999e-01 1.5677602431928465e+01 4.9508432009594287e+01 8.1526252515723705e+00 0 1 0
41766 1 3 5.9999999999999998e-02 1.5503610104171646e+01 4.6381794154994438e+01 7.7947413791145728e+00 0 1 0
38962 1 5 4.1799999999999998e-01 1.3823144988241832e+01 4.7570032731081717e+01 1.1872136496295221e+01 0 1 0
41779 1 3 5.9999999999999998e-02 1.3686088558969963e+01 4.9737015814405666e+01 7.1928428679925522e+00 0 1 0
41287 1 6 -1.2000000000000000e-01 8.4826615419151921e+00 5.0067015805083713e+01 8.5592193367990639e+00 0 1 0
41773 1 3 5.9999999999999998e-02 1.5772663771746785e+01 4.8698735661753950e+01 6.1366364122450845e+00 0 1 0
42791 1 5 4.1799999999999998e-01 1.4054530608578135e+01 5.0121259674326332e+01 1.1424449588397589e+01 0 1 0
41759 1 3 5.9999999999999998e-02 1.5736037486704790e+01 4.3955649797912635e+01 6.1321886127336320e+00 0 1 0
41777 1 6 -1.2000000000000000e-01 1.4403029681915390e+01 5.0346261449791839e+01 7.7879912116884071e+00 0 1 0
41361 1 3 5.9999999999999998e-02 2.3206672853129950e-01 5.1307748824434789e+01 1.5094662787026634e+00 0 1 0
41828 1 3 5.9999999999999998e-02 3.6090005207477454e+00 5.3748408937191165e+01 6.1192891044857527e+00 0 1 0
41292 1 4 -6.8300000000000005e-01 6.0892392372362778e+00 5.0146560751367559e+01 8.8918863730855637e+00 0 1 0
40906 1 3 5.9999999999999998e-02 4.6854320962293722e-01 5.2071067741813920e+01 1.1434463031390759e+01 0 1 0
41831 1 4 -6.8300000000000005e-01 4.3865437293362310e+00 5.1371568388300851e+01 6.7109183644245407e+00 0 1 0
41288 1 2 2.0499999999999999e-01 7.3700965026556986e+00 5.0453582343281404e+01 9.4767566571633868e+00 0 1 0
41832 1 5 4.1799999999999998e-01 4.4796579683829645e+00 5.2062111917431388e+01 7.3385501853659187e+00 0 1 0
41306 1 4 -6.8300000000000005e-01 7.1730559708664128e+00 5.4590813660053946e+01 6.5385854179084388e+00 0 1 0
41293 1 5 4.1799999999999998e-01 5.4194823170113642e+00 5.0848620770801041e+01 8.9360537207261341e+00 0 1 0
41836 1 3 5.9999999999999998e-02 1.2722474115794267e+00 5.2449602573606811e+01 6.9045936715092475e+00 0 1 0
41833 1 6 -1.2000000000000000e-01 2.0539488128797641e+00 5.1756308345272501e+01 7.1926291283790169e+00 0 1 0
41835 1 3 5.9999999999999998e-02 2.3142858158727755e+00 5.2244808037278943e+01 8.1111869911051944e+00 0 1 0
38906 1 5 4.1799999999999998e-01 2.1379910225657461e+00 5.5704184158430259e+01 7.5012253568354446e+00 0 1 0
41295 1 2 2.0499999999999999e-01 6.5739362032069240e+00 5.2964790877721278e+01 8.9643171209426811e+00 0 1 0
41299 1 4 -6.8300000000000005e-01 5.2883971793048765e+00 5.3023112305720751e+01 9.5260038179884674e+00 0 1 0
41305 1 3 5.9999999999999998e-02 5.5922276496288008e+00 5.5022838207602803e+01 7.6570247239714240e+00 0 1 0
38908 1 2 2.0499999999999999e-01 2.7957260149687455e+00 5.5695675399653311e+01 1.0057109891732713e+01 0 1 0
38912 1 4 -6.8300000000000005e-01 3.5722677817839750e+00 5.5349857336768082e+01 8.9681998417276816e+00 0 1 0
38913 1 5 4.1799999999999998e-01 4.0963710471741299e+00 5.4604362990205857e+01 9.1836423878597895e+00 0 1 0
38911 1 3 5.9999999999999998e-02 2.4421953902871500e+00 5.4776083871096901e+01 1.0567898109930706e+01 0 1 0
41300 1 5 4.1799999999999998e-01 5.3676810041860747e+00 5.3254926999252035e+01 1.0436347081792064e+01 0 1 0
38907 1 6 -1.2000000000000000e-01 1.6299401533999245e+00 5.6493274994160267e+01 9.5533357246551205e+00 0 1 0
38905 1 4 -6.8300000000000005e-01 1.2300337266109118e+00 5.5938558929673128e+01 7.2288511049617146e+00 0 1 0
41302 1 2 2.0499999999999999e-01 6.6542958752108712e+00 5.5090424526162053e+01 7.7343025200283169e+00 0 1 0
38915 1 2 2.0499999999999999e-01 4.9966794854232575e+00 5.6009977753291913e+01 1.1564943740239681e+01 0 1 0
38918 1 3 5.9999999999999998e-02 5.4856662099797466e+00 5.5643157023884456e+01 1.0705615943700568e+01 0 1 0
41298 1 3 5.9999999999999998e-02 6.4496899711750562e+00 5.2517438330356782e+01 7.9442859868090352e+00 0 1 0
38914 1 6 -1.2000000000000000e-01 3.7446276068496140e+00 5.6624351603067325e+01 1.0898420099178061e+01 0 1 0
38901 1 2 2.0499999999999999e-01 6.9981330040867695e-01 5.5774467852678391e+01 8.5441648455661845e+00 0 1 0
38904 1 3 5.9999999999999998e-02 6.9812167461362551e-01 5.4655545538478762e+01 8.7607250855262055e+00 0 1 0
41308 1 6 -1.2000000000000000e-01 7.0699853116941673e+00 5.6563849920112673e+01 7.7260562888341449e+00 0 1 0
41296 1 3 5.9999999999999998e-02 7.1959350073846648e+00 5.2158259763474341e+01 1.0934546247031570e+01 0 1 0
41294 1 6 -1.2000000000000000e-01 7.4242955930779271e+00 5.1994722305592973e+01 9.8602424764492902e+00 0 1 0
38910 1 3 5.9999999999999998e-02 1.0487775480562131e+00 5.6833093048602002e+01 1.0420020277485621e+01 0 1 0
41301 1 6 -1.2000000000000000e-01 7.2451619612642197e+00 5.4302125535996652e+01 8.8850310735803451e+00 0 1 0
41303 1 3 5.9999999999999998e-02 7.1081710938876892e+00 5.4786841312091575e+01 9.8810012891546926e+00 0 1 0
41310 1 3 5.9999999999999998e-02 7.1298264614232929e+00 5.6868880246053088e+01 8.7728957757684043e+00 0 1 0
40908 1 5 4.1799999999999998e-01 2.6251803361885107e+00 5.2282100985523819e+01 1.1864438200802004e+01 0 1 0
38917 1 3 5.9999999999999998e-02 3.1302918169168361e+00 5.7143430212829720e+01 1.1654003528947774e+01 0 1 0
38919 1 4 -6.8300000000000005e-01 4.6686721850613813e+00 5.4944967008321171e+01 1.2387031233703309e+01 0 1 0
38921 1 6 -1.2000000000000000e-01 5.9489633323564410e+00 5.6938240345446083e+01 1.2371349236171861e+01 0 1 0
41312 1 3 5.9999999999999998e-02 5.1724235125792379e+00 5.7532401396736333e+01 7.5305393654051960e+00 0 1 0
35349 1 4 -6.8300000000000005e-01 1.5713249876230684e+01 5.6253573061397617e+01 8.5370841235479240e+00 0 1 0
38948 1 5 4.1799999999999998e-01 9.6371728492458875e+00 5.0138607841171520e+01 1.1840231680639469e+01 0 1 0
42790 1 4 -6.8300000000000005e-01 1.4884858553968105e+01 5.0572995332213367e+01 1.1505350726278825e+01 0 1 0
38926 1 4 -6.8300000000000005e-01 8.0524559806653642e+00 5.6800676970933715e+01 1.1169619649560198e+01 0 1 0
41780 1 3 5.9999999999999998e-02 1.4003908421717659e+01 5.0540131562123193e+01 8.7610130829280095e+00 0 1 0
41781 1 3 5.9999999999999998e-02 1.5633445569185731e+01 5.2077197243030504e+01 7.2114120928858929e+00 0 1 0
41402 1 3 5.9999999999999998e-02 8.7608609148399896e+00 5.2613938441640244e+01 6.6075830346057911e+00 0 1 0
41285 1 4 -6.8300000000000005e-01 1.0361546438328464e+01 5.0507267958640682e+01 9.9623752462357604e+00 0 1 0
41311 1 3 5.9999999999999998e-02 8.1554495293597871e+00 5.6625597815842816e+01 7.5144674643028999e+00 0 1 0
41304 1 3 5.9999999999999998e-02 8.2851468931069618e+00 5.4203206682497267e+01 8.8794005376144423e+00 0 1 0
41289 1 3 5.9999999999999998e-02 8.6160147234947946e+00 5.0887794087251905e+01 7.8574787983877510e+00 0 1 0
41400 1 2 2.0499999999999999e-01 1.0852748586308596e+01 5.3190808184070434e+01 6.5894099956242123e+00 0 1 0
41297 1 3 5.9999999999999998e-02 8.4679155109366793e+00 5.2286986219499845e+01 9.6786835325405605e+00 0 1 0
41412 1 5 4.1799999999999998e-01 1.3253993736533623e+01 5.4685364328748115e+01 7.3647019448206121e+00 0 1 0
41411 1 4 -6.8300000000000005e-01 1.2886023792731319e+01 5.5532969214398335e+01 7.1127418142575127e+00 0 1 0
41286 1 5 4.1799999999999998e-01 1.0727188381059756e+01 5.1193135741739319e+01 9.3819129185722208e+00 0 1 0
41778 1 2 2.0499999999999999e-01 1.4557387875277129e+01 5.1738827150447406e+01 7.0945983292468053e+00 0 1 0
41405 1 5 4.1799999999999998e-01 1.2132825415032210e+01 5.2547524955826219e+01 7.7892287196109331e+00 0 1 0
41782 1 4 -6.8300000000000005e-01 1.3818601756939374e+01 5.2711755223710306e+01 7.8253652815529335e+00 0 1 0
41404 1 4 -6.8300000000000005e-01 1.1159616190909492e+01 5.2395061408938204e+01 7.6895495571603121e+00 0 1 0
41410 1 3 5.9999999999999998e-02 1.1839430611463305e+01 5.5050278900197888e+01 8.7120195141307697e+00 0 1 0
41407 1 2 2.0499999999999999e-01 1.1611445459360759e+01 5.5533316546955774e+01 7.7641617883042757e+00 0 1 0
41409 1 3 5.9999999999999998e-02 9.6442710921492854e+00 5.4717526149500813e+01 7.4297158878190794e+00 0 1 0
41406 1 6 -1.2000000000000000e-01 1.0630369296475129e+01 5.4684803012561254e+01 6.9306120640816493e+00 0 1 0
41783 1 5 4.1799999999999998e-01 1.4396792827837281e+01 5.3003941704598894e+01 8.5648317109309460e+00 0 1 0
42783 1 4 -6.8300000000000005e-01 1.5043730684575065e+01 5.3825383151650222e+01 1.0057676344562694e+01 0 1 0
42782 1 3 5.9999999999999998e-02 1.3049247908108860e+01 5.4062839689793329e+01 1.0332148178902965e+01 0 1 0
42779 1 2 2.0499999999999999e-01 1.3885986287211857e+01 5.3855991603692217e+01 1.0956635225079211e+01 0 1 0
42788 1 3 5.9999999999999998e-02 1.3011354068472224e+01 5.1803474568015027e+01 1.0797738191335922e+01 0 1 0
42775 1 3 5.9999999999999998e-02 1.4359451271864144e+01 5.6579393179447152e+01 1.0819716323906180e+01 0 1 0
42776 1 4 -6.8300000000000005e-01 1.2435735552342861e+01 5.6657317203545205e+01 1.1350087147936069e+01 0 1 0
42784 1 5 4.1799999999999998e-01 1.5201306283215299e+01 5.4643262266683180e+01 9.5803542788077944e+00 0 1 0
42772 1 2 2.0499999999999999e-01 1.3824502505536683e+01 5.6422657595802370e+01 1.1708373408804787e+01 0 1 0
42785 1 6 -1.2000000000000000e-01 1.3448708257168631e+01 5.2473349622221626e+01 1.1550687639714290e+01 0 1 0
41413 1 6 -1.2000000000000000e-01 1.1107866611021523e+01 5.7031398656459238e+01 7.9165645182489444e+00 0 1 0
41416 1 3 5.9999999999999998e-02 1.0274241227693313e+01 5.6956391079762376e+01 8.6630484121452120e+00 0 1 0
42777 1 5 4.1799999999999998e-01 1.2558098748097319e+01 5.7385192323530852e+01 1.0700334085137214e+01 0 1 0
41415 1 3 5.9999999999999998e-02 1.0605761700061556e+01 5.7264372251888602e+01 6.9895863552423636e+00 0 1 0
35350 1 5 4.1799999999999998e-01 1.5567472632701426e+01 5.7182389733834626e+01 8.6699867311050269e+00 0 1 0
41727 1 5 4.1799999999999998e-01 8.4478791495358063e+00 4.3230417909444348e+01 7.4267077951204667e+00 0 1 0
41327 1 4 -6.8300000000000005e-01 3.5601204128217456e+00 5.8338875217743748e+01 5.2106341944985726e+00 0 1 0
41330 1 2 2.0499999999999999e-01 6.7656436739366088e-01 5.9351147515164378e+01 6.2500645368396581e+00 0 1 0
41333 1 3 5.9999999999999998e-02 9.2410826734533025e-01 5.8311045432369923e+01 6.2620640900175619e+00 0 1 0
38916 1 3 5.9999999999999998e-02 4.0080255332118435e+00 5.7423257806457769e+01 1.0332633003326151e+01 0 1 0
41328 1 5 4.1799999999999998e-01 2.8724603693945427e+00 5.7715446128602593e+01 5.2003921962342847e+00 0 1 0
38909 1 3 5.9999999999999998e-02 1.9444681732624509e+00 5.7433802335966043e+01 9.1371946574454714e+00 0 1 0
41318 1 3 5.9999999999999998e-02 7.1555208000119936e+00 5.9240493306815701e+01 6.1832467413705166e+00 0 1 0
41309 1 2 2.0499999999999999e-01 6.1128870584848993e+00 5.7570104557189509e+01 7.0093661215462681e+00 0 1 0
41324 1 3 5.9999999999999998e-02 3.9720808769003071e+00 6.1326124511266570e+01 6.4574120675640172e+00 0 1 0
41323 1 2 2.0499999999999999e-01 3.1733711932001660e+00 5.9389039649992270e+01 6.1856724517315591e+00 0 1 0
40638 1 3 5.9999999999999998e-02 2.0220276437345892e+00 6.3379811300547054e+01 7.0256752643016682e+00 0 1 0
40636 1 6 -1.2000000000000000e-01 9.9646606698995677e-01 6.3629747011555672e+01 7.3794229405879106e+00 0 1 0
40630 1 2 2.0499999999999999e-01 1.0065366529029061e+00 6.2989480705882862e+01 8.7906848636280994e+00 0 1 0
40634 1 4 -6.8300000000000005e-01 1.8437910908585506e+00 6.1864753775367461e+01 8.8955633906530114e+00 0 1 0
41322 1 6 -1.2000000000000000e-01 4.3776798404475974e+00 6.0361035853239954e+01 6.2478263051601335e+00 0 1 0
41326 1 3 5.9999999999999998e-02 3.0129408433177112e+00 5.9055512553030240e+01 7.2152600143515278e+00 0 1 0
41319 1 3 5.9999999999999998e-02 4.9247966822213147e+00 5.9766654732532608e+01 8.2534077782744806e+00 0 1 0
41316 1 2 2.0499999999999999e-01 5.4645856363881018e+00 6.0064703735058174e+01 7.3135900982121225e+00 0 1 0
41320 1 4 -6.8300000000000005e-01 6.0202432641767416e+00 6.1259255826068589e+01 7.7799466915030075e+00 0 1 0
41315 1 6 -1.2000000000000000e-01 6.5396374759711202e+00 5.9008984564323725e+01 7.0484658144943726e+00 0 1 0
41321 1 5 4.1799999999999998e-01 5.3786297977544519e+00 6.1785828750823541e+01 8.2070628042186868e+00 0 1 0
40635 1 5 4.1799999999999998e-01 1.4260680882455270e+00 6.1179483826093126e+01 8.4060457694343000e+00 0 1 0
41925 1 2 2.0499999999999999e-01 4.5261835461776858e+00 6.2555621020971181e+01 1.1186967524045592e+01 0 1 0
41929 1 4 -6.8300000000000005e-01 4.4329927390370187e+00 6.1956969006581097e+01 9.8892045261518398e+00 0 1 0
41930 1 5 4.1799999999999998e-01 3.5309349942323536e+00 6.1942429764624265e+01 9.5505101510002621e+00 0 1 0
41931 1 6 -1.2000000000000000e-01 5.9051482636963710e+00 6.3253925897581979e+01 1.1336794267299373e+01 0 1 0
41928 1 3 5.9999999999999998e-02 3.6628965736417913e+00 6.3198060798463430e+01 1.1300600142956466e+01 0 1 0
40633 1 3 5.9999999999999998e-02 1.3802456160353032e+00 6.3650268106920251e+01 9.5326781139991663e+00 0 1 0
41934 1 3 5.9999999999999998e-02 6.6358295670833654e+00 6.2815929983638647e+01 1.0694134180745914e+01 0 1 0
41986 1 5 4.1799999999999998e-01 6.9510576744745185e+00 5.9986432457483488e+01 1.0020836827497465e+01 0 1 0
41317 1 3 5.9999999999999998e-02 7.2992173903840714e+00 5.9058781328313422e+01 7.8134744322335274e+00 0 1 0
41921 1 3 5.9999999999999998e-02 2.7149915832445597e+00 6.0328911517093040e+01 1.1472919711776369e+01 0 1 0
41927 1 3 5.9999999999999998e-02 5.1112049201763066e+00 6.0801426880486915e+01 1.2421896312949761e+01 0 1 0
38923 1 3 5.9999999999999998e-02 5.8147801255897162e+00 5.7935472002374375e+01 1.1922087327549976e+01 0 1 0
40639 1 3 5.9999999999999998e-02 4.2231976131204374e-01 6.3095474697613540e+01 6.7183106805473667e+00 0 1 0
41924 1 6 -1.2000000000000000e-01 4.3503473789315823e+00 6.1530648303480248e+01 1.2350148984815617e+01 0 1 0
40626 1 3 5.9999999999999998e-02 1.5076820509558619e-01 6.1173416588974689e+01 1.0729231289371205e+01 0 1 0
41334 1 4 -6.8300000000000005e-01 4.1546051886590646e-01 5.9738302302389016e+01 7.5830591937047576e+00 0 1 0
42867 1 4 -6.8300000000000005e-01 1.4316308795289290e+01 6.3140130497905893e+01 1.9313273106516650e+01 0 1 0
35375 1 3 5.9999999999999998e-02 1.6002498814039708e+01 6.2747036899025474e+01 7.3611579587378113e+00 0 1 0
41985 1 4 -6.8300000000000005e-01 7.6135748655104480e+00 5.9489654197093074e+01 1.0482778019012114e+01 0 1 0
38927 1 5 4.1799999999999998e-01 7.9385427404276871e+00 5.7693074163985941e+01 1.0915623410542313e+01 0 1 0
35356 1 4 -6.8300000000000005e-01 1.5765753798948021e+01 5.8895317675049121e+01 7.7608473456716958e+00 0 1 0
41417 1 3 5.9999999999999998e-02 1.3201061396856771e+01 5.7411106837399203e+01 8.4226561823117425e+00 0 1 0
41984 1 3 5.9999999999999998e-02 8.1184989542981523e+00 6.1096648420826050e+01 1.1615103721058258e+01 0 1 0
41975 1 3 5.9999999999999998e-02 9.2943489435896023e+00 6.3561539961238068e+01 8.2843849534583924e+00 0 1 0
41982 1 3 5.9999999999999998e-02 8.3579305258950463e+00 6.1237375500266019e+01 8.9858176514862667e+00 0 1 0
41414 1 2 2.0499999999999999e-01 1.2285048217005256e+01 5.8027025790921172e+01 8.3319522967962119e+00 0 1 0
41422 1 3 5.9999999999999998e-02 1.1554658843254348e+01 5.9706527693222320e+01 7.2532848339277400e+00 0 1 0
41420 1 6 -1.2000000000000000e-01 1.2496398399137224e+01 5.9163304640613319e+01 7.3751590012478996e+00 0 1 0
41423 1 3 5.9999999999999998e-02 1.3177106885920846e+01 5.9914415263483669e+01 7.7157989082566871e+00 0 1 0
41419 1 5 4.1799999999999998e-01 1.1221499756335350e+01 5.9054990518509172e+01 9.6071254221649696e+00 0 1 0
41418 1 4 -6.8300000000000005e-01 1.2098098447973891e+01 5.8629916906516044e+01 9.5273916813631327e+00 0 1 0
41983 1 3 5.9999999999999998e-02 9.7351795921946511e+00 6.0312663572675781e+01 9.0795001629318577e+00 0 1 0
41979 1 5 4.1799999999999998e-01 1.1791125715286590e+01 6.2388985137094686e+01 1.0822963825894538e+01 0 1 0
41978 1 4 -6.8300000000000005e-01 1.1356405258595366e+01 6.1830473731130667e+01 1.0251089610436704e+01 0 1 0
41974 1 2 2.0499999999999999e-01 1.0115777007942242e+01 6.2365197934406361e+01 9.8068272996263879e+00 0 1 0
42759 1 3 5.9999999999999998e-02 1.4052154054310432e+01 6.1614674109631757e+01 1.0862672824472233e+01 0 1 0
41980 1 6 -1.2000000000000000e-01 9.2021330340507124e+00 6.1096799431156086e+01 9.6033101167470942e+00 0 1 0
41981 1 2 2.0499999999999999e-01 8.6277327104591741e+00 6.0389205421086182e+01 1.0913790931508094e+01 0 1 0
41977 1 3 5.9999999999999998e-02 9.6823275738479069e+00 6.2965577877340067e+01 1.0652062962436199e+01 0 1 0
42770 1 5 4.1799999999999998e-01 1.4570399600918366e+01 5.9351748163269079e+01 1.0400713277830471e+01 0 1 0
41973 1 6 -1.2000000000000000e-01 1.0314947972885065e+01 6.3305842715958782e+01 8.5436235022130180e+00 0 1 0
41976 1 3 5.9999999999999998e-02 1.0612008665136557e+01 6.2725404364881186e+01 7.6703792602159506e+00 0 1 0
42769 1 4 -6.8300000000000005e-01 1.5063811166434789e+01 5.8963348064191671e+01 1.1072381503908483e+01 0 1 0
35357 1 5 4.1799999999999998e-01 1.5020898926118997e+01 5.8716627280505783e+01 7.1330611452635226e+00 0 1 0
41990 1 3 5.9999999999999998e-02 1.0682079608996224e+01 5.9770670632923398e+01 1.1234341923155732e+01 0 1 0
41989 1 3 5.9999999999999998e-02 9.6335702286523688e+00 5.8536102468723158e+01 1.1707584754927852e+01 0 1 0
41987 1 6 -1.2000000000000000e-01 9.7569381370604855e+00 5.9601955896506574e+01 1.1744572846480949e+01 0 1 0
42755 1 4 -6.8300000000000005e-01 1.2731489819383464e+01 6.3746111613247507e+01 1.1968675563032180e+01 0 1 0
42768 1 3 5.9999999999999998e-02 1.3202535967742003e+01 5.8986963408129611e+01 1.1889041283172391e+01 0 1 0
42757 1 6 -1.2000000000000000e-01 1.4334619416839315e+01 6.2006082542190001e+01 1.1824406761072115e+01 0 1 0
42753 1 3 5.9999999999999998e-02 1.4488650633283834e+01 6.4068317107345308e+01 9.7184794862790795e+00 0 1 0
42751 1 2 2.0499999999999999e-01 1.4049521941033291e+01 6.3524232016691798e+01 1.1840651350577973e+01 0 1 0
41970 1 3 5.9999999999999998e-02 1.2301406641034992e+01 6.4086460039296611e+01 8.9209047738722429e+00 0 1 0
42765 1 2 2.0499999999999999e-01 1.4270598092870348e+01 5.8854947859504961e+01 1.2182630377486381e+01 0 1 0
42750 1 6 -1.2000000000000000e-01 1.4636541405067156e+01 6.4437680476701033e+01 1.0743241452525448e+01 0 1 0
42760 1 3 5.9999999999999998e-02 1.5431390377140554e+01 6.1978967874731730e+01 1.1861033161643764e+01 0 1 0
41967 1 2 2.0499999999999999e-01 1.1314316691592722e+01 6.4429649569470612e+01 8.7316146205557086e+00 0 1 0
42609 1 5 4.1799999999999998e-01 1.1932420047135326e+00 4.7644459020063721e+01 1.6819075733591781e+01 0 1 0
36750 1 5 4.1799999999999998e-01 1.5027593535643401e+01 6.2473545903353127e+01 2.1569832472607107e+01 0 1 0
41870 1 3 5.9999999999999998e-02 7.1641951775324726e+00 4.4122684613504809e+01 1.2289263841407188e+01 0 1 0
40933 1 3 5.9999999999999998e-02 1.5606226703085551e+00 4.3176214283540268e+01 1.0446701208642434e+01 0 1 0
39721 1 3 5.9999999999999998e-02 1.4028036473826038e+00 4.3597110268584629e+01 1.3709503926275069e+01 0 1 0
39717 1 4 -6.8300000000000005e-01 2.0933369367969648e+00 4.4090353789855612e+01 1.7055981985053076e+01 0 1 0
41884 1 3 5.9999999999999998e-02 4.9119407629900067e+00 4.9054692260718831e+01 1.3118636212964656e+01 0 1 0
40925 1 3 5.9999999999999998e-02 2.5455501465291630e+00 4.5568302781420421e+01 1.3086741899985642e+01 0 1 0
39715 1 3 5.9999999999999998e-02 3.8314464118110778e+00 4.4123842124092334e+01 1.4130506563499798e+01 0 1 0
41877 1 3 5.9999999999999998e-02 5.7734287409517702e+00 4.6527462966225606e+01 1.3190006540271286e+01 0 1 0
40918 1 3 5.9999999999999998e-02 2.5614848748136683e+00 4.8270160727759460e+01 1.3646148598346768e+01 0 1 0
41875 1 6 -1.2000000000000000e-01 6.5211945032582177e+00 4.6746353720360041e+01 1.3918311769425999e+01 0 1 0
39716 1 3 5.9999999999999998e-02 2.1750530056912849e+00 4.5408400955796168e+01 1.5586275475262243e+01 0 1 0
39713 1 2 2.0499999999999999e-01 2.2089639458304808e+00 4.4289346770693520e+01 1.5650595064328666e+01 0 1 0
39719 1 6 -1.2000000000000000e-01 1.0528016602477599e+00 4.3797916365556794e+01 1.4736963414562219e+01 0 1 0
39714 1 3 5.9999999999999998e-02 4.4209869379115379e+00 4.4353775564621770e+01 1.5812605422348328e+01 0 1 0
40542 1 3 5.9999999999999998e-02 7.1904098228680740e+00 4.7199336769901763e+01 1.6837057089353920e+01 0 1 0
41878 1 3 5.9999999999999998e-02 5.9870747080618099e+00 4.6448229797003542e+01 1.4777867266517728e+01 0 1 0
41876 1 2 2.0499999999999999e-01 6.8615470688656108e+00 4.8243720142207287e+01 1.3860664874056472e+01 0 1 0
41885 1 3 5.9999999999999998e-02 4.9721052048471330e+00 4.8946489659768417e+01 1.4856070248751150e+01 0 1 0
41882 1 6 -1.2000000000000000e-01 5.5963572053308202e+00 4.9148321305128420e+01 1.3960641152115693e+01 0 1 0
39712 1 6 -1.2000000000000000e-01 3.6936566608281263e+00 4.3828273119028040e+01 1.5168147434300115e+01 0 1 0
39718 1 5 4.1799999999999998e-01 2.1399363062978702e+00 4.4987138648126283e+01 1.7420515485652139e+01 0 1 0
40550 1 4 -6.8300000000000005e-01 4.1281002117778662e+00 4.7569271536971108e+01 1.6930751757847144e+01 0 1 0
40551 1 5 4.1799999999999998e-01 4.6365302957180905e+00 4.7034186308506392e+01 1.6333190258974216e+01 0 1 0
40546 1 2 2.0499999999999999e-01 4.7911409978780526e+00 4.8639234854327952e+01 1.7551201137513001e+01 0 1 0
40539 1 2 2.0499999999999999e-01 7.2665739487767516e+00 4.8006565310149043e+01 1.7522306469917307e+01 0 1 0
40549 1 3 5.9999999999999998e-02 4.9362326551968474e+00 4.9478455001470671e+01 1.6865059965005042e+01 0 1 0
40543 1 4 -6.8300000000000005e-01 7.5439976366828576e+00 4.9182256876593058e+01 1.6814885087551147e+01 0 1 0
41879 1 3 5.9999999999999998e-02 7.6561376601308302e+00 4.8544217510411805e+01 1.4528915461522054e+01 0 1 0
41880 1 4 -6.8300000000000005e-01 7.2692224753758428e+00 4.8529689530704808e+01 1.2581365732945788e+01 0 1 0
41874 1 5 4.1799999999999998e-01 7.8141070252840370e+00 4.4014065722973989e+01 1.4518713071828914e+01 0 1 0
40554 1 3 5.9999999999999998e-02 2.6683530712273735e+00 4.9275378819495124e+01 1.8025422299418246e+01 0 1 0
41869 1 2 2.0499999999999999e-01 7.7560310544878552e+00 4.5854251498387249e+01 1.3626494784948557e+01 0 1 0
41881 1 5 4.1799999999999998e-01 7.4699156028596496e+00 4.9505630354067506e+01 1.2587281527691717e+01 0 1 0
41873 1 4 -6.8300000000000005e-01 8.0782491772601634e+00 4.4947222893101596e+01 1.4628371744845174e+01 0 1 0
41868 1 6 -1.2000000000000000e-01 7.8251633376042760e+00 4.5016003085330595e+01 1.2307197009506238e+01 0 1 0
40544 1 5 4.1799999999999998e-01 7.8354170575320428e+00 4.9924815998032955e+01 1.7382451333456547e+01 0 1 0
40912 1 3 5.9999999999999998e-02 4.6755969789792168e-01 5.0338057406706199e+01 1.3634808594375087e+01 0 1 0
42615 1 4 -6.8300000000000005e-01 9.9058017172347013e-01 5.0251038651111941e+01 1.6423009975795864e+01 0 1 0
42690 1 3 5.9999999999999998e-02 9.0294053332925479e+00 6.1368138686951283e+01 2.2875002149019057e+01 0 1 0
42687 1 6 -1.2000000000000000e-01 8.8474844688958409e+00 6.1928916648050297e+01 2.1881845449020322e+01 0 1 0
42614 1 3 5.9999999999999998e-02 1.9073649453230185e-01 5.0307646064857785e+01 1.8122577770268219e+01 0 1 0
42710 1 3 5.9999999999999998e-02 1.1947770343145246e+01 6.4042573020733059e+01 1.5677620463588784e+01 0 1 0
41867 1 5 4.1799999999999998e-01 8.3122049537274219e+00 4.7534173712503460e+01 1.1049200713670926e+01 0 1 0
38953 1 3 5.9999999999999998e-02 1.0618513400437976e+01 4.8045869108808915e+01 1.2056361401640409e+01 0 1 0
38961 1 4 -6.8300000000000005e-01 1.4050888835597446e+01 4.6799086834781313e+01 1.2407246109545410e+01 0 1 0
41871 1 3 5.9999999999999998e-02 8.8721377094337583e+00 4.4754853210203379e+01 1.2361754257508426e+01 0 1 0
38954 1 4 -6.8300000000000005e-01 1.2475449033394829e+01 4.8933897499369237e+01 1.2504794519695116e+01 0 1 0
38967 1 3 5.9999999999999998e-02 1.5312983162021890e+01 4.4342795107556150e+01 1.3179502034872094e+01 0 1 0
41872 1 3 5.9999999999999998e-02 8.6407129040541264e+00 4.6474138949927067e+01 1.3659788582247355e+01 0 1 0
38957 1 2 2.0499999999999999e-01 1.2852098940319761e+01 4.6063744916842950e+01 1.2657661795141204e+01 0 1 0
38955 1 5 4.1799999999999998e-01 1.3123932559081783e+01 4.8890475148798430e+01 1.3268814887966709e+01 0 1 0
40537 1 5 4.1799999999999998e-01 9.3220734785814710e+00 4.6541425201499933e+01 1.5957128835825566e+01 0 1 0
38964 1 2 2.0499999999999999e-01 1.4411302513086254e+01 4.3854450596224602e+01 1.2987222410975363e+01 0 1 0
41103 1 4 -6.8300000000000005e-01 1.0934572230064719e+01 4.3880121082231007e+01 1.5849746876384359e+01 0 1 0
38959 1 3 5.9999999999999998e-02 1.0977153763249168e+01 4.6234171611367387e+01 1.3846330966492042e+01 0 1 0
38950 1 2 2.0499999999999999e-01 1.1316512433795642e+01 4.8185819045733716e+01 1.2960684118136802e+01 0 1 0
38956 1 6 -1.2000000000000000e-01 1.1812133431433720e+01 4.6846694413933413e+01 1.3509412798524947e+01 0 1 0
38965 1 3 5.9999999999999998e-02 1.3359811645545324e+01 4.5061092100514749e+01 1.4438850032060571e+01 0 1 0
38963 1 6 -1.2000000000000000e-01 1.3138945082573700e+01 4.4714881023663864e+01 1.3418230744507525e+01 0 1 0
38958 1 3 5.9999999999999998e-02 1.2313320907015394e+01 4.7090230501616368e+01 1.4455874547682333e+01 0 1 0
38966 1 3 5.9999999999999998e-02 1.2149144943092297e+01 4.4167552542679147e+01 1.3404726081735033e+01 0 1 0
40525 1 2 2.0499999999999999e-01 1.2407318231236081e+01 4.7409633908614303e+01 1.7502357382704439e+01 0 1 0
40532 1 2 2.0499999999999999e-01 9.9039679981644788e+00 4.7536194242721855e+01 1.7554089055404578e+01 0 1 0
40528 1 3 5.9999999999999998e-02 1.2148228213704755e+01 4.6785337279725368e+01 1.6586771692086870e+01 0 1 0
40535 1 3 5.9999999999999998e-02 1.0056836873203631e+01 4.8372403238076480e+01 1.6829551268716958e+01 0 1 0
40536 1 4 -6.8300000000000005e-01 9.7487690807140570e+00 4.6284351588851244e+01 1.6789067169790123e+01 0 1 0
38952 1 3 5.9999999999999998e-02 9.8940929362030801e+00 4.8706460305597162e+01 1.4537092548173055e+01 0 1 0
38949 1 6 -1.2000000000000000e-01 1.0724116727249866e+01 4.9129550235870170e+01 1.3986276389374261e+01 0 1 0
40518 1 2 2.0499999999999999e-01 1.4485038165205879e+01 4.5956678111327783e+01 1.7307513576673660e+01 0 1 0
40521 1 3 5.9999999999999998e-02 1.3796964474311082e+01 4.5197501732473391e+01 1.7038308708824911e+01 0 1 0
40529 1 4 -6.8300000000000005e-01 1.2641751365337818e+01 4.8637930806528139e+01 1.6895072938698458e+01 0 1 0
38951 1 3 5.9999999999999998e-02 1.1437436439229376e+01 4.9444423119322614e+01 1.4692796980879589e+01 0 1 0
40530 1 5 4.1799999999999998e-01 1.3452452056357792e+01 4.8556693894432087e+01 1.6358631614766619e+01 0 1 0
42797 1 4 -6.8300000000000005e-01 1.4181364160133892e+01 4.9057348726742944e+01 1.4552143482403801e+01 0 1 0
40522 1 4 -6.8300000000000005e-01 1.4989597606328454e+01 4.6618247488734411e+01 1.6156847706243880e+01 0 1 0
41104 1 5 4.1799999999999998e-01 1.0480668565041814e+01 4.4671289553238296e+01 1.6133515322129881e+01 0 1 0
42798 1 5 4.1799999999999998e-01 1.4569011716449189e+01 4.8166600494429858e+01 1.4686961179541708e+01 0 1 0
40523 1 5 4.1799999999999998e-01 1.5614405644771390e+01 4.5986818298954923e+01 1.5802822458978623e+01 0 1 0
42802 1 3 5.9999999999999998e-02 1.4850180487781172e+01 5.0466308554895882e+01 1.6543161393837018e+01 0 1 0
42793 1 2 2.0499999999999999e-01 1.5067290331650863e+01 5.0161196367274115e+01 1.4347745203937736e+01 0 1 0
36748 1 3 5.9999999999999998e-02 1.5887548322769746e+01 6.3285170520382863e+01 2.3771805763202558e+01 0 1 0
42799 1 6 -1.2000000000000000e-01 1.5615239376675584e+01 5.0618562216960605e+01 1.5735715993192521e+01 0 1 0
42694 1 6 -1.2000000000000000e-01 9.9657497036134632e+00 6.1616329822301886e+01 1.9527943109841367e+01 0 1 0
38931 1 3 5.9999999999999998e-02 7.6842873035719048e+00 5.4472768500049739e+01 1.2304393013261347e+01 0 1 0
40907 1 4 -6.8300000000000005e-01 1.9769965465283570e+00 5.2936437297332475e+01 1.2177912661642326e+01 0 1 0
40903 1 2 2.0499999999999999e-01 8.5052562819190158e-01 5.2115313317655705e+01 1.2439338549657773e+01 0 1 0
38920 1 5 4.1799999999999998e-01 4.0701044161446553e+00 5.5351166916687674e+01 1.2952816992437093e+01 0 1 0
42616 1 5 4.1799999999999998e-01 1.5784121411323193e+00 5.0993517700471052e+01 1.6537382959489445e+01 0 1 0
40901 1 5 4.1799999999999998e-01 1.0144360566856216e+00 5.4742095615018115e+01 1.2364107140117978e+01 0 1 0
41888 1 5 4.1799999999999998e-01 5.3335775499423077e+00 5.1353810530321773e+01 1.2215691356478573e+01 0 1 0
38922 1 2 2.0499999999999999e-01 7.4805386255807109e+00 5.6660598369822196e+01 1.2478644760549679e+01 0 1 0
42628 1 3 5.9999999999999998e-02 7.6858943420815939e-01 5.5360913824732023e+01 1.7835931630379584e+01 0 1 0
40558 1 5 4.1799999999999998e-01 4.6281686878263475e+00 5.2030851694934256e+01 1.7851271850854339e+01 0 1 0
41883 1 2 2.0499999999999999e-01 5.8888668677942304e+00 5.0665657040646224e+01 1.4058339443672098e+01 0 1 0
40911 1 3 5.9999999999999998e-02 2.0833594184574760e+00 5.1092350170167720e+01 1.3804453103018842e+01 0 1 0
41886 1 3 5.9999999999999998e-02 6.7890820124021829e+00 5.0667774134163899e+01 1.4676559220447968e+01 0 1 0
38930 1 3 5.9999999999999998e-02 7.2592765034923010e+00 5.4961893353636384e+01 1.3870609654335006e+01 0 1 0
40909 1 6 -1.2000000000000000e-01 1.3293156993516237e+00 5.0767126890267441e+01 1.3095213446985628e+01 0 1 0
41887 1 4 -6.8300000000000005e-01 6.1231721155396439e+00 5.1290279454936019e+01 1.2742762336279265e+01 0 1 0
41892 1 3 5.9999999999999998e-02 4.3609778346479926e+00 5.1044563723137621e+01 1.5527531753264149e+01 0 1 0
41894 1 4 -6.8300000000000005e-01 5.9906871442807503e+00 5.2597153097569631e+01 1.6506498651061051e+01 0 1 0
41895 1 5 4.1799999999999998e-01 6.9156483707426455e+00 5.2855972877196393e+01 1.6333053383312556e+01 0 1 0
41889 1 6 -1.2000000000000000e-01 4.8386015217249678e+00 5.1547102619171177e+01 1.4734011934671829e+01 0 1 0
41890 1 2 2.0499999999999999e-01 5.3984065519933280e+00 5.2876685763253562e+01 1.5279031987628196e+01 0 1 0
41891 1 3 5.9999999999999998e-02 4.1290338000584050e+00 5.1799596419196227e+01 1.3967670832005352e+01 0 1 0
41893 1 3 5.9999999999999998e-02 6.1254115876920663e+00 5.3297041297751470e+01 1.4569415699216846e+01 0 1 0
41898 1 3 5.9999999999999998e-02 3.6825471857441432e+00 5.4013677799044665e+01 1.4392792018593886e+01 0 1 0
41896 1 6 -1.2000000000000000e-01 4.1784883300806239e+00 5.3913250522812987e+01 1.5411532183335138e+01 0 1 0
41900 1 3 5.9999999999999998e-02 5.3098009080870714e+00 5.5781618890536834e+01 1.5617433120546288e+01 0 1 0
41897 1 2 2.0499999999999999e-01 4.4401819863290273e+00 5.5268996736578693e+01 1.5989406689289005e+01 0 1 0
41899 1 3 5.9999999999999998e-02 3.4848576795520172e+00 5.3412806205191522e+01 1.6092339838616667e+01 0 1 0
41902 1 5 4.1799999999999998e-01 5.4558233613939731e+00 5.4408969002860729e+01 1.7380772495925331e+01 0 1 0
41905 1 3 5.9999999999999998e-02 2.3316297207263013e+00 5.5485684079928099e+01 1.6395813740570041e+01 0 1 0
41901 1 4 -6.8300000000000005e-01 4.8270018961248651e+00 5.5072529491081752e+01 1.7378790798708973e+01 0 1 0
41908 1 4 -6.8300000000000005e-01 2.7826403544288469e+00 5.6199111502938294e+01 1.3666252986942398e+01 0 1 0
41903 1 6 -1.2000000000000000e-01 3.1769679148863421e+00 5.6130585424588496e+01 1.6133470545558076e+01 0 1 0
41909 1 5 4.1799999999999998e-01 1.9266892343574999e+00 5.6450840482335877e+01 1.3264686043086956e+01 0 1 0
41906 1 3 5.9999999999999998e-02 3.2589156262878318e+00 5.6867354676791365e+01 1.6903315281202175e+01 0 1 0
41904 1 2 2.0499999999999999e-01 2.9056439790346773e+00 5.6997512967001299e+01 1.4855994549430525e+01 0 1 0
42623 1 5 4.1799999999999998e-01 1.8335917207161618e+00 5.3246352764544426e+01 1.7367767586861046e+01 0 1 0
42622 1 4 -6.8300000000000005e-01 1.0755571255368488e+00 5.2939119504837322e+01 1.6840280544492678e+01 0 1 0
42168 1 5 4.1799999999999998e-01 4.9402934493607642e+00 5.7398961706000726e+01 1.7488275118645845e+01 0 1 0
38924 1 3 5.9999999999999998e-02 5.5503863297378464e+00 5.7057480396284078e+01 1.3351242663022923e+01 0 1 0
40557 1 4 -6.8300000000000005e-01 3.7852067800189557e+00 5.1529036324820424e+01 1.7988658779782128e+01 0 1 0
38928 1 6 -1.2000000000000000e-01 7.9317062575145627e+00 5.5286896064374346e+01 1.3069672803812251e+01 0 1 0
40900 1 4 -6.8300000000000005e-01 2.0434179628471846e-01 5.5190401226111042e+01 1.2590408681429830e+01 0 1 0
41907 1 3 5.9999999999999998e-02 3.7877589303260590e+00 5.7609956073028300e+01 1.4709560631792595e+01 0 1 0
42789 1 3 5.9999999999999998e-02 1.5633131148301658e+01 5.2189824856115663e+01 1.2112364046965938e+01 0 1 0
42778 1 6 -1.2000000000000000e-01 1.3981677552715933e+01 5.4956489898698138e+01 1.2108585808643532e+01 0 1 0
42786 1 2 2.0499999999999999e-01 1.4668617802151376e+01 5.1714787994915220e+01 1.2207857292834449e+01 0 1 0
42801 1 3 5.9999999999999998e-02 1.5854187037491830e+01 5.1718768680384365e+01 1.5807489439810920e+01 0 1 0
42780 1 3 5.9999999999999998e-02 1.4953820341630619e+01 5.4837140738750101e+01 1.2613507050354560e+01 0 1 0
38939 1 3 5.9999999999999998e-02 8.1425496225907992e+00 5.2521648510586481e+01 1.4014832606007586e+01 0 1 0
42787 1 3 5.9999999999999998e-02 1.2629841128755640e+01 5.2598514582878451e+01 1.2296570261519960e+01 0 1 0
38947 1 4 -6.8300000000000005e-01 9.2695849172245133e+00 5.0366042911345545e+01 1.2700026907824087e+01 0 1 0
38937 1 3 5.9999999999999998e-02 1.0013122288784851e+01 5.3434989168697406e+01 1.2738418363265252e+01 0 1 0
38934 1 5 4.1799999999999998e-01 8.7808725719240197e+00 5.5388929578085069e+01 1.5600213287866048e+01 0 1 0
38932 1 3 5.9999999999999998e-02 1.0083568318214628e+01 5.5713272341613909e+01 1.2945593706467452e+01 0 1 0
38940 1 4 -6.8300000000000005e-01 8.7635950428609437e+00 5.3327498185806355e+01 1.5826354311436182e+01 0 1 0
38945 1 3 5.9999999999999998e-02 9.4632970329904804e+00 5.0868797680286825e+01 1.5581582887560181e+01 0 1 0
38943 1 2 2.0499999999999999e-01 1.0294653911037608e+01 5.0586189513426014e+01 1.3613007444265799e+01 0 1 0
38933 1 4 -6.8300000000000005e-01 9.1977799841312819e+00 5.5999178287832798e+01 1.4968328311964827e+01 0 1 0
38946 1 3 5.9999999999999998e-02 1.1136973953029823e+01 5.1095856772522119e+01 1.3106389679826439e+01 0 1 0
38941 1 5 4.1799999999999998e-01 9.6377455520106956e+00 5.3433243295067598e+01 1.6170136127342765e+01 0 1 0
42781 1 3 5.9999999999999998e-02 1.3167261899297994e+01 5.4650561258964146e+01 1.2772346342736419e+01 0 1 0
42795 1 3 5.9999999999999998e-02 1.3332940582025811e+01 5.1226155374072455e+01 1.3915001519957521e+01 0 1 0
38936 1 2 2.0499999999999999e-01 9.1113978167781102e+00 5.2726145799984160e+01 1.4578275699406621e+01 0 1 0
38929 1 2 2.0499999999999999e-01 9.3355157239850719e+00 5.5291160652962148e+01 1.3710586671788841e+01 0 1 0
38938 1 3 5.9999999999999998e-02 1.0944279205956226e+01 5.3956337460043009e+01 1.4101492061126722e+01 0 1 0
38935 1 6 -1.2000000000000000e-01 9.8402652554494576e+00 5.3839451249159666e+01 1.3786077063035206e+01 0 1 0
38942 1 6 -1.2000000000000000e-01 1.0016165535845783e+01 5.1460971089718520e+01 1.4877675543041168e+01 0 1 0
38944 1 3 5.9999999999999998e-02 1.0895914355443532e+01 5.1662693446774888e+01 1.5463400454406758e+01 0 1 0
43980 1 4 -6.8300000000000005e-01 1.3518945470137226e+01 5.4598001703433638e+01 1.6091294758970054e+01 0 1 0
43981 1 5 4.1799999999999998e-01 1.3946375382936109e+01 5.5415585245745724e+01 1.5790268388058820e+01 0 1 0
43973 1 4 -6.8300000000000005e-01 1.1085602348312230e+01 5.3428435005205159e+01 1.7023368545641262e+01 0 1 0
42792 1 6 -1.2000000000000000e-01 1.4385460026590250e+01 5.1340120230725418e+01 1.3751473415952789e+01 0 1 0
42794 1 3 5.9999999999999998e-02 1.4612665814759625e+01 5.2295521123581793e+01 1.4187507161955342e+01 0 1 0
43978 1 3 5.9999999999999998e-02 1.3347370992892854e+01 5.2257417369599708e+01 1.6863775584573109e+01 0 1 0
42011 1 3 5.9999999999999998e-02 9.8133155004703045e+00 5.6057146807941862e+01 1.7394830103709079e+01 0 1 0
43974 1 5 4.1799999999999998e-01 1.1790636025383462e+01 5.3899412044110917e+01 1.6581581445148249e+01 0 1 0
43982 1 6 -1.2000000000000000e-01 1.5488146040389957e+01 5.4207821685291158e+01 1.7543759201219999e+01 0 1 0
43976 1 2 2.0499999999999999e-01 1.3961546113671540e+01 5.4290606548593907e+01 1.7462652913904449e+01 0 1 0
43975 1 6 -1.2000000000000000e-01 1.3251159747573066e+01 5.2901000849970693e+01 1.7689687497413015e+01 0 1 0
42008 1 6 -1.2000000000000000e-01 9.8112179303940827e+00 5.6952424877150619e+01 1.7986120673246617e+01 0 1 0
43985 1 3 5.9999999999999998e-02 1.5743829299246341e+01 5.3643306689395999e+01 1.6589243942533532e+01 0 1 0
43967 1 5 4.1799999999999998e-01 8.6799001201135830e+00 5.1920064635072116e+01 1.7678274920413205e+01 0 1 0
42773 1 3 5.9999999999999998e-02 1.5210270501356446e+01 5.7185545625225060e+01 1.3276780868612679e+01 0 1 0
42774 1 3 5.9999999999999998e-02 1.3651281858968858e+01 5.7374147059984679e+01 1.3699264360246469e+01 0 1 0
42771 1 6 -1.2000000000000000e-01 1.4288057996707236e+01 5.7440945204840467e+01 1.2793695629558545e+01 0 1 0
43987 1 4 -6.8300000000000005e-01 1.5900797141765359e+01 5.6626281789889447e+01 1.7087612380484792e+01 0 1 0
42003 1 3 5.9999999999999998e-02 1.1359576505601257e+01 5.6916802101847345e+01 1.5794747297828039e+01 0 1 0
42796 1 3 5.9999999999999998e-02 1.5856907644554420e+01 4.9956376947951121e+01 1.3611550600398084e+01 0 1 0
43971 1 3 5.9999999999999998e-02 1.0873370950332722e+01 5.1017451522626835e+01 1.7618511416868746e+01 0 1 0
42692 1 4 -6.8300000000000005e-01 9.5984539822742025e+00 5.9809579312067349e+01 2.0923632067126718e+01 0 1 0
42012 1 3 5.9999999999999998e-02 9.3227082793246616e+00 5.7415719471747458e+01 2.0182565814329841e+01 0 1 0
41916 1 5 4.1799999999999998e-01 8.3392264601806676e-01 5.9279326012778135e+01 1.2146535907799059e+01 0 1 0
41933 1 3 5.9999999999999998e-02 6.2952476575568213e+00 6.3221917721640928e+01 1.2348174537716657e+01 0 1 0
42639 1 2 2.0499999999999999e-01 2.2761784463634729e-01 6.0608314219908578e+01 1.7446235417388966e+01 0 1 0
41776 1 5 4.1799999999999998e-01 1.6150155733650056e+01 5.0233729838476478e+01 9.9350164893036332e+00 0 1 0
41918 1 2 2.0499999999999999e-01 2.9659505952270275e+00 6.0831130155594074e+01 1.2434239693490168e+01 0 1 0
40628 1 5 4.1799999999999998e-01 6.9042957315562492e-01 6.2606565077958045e+01 1.1908242306740570e+01 0 1 0
42653 1 2 2.0499999999999999e-01 2.6942654920782143e+00 6.4480030870261643e+01 1.7555851759706723e+01 0 1 0
41912 1 3 5.9999999999999998e-02 8.8655957944886499e-01 5.7285048272182330e+01 1.4805279587602149e+01 0 1 0
41915 1 4 -6.8300000000000005e-01 1.2122223330384352e+00 5.8492326698609070e+01 1.2462251203289554e+01 0 1 0
42635 1 3 5.9999999999999998e-02 7.0508699002239561e-01 5.7843249277365992e+01 1.8080798931658240e+01 0 1 0
42167 1 4 -6.8300000000000005e-01 5.3695002119440796e+00 5.8113860682699318e+01 1.7041074847417068e+01 0 1 0
41926 1 3 5.9999999999999998e-02 4.5084743055176082e+00 6.2095867354762966e+01 1.3205026858292566e+01 0 1 0
42642 1 3 5.9999999999999998e-02 1.2635083286133801e+00 6.0385219714918797e+01 1.7484859584238094e+01 0 1 0
41920 1 3 5.9999999999999998e-02 3.7875384149879419e+00 5.9223629165211179e+01 1.3269376967810560e+01 0 1 0
41923 1 5 4.1799999999999998e-01 2.0056516540377896e+00 6.2037972674320748e+01 1.3436014052081152e+01 0 1 0
41922 1 4 -6.8300000000000005e-01 1.9319496007325423e+00 6.1703426580552836e+01 1.2595680011879949e+01 0 1 0
42651 1 5 4.1799999999999998e-01 1.9882254474435794e+00 6.3903314816071799e+01 1.4992187886780730e+01 0 1 0
42652 1 6 -1.2000000000000000e-01 1.3151899385649315e+00 6.3741080291239562e+01 1.7468906256499011e+01 0 1 0
42153 1 4 -6.8300000000000005e-01 5.1587414784588077e+00 6.3653193667261668e+01 1.5057677665776632e+01 0 1 0
41917 1 6 -1.2000000000000000e-01 2.9391443680384755e+00 5.9857676375938858e+01 1.3582185543750967e+01 0 1 0
42650 1 4 -6.8300000000000005e-01 1.5337134268900077e+00 6.3085065823609469e+01 1.4988143969817434e+01 0 1 0
42155 1 6 -1.2000000000000000e-01 6.8347910473537423e+00 6.1906442392773826e+01 1.5271148221637418e+01 0 1 0
41919 1 3 5.9999999999999998e-02 3.2372366456574788e+00 6.0457064385466595e+01 1.4439665507745284e+01 0 1 0
41913 1 3 5.9999999999999998e-02 1.6273432009243847e+00 5.8563827950795513e+01 1.5677833081180347e+01 0 1 0
42646 1 2 2.0499999999999999e-01 1.3566130445115323e+00 6.2635968009660509e+01 1.6322411158968368e+01 0 1 0
42161 1 5 4.1799999999999998e-01 6.2147048775359659e+00 5.8702084870761865e+01 1.5314220284823746e+01 0 1 0
42160 1 4 -6.8300000000000005e-01 6.3060656564515378e+00 5.9511467374323452e+01 1.4793308735480155e+01 0 1 0
42159 1 3 5.9999999999999998e-02 5.0449497778420689e+00 6.0960111434823439e+01 1.5660776861437528e+01 0 1 0
42156 1 2 2.0499999999999999e-01 6.0406650515773999e+00 6.0626600202008099e+01 1.5689307931101732e+01 0 1 0
42162 1 6 -1.2000000000000000e-01 6.4141376503607228e+00 6.0243775182608992e+01 1.7207158566154650e+01 0 1 0
41910 1 6 -1.2000000000000000e-01 1.7107895395383155e+00 5.7932040508230287e+01 1.4835096414078484e+01 0 1 0
41911 1 2 2.0499999999999999e-01 1.5924427911297663e+00 5.9031961224259462e+01 1.3760333460920721e+01 0 1 0
42157 1 3 5.9999999999999998e-02 7.0285160500839172e+00 6.1755339791244729e+01 1.4166673578458424e+01 0 1 0
42149 1 2 2.0499999999999999e-01 6.3121014907389847e+00 6.3298236318057981e+01 1.5714393522102489e+01 0 1 0
42152 1 3 5.9999999999999998e-02 6.1887730184711618e+00 6.3330777865189837e+01 1.6773415386956202e+01 0 1 0
41914 1 3 5.9999999999999998e-02 8.1815425971147127e-01 5.9853265869467251e+01 1.3998494595232225e+01 0 1 0
42171 1 3 5.9999999999999998e-02 3.8229304374434334e+00 6.0128836466471263e+01 1.7488316861020543e+01 0 1 0
42165 1 3 5.9999999999999998e-02 6.6718922337779194e+00 6.1068752719540846e+01 1.7795695443028308e+01 0 1 0
42649 1 3 5.9999999999999998e-02 2.2277500772269776e+00 6.1936495512579178e+01 1.6443616013862890e+01 0 1 0
42656 1 3 5.9999999999999998e-02 3.4458233694290059e+00 6.3725862390987892e+01 1.7748701379673953e+01 0 1 0
42164 1 3 5.9999999999999998e-02 7.4421798166809827e+00 5.9870575386642479e+01 1.7137142866698220e+01 0 1 0
42154 1 5 4.1799999999999998e-01 4.6498923895316135e+00 6.4249324288348916e+01 1.5646882210642946e+01 0 1 0
42163 1 2 2.0499999999999999e-01 5.6379488288872590e+00 5.9125650668397270e+01 1.7925282802768280e+01 0 1 0
42148 1 6 -1.2000000000000000e-01 7.3263540818849293e+00 6.4402032472469884e+01 1.5324694666944133e+01 0 1 0
36749 1 4 -6.8300000000000005e-01 1.5978117274834736e+01 6.2436118295087290e+01 2.1800778392512765e+01 0 1 0
42645 1 6 -1.2000000000000000e-01 6.9423997180892427e-02 6.1759556699121973e+01 1.6354597672014179e+01 0 1 0
42756 1 5 4.1799999999999998e-01 1.2528749958768330e+01 6.3381151317156039e+01 1.2807670797562642e+01 0 1 0
42761 1 3 5.9999999999999998e-02 1.2799267501927664e+01 6.1002319009503715e+01 1.2765995111074938e+01 0 1 0
38925 1 3 5.9999999999999998e-02 7.8301403692549121e+00 5.7517620400127058e+01 1.3062428741557630e+01 0 1 0
42158 1 3 5.9999999999999998e-02 7.8170861119563533e+00 6.1839755251254353e+01 1.5773049202937766e+01 0 1 0
42856 1 2 2.0499999999999999e-01 1.5526414782803506e+01 6.4448029821148722e+01 1.7066374215029036e+01 0 1 0
42608 1 4 -6.8300000000000005e-01 3.7866306857983417e-01 4.7170769219394153e+01 1.6770019832263287e+01 0 1 0
42010 1 3 5.9999999999999998e-02 9.1018740973954166e+00 5.7639224056965780e+01 1.7463140256858235e+01 0 1 0
42151 1 3 5.9999999999999998e-02 8.3862672559950973e+00 6.4132909034139189e+01 1.5403600059612069e+01 0 1 0
42865 1 3 5.9999999999999998e-02 1.5231554618977174e+01 6.2445209595972159e+01 1.6311709220474285e+01 0 1 0
42002 1 2 2.0499999999999999e-01 1.1162565565875825e+01 5.7623501563185862e+01 1.7760869147485995e+01 0 1 0
42001 1 6 -1.2000000000000000e-01 1.1544115682505851e+01 5.7830454627739982e+01 1.6315238503704450e+01 0 1 0
42004 1 3 5.9999999999999998e-02 1.2632060002623906e+01 5.8032691931183557e+01 1.6269042662735881e+01 0 1 0
42766 1 3 5.9999999999999998e-02 1.5526115071102119e+01 6.0095868995559705e+01 1.3456404276093005e+01 0 1 0
42864 1 3 5.9999999999999998e-02 1.3780687999300509e+01 6.3306002174384389e+01 1.6776977006703415e+01 0 1 0
42862 1 6 -1.2000000000000000e-01 1.4856065260667382e+01 6.3116525024344362e+01 1.7015286176136033e+01 0 1 0
41996 1 3 5.9999999999999998e-02 1.0599241350761204e+01 5.7943765072644986e+01 1.3781899493145740e+01 0 1 0
41991 1 3 5.9999999999999998e-02 8.8182222609639229e+00 5.9562075818035709e+01 1.3628567856809317e+01 0 1 0
42704 1 3 5.9999999999999998e-02 1.0118085040295167e+01 6.2600711438801071e+01 1.6824943848210818e+01 0 1 0
42764 1 6 -1.2000000000000000e-01 1.4486300254010938e+01 5.9916525035652533e+01 1.3291573219387697e+01 0 1 0
42767 1 3 5.9999999999999998e-02 1.4160691426224567e+01 5.9507903802762819e+01 1.4271046719390066e+01 0 1 0
42758 1 2 2.0499999999999999e-01 1.3773250532615677e+01 6.1224406393120773e+01 1.3010926914533963e+01 0 1 0
42762 1 4 -6.8300000000000005e-01 1.3756335447556063e+01 6.1949898456228027e+01 1.4242560799369539e+01 0 1 0
42000 1 5 4.1799999999999998e-01 1.1056111606190200e+01 6.0730084265878979e+01 1.5276705812717227e+01 0 1 0
41993 1 5 4.1799999999999998e-01 9.0422204012577083e+00 6.1709510581547868e+01 1.3641832493110101e+01 0 1 0
41994 1 6 -1.2000000000000000e-01 1.0814022869473144e+01 5.8971906370407773e+01 1.4088277009706033e+01 0 1 0
41988 1 2 2.0499999999999999e-01 9.8003200940989394e+00 5.9847179333332349e+01 1.3313080596378002e+01 0 1 0
41992 1 4 -6.8300000000000005e-01 9.8728796752454464e+00 6.1247092982208287e+01 1.3558353334287489e+01 0 1 0
41997 1 3 5.9999999999999998e-02 1.1869487893573510e+01 5.9092946733486535e+01 1.3804473524091804e+01 0 1 0
41995 1 2 2.0499999999999999e-01 1.0706308141374825e+01 5.8918275078313854e+01 1.5633877328205823e+01 0 1 0
41998 1 3 5.9999999999999998e-02 9.6959823161555168e+00 5.8755461987934282e+01 1.5845006780551870e+01 0 1 0
41999 1 4 -6.8300000000000005e-01 1.1276643535484077e+01 6.0158749497317658e+01 1.6002344229999519e+01 0 1 0
42763 1 5 4.1799999999999998e-01 1.3212617290217596e+01 6.1418723230745350e+01 1.4835503974772886e+01 0 1 0
42872 1 3 5.9999999999999998e-02 1.5010631307623290e+01 6.0268364566172544e+01 1.7398353818892005e+01 0 1 0
42871 1 3 5.9999999999999998e-02 1.3438725292652034e+01 6.0658153433260601e+01 1.7921193089337628e+01 0 1 0
42701 1 6 -1.2000000000000000e-01 1.0511963823463624e+01 6.3119667497455936e+01 1.7701301452731698e+01 0 1 0
42754 1 3 5.9999999999999998e-02 1.4573612448419089e+01 6.3873469266898539e+01 1.2696286405756409e+01 0 1 0
42005 1 3 5.9999999999999998e-02 1.1077501150743668e+01 5.8656761402235823e+01 1.8145099078901669e+01 0 1 0
41719 1 4 -6.8300000000000005e-01 6.6220305697550188e+00 4.3423965994581494e+01 5.2390533096326237e+00 0 1 0
42682 1 3 5.9999999999999998e-02 8.4310463606989234e+00 6.4573705126184777e+01 2.2128143724272942e+01 0 1 0
40904 1 3 5.9999999999999998e-02 1.8777706937949351e-01 5.3051305895567907e+01 1.4291024328031133e+01 0 1 0
42868 1 5 4.1799999999999998e-01 1.4057481636924464e+01 6.3905103738928062e+01 1.8787049013617217e+01 0 1 0
40552 1 6 -1.2000000000000000e-01 3.6490503009976472e+00 4.9227781502243246e+01 1.8502179394251783e+01 0 1 0
40545 1 6 -1.2000000000000000e-01 6.0348788128504438e+00 4.8116729660793986e+01 1.8360807928149956e+01 0 1 0
43927 1 2 2.0499999999999999e-01 2.4165221720173044e-01 4.7442797007998777e+01 2.2209326697879902e+01 0 1 0
41075 1 4 -6.8300000000000005e-01 4.9151593111428218e+00 4.4046283237592952e+01 2.1693829873583340e+01 0 1 0
43930 1 3 5.9999999999999998e-02 6.2325787411757672e-01 4.7881631811338714e+01 2.1269574458455786e+01 0 1 0
40547 1 3 5.9999999999999998e-02 5.8339376414142166e+00 4.7260102799270626e+01 1.9032748231298864e+01 0 1 0
43936 1 3 5.9999999999999998e-02 1.0918741501100417e+00 4.6364103212774225e+01 2.3856051066797953e+01 0 1 0
43933 1 6 -1.2000000000000000e-01 1.3895880248840409e+00 4.7077626007594887e+01 2.3054553076980014e+01 0 1 0
41073 1 3 5.9999999999999998e-02 5.1773115271070518e+00 4.4996150167332949e+01 1.9165513821687540e+01 0 1 0
41072 1 3 5.9999999999999998e-02 6.6552309113644572e+00 4.4176612175571030e+01 1.8990263068540138e+01 0 1 0
43939 1 5 4.1799999999999998e-01 4.0573804270764322e+00 4.5157706426543065e+01 2.2665339199922069e+01 0 1 0
43937 1 3 5.9999999999999998e-02 2.2475376292542668e+00 4.5944141907168110e+01 2.1562236650217567e+01 0 1 0
43942 1 3 5.9999999999999998e-02 4.4097106409949136e+00 4.6997965657284382e+01 2.1083267533114167e+01 0 1 0
43940 1 6 -1.2000000000000000e-01 3.7761025349889170e+00 4.7539961062069565e+01 2.1833589015199852e+01 0 1 0
43934 1 2 2.0499999999999999e-01 2.6652012334626081e+00 4.6558664247716592e+01 2.2367190025005446e+01 0 1 0
43938 1 4 -6.8300000000000005e-01 3.3752837598211358e+00 4.5648693312276542e+01 2.3187865714750291e+01 0 1 0
41070 1 6 -1.2000000000000000e-01 5.7349131658492896e+00 4.4125276099137210e+01 1.9515296373064444e+01 0 1 0
43935 1 3 5.9999999999999998e-02 1.6731975057182820e+00 4.7914863636864702e+01 2.3730024544303692e+01 0 1 0
41071 1 2 2.0499999999999999e-01 6.1061829227184212e+00 4.4150108135620520e+01 2.1058662643017755e+01 0 1 0
43943 1 3 5.9999999999999998e-02 3.2686368816013607e+00 4.8282609647304660e+01 2.1274595292818880e+01 0 1 0
43949 1 3 5.9999999999999998e-02 6.4935241154489791e+00 4.8190090592417249e+01 2.1454986674836125e+01 0 1 0
43944 1 3 5.9999999999999998e-02 5.0767627426096897e+00 4.7623890828672124e+01 2.3604328003692164e+01 0 1 0
43941 1 2 2.0499999999999999e-01 4.7061839032690145e+00 4.8294085290965128e+01 2.2806521435317713e+01 0 1 0
43947 1 6 -1.2000000000000000e-01 5.9699842945113826e+00 4.8915479441225941e+01 2.2087063812680242e+01 0 1 0
43951 1 3 5.9999999999999998e-02 7.4227988385706611e+00 4.8667353640017332e+01 2.3648554106244031e+01 0 1 0
40548 1 3 5.9999999999999998e-02 6.3031544695566106e+00 4.8878084260352217e+01 1.9121583291699395e+01 0 1 0
43948 1 2 2.0499999999999999e-01 7.0835665470898972e+00 4.9485607574777525e+01 2.3036047362570784e+01 0 1 0
41080 1 3 5.9999999999999998e-02 6.4034123993480634e+00 4.6181249409215368e+01 2.1893228105078947e+01 0 1 0
41077 1 6 -1.2000000000000000e-01 6.9955383426319653e+00 4.5355098273051119e+01 2.1478659415551665e+01 0 1 0
43950 1 3 5.9999999999999998e-02 5.6300925826064798e+00 4.9706251655480543e+01 2.1431281782148091e+01 0 1 0
40555 1 3 5.9999999999999998e-02 3.6010186332299421e+00 4.8482580221127044e+01 1.9325736810955451e+01 0 1 0
43945 1 4 -6.8300000000000005e-01 4.1369616677495449e+00 4.9453347469250943e+01 2.3359386159664911e+01 0 1 0
41079 1 3 5.9999999999999998e-02 7.5984489346348658e+00 4.5549630126104205e+01 2.0580714852361385e+01 0 1 0
43946 1 5 4.1799999999999998e-01 4.9156728115540478e+00 4.9785841774264831e+01 2.3834549999726288e+01 0 1 0
41081 1 3 5.9999999999999998e-02 7.5840800357250355e+00 4.4529642099516195e+01 2.3309323578494190e+01 0 1 0
41078 1 2 2.0499999999999999e-01 8.0610886671825757e+00 4.5143965383716328e+01 2.2559328107150293e+01 0 1 0
40562 1 3 5.9999999999999998e-02 2.7649764935050398e+00 5.0208565260441198e+01 2.0831456032274371e+01 0 1 0
42920 1 3 5.9999999999999998e-02 1.5939323240962302e+01 5.0067436225102966e+01 1.9977510064246534e+01 0 1 0
40517 1 6 -1.2000000000000000e-01 1.5726756502310568e+01 4.5351945081298794e+01 1.7945371818611012e+01 0 1 0
42881 1 4 -6.8300000000000005e-01 1.2548637404397198e+01 6.0594572677623205e+01 2.2656975667338191e+01 0 1 0
40524 1 6 -1.2000000000000000e-01 1.3713867213048809e+01 4.6927301321645096e+01 1.8191413351020753e+01 0 1 0
41466 1 3 5.9999999999999998e-02 1.6178841885904816e+01 5.1530635376759534e+01 3.3966066730522484e+00 0 1 0
40531 1 6 -1.2000000000000000e-01 1.1151152446509176e+01 4.7482886778973821e+01 1.8411117593025377e+01 0 1 0
42916 1 4 -6.8300000000000005e-01 1.6036048810611256e+01 4.7153973417790048e+01 2.0891393386450744e+01 0 1 0
41083 1 5 4.1799999999999998e-01 8.6494176070173481e+00 4.6172968636760558e+01 2.3955815866308065e+01 0 1 0
41095 1 3 5.9999999999999998e-02 9.8240319056807515e+00 4.4414768395571450e+01 1.8550429624842579e+01 0 1 0
40540 1 3 5.9999999999999998e-02 8.3779656406619711e+00 4.7121425733802084e+01 1.9163837785881491e+01 0 1 0
40538 1 6 -1.2000000000000000e-01 8.5907439829181182e+00 4.7813965179541562e+01 1.8364817931992910e+01 0 1 0
40519 1 3 5.9999999999999998e-02 1.5521735849459050e+01 4.5127807589157513e+01 1.9028193032316214e+01 0 1 0
43957 1 3 5.9999999999999998e-02 8.5929414677302827e+00 4.9059243783401548e+01 2.1775538160473545e+01 0 1 0
41082 1 4 -6.8300000000000005e-01 8.5633813932334739e+00 4.6333362556828718e+01 2.3040598255307568e+01 0 1 0
41087 1 3 5.9999999999999998e-02 9.0264680164266320e+00 4.3321621282617542e+01 2.1608266976038461e+01 0 1 0
40527 1 3 5.9999999999999998e-02 1.4347065180994671e+01 4.7764210925607564e+01 1.8435961171725232e+01 0 1 0
40534 1 3 5.9999999999999998e-02 1.1189409867850637e+01 4.8393138412934000e+01 1.9103333302883986e+01 0 1 0
40541 1 3 5.9999999999999998e-02 8.7624080398563784e+00 4.8740289927864929e+01 1.8954952296929363e+01 0 1 0
40533 1 3 5.9999999999999998e-02 1.1121914627925012e+01 4.6601428397920124e+01 1.9034934865966083e+01 0 1 0
40526 1 3 5.9999999999999998e-02 1.3447272664814806e+01 4.6473405747011270e+01 1.9149269652175040e+01 0 1 0
41093 1 3 5.9999999999999998e-02 1.2020466281901031e+01 4.4584625463781556e+01 1.9985499180087924e+01 0 1 0
41088 1 3 5.9999999999999998e-02 9.6640371355392016e+00 4.5660660592274972e+01 2.0595710633580691e+01 0 1 0
41090 1 5 4.1799999999999998e-01 1.0478517966542039e+01 4.6509258414835777e+01 2.2430672708388158e+01 0 1 0
41091 1 6 -1.2000000000000000e-01 1.1118316120561296e+01 4.4046848625496338e+01 2.0239408607775882e+01 0 1 0
41086 1 3 5.9999999999999998e-02 1.0004206596554265e+01 4.4024057813698967e+01 2.3007983040305483e+01 0 1 0
41085 1 2 2.0499999999999999e-01 1.0233703723032946e+01 4.4940557822315526e+01 2.1191581170145724e+01 0 1 0
41084 1 6 -1.2000000000000000e-01 9.2998934716521262e+00 4.4263212761921196e+01 2.2147931852753015e+01 0 1 0
41089 1 4 -6.8300000000000005e-01 1.1069009227271314e+01 4.5842790779149524e+01 2.1931916761566111e+01 0 1 0
42913 1 3 5.9999999999999998e-02 1.3679113897513931e+01 4.7628098569816800e+01 2.1813989565993371e+01 0 1 0
42911 1 6 -1.2000000000000000e-01 1.4146175461384427e+01 4.8588567724755151e+01 2.1769349118726190e+01 0 1 0
42910 1 5 4.1799999999999998e-01 1.2420445277227747e+01 4.8062295636811264e+01 2.3493354748676726e+01 0 1 0
42909 1 4 -6.8300000000000005e-01 1.3121684967248177e+01 4.8559058934956035e+01 2.3888029255748229e+01 0 1 0
42905 1 2 2.0499999999999999e-01 1.3766432067924177e+01 4.9427049476784489e+01 2.3034922700498857e+01 0 1 0
42914 1 3 5.9999999999999998e-02 1.3723742916190853e+01 4.8947170456336110e+01 2.0810612209509951e+01 0 1 0
42908 1 3 5.9999999999999998e-02 1.4645610493458747e+01 4.9896760109056316e+01 2.3551158073416367e+01 0 1 0
41092 1 2 2.0499999999999999e-01 1.0310982550812307e+01 4.3564137248947709e+01 1.9043929670191577e+01 0 1 0
43954 1 6 -1.2000000000000000e-01 8.3357799867684275e+00 4.9901916061261538e+01 2.2343258171633774e+01 0 1 0
43956 1 3 5.9999999999999998e-02 9.0117582794521738e+00 5.0060133823785243e+01 2.3183569458490503e+01 0 1 0
42912 1 2 2.0499999999999999e-01 1.5712946244985044e+01 4.8382183662188218e+01 2.1484631961745269e+01 0 1 0
41475 1 5 4.1799999999999998e-01 1.5733289013602677e+01 4.8703093838531736e+01 4.1807128034791932e+00 0 1 0
41100 1 3 5.9999999999999998e-02 1.2139837779119251e+01 4.3331916714341432e+01 1.7828665347654237e+01 0 1 0
40570 1 3 5.9999999999999998e-02 1.1045891596137028e-01 5.2827818756540871e+01 2.1025519604554088e+01 0 1 0
42041 1 4 -6.8300000000000005e-01 2.6993590748419527e-01 5.7411327507627320e+01 2.3704044333970224e+01 0 1 0
42017 1 3 5.9999999999999998e-02 7.0810284492245943e+00 5.6564127446083660e+01 1.8792961085220057e+01 0 1 0
40553 1 2 2.0499999999999999e-01 3.7906503703247725e+00 5.0646542147025336e+01 1.9055096649588602e+01 0 1 0
40556 1 3 5.9999999999999998e-02 4.7880885050033353e+00 5.0775784050762283e+01 1.9453666323552984e+01 0 1 0
43952 1 4 -6.8300000000000005e-01 6.5612952852239186e+00 5.0455326426621532e+01 2.3978606644096388e+01 0 1 0
40567 1 2 2.0499999999999999e-01 7.8039758607256859e-01 5.3313221181187906e+01 2.1797864341402807e+01 0 1 0
40565 1 5 4.1799999999999998e-01 4.1927506927897999e+00 5.1629043962030593e+01 2.2383268509450037e+01 0 1 0
40561 1 3 5.9999999999999998e-02 1.7958487451383836e+00 5.1199622804464056e+01 1.9691016782662022e+01 0 1 0
40572 1 5 4.1799999999999998e-01 1.5645366751748819e+00 5.5101755599630188e+01 2.1688699751382508e+01 0 1 0
40571 1 4 -6.8300000000000005e-01 1.2605951596784120e+00 5.4455890217521812e+01 2.1031234885396163e+01 0 1 0
40568 1 3 5.9999999999999998e-02 1.6831904620569886e+00 5.1492081754596256e+01 2.2475602698374129e+01 0 1 0
40563 1 3 5.9999999999999998e-02 3.0929904359775815e+00 5.3171761090810485e+01 2.0449529247062472e+01 0 1 0
40564 1 4 -6.8300000000000005e-01 4.3449225640566613e+00 5.2206411462779627e+01 2.1642845998908037e+01 0 1 0
40566 1 6 -1.2000000000000000e-01 1.9668052893866386e+00 5.2448800057656769e+01 2.2118142220165485e+01 0 1 0
40569 1 3 5.9999999999999998e-02 2.2715213893681998e+00 5.2813953096949867e+01 2.3071109074149380e+01 0 1 0
40559 1 6 -1.2000000000000000e-01 2.8394382734024322e+00 5.1113606948270174e+01 2.0182549500660581e+01 0 1 0
40560 1 2 2.0499999999999999e-01 3.0630329604647808e+00 5.2263951524882401e+01 2.1028792542178021e+01 0 1 0
42025 1 3 5.9999999999999998e-02 6.0898849821882290e+00 5.3938230064854977e+01 2.0694337051342508e+01 0 1 0
42026 1 3 5.9999999999999998e-02 4.3597694499010595e+00 5.4539298174187969e+01 2.2069892904525044e+01 0 1 0
42022 1 6 -1.2000000000000000e-01 6.0080147937697728e+00 5.5050657591234568e+01 2.0752007434662762e+01 0 1 0
42023 1 2 2.0499999999999999e-01 5.0494889325460228e+00 5.5387111459279161e+01 2.2023697790277453e+01 0 1 0
42035 1 5 4.1799999999999998e-01 3.1822644770406123e+00 5.5329754489526877e+01 2.3675924900217591e+01 0 1 0
42024 1 3 5.9999999999999998e-02 5.3992452177171533e+00 5.5218591634312993e+01 1.9808897177817890e+01 0 1 0
42034 1 4 -6.8300000000000005e-01 2.5334595144467027e+00 5.5865706275915969e+01 2.3225620585212422e+01 0 1 0
42029 1 6 -1.2000000000000000e-01 4.2827194680444256e+00 5.6743675005277758e+01 2.1890745808010859e+01 0 1 0
43953 1 5 4.1799999999999998e-01 6.8244526640740046e+00 5.1263237802325690e+01 2.3609108496354931e+01 0 1 0
43958 1 3 5.9999999999999998e-02 7.3320535223322691e+00 5.1220016908990175e+01 2.0841343962490900e+01 0 1 0
42042 1 5 4.1799999999999998e-01 1.0237521279108841e+00 5.6774462217723880e+01 2.3859972082983926e+01 0 1 0
42027 1 4 -6.8300000000000005e-01 5.8223702194484837e+00 5.5345528256280765e+01 2.3185164005505051e+01 0 1 0
42028 1 5 4.1799999999999998e-01 6.7479232225794448e+00 5.5331995398044647e+01 2.2945162560236643e+01 0 1 0
42030 1 2 2.0499999999999999e-01 3.1607820932064654e+00 5.7065821735350021e+01 2.2855230048167780e+01 0 1 0
42032 1 3 5.9999999999999998e-02 3.9032583757043011e+00 5.6536677804492804e+01 2.0878264030367873e+01 0 1 0
42019 1 3 5.9999999999999998e-02 7.0812267331072665e+00 5.6854139748321813e+01 2.1021223758124922e+01 0 1 0
42016 1 2 2.0499999999999999e-01 7.3191066581082191e+00 5.5846781239490440e+01 2.0741261064866237e+01 0 1 0
42033 1 3 5.9999999999999998e-02 3.5347409633731872e+00 5.7497982015326173e+01 2.3754791089967512e+01 0 1 0
40576 1 3 5.9999999999999998e-02 3.4352336089988339e-01 5.4249247108107888e+01 2.3901172251775506e+01 0 1 0
42031 1 3 5.9999999999999998e-02 4.9774310369332628e+00 5.7589235028203994e+01 2.1754843918758791e+01 0 1 0
42039 1 3 5.9999999999999998e-02 1.8103199545797621e+00 5.7547893947522155e+01 2.1220645898517809e+01 0 1 0
42036 1 6 -1.2000000000000000e-01 2.0590193324521149e+00 5.7963647571355892e+01 2.2160619681060076e+01 0 1 0
36744 1 6 -1.2000000000000000e-01 1.5133430831127104e+01 6.4649762547724066e+01 2.2334539052806711e+01 0 1 0
43984 1 3 5.9999999999999998e-02 1.5566936248461642e+01 5.3376234979438443e+01 1.8226039738169927e+01 0 1 0
43969 1 2 2.0499999999999999e-01 1.1802737211016474e+01 5.2959303089223319e+01 1.8082054360483038e+01 0 1 0
43979 1 3 5.9999999999999998e-02 1.3587093901045149e+01 5.4967004967580266e+01 1.8235114091442043e+01 0 1 0
43964 1 3 5.9999999999999998e-02 9.7914840214124723e+00 5.0118942303664227e+01 2.0466315461002708e+01 0 1 0
42015 1 6 -1.2000000000000000e-01 7.8710458186446024e+00 5.5937806691517380e+01 1.9347141049165803e+01 0 1 0
42018 1 3 5.9999999999999998e-02 7.9666346825049850e+00 5.4975363313019614e+01 1.8867261113030803e+01 0 1 0
42020 1 4 -6.8300000000000005e-01 8.1690953044984109e+00 5.5069444643429350e+01 2.1624569838779916e+01 0 1 0
42907 1 3 5.9999999999999998e-02 1.2140269156047216e+01 5.0243208159353415e+01 2.1931351427555452e+01 0 1 0
42904 1 6 -1.2000000000000000e-01 1.2846270090464861e+01 5.0577128060654154e+01 2.2636228175090135e+01 0 1 0
43977 1 3 5.9999999999999998e-02 1.3834433438791866e+01 5.2252740684872677e+01 1.8387032959047946e+01 0 1 0
43960 1 5 4.1799999999999998e-01 8.1640819774139963e+00 5.3049382318503845e+01 2.2106560629596203e+01 0 1 0
43959 1 4 -6.8300000000000005e-01 8.3550298881577287e+00 5.2177804649837768e+01 2.2390180360731179e+01 0 1 0
43966 1 4 -6.8300000000000005e-01 8.6450691391997374e+00 5.1482750738365326e+01 1.8488682872377222e+01 0 1 0
43955 1 2 2.0499999999999999e-01 8.2494501712809694e+00 5.1121946779102828e+01 2.1409597015284483e+01 0 1 0
42906 1 3 5.9999999999999998e-02 1.2235044641407073e+01 5.0836263830674390e+01 2.3503005990632960e+01 0 1 0
42896 1 5 4.1799999999999998e-01 1.5312037009876263e+01 5.5133303004477973e+01 2.1974598909965312e+01 0 1 0
43968 1 6 -1.2000000000000000e-01 1.1103490243558330e+01 5.1668642954316290e+01 1.8488552831918735e+01 0 1 0
42021 1 5 4.1799999999999998e-01 9.0566280233695853e+00 5.5186985612864682e+01 2.1242743819347819e+01 0 1 0
42903 1 5 4.1799999999999998e-01 1.4371144174027236e+01 5.2600515152296204e+01 2.0594187529108172e+01 0 1 0
43972 1 3 5.9999999999999998e-02 1.1759858181007409e+01 5.3581331730164578e+01 1.8920630916864930e+01 0 1 0
42895 1 4 -6.8300000000000005e-01 1.4942683518230160e+01 5.4371392911657317e+01 2.1514351602129704e+01 0 1 0
43970 1 3 5.9999999999999998e-02 1.1816219645658920e+01 5.1009384946060251e+01 1.8954515760076156e+01 0 1 0
42894 1 3 5.9999999999999998e-02 1.3338999859118616e+01 5.4399500217791591e+01 2.0595704669046864e+01 0 1 0
42900 1 3 5.9999999999999998e-02 1.1879837864936720e+01 5.3230390217987939e+01 2.1734650509933896e+01 0 1 0
42902 1 4 -6.8300000000000005e-01 1.4062504143221691e+01 5.1736722396171054e+01 2.0798396762252448e+01 0 1 0
42891 1 2 2.0499999999999999e-01 1.3586796344457209e+01 5.4363626767438681e+01 2.1671161597562140e+01 0 1 0
42890 1 6 -1.2000000000000000e-01 1.2974083084711769e+01 5.5732854548512719e+01 2.2239083819297125e+01 0 1 0
42893 1 3 5.9999999999999998e-02 1.1863264031944796e+01 5.5810899848498728e+01 2.2215884033949727e+01 0 1 0
43965 1 3 5.9999999999999998e-02 9.5403759289100503e+00 5.2954308985095999e+01 1.9491889539703351e+01 0 1 0
42899 1 3 5.9999999999999998e-02 1.2592271066478103e+01 5.3242999467031375e+01 2.3277147939094700e+01 0 1 0
43963 1 3 5.9999999999999998e-02 1.0335444564259751e+01 5.1606143401344823e+01 2.1402511845758532e+01 0 1 0
43961 1 6 -1.2000000000000000e-01 9.5944258841418240e+00 5.1142952702000159e+01 2.0675294320365936e+01 0 1 0
43962 1 2 2.0499999999999999e-01 9.7286213422674592e+00 5.1855603952019059e+01 1.9281104409469567e+01 0 1 0
42897 1 6 -1.2000000000000000e-01 1.2889053604291016e+01 5.3101569819423339e+01 2.2214284177054829e+01 0 1 0
42898 1 2 2.0499999999999999e-01 1.3701632187574178e+01 5.1841113074201054e+01 2.2198032630156060e+01 0 1 0
42013 1 4 -6.8300000000000005e-01 1.0244240559882542e+01 5.5654949043027699e+01 1.9986583209335105e+01 0 1 0
42892 1 3 5.9999999999999998e-02 1.3106000423802890e+01 5.5740485579214841e+01 2.3292437220125247e+01 0 1 0
42901 1 3 5.9999999999999998e-02 1.4640775808103564e+01 5.1892968963337196e+01 2.2800330528935017e+01 0 1 0
42009 1 2 2.0499999999999999e-01 9.3123014131402364e+00 5.6580534586893819e+01 1.9415833801172489e+01 0 1 0
42014 1 5 4.1799999999999998e-01 1.1147734613857404e+01 5.5924862836893247e+01 1.9780775700288050e+01 0 1 0
42884 1 2 2.0499999999999999e-01 1.3644951348070109e+01 5.7043424626758913e+01 2.1753110042840774e+01 0 1 0
42887 1 3 5.9999999999999998e-02 1.3703452307460122e+01 5.7130822175405228e+01 2.0700748638639222e+01 0 1 0
43986 1 3 5.9999999999999998e-02 1.6025203754029100e+01 5.5644827815577351e+01 1.8973640047519087e+01 0 1 0
41446 1 4 -6.8300000000000005e-01 1.6074480269739720e+01 5.5720846785403495e+01 3.5865575734884194e+00 0 1 0
42880 1 3 5.9999999999999998e-02 1.4482870339448835e+01 5.9991468864983197e+01 2.2294853479706671e+01 0 1 0
42189 1 5 4.1799999999999998e-01 1.4639030229855768e-01 6.1815234013380362e+01 2.3496719116190711e+01 0 1 0
42169 1 6 -1.2000000000000000e-01 4.2347830855124142e+00 5.9622847069812082e+01 1.8400890409733723e+01 0 1 0
42655 1 3 5.9999999999999998e-02 1.0466451172844731e+00 6.3218836172472876e+01 1.8417107002513280e+01 0 1 0
42683 1 3 5.9999999999999998e-02 7.8000609234705891e+00 6.3862794173372443e+01 2.3718592695030690e+01 0 1 0
42187 1 3 5.9999999999999998e-02 1.8813551856762998e+00 6.4061814065972698e+01 2.2889421108551883e+01 0 1 0
42172 1 3 5.9999999999999998e-02 3.5920168659012428e+00 5.8834158436554283e+01 1.8714637905537163e+01 0 1 0
42680 1 6 -1.2000000000000000e-01 7.5994784475409043e+00 6.4044071410198740e+01 2.2661291373008623e+01 0 1 0
42166 1 3 5.9999999999999998e-02 6.0995007732847473e+00 5.8634285315669707e+01 1.8789414195847119e+01 0 1 0
42037 1 2 2.0499999999999999e-01 7.6859507084778467e-01 5.8415902799140085e+01 2.2948597908934900e+01 0 1 0
42040 1 3 5.9999999999999998e-02 9.7055497404024227e-01 5.9272532794765091e+01 2.3549678017519934e+01 0 1 0
42186 1 3 5.9999999999999998e-02 8.3015554802787817e-01 6.1511837720960386e+01 2.1425044664150626e+01 0 1 0
42173 1 3 5.9999999999999998e-02 5.0163702234033192e+00 6.1329612445209634e+01 1.9350477366056595e+01 0 1 0
42178 1 3 5.9999999999999998e-02 2.6509378769160601e+00 6.1554448186353603e+01 1.9039749481158427e+01 0 1 0
42170 1 2 2.0499999999999999e-01 4.3323851559253512e+00 6.0568531434129888e+01 1.9605154492741313e+01 0 1 0
42179 1 3 5.9999999999999998e-02 2.2999809720649274e+00 6.0179995551477873e+01 2.0088806914346993e+01 0 1 0
42188 1 4 -6.8300000000000005e-01 9.1687892237032464e-01 6.2351508390108208e+01 2.3745566479204012e+01 0 1 0
42181 1 4 -6.8300000000000005e-01 3.6667113138459229e+00 6.3138276296123507e+01 2.0785481867797731e+01 0 1 0
42182 1 5 4.1799999999999998e-01 4.5451266666232035e+00 6.2940712126535495e+01 2.1148492467000324e+01 0 1 0
42184 1 2 2.0499999999999999e-01 1.0603642812002261e+00 6.3262598448056131e+01 2.2668019227357473e+01 0 1 0
42176 1 6 -1.2000000000000000e-01 2.9383864694305664e+00 6.1073572309995633e+01 1.9976811005456344e+01 0 1 0
42183 1 6 -1.2000000000000000e-01 1.4073679953209468e+00 6.2446609650257301e+01 2.1394472452193163e+01 0 1 0
42185 1 3 5.9999999999999998e-02 1.0512265168607187e+00 6.2957876413538870e+01 2.0479924244471427e+01 0 1 0
42180 1 3 5.9999999999999998e-02 3.1217567863931288e+00 6.1542453673182067e+01 2.2061341938005885e+01 0 1 0
42177 1 2 2.0499999999999999e-01 2.8675288890585313e+00 6.2067465915926249e+01 2.1128767457696103e+01 0 1 0
42686 1 5 4.1799999999999998e-01 6.6290943507546949e+00 6.1818796728001310e+01 2.3237101930932738e+01 0 1 0
42685 1 4 -6.8300000000000005e-01 6.3977479327465749e+00 6.1980767285117096e+01 2.2320855560201448e+01 0 1 0
42038 1 3 5.9999999999999998e-02 2.6333077310095740e+00 5.8843320921050505e+01 2.1862555079161975e+01 0 1 0
42175 1 5 4.1799999999999998e-01 5.3871182174087640e+00 6.0545826992020316e+01 2.1280398302834730e+01 0 1 0
42174 1 4 -6.8300000000000005e-01 4.8858995969576302e+00 5.9910190308083280e+01 2.0768274824286518e+01 0 1 0
42684 1 3 5.9999999999999998e-02 7.3126133844248367e+00 6.3120551313946976e+01 2.0849616236210746e+01 0 1 0
42681 1 2 2.0499999999999999e-01 7.5477432288961346e+00 6.2769027220758034e+01 2.1866639672172610e+01 0 1 0
42150 1 3 5.9999999999999998e-02 7.1580313012870906e+00 6.4594139332282921e+01 1.4271531093017639e+01 0 1 0
42677 1 3 5.9999999999999998e-02 5.5063517546578042e+00 6.4445561016028876e+01 2.3241533302444452e+01 0 1 0
42882 1 5 4.1799999999999998e-01 1.2783321175038260e+01 6.1469570088234342e+01 2.2478095863617241e+01 0 1 0
42863 1 2 2.0499999999999999e-01 1.4961916932322712e+01 6.2328181449181479e+01 1.8344485489926541e+01 0 1 0
42630 1 5 4.1799999999999998e-01 4.9545793809329552e-02 5.5175386908770982e+01 1.9786407372182214e+01 0 1 0
42874 1 4 -6.8300000000000005e-01 1.5064423444820422e+01 5.8713550538687649e+01 1.9186780253068264e+01 0 1 0
42878 1 3 5.9999999999999998e-02 1.2819141519315329e+01 6.1005744223991712e+01 2.0378355780384091e+01 0 1 0
42879 1 3 5.9999999999999998e-02 1.2496171618647690e+01 5.9388368227241649e+01 1.9988508527901395e+01 0 1 0
42703 1 3 5.9999999999999998e-02 1.1473665666504944e+01 6.2654717827656867e+01 1.7887509952523061e+01 0 1 0
42700 1 5 4.1799999999999998e-01 7.9992854446700177e+00 6.3689906955254592e+01 1.7860575095431720e+01 0 1 0
42006 1 4 -6.8300000000000005e-01 1.2163661259215930e+01 5.6978377935623165e+01 1.8449462047374656e+01 0 1 0
42870 1 2 2.0499999999999999e-01 1.4597409586761014e+01 5.9980577424728892e+01 1.9494854197615997e+01 0 1 0
42877 1 2 2.0499999999999999e-01 1.3455333174180502e+01 5.9747854689005457e+01 2.1950837787578376e+01 0 1 0
42697 1 3 5.9999999999999998e-02 1.0001843386886877e+01 6.0851351698957480e+01 1.8726185233224243e+01 0 1 0
42695 1 2 2.0499999999999999e-01 9.5667154610450229e+00 6.2953115940453593e+01 1.8868473968912848e+01 0 1 0
42886 1 3 5.9999999999999998e-02 1.2022195891769620e+01 5.8119515698846890e+01 2.2319846951799153e+01 0 1 0
42689 1 3 5.9999999999999998e-02 9.6094758925993702e+00 6.2636095806531763e+01 2.2074818289472265e+01 0 1 0
42888 1 4 -6.8300000000000005e-01 1.5015984215563304e+01 5.7053290282955551e+01 2.2206466729865586e+01 0 1 0
42889 1 5 4.1799999999999998e-01 1.5453770531984755e+01 5.7626859193646830e+01 2.1688868914698535e+01 0 1 0
36742 1 4 -6.8300000000000005e-01 1.3335630894443991e+01 6.3011163498804052e+01 2.1902066539725631e+01 0 1 0
42883 1 6 -1.2000000000000000e-01 1.3079535850948353e+01 5.8337154009092558e+01 2.2467867743226623e+01 0 1 0
42885 1 3 5.9999999999999998e-02 1.3308789239625131e+01 5.8371121957090317e+01 2.3581497422946374e+01 0 1 0
42693 1 5 4.1799999999999998e-01 1.0394494826801443e+01 5.9977107004866888e+01 2.1385857407071175e+01 0 1 0
42007 1 5 4.1799999999999998e-01 1.2862301835736538e+01 5.7586997166017042e+01 1.8651356368092163e+01 0 1 0
42869 1 6 -1.2000000000000000e-01 1.4475473164443336e+01 6.0834163071767939e+01 1.8222620027452738e+01 0 1 0
42698 1 3 5.9999999999999998e-02 9.6828026093213158e+00 6.3824424375777028e+01 1.9550429186736434e+01 0 1 0
42696 1 3 5.9999999999999998e-02 1.0924913872222211e+01 6.1668043494755153e+01 1.9935368030654793e+01 0 1 0
36743 1 5 4.1799999999999998e-01 1.3368035293983176e+01 6.3177007455266285e+01 2.0919579139942364e+01 0 1 0
42688 1 2 2.0499999999999999e-01 9.0585792186876137e+00 6.1043872721032898e+01 2.0611975610292703e+01 0 1 0
42691 1 3 5.9999999999999998e-02 8.0606921880236122e+00 6.0745737490504560e+01 2.0155649754193202e+01 0 1 0
42699 1 4 -6.8300000000000005e-01 8.2085386732811880e+00 6.2898529463924199e+01 1.8377911892363993e+01 0 1 0
42875 1 5 4.1799999999999998e-01 1.5793321635516982e+01 5.8618356182900690e+01 1.9790648379449983e+01 0 1 0
42805 1 5 4.1799999999999998e-01 1.6073400002419632e+01 4.8336629310267874e+01 1.7346014899578055e+01 0 1 0
41076 1 5 4.1799999999999998e-01 4.2922716284829310e+00 4.3625006743202846e+01 2.1164406276391208e+01 0 1 0
42621 1 3 5.9999999999999998e-02 1.2192741745880198e-02 5.2747532201586480e+01 1.8564364373248218e+01 0 1 0
41344 1 2 2.0499999999999999e-01 7.8123138959203489e-02 5.6302442219609155e+01 3.7855188641018418e+00 0 1 0
40936 1 5 4.1799999999999998e-01 4.8105764956021844e+00 4.3324208363591808e+01 1.0701636204799073e+01 0 1 0
42675 1 3 5.9999999999999998e-02 5.9192937349869874e+00 6.4747936677883274e+01 2.0694887010818324e+01 0 1 0
42702 1 2 2.0499999999999999e-01 1.0871611633647593e+01 6.4626840462390845e+01 1.7535696234399289e+01 0 1 0
42711 1 3 5.9999999999999998e-02 1.0396749650238368e+01 6.4608580815953047e+01 1.5481886926897552e+01 0 1 0
35388 1 3 5.9999999999999998e-02 1.2430527681985296e+01 6.4615737748026163e+01 2.9268766659230434e+00 0 1 0
41941 1 3 5.9999999999999998e-02 7.8003157817359003e+00 6.4678038942068682e+01 9.9122158753020457e+00 0 1 0
41932 1 2 2.0499999999999999e-01 5.8384985418057287e+00 6.4730753980748403e+01 1.1007517816700718e+01 0 1 0
42654 1 3 5.9999999999999998e-02 5.7574862644593017e-01 6.4509039663995992e+01 1.7278115221812829e+01 0 1 0
35374 1 3 5.9999999999999998e-02 1.6152534648188947e+01 6.1979377733301924e+01 5.8692939932980126e+00 0 1 0
40934 1 3 5.9999999999999998e-02 3.4686057602494378e+00 4.3297204441306000e+01 8.7970877889404591e+00 0 1 0
37694 1 4 -6.8300000000000005e-01 4.7729820813576822e+00 6.7564869729856156e+01 4.9531659969193980e+00 0 1 0
37696 1 6 -1.2000000000000000e-01 7.0865585309627148e+00 6.7281985740127624e+01 5.4357745159252175e+00 0 1 0
37754 1 3 5.9999999999999998e-02 2.5463851718257104e+00 6.8165951376338242e+01 3.3206062152343234e+00 0 1 0
37698 1 3 5.9999999999999998e-02 7.2325380895109834e+00 6.7353711470038363e+01 4.3418157701513271e+00 0 1 0
37692 1 3 5.9999999999999998e-02 5.9583743939542888e+00 6.9823666623003021e+01 4.6199161021514010e+00 0 1 0
37752 1 6 -1.2000000000000000e-01 1.7990980956999048e+00 6.7695567450152339e+01 2.7037520765642085e+00 0 1 0
37697 1 2 2.0499999999999999e-01 7.2001562548391140e+00 6.5802863672128510e+01 5.9434026738350187e+00 0 1 0
37746 1 2 2.0499999999999999e-01 1.7595935430522203e+00 6.6250457715470176e+01 3.1538213801465584e+00 0 1 0
37695 1 5 4.1799999999999998e-01 3.9510559892277697e+00 6.7783410712460565e+01 5.4197050391824897e+00 0 1 0
37755 1 3 5.9999999999999998e-02 2.0747413702461648e+00 6.7727458367788060e+01 1.6502955872184260e+00 0 1 0
37761 1 3 5.9999999999999998e-02 1.3782652384707330e+00 7.0276760715078197e+01 3.5510680641204155e+00 0 1 0
37690 1 2 2.0499999999999999e-01 5.7558481007384268e+00 6.7976432146794565e+01 5.8202138607995861e+00 0 1 0
37747 1 3 5.9999999999999998e-02 3.8712412504199887e+00 6.5956190500160830e+01 2.8758343561720441e+00 0 1 0
37700 1 3 5.9999999999999998e-02 6.1995358365567368e+00 6.5404558411064500e+01 6.1627485714946664e+00 0 1 0
37689 1 6 -1.2000000000000000e-01 5.7584353595003615e+00 6.9600082006538258e+01 5.6725274214101669e+00 0 1 0
37691 1 3 5.9999999999999998e-02 4.6922942661095206e+00 6.9962229503685819e+01 5.7936348238718312e+00 0 1 0
37699 1 3 5.9999999999999998e-02 7.9130595173093887e+00 6.7887105706152184e+01 5.9069080655308186e+00 0 1 0
37705 1 3 5.9999999999999998e-02 7.3770535326896374e+00 6.4884958346469574e+01 4.0477673197557813e+00 0 1 0
37749 1 3 5.9999999999999998e-02 1.7489013985072495e+00 6.6109636204746991e+01 4.2508166604923003e+00 0 1 0
37745 1 6 -1.2000000000000000e-01 2.9143228123615508e+00 6.5453864292290831e+01 2.5502482794877164e+00 0 1 0
37762 1 3 5.9999999999999998e-02 1.3349346399799777e+00 7.0260781608960002e+01 1.7808670425424395e+00 0 1 0
37748 1 3 5.9999999999999998e-02 2.7564951849665338e+00 6.5639960379811029e+01 1.5455638959773874e+00 0 1 0
37759 1 6 -1.2000000000000000e-01 7.7434672738986465e-01 7.0050808450493520e+01 2.7692210251946490e+00 0 1 0
37703 1 6 -1.2000000000000000e-01 7.9351480597923887e+00 6.4874155662268947e+01 4.9841030977701113e+00 0 1 0
37706 1 3 5.9999999999999998e-02 8.8859720029232783e+00 6.5263605338989748e+01 4.7585778183512328e+00 0 1 0
35383 1 3 5.9999999999999998e-02 1.4328832560056053e+01 6.6004973754789063e+01 4.8979447338585986e+00 0 1 0
35391 1 4 -6.8300000000000005e-01 1.3205204470687256e+01 6.7377029942014673e+01 2.2435899433737023e+00 0 1 0
35402 1 3 5.9999999999999998e-02 9.9101793839316858e+00 6.8911758434565598e+01 4.4249052727976013e+00 0 1 0
35397 1 3 5.9999999999999998e-02 9.6122948883499166e+00 6.8545616774408501e+01 1.8689119769231448e+00 0 1 0
35399 1 5 4.1799999999999998e-01 1.2187346022452203e+01 6.8639432490740504e+01 1.5462002696394417e+00 0 1 0
35398 1 4 -6.8300000000000005e-01 1.1360884216940914e+01 6.9137772059318266e+01 1.4778764335552337e+00 0 1 0
35387 1 2 2.0499999999999999e-01 1.2434498847936865e+01 6.6823088126967775e+01 3.2274748344719661e+00 0 1 0
35394 1 2 2.0499999999999999e-01 1.0564352400983463e+01 6.8598209467348369e+01 2.4826857414211618e+00 0 1 0
35396 1 3 5.9999999999999998e-02 1.0277678810945222e+01 6.6663816476083227e+01 3.5835647903777899e+00 0 1 0
35393 1 6 -1.2000000000000000e-01 1.0955170080835092e+01 6.7098635421160026e+01 2.8165528879282204e+00 0 1 0
35400 1 6 -1.2000000000000000e-01 1.0425765788000421e+01 6.9487962289299219e+01 3.6822196220210257e+00 0 1 0
35395 1 3 5.9999999999999998e-02 1.0781472510430188e+01 6.6534806330610110e+01 1.9130677009395693e+00 0 1 0
35403 1 3 5.9999999999999998e-02 1.1394141418365605e+01 6.9685471946999215e+01 4.1529066991155767e+00 0 1 0
35390 1 3 5.9999999999999998e-02 1.2654351513649155e+01 6.7492473402500252e+01 4.0620568096932930e+00 0 1 0
35404 1 3 5.9999999999999998e-02 9.2590851317307390e+00 7.0763481972133675e+01 2.3909466833898461e+00 0 1 0
35413 1 5 4.1799999999999998e-01 1.2149170590046307e+01 7.0536726557758826e+01 1.9732576256448640e+00 0 1 0
35386 1 6 -1.2000000000000000e-01 1.2769309752336284e+01 6.5384992136914263e+01 3.6640615621586625e+00 0 1 0
35401 1 2 2.0499999999999999e-01 9.6572267447014983e+00 7.0788849799307442e+01 3.3579071241953460e+00 0 1 0
35392 1 5 4.1799999999999998e-01 1.3803752708588716e+01 6.7986688801197133e+01 2.7101789626130723e+00 0 1 0
35405 1 4 -6.8300000000000005e-01 8.5194714345135854e+00 7.0855158914529682e+01 4.1307187170188406e+00 0 1 0
35463 1 6 -1.2000000000000000e-01 1.4331807223537973e+01 7.0320237280852297e+01 5.4393200914042223e+00 0 1 0
35385 1 5 4.1799999999999998e-01 1.4778311722697293e+01 6.6154415228742337e+01 2.5907139887404429e+00 0 1 0
35380 1 2 2.0499999999999999e-01 1.4154466607985324e+01 6.5204317475708095e+01 4.2220064280837608e+00 0 1 0
35468 1 4 -6.8300000000000005e-01 1.5128338530824307e+01 6.8562952870746614e+01 3.9652130395071712e+00 0 1 0
35466 1 3 5.9999999999999998e-02 1.3777617856204342e+01 7.0699131356212476e+01 4.5995608055327217e+00 0 1 0
35412 1 4 -6.8300000000000005e-01 1.2582226087704305e+01 7.1359698308993757e+01 2.2485095199720311e+00 0 1 0
35410 1 3 5.9999999999999998e-02 1.0909890022545735e+01 7.2110549389468147e+01 4.5598506688541116e+00 0 1 0
35406 1 5 4.1799999999999998e-01 7.9181897824042613e+00 7.1547842374594651e+01 3.6932520289378599e+00 0 1 0
35464 1 2 2.0499999999999999e-01 1.5583320772600715e+01 6.9456177401710150e+01 4.9500400586426139e+00 0 1 0
35465 1 3 5.9999999999999998e-02 1.3599313457836747e+01 6.9682403267255268e+01 5.9104670556383683e+00 0 1 0
41958 1 5 4.1799999999999998e-01 1.0465497532085900e+01 6.9988569556125185e+01 6.7488388336978540e+00 0 1 0
35384 1 4 -6.8300000000000005e-01 1.5111014709475104e+01 6.5521104604118293e+01 3.1898127348934726e+00 0 1 0
35389 1 3 5.9999999999999998e-02 1.2045423309406061e+01 6.5190287174468835e+01 4.4200062298205660e+00 0 1 0
42115 1 3 5.9999999999999998e-02 8.4747603549747454e-03 6.4813759322860733e+01 1.4596694919197317e+01 0 1 0
37959 1 3 5.9999999999999998e-02 2.8187135265215041e-01 8.5116070021206099e+01 3.9767119419544681e+00 0 1 0
38346 1 5 4.1799999999999998e-01 3.6214921656848920e-01 7.6318395014223967e+01 7.6664414017194495e+00 0 1 0
37781 1 2 2.0499999999999999e-01 6.7942261730501041e-01 7.8009610671356199e+01 2.9523892529218130e+00 0 1 0
35724 1 3 5.9999999999999998e-02 4.8275774362224686e+00 7.2602988528024468e+01 3.2102431236107534e+00 0 1 0
35722 1 6 -1.2000000000000000e-01 5.0325757369418493e+00 7.3614103380766664e+01 2.7836228927509925e+00 0 1 0
35725 1 3 5.9999999999999998e-02 5.0895153069685470e+00 7.3495765263512396e+01 1.7181842335299931e+00 0 1 0
35723 1 2 2.0499999999999999e-01 6.4413020957355327e+00 7.4129115219892270e+01 3.0936550585425953e+00 0 1 0
35732 1 3 5.9999999999999998e-02 6.0685412571952551e+00 7.6203623093882513e+01 2.4050368410206886e+00 0 1 0
35716 1 2 2.0499999999999999e-01 3.8862258987240157e+00 7.4580410705303038e+01 3.1174311875676035e+00 0 1 0
35719 1 3 5.9999999999999998e-02 3.9646380630636027e+00 7.5557245603462363e+01 2.6082115041503502e+00 0 1 0
35720 1 4 -6.8300000000000005e-01 2.6560833930351233e+00 7.4044112106778314e+01 2.7025520087882153e+00 0 1 0
35721 1 5 4.1799999999999998e-01 2.6400353424741327e+00 7.4011139680509942e+01 1.7590007564484205e+00 0 1 0
37784 1 3 5.9999999999999998e-02 1.4289862367053763e+00 7.7265937013202702e+01 3.1575884170136104e+00 0 1 0
35726 1 3 5.9999999999999998e-02 6.6138161405463576e+00 7.4305795285749809e+01 4.1560371969828545e+00 0 1 0
35712 1 3 5.9999999999999998e-02 3.7600837119385031e+00 7.7019970314763285e+01 4.5664311997881395e+00 0 1 0
35715 1 6 -1.2000000000000000e-01 3.7192804257760996e+00 7.4828466252039206e+01 4.6732376216830822e+00 0 1 0
35709 1 2 2.0499999999999999e-01 4.1155426007891034e+00 7.6249008099447593e+01 5.2475977152801674e+00 0 1 0
35718 1 3 5.9999999999999998e-02 2.6665860386212232e+00 7.4757403173438831e+01 4.8399363007637834e+00 0 1 0
35729 1 6 -1.2000000000000000e-01 6.8229709648415655e+00 7.5408497767811795e+01 2.2479951698047560e+00 0 1 0
35731 1 3 5.9999999999999998e-02 6.8936445045820198e+00 7.5215969855215889e+01 1.1800229843757368e+00 0 1 0
35717 1 3 5.9999999999999998e-02 4.2549872123806711e+00 7.4089700502997147e+01 5.2871528272352242e+00 0 1 0
35714 1 5 4.1799999999999998e-01 5.8071254750680295e+00 7.7234873725413820e+01 5.2250580924485615e+00 0 1 0
35713 1 4 -6.8300000000000005e-01 5.5656671090253260e+00 7.6309635993626458e+01 5.3455271563611690e+00 0 1 0
35727 1 4 -6.8300000000000005e-01 7.3985940802827708e+00 7.3155480587767130e+01 2.6418030236227237e+00 0 1 0
37792 1 4 -6.8300000000000005e-01 3.7025183989414221e+00 7.8521655455987627e+01 2.2500056868449332e+00 0 1 0
37768 1 3 5.9999999999999998e-02 7.2334220846518404e-01 7.2602142861331515e+01 3.3986005120782337e+00 0 1 0
37685 1 3 5.9999999999999998e-02 6.5442786671165987e+00 7.2265903008164955e+01 5.6957443851711593e+00 0 1 0
37775 1 3 5.9999999999999998e-02 3.1598962505672717e-01 7.5123932964346309e+01 2.9581662584008979e+00 0 1 0
35739 1 3 5.9999999999999998e-02 7.4536267856293197e+00 7.8126526302963228e+01 3.0469425828010359e+00 0 1 0
35699 1 4 -6.8300000000000005e-01 6.0371208588119627e+00 7.8940019315339001e+01 5.5420480705483408e+00 0 1 0
37793 1 5 4.1799999999999998e-01 4.5534020041614340e+00 7.9025344700316325e+01 2.1890083731420344e+00 0 1 0
37769 1 3 5.9999999999999998e-02 4.9307811862767548e-01 7.2515820600149723e+01 1.7112329299049189e+00 0 1 0
37787 1 6 -1.2000000000000000e-01 1.3837653151394782e+00 7.9108055371486316e+01 2.2380157723187217e+00 0 1 0
37789 1 3 5.9999999999999998e-02 1.4188221076587306e+00 7.8748257047561339e+01 1.2382543742146366e+00 0 1 0
36683 1 3 5.9999999999999998e-02 1.4650346781782247e+01 8.0256800679335242e+01 2.0213260157235904e+01 0 1 0
37576 1 5 4.1799999999999998e-01 4.9217227695310600e-01 8.3524951146413898e+01 7.0932788667547815e+00 0 1 0
37785 1 4 -6.8300000000000005e-01 1.9304398847077861e-01 7.8475463198291777e+01 4.1737980131457348e+00 0 1 0
37510 1 3 5.9999999999999998e-02 9.6965045447996303e+00 8.5856661437435775e+01 2.1231030868122193e+01 0 1 0
35407 1 6 -1.2000000000000000e-01 1.0442714731225692e+01 7.2119969412606920e+01 3.5176669379709975e+00 0 1 0
35728 1 5 4.1799999999999998e-01 8.1428507958585215e+00 7.3694179644183151e+01 2.3275134213435673e+00 0 1 0
35738 1 3 5.9999999999999998e-02 7.8136789687136465e+00 7.7765307573456397e+01 1.3981562864937140e+00 0 1 0
35733 1 3 5.9999999999999998e-02 8.2721752188146986e+00 7.6097200807020400e+01 3.7512660160513240e+00 0 1 0
35730 1 2 2.0499999999999999e-01 8.1889204165346232e+00 7.6133603730250400e+01 2.6934263921304327e+00 0 1 0
35420 1 5 4.1799999999999998e-01 1.4441190208714302e+01 7.2288185490582023e+01 2.3194829235177652e+00 0 1 0
35736 1 6 -1.2000000000000000e-01 8.1884693537578546e+00 7.7628920088422788e+01 2.3967724596758919e+00 0 1 0
35408 1 2 2.0499999999999999e-01 1.1648420779704997e+01 7.2386881341883537e+01 2.5310678054181062e+00 0 1 0
35411 1 3 5.9999999999999998e-02 1.1185427381312032e+01 7.2729724381311058e+01 1.6648632586910355e+00 0 1 0
35734 1 4 -6.8300000000000005e-01 9.2453040639522222e+00 7.5396052622290185e+01 2.1435638315464391e+00 0 1 0
35735 1 5 4.1799999999999998e-01 9.8770078643826835e+00 7.5986817447697348e+01 1.7397660743878773e+00 0 1 0
35409 1 3 5.9999999999999998e-02 9.7533402353462346e+00 7.2902785029212154e+01 3.5800484806181809e+00 0 1 0
35414 1 6 -1.2000000000000000e-01 1.2582434608637703e+01 7.3552080259955872e+01 2.9495804809095310e+00 0 1 0
35419 1 4 -6.8300000000000005e-01 1.4893122201432421e+01 7.3174758030043421e+01 2.2454625988124310e+00 0 1 0
35417 1 3 5.9999999999999998e-02 1.2936071387802127e+01 7.3323616658551501e+01 3.8874650771520689e+00 0 1 0
35418 1 3 5.9999999999999998e-02 1.3466236073231634e+01 7.3940264760365523e+01 1.0394599492505350e+00 0 1 0
35416 1 3 5.9999999999999998e-02 1.1781646556608809e+01 7.4354648575994389e+01 3.0606897593793310e+00 0 1 0
35415 1 2 2.0499999999999999e-01 1.3778768083053688e+01 7.4042384370356089e+01 2.1128007764523833e+00 0 1 0
35421 1 6 -1.2000000000000000e-01 1.4039320072877391e+01 7.5634776005051819e+01 2.2578202501479478e+00 0 1 0
35424 1 3 5.9999999999999998e-02 1.3120929770459215e+01 7.6149766054589065e+01 1.9178119684716652e+00 0 1 0
35422 1 2 2.0499999999999999e-01 1.4427970576344956e+01 7.6144293031319094e+01 3.6595035587578986e+00 0 1 0
35425 1 3 5.9999999999999998e-02 1.3617547608470382e+01 7.5854554977701127e+01 4.3224864833848144e+00 0 1 0
35428 1 6 -1.2000000000000000e-01 1.4724559582927602e+01 7.7677817037725191e+01 3.7534906835577746e+00 0 1 0
35741 1 4 -6.8300000000000005e-01 1.0484372432887449e+01 7.7723404039009495e+01 1.6602127078925499e+00 0 1 0
35439 1 3 5.9999999999999998e-02 1.1824831083511281e+01 7.6671379465202023e+01 4.7462707878362131e+00 0 1 0
35432 1 3 5.9999999999999998e-02 1.2754590732742299e+01 7.8273050913118951e+01 3.2851513344297656e+00 0 1 0
35740 1 3 5.9999999999999998e-02 9.9956955558969138e+00 7.8090587590119426e+01 3.5239353798256152e+00 0 1 0
35737 1 2 2.0499999999999999e-01 9.5462696426686922e+00 7.8317495272517746e+01 2.5675481329362606e+00 0 1 0
35742 1 5 4.1799999999999998e-01 1.0849793946251129e+01 7.8542123176871087e+01 1.2277945636781429e+00 0 1 0
35429 1 2 2.0499999999999999e-01 1.3513130074782589e+01 7.8550993741175105e+01 4.0460560130172309e+00 0 1 0
35423 1 3 5.9999999999999998e-02 1.4811016588683614e+01 7.6019124234408793e+01 1.5730268065993749e+00 0 1 0
35430 1 3 5.9999999999999998e-02 1.5471882229203954e+01 7.7815345539425167e+01 4.5902172568002833e+00 0 1 0
35435 1 6 -1.2000000000000000e-01 1.2963675325807678e+01 7.8437064596081456e+01 5.4727896815663550e+00 0 1 0
35461 1 4 -6.8300000000000005e-01 1.5413562918202118e+01 7.2508730785689366e+01 5.5644756232109183e+00 0 1 0
35427 1 5 4.1799999999999998e-01 1.5338626106664394e+01 7.4391995449817472e+01 3.8047672826103791e+00 0 1 0
35426 1 4 -6.8300000000000005e-01 1.5518124858823530e+01 7.5328077956484805e+01 4.0468497628070672e+00 0 1 0
35431 1 3 5.9999999999999998e-02 1.5220708343995007e+01 7.7996798079312626e+01 2.8409666901640924e+00 0 1 0
37791 1 3 5.9999999999999998e-02 2.7704751942607397e+00 7.9329857240515494e+01 3.9126040606837225e+00 0 1 0
35700 1 5 4.1799999999999998e-01 6.6190211423493324e+00 7.9599465232726530e+01 5.0951430459583218e+00 0 1 0
37788 1 2 2.0499999999999999e-01 2.7954408358664642e+00 7.9422249848528409e+01 2.7880143869930532e+00 0 1 0
37790 1 3 5.9999999999999998e-02 8.4795775491607883e-01 8.0088010425866642e+01 2.2015643445761599e+00 0 1 0
37800 1 5 4.1799999999999998e-01 6.4709901821242681e+00 8.0850253161779960e+01 3.1586494511982472e+00 0 1 0
37799 1 4 -6.8300000000000005e-01 5.6915446314470639e+00 8.0515110062501620e+01 2.6870955876251119e+00 0 1 0
37798 1 3 5.9999999999999998e-02 4.3722932791897806e+00 8.0992552984155154e+01 4.1336329419195650e+00 0 1 0
37794 1 6 -1.2000000000000000e-01 3.2725683977082363e+00 8.0835211956182405e+01 2.4291181657291099e+00 0 1 0
37796 1 3 5.9999999999999998e-02 3.3759984431197649e+00 8.0846819242072755e+01 1.3510367582657736e+00 0 1 0
37795 1 2 2.0499999999999999e-01 4.5752168221674898e+00 8.1276623531274794e+01 3.1068124882053518e+00 0 1 0
37803 1 3 5.9999999999999998e-02 5.4192496277475382e+00 8.2981953665968646e+01 2.0095547779351732e+00 0 1 0
37801 1 6 -1.2000000000000000e-01 5.0349154626945021e+00 8.2837793571151167e+01 3.0403357838643319e+00 0 1 0
37802 1 2 2.0499999999999999e-01 6.0604193676039166e+00 8.3322457017155315e+01 4.1176677408454561e+00 0 1 0
37804 1 3 5.9999999999999998e-02 4.1795834023766636e+00 8.3451158420281715e+01 3.0273346702940716e+00 0 1 0
37808 1 6 -1.2000000000000000e-01 6.7030098740248780e+00 8.4626360388131644e+01 3.6848756191334204e+00 0 1 0
37797 1 3 5.9999999999999998e-02 2.5310359846689483e+00 8.1521921461380856e+01 2.7768108580109971e+00 0 1 0
37964 1 3 5.9999999999999998e-02 2.5034522571048652e+00 8.4748557070003386e+01 1.7583521198106520e+00 0 1 0
37960 1 4 -6.8300000000000005e-01 1.5160619315277213e+00 8.3782079383509881e+01 4.1312167444941270e+00 0 1 0
37811 1 3 5.9999999999999998e-02 5.8791534706315351e+00 8.5315993297072524e+01 3.7656026196049805e+00 0 1 0
37805 1 3 5.9999999999999998e-02 5.8077050976630291e+00 8.3456477825145171e+01 5.1287886721725933e+00 0 1 0
37810 1 3 5.9999999999999998e-02 6.9833206866620561e+00 8.4612298828173095e+01 2.6163679803133517e+00 0 1 0
37956 1 2 2.0499999999999999e-01 7.5720624619926846e-01 8.4526673131634666e+01 3.2800985571640799e+00 0 1 0
37961 1 5 4.1799999999999998e-01 1.3827834766053133e+00 8.3996353329779708e+01 5.0406428532579151e+00 0 1 0
37806 1 4 -6.8300000000000005e-01 7.0499135585211308e+00 8.2279767777332808e+01 4.0739750693596326e+00 0 1 0
37962 1 6 -1.2000000000000000e-01 1.6952016591102743e+00 8.5294494435131170e+01 2.3191166871621700e+00 0 1 0
37965 1 3 5.9999999999999998e-02 1.0462079450050512e+00 8.5690248732167575e+01 1.5608039955130746e+00 0 1 0
37812 1 3 5.9999999999999998e-02 7.3547260747891388e+00 8.5113753429313263e+01 5.6210903512294950e+00 0 1 0
37809 1 2 2.0499999999999999e-01 7.8108356345164047e+00 8.5236482682372028e+01 4.5825938316571309e+00 0 1 0
37807 1 5 4.1799999999999998e-01 7.9271490516387368e+00 8.2733013465419845e+01 3.9757294377044032e+00 0 1 0
36677 1 3 5.9999999999999998e-02 1.6044118700764930e+01 8.3100291797885234e+01 2.0469346788982321e+01 0 1 0
38189 1 3 5.9999999999999998e-02 5.6460400359734275e-01 8.2870156787637839e+01 2.1104890733298500e+01 0 1 0
37051 1 5 4.1799999999999998e-01 1.5466566215983317e+01 6.8427175264977990e+01 2.2824331025237619e+01 0 1 0
42707 1 5 4.1799999999999998e-01 1.2426579001244514e+01 6.5554357044131038e+01 1.7901486516424150e+01 0 1 0
37750 1 4 -6.8300000000000005e-01 6.2261623191051418e-01 6.5586707002533501e+01 2.6865069716607479e+00 0 1 0
38359 1 4 -6.8300000000000005e-01 6.9252063074921277e-01 7.0132775583641603e+01 6.3195053425933549e+00 0 1 0
35763 1 5 4.1799999999999998e-01 1.4893631877341457e+01 8.4451016245805633e+01 1.9187961426296647e+00 0 1 0
37813 1 4 -6.8300000000000005e-01 8.9424078953341848e+00 8.4373326374143133e+01 4.5238420258648162e+00 0 1 0
35761 1 3 5.9999999999999998e-02 1.3664676315433251e+01 8.5275214497584315e+01 3.4448728586311663e+00 0 1 0
35743 1 6 -1.2000000000000000e-01 9.4681305060121819e+00 7.9846394038333131e+01 2.3901486225553845e+00 0 1 0
35433 1 4 -6.8300000000000005e-01 1.3843801423070166e+01 7.9958768450630757e+01 3.6598059844097981e+00 0 1 0
35434 1 5 4.1799999999999998e-01 1.4808793212999699e+01 8.0058093068222718e+01 3.9145614060061757e+00 0 1 0
35748 1 4 -6.8300000000000005e-01 1.1808945119450593e+01 8.0181450139790314e+01 1.7821435043276537e+00 0 1 0
35749 1 5 4.1799999999999998e-01 1.2686573861493898e+01 8.0388177661064816e+01 2.0910790857480746e+00 0 1 0
35746 1 3 5.9999999999999998e-02 8.7797750726800583e+00 8.0361167012940527e+01 3.0781834075496164e+00 0 1 0
35745 1 3 5.9999999999999998e-02 9.0701666340644405e+00 8.0079913002133523e+01 1.4380638138716284e+00 0 1 0
35747 1 3 5.9999999999999998e-02 1.1055250726224795e+01 8.0481723259208621e+01 3.6351254303176885e+00 0 1 0
35744 1 2 2.0499999999999999e-01 1.0814808964378495e+01 8.0647052982169811e+01 2.6295198127579269e+00 0 1 0
35752 1 3 5.9999999999999998e-02 1.0469486763138073e+01 8.2476406822176614e+01 1.3604866163824494e+00 0 1 0
35750 1 6 -1.2000000000000000e-01 1.0731865867881602e+01 8.2183700013423248e+01 2.3857346808383855e+00 0 1 0
35753 1 3 5.9999999999999998e-02 9.8450383774240287e+00 8.2618974886806839e+01 2.9137471171165514e+00 0 1 0
35754 1 3 5.9999999999999998e-02 1.2772902712952670e+01 8.2539932207559843e+01 2.0210644945883227e+00 0 1 0
35751 1 2 2.0499999999999999e-01 1.2028760792648344e+01 8.2901349166727314e+01 2.7656370396419385e+00 0 1 0
35756 1 5 4.1799999999999998e-01 1.2871874831421520e+01 8.1868792889216650e+01 4.0195532230583977e+00 0 1 0
35755 1 4 -6.8300000000000005e-01 1.2512939887872863e+01 8.2704390018405533e+01 4.0853457483205249e+00 0 1 0
35759 1 3 5.9999999999999998e-02 1.1545990141528936e+01 8.4504023059583432e+01 1.3659710707563504e+00 0 1 0
35757 1 6 -1.2000000000000000e-01 1.1933837670876015e+01 8.4377350400141651e+01 2.3769600009055964e+00 0 1 0
35679 1 5 4.1799999999999998e-01 1.1803846439012528e+01 8.3812891510771081e+01 5.0891779550823388e+00 0 1 0
35760 1 3 5.9999999999999998e-02 1.1203682285979720e+01 8.4787250977076241e+01 3.1491465951444506e+00 0 1 0
35762 1 4 -6.8300000000000005e-01 1.4034666116175446e+01 8.4562657575298985e+01 1.5350090114080699e+00 0 1 0
35758 1 2 2.0499999999999999e-01 1.3206925686082196e+01 8.5200855273702857e+01 2.4380720903770565e+00 0 1 0
35692 1 4 -6.8300000000000005e-01 8.7278730848662729e+00 7.9670370868588591e+01 5.4939801202032843e+00 0 1 0
35678 1 4 -6.8300000000000005e-01 1.1442184313969474e+01 8.4522139949418957e+01 5.7196293326455425e+00 0 1 0
37814 1 5 4.1799999999999998e-01 9.5495472522997868e+00 8.4642604959020701e+01 5.1943559147591944e+00 0 1 0
35693 1 5 4.1799999999999998e-01 9.2700529277534525e+00 7.8913219746026400e+01 5.5724935505036477e+00 0 1 0
38360 1 5 4.1799999999999998e-01 2.1530984377178847e-01 6.9555780616271448e+01 5.7144716640438578e+00 0 1 0
40649 1 5 4.1799999999999998e-01 1.8416728715469777e+00 6.8703947079814597e+01 6.1889683982124044e+00 0 1 0
40648 1 4 -6.8300000000000005e-01 2.3811962843528169e+00 6.7922563021298515e+01 6.3762268403564386e+00 0 1 0
37563 1 6 -1.2000000000000000e-01 4.5362284359799049e-01 8.0695441840141967e+01 9.4102341942089787e+00 0 1 0
40640 1 3 5.9999999999999998e-02 6.3102579619946320e-01 6.5490568831745989e+01 6.1642810999782425e+00 0 1 0
37693 1 3 5.9999999999999998e-02 5.4865611362175155e+00 6.7689035144337197e+01 6.8263176854202765e+00 0 1 0
37686 1 3 5.9999999999999998e-02 7.6798501839495392e+00 7.0048587542312433e+01 6.6231256961734291e+00 0 1 0
37701 1 4 -6.8300000000000005e-01 7.9545033501755835e+00 6.5868824700719244e+01 7.0552092501032355e+00 0 1 0
37683 1 2 2.0499999999999999e-01 6.5911068675737710e+00 7.0348063838859858e+01 6.6944578811769713e+00 0 1 0
40646 1 3 5.9999999999999998e-02 3.0238910372345953e+00 6.5550143145467700e+01 7.0658990886159758e+00 0 1 0
40656 1 5 4.1799999999999998e-01 1.3809378168519071e+00 6.9782840210183437e+01 1.0987289443055078e+01 0 1 0
37687 1 4 -6.8300000000000005e-01 6.0946533658242137e+00 6.9859212109731786e+01 7.8906122456484997e+00 0 1 0
40643 1 6 -1.2000000000000000e-01 2.1509152002829692e+00 6.5892671042239172e+01 7.6728114211346892e+00 0 1 0
40644 1 2 2.0499999999999999e-01 2.0500785901596852e+00 6.7482784874685152e+01 7.6685694431139417e+00 0 1 0
40653 1 3 5.9999999999999998e-02 3.9794536387426906e+00 6.8435958408840776e+01 8.1951350291791094e+00 0 1 0
40651 1 2 2.0499999999999999e-01 2.3718688056807142e+00 6.9396728974954641e+01 9.3177211372196602e+00 0 1 0
41939 1 2 2.0499999999999999e-01 7.1609038033322001e+00 6.6779497782790585e+01 1.0233475221175137e+01 0 1 0
40650 1 6 -1.2000000000000000e-01 3.0465704821887676e+00 6.8156200075398317e+01 8.6627865743276473e+00 0 1 0
41942 1 3 5.9999999999999998e-02 6.6823776026086197e+00 6.7324877703432207e+01 1.1003546150417520e+01 0 1 0
40660 1 3 5.9999999999999998e-02 4.0691616855145236e+00 7.0695670470007414e+01 8.7981801523739414e+00 0 1 0
40657 1 6 -1.2000000000000000e-01 3.5315547833934811e+00 7.0389650332034265e+01 9.7128761548566427e+00 0 1 0
40659 1 3 5.9999999999999998e-02 4.3522074205853380e+00 6.9785763928067610e+01 1.0188264020479327e+01 0 1 0
40652 1 3 5.9999999999999998e-02 3.1911317962052075e+00 6.7357913799862786e+01 9.4203419371310240e+00 0 1 0
41938 1 6 -1.2000000000000000e-01 7.2350747615260973e+00 6.5238392299555287e+01 1.0630446003973013e+01 0 1 0
40655 1 4 -6.8300000000000005e-01 1.6339383782161374e+00 6.8964033007364449e+01 1.0485050845985445e+01 0 1 0
42126 1 5 4.1799999999999998e-01 2.9112961246615301e+00 6.8270167688428316e+01 1.1484080999548596e+01 0 1 0
37688 1 5 4.1799999999999998e-01 6.7840279787276385e+00 6.9897213305552171e+01 8.5736767946922274e+00 0 1 0
41943 1 4 -6.8300000000000005e-01 6.4374178953472319e+00 6.6907233498874461e+01 9.0945748760772531e+00 0 1 0
41944 1 5 4.1799999999999998e-01 6.0465247705020229e+00 6.7825092075105616e+01 9.1709580967193691e+00 0 1 0
40654 1 3 5.9999999999999998e-02 1.8392207330144983e+00 6.9890305547670053e+01 8.5776022310096884e+00 0 1 0
40645 1 3 5.9999999999999998e-02 2.2479234180869385e+00 6.5649626626146656e+01 8.7024630176826765e+00 0 1 0
40647 1 3 5.9999999999999998e-02 1.0703019293003453e+00 6.7758055243916402e+01 7.9735617384022888e+00 0 1 0
42125 1 4 -6.8300000000000005e-01 3.4873730677633987e+00 6.7739508433381801e+01 1.1983469448597868e+01 0 1 0
37702 1 5 4.1799999999999998e-01 7.3087759546982332e+00 6.6175334887748534e+01 7.6994154351939885e+00 0 1 0
40658 1 2 2.0499999999999999e-01 3.1832606809093753e+00 7.1647467689805367e+01 1.0597368142887376e+01 0 1 0
41950 1 4 -6.8300000000000005e-01 7.6954432762842684e+00 6.9667671182742438e+01 1.0013004320954684e+01 0 1 0
41937 1 5 4.1799999999999998e-01 4.8371723768317043e+00 6.6254571671049391e+01 1.1991410279726418e+01 0 1 0
40637 1 2 2.0499999999999999e-01 8.9446820896908563e-01 6.5150281742072195e+01 7.2331258702472150e+00 0 1 0
41936 1 4 -6.8300000000000005e-01 5.3471186592785722e+00 6.5429085282853293e+01 1.2197339557368238e+01 0 1 0
40662 1 4 -6.8300000000000005e-01 2.8370277286244745e+00 7.1288147394040564e+01 1.1915132579484132e+01 0 1 0
41949 1 3 5.9999999999999998e-02 8.1429000777108982e+00 6.8721108309525093e+01 8.3366670338500590e+00 0 1 0
37583 1 5 4.1799999999999998e-01 4.2515723300504256e+00 8.6316616725312230e+01 5.2993108314737496e+00 0 1 0
37552 1 3 5.9999999999999998e-02 2.2238501461256044e-01 8.4381608794076470e+01 1.1659444020896593e+01 0 1 0
40740 1 5 4.1799999999999998e-01 1.6557631379916421e-01 7.5212239825457360e+01 1.7832903524379578e+01 0 1 0
37535 1 6 -1.2000000000000000e-01 2.9297656349221994e+00 8.6089799334882116e+01 1.4301386129013832e+01 0 1 0
41963 1 3 5.9999999999999998e-02 1.2486666049748020e+01 6.6994317461090191e+01 6.7143780791990837e+00 0 1 0
42752 1 3 5.9999999999999998e-02 1.4133035562447802e+01 6.5423832125698681e+01 1.0855870738465862e+01 0 1 0
41940 1 3 5.9999999999999998e-02 7.7890799161752025e+00 6.5193067289471713e+01 1.1587915288750251e+01 0 1 0
37544 1 3 5.9999999999999998e-02 3.5668023261485976e-01 8.5396630120256503e+01 1.5234738117556702e+01 0 1 0
35457 1 2 2.0499999999999999e-01 1.4726970340528196e+01 7.1466631472889006e+01 6.3241663446623519e+00 0 1 0
41951 1 5 4.1799999999999998e-01 8.1326168074497449e+00 7.0276659607608480e+01 1.0544242836885488e+01 0 1 0
41945 1 6 -1.2000000000000000e-01 8.5500722420070208e+00 6.7390991434193609e+01 9.9511478132665570e+00 0 1 0
41946 1 2 2.0499999999999999e-01 8.5777112842399230e+00 6.8792218337413289e+01 9.3277580546672798e+00 0 1 0
41968 1 3 5.9999999999999998e-02 1.0355225027167510e+01 6.5947686315604528e+01 7.5218769626777506e+00 0 1 0
41957 1 4 -6.8300000000000005e-01 1.1205606627519524e+01 6.9464690868610404e+01 6.9902066788763833e+00 0 1 0
41947 1 3 5.9999999999999998e-02 9.3309257387851563e+00 6.7413739969810436e+01 1.0748848764210402e+01 0 1 0
41948 1 3 5.9999999999999998e-02 9.0475031197528697e+00 6.6721156163716770e+01 9.2952406865264852e+00 0 1 0
41965 1 5 4.1799999999999998e-01 1.4041631341612193e+01 6.5586431947571000e+01 7.5471704288988946e+00 0 1 0
41952 1 6 -1.2000000000000000e-01 9.9779431122838087e+00 6.9383890428633478e+01 9.1186537699889190e+00 0 1 0
41955 1 3 5.9999999999999998e-02 1.0673380033056334e+01 6.9297023727014931e+01 9.9316008463115608e+00 0 1 0
41960 1 2 2.0499999999999999e-01 1.2420503117139660e+01 6.6609133890111721e+01 7.7160769713544974e+00 0 1 0
41966 1 6 -1.2000000000000000e-01 1.1367486405627332e+01 6.5467602327464263e+01 7.6177110170563269e+00 0 1 0
41959 1 6 -1.2000000000000000e-01 1.1956647241124870e+01 6.7797855739062484e+01 8.5423463164776567e+00 0 1 0
41962 1 3 5.9999999999999998e-02 1.1817915523734596e+01 6.7405167948807176e+01 9.5362693515440125e+00 0 1 0
41964 1 4 -6.8300000000000005e-01 1.3706923682601658e+01 6.6210957852283670e+01 8.1207658552084006e+00 0 1 0
41953 1 2 2.0499999999999999e-01 1.0668558174203287e+01 6.8603247942293876e+01 7.9892464999831310e+00 0 1 0
41956 1 3 5.9999999999999998e-02 9.9944326356611093e+00 6.7930294188073518e+01 7.4599569147427678e+00 0 1 0
41961 1 3 5.9999999999999998e-02 1.2815930372187101e+01 6.8475684296852606e+01 8.6196198801041426e+00 0 1 0
42731 1 3 5.9999999999999998e-02 1.3889510934124781e+01 6.8967141200187029e+01 1.0233700214790364e+01 0 1 0
41954 1 3 5.9999999999999998e-02 9.8136767491761319e+00 7.0456026978633645e+01 8.9476241695129684e+00 0 1 0
42729 1 6 -1.2000000000000000e-01 1.4259745671568103e+01 6.9766480083037422e+01 1.0919198586613877e+01 0 1 0
42732 1 3 5.9999999999999998e-02 1.3819198336933573e+01 7.0754902594833723e+01 1.0597422732035001e+01 0 1 0
42740 1 3 5.9999999999999998e-02 1.5256684278207334e+01 6.7157545547565732e+01 1.1348006440879352e+01 0 1 0
42730 1 2 2.0499999999999999e-01 1.5755120337055555e+01 6.9997742120070782e+01 1.0740248309217886e+01 0 1 0
42734 1 4 -6.8300000000000005e-01 1.6000986169661260e+01 7.1053557907576590e+01 9.8654752286587666e+00 0 1 0
35458 1 3 5.9999999999999998e-02 1.2915426182530080e+01 7.1484893578827979e+01 7.3026169486601731e+00 0 1 0
35460 1 3 5.9999999999999998e-02 1.5233922951015185e+01 7.0993818720387054e+01 7.1738022817623488e+00 0 1 0
42738 1 3 5.9999999999999998e-02 1.6050434352409983e+01 6.8444914144582270e+01 9.2689736008413490e+00 0 1 0
37239 1 4 -6.8300000000000005e-01 8.6525517961979901e+00 7.1892952811528801e+01 1.1238289610244399e+01 0 1 0
41971 1 4 -6.8300000000000005e-01 1.0809315850755784e+01 6.5077475137692147e+01 9.8705102622747365e+00 0 1 0
37238 1 3 5.9999999999999998e-02 1.0307375010839523e+01 7.1043775715660146e+01 1.2165731496653297e+01 0 1 0
37235 1 2 2.0499999999999999e-01 9.7707994761999633e+00 7.1992460145501326e+01 1.2147285400113141e+01 0 1 0
35377 1 4 -6.8300000000000005e-01 1.6030049739744296e+01 6.5215702517213245e+01 6.6132240698988216e+00 0 1 0
35473 1 3 5.9999999999999998e-02 1.5400190059699053e+01 6.7836085391625275e+01 6.3701660953019861e+00 0 1 0
38341 1 2 2.0499999999999999e-01 1.0230786563234311e-01 7.5588145398124070e+01 9.3734144908975345e+00 0 1 0
36681 1 6 -1.2000000000000000e-01 1.5322429879366549e+01 8.0435282238978019e+01 1.9380875874303420e+01 0 1 0
37957 1 3 5.9999999999999998e-02 3.0242680449441800e-01 8.2800746923108846e+01 2.1043525846345039e+00 0 1 0
37297 1 6 -1.2000000000000000e-01 8.9692170223166006e+00 8.2327195339038624e+01 2.2714341224373520e+01 0 1 0
38354 1 6 -1.2000000000000000e-01 8.9947747208691675e-01 7.2243914085972207e+01 7.3747006623075082e+00 0 1 0
38350 1 3 5.9999999999999998e-02 7.8750165855082188e-01 7.3603646476410589e+01 9.5627229172559058e+00 0 1 0
40666 1 3 5.9999999999999998e-02 5.0931737015467551e+00 7.2050696359692651e+01 1.0946714045294595e+01 0 1 0
37682 1 6 -1.2000000000000000e-01 6.4790549375269224e+00 7.1927374567263300e+01 6.6672846505014300e+00 0 1 0
40661 1 3 5.9999999999999998e-02 2.3308908887359472e+00 7.2048275190530831e+01 1.0125743241195499e+01 0 1 0
37679 1 3 5.9999999999999998e-02 7.6006798398531554e+00 7.1997934774577971e+01 8.4992374452226880e+00 0 1 0
38356 1 3 5.9999999999999998e-02 1.9664675818045465e+00 7.2277579219591587e+01 7.1890302924922436e+00 0 1 0
37684 1 3 5.9999999999999998e-02 5.4104496882280966e+00 7.2116099251724421e+01 6.9636069926060316e+00 0 1 0
35711 1 3 5.9999999999999998e-02 2.4322246730504955e+00 7.6481235204472043e+01 6.4746215879985263e+00 0 1 0
38343 1 3 5.9999999999999998e-02 9.5576681397297969e-01 7.5141046375469088e+01 1.1400202838911751e+01 0 1 0
35708 1 6 -1.2000000000000000e-01 3.4912737607453592e+00 7.6543753533225498e+01 6.6242322256721256e+00 0 1 0
38342 1 3 5.9999999999999998e-02 1.5761680278812991e+00 7.6556520747217931e+01 1.0601763584996000e+01 0 1 0
40664 1 6 -1.2000000000000000e-01 4.2655098936870894e+00 7.2687894550977504e+01 1.0640524947256973e+01 0 1 0
40667 1 3 5.9999999999999998e-02 4.5506323341953738e+00 7.2886217651911821e+01 9.6502993774387580e+00 0 1 0
37677 1 3 5.9999999999999998e-02 6.0287865561514664e+00 7.4120162095222980e+01 8.0427699839379709e+00 0 1 0
35710 1 3 5.9999999999999998e-02 3.8559601602795590e+00 7.5854578832995116e+01 7.3763649378321352e+00 0 1 0
40669 1 4 -6.8300000000000005e-01 4.6711321189726638e+00 7.5056055827266178e+01 1.0705707006335087e+01 0 1 0
40665 1 2 2.0499999999999999e-01 3.9394194126789888e+00 7.4007600568513240e+01 1.1311583529710985e+01 0 1 0
37670 1 3 5.9999999999999998e-02 6.8717048658572182e+00 7.6619609230521775e+01 9.5508653465093811e+00 0 1 0
37675 1 6 -1.2000000000000000e-01 7.1197672651452448e+00 7.4027988112334043e+01 8.0111939927428377e+00 0 1 0
35703 1 3 5.9999999999999998e-02 5.5786350324750398e+00 7.7160844500180758e+01 7.6235483452842976e+00 0 1 0
37673 1 4 -6.8300000000000005e-01 7.4340784822871298e+00 7.4053058875418415e+01 1.0487811527970413e+01 0 1 0
37674 1 5 4.1799999999999998e-01 6.5084618031650630e+00 7.4137587944899963e+01 1.0499553602751915e+01 0 1 0
37676 1 2 2.0499999999999999e-01 7.5340596816340657e+00 7.2573017780613782e+01 7.6069453540354210e+00 0 1 0
38349 1 3 5.9999999999999998e-02 1.9783853144956220e+00 7.4538580855130604e+01 8.7524737267153423e+00 0 1 0
37877 1 5 4.1799999999999998e-01 3.4322901563111508e+00 7.8078514417070011e+01 1.0253833868168382e+01 0 1 0
40668 1 3 5.9999999999999998e-02 2.9042053370885772e+00 7.4133867031637905e+01 1.1290476486267922e+01 0 1 0
40670 1 5 4.1799999999999998e-01 4.2798798269484362e+00 7.5943414886324334e+01 1.0830496235209029e+01 0 1 0
37876 1 4 -6.8300000000000005e-01 3.6013040935860992e+00 7.8034348803427918e+01 1.1201555848316250e+01 0 1 0
35702 1 2 2.0499999999999999e-01 3.7138920209974011e+00 7.8005342596370028e+01 7.1404080814231756e+00 0 1 0
35701 1 6 -1.2000000000000000e-01 5.1602939590258847e+00 7.8172895428986223e+01 7.6488011733622905e+00 0 1 0
38340 1 6 -1.2000000000000000e-01 6.8382898781592427e-01 7.5972630845866277e+01 1.0769348363757647e+01 0 1 0
35704 1 3 5.9999999999999998e-02 5.1502175880191743e+00 7.8375452453786977e+01 8.7135630476200578e+00 0 1 0
38347 1 6 -1.2000000000000000e-01 8.6611097428800521e-01 7.4335074199831269e+01 8.8182845068156634e+00 0 1 0
35707 1 5 4.1799999999999998e-01 2.0076322419336177e+00 7.7793593465842662e+01 8.1615254723478472e+00 0 1 0
35706 1 4 -6.8300000000000005e-01 2.7818161520969347e+00 7.8307129836369583e+01 8.2550249546513843e+00 0 1 0
35705 1 3 5.9999999999999998e-02 3.5538226300804436e+00 7.8677612890824449e+01 6.3177384374504912e+00 0 1 0
38345 1 4 -6.8300000000000005e-01 5.5735150380123788e-01 7.6671701368668323e+01 8.5348338703651461e+00 0 1 0
37678 1 3 5.9999999999999998e-02 7.3081473362663729e+00 7.4749684761654450e+01 7.2341706799250893e+00 0 1 0
36747 1 3 5.9999999999999998e-02 1.5305898909964677e+01 6.5533019085141106e+01 2.2972401592656702e+01 0 1 0
37669 1 2 2.0499999999999999e-01 7.8313631527161807e+00 7.4610973056748023e+01 9.2636554108312890e+00 0 1 0
35598 1 3 5.9999999999999998e-02 1.5788603674162569e+01 8.6050861964650935e+01 1.0609363404861339e+01 0 1 0
37663 1 3 5.9999999999999998e-02 7.8091957434466588e+00 7.8675699951859698e+01 1.0867004115254943e+01 0 1 0
37668 1 6 -1.2000000000000000e-01 7.9265213190298338e+00 7.6153645270729299e+01 9.3141498240454030e+00 0 1 0
35696 1 3 5.9999999999999998e-02 8.0621180812223017e+00 7.8428462057301232e+01 7.5470789214099687e+00 0 1 0
37872 1 2 2.0499999999999999e-01 3.4435121794355039e+00 7.9361962255236236e+01 1.1798035442482002e+01 0 1 0
35436 1 2 2.0499999999999999e-01 1.1927479519410202e+01 7.7291542604108471e+01 5.6469545496039659e+00 0 1 0
37681 1 5 4.1799999999999998e-01 9.2406400677341303e+00 7.3449322368450567e+01 6.8636917887209972e+00 0 1 0
37671 1 3 5.9999999999999998e-02 8.1804746704923925e+00 7.6487770927928366e+01 8.2936472011166362e+00 0 1 0
35446 1 3 5.9999999999999998e-02 1.1756208337525385e+01 7.4497971506785376e+01 5.9807484359764187e+00 0 1 0
35459 1 3 5.9999999999999998e-02 1.2993097793622422e+01 7.2638670754208164e+01 5.9645258553121465e+00 0 1 0
37240 1 5 4.1799999999999998e-01 8.5142323927344741e+00 7.2785842741120916e+01 1.0882716126406578e+01 0 1 0
35455 1 5 4.1799999999999998e-01 1.4750871323954016e+01 7.2274438625787170e+01 9.0137564901198157e+00 0 1 0
35440 1 4 -6.8300000000000005e-01 1.0613705272234238e+01 7.7750457891714291e+01 5.9081867623763484e+00 0 1 0
35456 1 6 -1.2000000000000000e-01 1.3533089080142030e+01 7.2222093009090699e+01 6.7788916000493789e+00 0 1 0
35441 1 5 4.1799999999999998e-01 1.0102831409098082e+01 7.7041459323177023e+01 6.3223351158929839e+00 0 1 0
37680 1 4 -6.8300000000000005e-01 8.9725887755080347e+00 7.2553122963933646e+01 7.0939683670916782e+00 0 1 0
37672 1 3 5.9999999999999998e-02 8.8232467974587756e+00 7.4267275215940444e+01 9.0566455188372199e+00 0 1 0
35453 1 3 5.9999999999999998e-02 1.4355702622267883e+01 7.4046527270673138e+01 7.4378165016510360e+00 0 1 0
35447 1 4 -6.8300000000000005e-01 1.0261322773047688e+01 7.5266824677163854e+01 7.1085386827810062e+00 0 1 0
35448 1 5 4.1799999999999998e-01 1.0257388125018716e+01 7.5627836682176181e+01 7.9954570570770160e+00 0 1 0
35452 1 3 5.9999999999999998e-02 1.1479431178367660e+01 7.3144979520774115e+01 8.3705394466914118e+00 0 1 0
37662 1 2 2.0499999999999999e-01 8.9734076030872991e+00 7.6656793736455668e+01 1.0383511172050721e+01 0 1 0
35443 1 2 2.0499999999999999e-01 1.1651227112731567e+01 7.4987332318547658e+01 6.9711984066063106e+00 0 1 0
35450 1 2 2.0499999999999999e-01 1.3610146132825374e+01 7.3343377570392164e+01 7.8376171174427336e+00 0 1 0
35444 1 3 5.9999999999999998e-02 1.3397635030937975e+01 7.6084780651384847e+01 6.9535279632545057e+00 0 1 0
35449 1 6 -1.2000000000000000e-01 1.2184751298870493e+01 7.3981993581856216e+01 8.0588561486335308e+00 0 1 0
35442 1 6 -1.2000000000000000e-01 1.2338598721156703e+01 7.6325866111886100e+01 6.8174198184527475e+00 0 1 0
35445 1 3 5.9999999999999998e-02 1.2157158569351054e+01 7.6839132498005199e+01 7.7629210031682616e+00 0 1 0
37666 1 4 -6.8300000000000005e-01 1.0226945214626907e+01 7.6349896234183660e+01 9.7705661800562567e+00 0 1 0
37667 1 5 4.1799999999999998e-01 1.0871002748102702e+01 7.7024435026539436e+01 1.0030012244629383e+01 0 1 0
35451 1 3 5.9999999999999998e-02 1.2278208606833273e+01 7.4675286813999563e+01 8.9231498288706739e+00 0 1 0
35622 1 4 -6.8300000000000005e-01 1.4112592867434785e+01 7.6711335298988928e+01 9.4408326484609191e+00 0 1 0
35454 1 4 -6.8300000000000005e-01 1.3938697813542916e+01 7.2770574532005128e+01 9.0755796220761766e+00 0 1 0
35623 1 5 4.1799999999999998e-01 1.4273901051852308e+01 7.6379822980365191e+01 1.0288264917740568e+01 0 1 0
37661 1 6 -1.2000000000000000e-01 8.8300007169645465e+00 7.8240092645870988e+01 1.0642578383032214e+01 0 1 0
37237 1 3 5.9999999999999998e-02 1.0552863493700734e+01 7.3478501660886025e+01 1.0690849112865171e+01 0 1 0
37659 1 4 -6.8300000000000005e-01 1.1200257069688854e+01 7.8482224323868081e+01 1.1209682193844346e+01 0 1 0
37664 1 3 5.9999999999999998e-02 8.9678591748239160e+00 7.8695245855377593e+01 9.6623854462650982e+00 0 1 0
37655 1 2 2.0499999999999999e-01 9.8861000919220352e+00 7.8922748846019246e+01 1.1641133756310579e+01 0 1 0
37233 1 5 4.1799999999999998e-01 1.2885143713059106e+01 7.2848619266000668e+01 1.0578136975376616e+01 0 1 0
37665 1 3 5.9999999999999998e-02 8.8855768762822951e+00 7.6167420738475727e+01 1.1409941068358483e+01 0 1 0
35616 1 5 4.1799999999999998e-01 1.3088387253874620e+01 7.8701565512678926e+01 9.4201313216464175e+00 0 1 0
37225 1 4 -6.8300000000000005e-01 1.4800183890479895e+01 7.4893453777138120e+01 1.1592571995284827e+01 0 1 0
37234 1 6 -1.2000000000000000e-01 1.0626261234655889e+01 7.3269391725927790e+01 1.1792222343535251e+01 0 1 0
37230 1 3 5.9999999999999998e-02 1.2206361326679161e+01 7.5556715508511246e+01 1.1375516230528454e+01 0 1 0
37232 1 4 -6.8300000000000005e-01 1.2895336308598266e+01 7.2663012593110096e+01 1.1574924810277972e+01 0 1 0
37236 1 3 5.9999999999999998e-02 9.9820773575635275e+00 7.4134570615436814e+01 1.2113769961462021e+01 0 1 0
35437 1 3 5.9999999999999998e-02 1.3672696447280623e+01 7.8414634194826291e+01 6.2639799585663400e+00 0 1 0
37226 1 5 4.1799999999999998e-01 1.4702683579878302e+01 7.3946336100239833e+01 1.1401612024454741e+01 0 1 0
35621 1 3 5.9999999999999998e-02 1.5130422126382824e+01 7.7806250542912395e+01 7.8518956513538196e+00 0 1 0
35618 1 2 2.0499999999999999e-01 1.5264981477705881e+01 7.7402255568011910e+01 8.8815095649909743e+00 0 1 0
38232 1 3 5.9999999999999998e-02 2.8704511344454509e-01 7.1515528498664168e+01 2.3264072462728461e+01 0 1 0
35620 1 3 5.9999999999999998e-02 1.5276532286738076e+01 7.8417124524347216e+01 1.0787095355998098e+01 0 1 0
35617 1 6 -1.2000000000000000e-01 1.5510940404794738e+01 7.8586158996823968e+01 9.7326056558822245e+00 0 1 0
35462 1 5 4.1799999999999998e-01 1.5849525629451275e+01 7.3173105115723786e+01 6.1319133353919444e+00 0 1 0
35628 1 3 5.9999999999999998e-02 1.5910206267344279e+01 7.5859963641673531e+01 6.8386727469998458e+00 0 1 0
37582 1 4 -6.8300000000000005e-01 4.3577272409001884e+00 8.5647122955569017e+01 5.9776348597964768e+00 0 1 0
35695 1 2 2.0499999999999999e-01 6.0305034823975019e+00 7.9275550008216442e+01 6.9545742153483054e+00 0 1 0
37564 1 2 2.0499999999999999e-01 9.8324120207390286e-01 8.1515520841053146e+01 8.1611822830988956e+00 0 1 0
35694 1 6 -1.2000000000000000e-01 7.4695076315323634e+00 7.9337850906082295e+01 7.4485623621957489e+00 0 1 0
35698 1 3 5.9999999999999998e-02 5.6143751629650067e+00 8.0281850944925608e+01 7.1464204558441811e+00 0 1 0
37875 1 3 5.9999999999999998e-02 2.4599002893099695e+00 7.9622170268878023e+01 1.1433285609646004e+01 0 1 0
37873 1 3 5.9999999999999998e-02 4.4257472017276305e+00 8.0183680494969551e+01 1.0129708516095691e+01 0 1 0
37574 1 3 5.9999999999999998e-02 2.7249263405907422e+00 8.3314680541577914e+01 6.5371763151368842e+00 0 1 0
37864 1 6 -1.2000000000000000e-01 5.9203428470736288e+00 8.2212792723121694e+01 1.0553873225986198e+01 0 1 0
37865 1 2 2.0499999999999999e-01 4.9056255304382308e+00 8.1661239119874764e+01 1.1537419168993480e+01 0 1 0
37571 1 2 2.0499999999999999e-01 2.3505943028131600e+00 8.3727722631887133e+01 7.4587875411441233e+00 0 1 0
37570 1 6 -1.2000000000000000e-01 1.9562659502567248e+00 8.2691494820184175e+01 8.5417850173902377e+00 0 1 0
37858 1 2 2.0499999999999999e-01 6.3117611708411925e+00 8.3679279407954581e+01 1.0646059871937052e+01 0 1 0
37577 1 6 -1.2000000000000000e-01 3.2437110173424006e+00 8.4903478049327859e+01 7.8852246913590882e+00 0 1 0
37573 1 3 5.9999999999999998e-02 2.8442672441037313e+00 8.2195410909003783e+01 8.8011070599550294e+00 0 1 0
37866 1 3 5.9999999999999998e-02 5.5848451818929501e+00 8.2013315436934334e+01 9.4866874055950614e+00 0 1 0
37862 1 4 -6.8300000000000005e-01 5.1421000807044113e+00 8.4432230349779246e+01 1.0493638271699306e+01 0 1 0
37580 1 3 5.9999999999999998e-02 4.1699370849785469e+00 8.4605986394099801e+01 8.2646675093233011e+00 0 1 0
37869 1 4 -6.8300000000000005e-01 3.6883956256360668e+00 8.2412364466133411e+01 1.1475100216449517e+01 0 1 0
37870 1 5 4.1799999999999998e-01 3.9616619446758228e+00 8.3218832618753510e+01 1.0985775168053978e+01 0 1 0
37871 1 6 -1.2000000000000000e-01 4.6101052615830573e+00 8.0170523370865183e+01 1.1182689604523274e+01 0 1 0
37863 1 5 4.1799999999999998e-01 5.0326371371913039e+00 8.5157579372590547e+01 1.1143814128327541e+01 0 1 0
37567 1 3 5.9999999999999998e-02 1.3428041975840512e+00 8.0819359432552289e+01 7.4448466689005324e+00 0 1 0
37867 1 3 5.9999999999999998e-02 6.8884503339814565e+00 8.1722818160247769e+01 1.0625628119923617e+01 0 1 0
37575 1 4 -6.8300000000000005e-01 1.0536919649930252e+00 8.4294668833464641e+01 7.0844786472606378e+00 0 1 0
37861 1 3 5.9999999999999998e-02 6.7448160220227287e+00 8.3830570234200152e+01 1.1619492634054655e+01 0 1 0
37565 1 3 5.9999999999999998e-02 1.2788921807445666e+00 8.0045014598479042e+01 9.8383043810062745e+00 0 1 0
37859 1 3 5.9999999999999998e-02 6.7412165055210336e+00 8.4002707910244254e+01 8.5172936271032071e+00 0 1 0
37857 1 6 -1.2000000000000000e-01 7.2363147667112013e+00 8.4123888460634916e+01 9.5358277980405699e+00 0 1 0
35697 1 3 5.9999999999999998e-02 7.4398271025106730e+00 7.9681878387110942e+01 8.4463568185945537e+00 0 1 0
37572 1 3 5.9999999999999998e-02 1.6818725100727174e+00 8.3269118920290836e+01 9.3901261495226578e+00 0 1 0
37560 1 3 5.9999999999999998e-02 8.3452266410169651e-01 8.2021494592174193e+01 1.1096879128942547e+01 0 1 0
37579 1 3 5.9999999999999998e-02 2.8602664365690269e+00 8.5432269367611582e+01 8.7549476648234315e+00 0 1 0
37874 1 3 5.9999999999999998e-02 5.5306882916280111e+00 7.9605014330730867e+01 1.1398626935571674e+01 0 1 0
37302 1 4 -6.8300000000000005e-01 1.1351418481494752e+01 8.1977008043518211e+01 2.2497700770692404e+01 0 1 0
37851 1 2 2.0499999999999999e-01 7.7549729822548130e+00 8.5534313419314415e+01 9.7034620510377803e+00 0 1 0
37753 1 2 2.0499999999999999e-01 4.7756557645054049e-01 6.8536711648613064e+01 2.8885183572273747e+00 0 1 0
37517 1 3 5.9999999999999998e-02 7.3374632670334874e+00 8.5346626348208289e+01 1.8218660916678679e+01 0 1 0
37854 1 3 5.9999999999999998e-02 6.9017065262120170e+00 8.6095193737276972e+01 1.0007302011950113e+01 0 1 0
35438 1 3 5.9999999999999998e-02 1.2499113012954570e+01 7.9363133048378543e+01 5.7434191596201627e+00 0 1 0
35669 1 3 5.9999999999999998e-02 1.4514970167289675e+01 8.5811549548792755e+01 8.7491644135324638e+00 0 1 0
37821 1 5 4.1799999999999998e-01 1.0679563332449822e+01 8.6194464399874491e+01 5.5359952554820282e+00 0 1 0
37660 1 5 4.1799999999999998e-01 1.1872069569650030e+01 7.9191865545416505e+01 1.1388123447321837e+01 0 1 0
35691 1 3 5.9999999999999998e-02 7.8200304710586268e+00 8.1106874272762113e+01 6.5843298327621227e+00 0 1 0
35684 1 3 5.9999999999999998e-02 1.0751917990667218e+01 8.1654325380871171e+01 5.9628403023284395e+00 0 1 0
35615 1 4 -6.8300000000000005e-01 1.3292903759516774e+01 7.9680034629309930e+01 9.4733038992659271e+00 0 1 0
35683 1 3 5.9999999999999998e-02 9.6676761988144566e+00 8.3637492316568256e+01 7.0968277267314770e+00 0 1 0
37860 1 3 5.9999999999999998e-02 8.1533854855174432e+00 8.3490740769057240e+01 9.3697410009976831e+00 0 1 0
37850 1 6 -1.2000000000000000e-01 8.9220227892449966e+00 8.5631995937348634e+01 1.0727403454577123e+01 0 1 0
35610 1 6 -1.2000000000000000e-01 1.5145459383845397e+01 8.0985727104529047e+01 1.0388800289475785e+01 0 1 0
35688 1 2 2.0499999999999999e-01 8.4302030612092622e+00 8.0247755244237283e+01 6.7623085351921164e+00 0 1 0
35673 1 6 -1.2000000000000000e-01 1.1855932848806516e+01 8.5527700657434067e+01 7.8058690556186718e+00 0 1 0
35668 1 3 5.9999999999999998e-02 1.4525231159558031e+01 8.4986266236876119e+01 7.2832097076516726e+00 0 1 0
35686 1 5 4.1799999999999998e-01 1.1918683976460590e+01 8.0442551210492567e+01 7.9097267701675440e+00 0 1 0
35690 1 3 5.9999999999999998e-02 9.3747288859699296e+00 8.1103939201626289e+01 8.5720991345075408e+00 0 1 0
35685 1 4 -6.8300000000000005e-01 1.1964264512466910e+01 8.1305024216138918e+01 7.4703766175613566e+00 0 1 0
35600 1 3 5.9999999999999998e-02 1.3555781447059944e+01 8.4887369974466878e+01 1.0626242053094746e+01 0 1 0
35689 1 3 5.9999999999999998e-02 1.0057340890851293e+01 7.9813454751697165e+01 7.7831026541147823e+00 0 1 0
35687 1 6 -1.2000000000000000e-01 9.6576444651928739e+00 8.0720712009506713e+01 7.5724295525823058e+00 0 1 0
35681 1 2 2.0499999999999999e-01 1.0718091572990609e+01 8.1689081753786311e+01 7.0406603924986380e+00 0 1 0
35604 1 2 2.0499999999999999e-01 1.4343461375052426e+01 8.2321685033782657e+01 1.0381639611109259e+01 0 1 0
35682 1 3 5.9999999999999998e-02 1.0532440789387820e+01 8.3266219857438060e+01 8.6204783145945463e+00 0 1 0
35677 1 3 5.9999999999999998e-02 1.2734212562152228e+01 8.3700634524045171e+01 7.1521166210029827e+00 0 1 0
35680 1 6 -1.2000000000000000e-01 1.0666339028698411e+01 8.3152309461441490e+01 7.5764591100348557e+00 0 1 0
35674 1 2 2.0499999999999999e-01 1.1751009840868015e+01 8.4119230401545593e+01 7.0451406868399102e+00 0 1 0
37657 1 3 5.9999999999999998e-02 1.0141421040953361e+01 8.0716192514895468e+01 1.0701202541812760e+01 0 1 0
35607 1 3 5.9999999999999998e-02 1.3356530226775961e+01 8.2238489146143976e+01 1.0567396133358676e+01 0 1 0
35597 1 2 2.0499999999999999e-01 1.4271680031404824e+01 8.4773921461496158e+01 1.1479383417704788e+01 0 1 0
35611 1 2 2.0499999999999999e-01 1.4683183522794510e+01 7.9849122455922100e+01 9.4348269403256833e+00 0 1 0
35609 1 5 4.1799999999999998e-01 1.3752471050966866e+01 8.2429032190556882e+01 8.5595062563117192e+00 0 1 0
35608 1 4 -6.8300000000000005e-01 1.4418290455130437e+01 8.2939095583069360e+01 9.0941035300223465e+00 0 1 0
35614 1 3 5.9999999999999998e-02 1.4856841299217701e+01 8.0216865367847248e+01 8.3974667652402193e+00 0 1 0
35603 1 6 -1.2000000000000000e-01 1.4981565622880899e+01 8.3381038316706679e+01 1.1383521402447313e+01 0 1 0
35675 1 3 5.9999999999999998e-02 1.2005497195891300e+01 8.5314795920477167e+01 8.8634927825321732e+00 0 1 0
37852 1 3 5.9999999999999998e-02 9.8916755513360766e+00 8.5187315476745837e+01 1.0325528422998000e+01 0 1 0
37654 1 6 -1.2000000000000000e-01 9.9725286783320826e+00 8.0410269865074710e+01 1.1680010872474933e+01 0 1 0
37650 1 3 5.9999999999999998e-02 1.1153667436472395e+01 8.3218622345061149e+01 1.1818466507147461e+01 0 1 0
37853 1 3 5.9999999999999998e-02 8.6888902285082814e+00 8.4901115366936281e+01 1.1510221014753345e+01 0 1 0
35666 1 6 -1.2000000000000000e-01 1.4420514305121499e+01 8.5976175474621030e+01 7.6790439490188218e+00 0 1 0
35651 1 5 4.1799999999999998e-01 1.5393103334463516e+01 8.2287985203601622e+01 7.2981557737138143e+00 0 1 0
35613 1 3 5.9999999999999998e-02 1.5164152686457982e+01 8.0573478896138511e+01 1.1395999771539090e+01 0 1 0
37656 1 3 5.9999999999999998e-02 8.9185236173197211e+00 8.0658230582444133e+01 1.1984525659432693e+01 0 1 0
35606 1 3 5.9999999999999998e-02 1.4948672795198050e+01 8.2798280485580634e+01 1.2306770999562705e+01 0 1 0
35676 1 3 5.9999999999999998e-02 1.0885024725461376e+01 8.6065946732577004e+01 7.6595629735862971e+00 0 1 0
37855 1 4 -6.8300000000000005e-01 8.1598626596961896e+00 8.5951354781588293e+01 8.4708174675169889e+00 0 1 0
36685 1 3 5.9999999999999998e-02 1.6006015540173326e+01 7.8308803743967346e+01 1.9172616447619049e+01 0 1 0
35650 1 4 -6.8300000000000005e-01 1.5843599333687770e+01 8.2332138488067116e+01 6.4618597098277393e+00 0 1 0
37309 1 4 -6.8300000000000005e-01 1.2111410083103815e+01 8.3152589650775440e+01 1.9770862473001792e+01 0 1 0
35596 1 6 -1.2000000000000000e-01 1.5137831426573927e+01 8.6021963810541820e+01 1.1469850827540810e+01 0 1 0
40775 1 5 4.1799999999999998e-01 4.2874308485217960e-01 7.1447209318341294e+01 1.2934197884045576e+01 0 1 0
42657 1 4 -6.8300000000000005e-01 3.0212756395195948e+00 6.5070203382585859e+01 1.6355682329036227e+01 0 1 0
42123 1 3 5.9999999999999998e-02 1.4056101301483188e+00 6.6732417796305612e+01 1.2473679304226495e+01 0 1 0
40663 1 5 4.1799999999999998e-01 3.2662480635641371e+00 7.0442022487042607e+01 1.2122257420199544e+01 0 1 0
42131 1 3 5.9999999999999998e-02 5.5464368230003105e+00 6.8793443997688911e+01 1.2816757406149732e+01 0 1 0
42114 1 2 2.0499999999999999e-01 7.0168215431129111e-01 6.6898667362595560e+01 1.4416741394891192e+01 0 1 0
42124 1 3 5.9999999999999998e-02 2.5053443480438671e+00 6.8905295070814930e+01 1.3448358349611729e+01 0 1 0
42138 1 3 5.9999999999999998e-02 6.7746629796069584e+00 6.6903978772777094e+01 1.3559504749522967e+01 0 1 0
42121 1 2 2.0499999999999999e-01 2.8918428911177907e+00 6.7939556287052284e+01 1.3282353699557751e+01 0 1 0
42118 1 4 -6.8300000000000005e-01 1.2170654109804269e+00 6.6901659861678098e+01 1.5702182834869024e+01 0 1 0
42120 1 6 -1.2000000000000000e-01 1.8679266030209949e+00 6.6776640464268226e+01 1.3414127544497433e+01 0 1 0
42133 1 5 4.1799999999999998e-01 5.3951876075440337e+00 7.0706870100482348e+01 1.4064722401560175e+01 0 1 0
42132 1 4 -6.8300000000000005e-01 4.6862821810895117e+00 7.0161123935237015e+01 1.4131872347770120e+01 0 1 0
42128 1 2 2.0499999999999999e-01 5.2314745126058977e+00 6.8867467452336783e+01 1.3830231254684978e+01 0 1 0
42129 1 3 5.9999999999999998e-02 3.8899826877750856e+00 6.7957470522735434e+01 1.5292051950233864e+01 0 1 0
42127 1 6 -1.2000000000000000e-01 4.1129763985564214e+00 6.7804710942075474e+01 1.4192256112391236e+01 0 1 0
42130 1 3 5.9999999999999998e-02 4.4849936696684480e+00 6.6842843704603098e+01 1.4206051425940913e+01 0 1 0
42142 1 2 2.0499999999999999e-01 7.1395309809830803e+00 6.5744176541984729e+01 1.6101993373400187e+01 0 1 0
42145 1 3 5.9999999999999998e-02 6.1135561894091772e+00 6.5964562846504748e+01 1.5990747016119320e+01 0 1 0
42134 1 6 -1.2000000000000000e-01 6.4779500965361922e+00 6.8644393764648484e+01 1.4797305382420422e+01 0 1 0
42137 1 3 5.9999999999999998e-02 6.1525300735181485e+00 6.8390117700687043e+01 1.5902314234153414e+01 0 1 0
42136 1 3 5.9999999999999998e-02 6.9889638549367579e+00 6.9630750614743533e+01 1.4936296728746839e+01 0 1 0
40691 1 5 4.1799999999999998e-01 2.2013026851440047e+00 7.0041227515819926e+01 1.5783003491996901e+01 0 1 0
40697 1 4 -6.8300000000000005e-01 3.0798843214052165e+00 6.9027648615306617e+01 1.7331069659114068e+01 0 1 0
42122 1 3 5.9999999999999998e-02 2.4345379091985353e+00 6.5832434359346351e+01 1.3547349575920578e+01 0 1 0
40702 1 3 5.9999999999999998e-02 4.9648590235028971e+00 7.0988097317907432e+01 1.6795682621717233e+01 0 1 0
40698 1 5 4.1799999999999998e-01 3.8061339355893331e+00 6.8324707478632476e+01 1.7373656694478242e+01 0 1 0
42135 1 2 2.0499999999999999e-01 7.3725710062752405e+00 6.7534890009809544e+01 1.4183851483958600e+01 0 1 0
40690 1 4 -6.8300000000000005e-01 1.5917888903737374e+00 7.0732347821485121e+01 1.5643674466534245e+01 0 1 0
42119 1 5 4.1799999999999998e-01 1.0131958452884136e+00 6.7736428740203593e+01 1.6017510691587876e+01 0 1 0
40692 1 6 -1.2000000000000000e-01 2.3845887719892187e+00 7.1357364270958229e+01 1.7844544257323374e+01 0 1 0
42664 1 4 -6.8300000000000005e-01 4.6185593048724654e+00 6.6782280091463036e+01 1.7644284140995168e+01 0 1 0
42658 1 5 4.1799999999999998e-01 2.4020840250123250e+00 6.5775598283335626e+01 1.6284187227885806e+01 0 1 0
42146 1 4 -6.8300000000000005e-01 7.5501275014522040e+00 6.5575365993521629e+01 1.7455320250485695e+01 0 1 0
42665 1 5 4.1799999999999998e-01 4.3326475027796709e+00 6.6290725649314737e+01 1.6896433888642388e+01 0 1 0
40699 1 6 -1.2000000000000000e-01 4.8301793704626430e+00 7.0624915367890708e+01 1.7773409276329385e+01 0 1 0
42147 1 5 4.1799999999999998e-01 7.4952537416383178e+00 6.6466819776832850e+01 1.7890080744766188e+01 0 1 0
40701 1 3 5.9999999999999998e-02 5.5106375668140544e+00 6.9727035805447599e+01 1.7685252755716050e+01 0 1 0
40693 1 2 2.0499999999999999e-01 3.3766267956080771e+00 7.0188991400210597e+01 1.8086674368707008e+01 0 1 0
40695 1 3 5.9999999999999998e-02 1.3868096799514442e+00 7.1098134818116534e+01 1.8245772188173113e+01 0 1 0
42661 1 3 5.9999999999999998e-02 2.1339972225435924e+00 6.6408559637643307e+01 1.8462067218384522e+01 0 1 0
42117 1 3 5.9999999999999998e-02 3.5752119953897188e-01 6.7810956662862566e+01 1.4096675592851200e+01 0 1 0
42708 1 6 -1.2000000000000000e-01 1.1322127301790083e+01 6.4894710429020407e+01 1.6029076885781180e+01 0 1 0
42724 1 3 5.9999999999999998e-02 1.2733993361094299e+01 6.7676890161641822e+01 1.1917651037214524e+01 0 1 0
42141 1 6 -1.2000000000000000e-01 8.0593582228709479e+00 6.6770653948210679e+01 1.5334455225614221e+01 0 1 0
36719 1 3 5.9999999999999998e-02 8.4189509902477599e+00 6.9617674947823019e+01 1.7578600042035436e+01 0 1 0
42139 1 4 -6.8300000000000005e-01 8.1869536037789903e+00 6.8132189133545410e+01 1.3202889007705934e+01 0 1 0
42860 1 4 -6.8300000000000005e-01 1.4743777107578889e+01 6.5296620921435746e+01 1.7810090729085342e+01 0 1 0
35599 1 3 5.9999999999999998e-02 1.5783679159887038e+01 8.6049858562789964e+01 1.2330902763430682e+01 0 1 0
42857 1 3 5.9999999999999998e-02 1.5725188087880449e+01 6.6200587632732422e+01 1.5829837526160954e+01 0 1 0
42144 1 3 5.9999999999999998e-02 8.3991585824008652e+00 6.7597258287935801e+01 1.6020330679621296e+01 0 1 0
42725 1 3 5.9999999999999998e-02 1.1638493897220293e+01 6.9055732057005059e+01 1.1972183809135073e+01 0 1 0
42861 1 5 4.1799999999999998e-01 1.4110629041538207e+01 6.5817968343833087e+01 1.7306041622490277e+01 0 1 0
37028 1 3 5.9999999999999998e-02 1.5279584697600018e+01 7.0921971595413865e+01 1.5394785460043238e+01 0 1 0
42723 1 2 2.0499999999999999e-01 1.3837355304679445e+01 6.9477026269436365e+01 1.2358182091766189e+01 0 1 0
37243 1 3 5.9999999999999998e-02 8.8567241036707980e+00 7.1017439345035427e+01 1.3842356464733925e+01 0 1 0
42140 1 5 4.1799999999999998e-01 9.0022513020146153e+00 6.8319337392960676e+01 1.3679795623667253e+01 0 1 0
42722 1 6 -1.2000000000000000e-01 1.2529827113686324e+01 6.8600705815455370e+01 1.2439464850430285e+01 0 1 0
42143 1 3 5.9999999999999998e-02 8.9539798671765478e+00 6.6322435089859013e+01 1.4962191849571907e+01 0 1 0
42721 1 5 4.1799999999999998e-01 1.0817779642305318e+01 6.9256259465094388e+01 1.5113913906603198e+01 0 1 0
42720 1 4 -6.8300000000000005e-01 1.0828347036304461e+01 6.8966472890423077e+01 1.4194612456595767e+01 0 1 0
42726 1 3 5.9999999999999998e-02 1.4522780499112251e+01 6.8789202526120675e+01 1.2972818139405915e+01 0 1 0
42717 1 3 5.9999999999999998e-02 1.2879286748018108e+01 6.6355420319602985e+01 1.3832401655340080e+01 0 1 0
42718 1 3 5.9999999999999998e-02 1.1161767988388464e+01 6.6333390911561708e+01 1.3759437598811065e+01 0 1 0
42712 1 3 5.9999999999999998e-02 1.0835368768836974e+01 6.7007203592158504e+01 1.5955682605872900e+01 0 1 0
42715 1 6 -1.2000000000000000e-01 1.2003169891646863e+01 6.6769144875844816e+01 1.4191566647073342e+01 0 1 0
42716 1 2 2.0499999999999999e-01 1.2084693457724015e+01 6.8315032208971331e+01 1.3928899194885906e+01 0 1 0
42709 1 2 2.0499999999999999e-01 1.1743211667702095e+01 6.6390171735555128e+01 1.5668037487160094e+01 0 1 0
42719 1 3 5.9999999999999998e-02 1.2892257072910354e+01 6.8600175863471492e+01 1.4630240378140533e+01 0 1 0
42713 1 4 -6.8300000000000005e-01 1.2890052058136320e+01 6.6632122727227809e+01 1.6403569389734464e+01 0 1 0
42714 1 5 4.1799999999999998e-01 1.2986918136922224e+01 6.7553884546735574e+01 1.6589913738450402e+01 0 1 0
42727 1 4 -6.8300000000000005e-01 1.3626346039388681e+01 7.0636848598561130e+01 1.3106889541082507e+01 0 1 0
42728 1 5 4.1799999999999998e-01 1.3362100146326407e+01 7.1303404243099138e+01 1.2492852199256356e+01 0 1 0
37033 1 3 5.9999999999999998e-02 1.5706110315461082e+01 6.8473355978644378e+01 1.6278870822085317e+01 0 1 0
36709 1 6 -1.2000000000000000e-01 1.0489844715655980e+01 7.1858707553350996e+01 1.7751886177802149e+01 0 1 0
37241 1 6 -1.2000000000000000e-01 9.2242358229483727e+00 7.1953336631007559e+01 1.3543218485127262e+01 0 1 0
36714 1 4 -6.8300000000000005e-01 1.0872555536150715e+01 6.9429992681734717e+01 1.7173902131462960e+01 0 1 0
36715 1 5 4.1799999999999998e-01 1.1838435491311003e+01 6.9524931887126428e+01 1.7073812732374375e+01 0 1 0
42705 1 3 5.9999999999999998e-02 9.9744661821178138e+00 6.5290824072171716e+01 1.7669221465635797e+01 0 1 0
37036 1 4 -6.8300000000000005e-01 1.3582107864632745e+01 6.9430395406437285e+01 1.6853574092722472e+01 0 1 0
37037 1 5 4.1799999999999998e-01 1.3367752289497492e+01 7.0301714410905419e+01 1.6468755681308831e+01 0 1 0
42855 1 6 -1.2000000000000000e-01 1.5759571591213589e+01 6.5130291171394475e+01 1.5644703625348825e+01 0 1 0
36712 1 3 5.9999999999999998e-02 1.0010850046741005e+01 7.1924240840600717e+01 1.6811619925275114e+01 0 1 0
37244 1 3 5.9999999999999998e-02 1.0165471166749482e+01 7.2000979774977921e+01 1.4129504251220961e+01 0 1 0
37509 1 3 5.9999999999999998e-02 9.4461483418276053e+00 8.4567664212420993e+01 1.9906561313763056e+01 0 1 0
38339 1 5 4.1799999999999998e-01 5.4542315192600765e-01 7.6458949323351746e+01 1.3289117457060470e+01 0 1 0
40686 1 2 2.0499999999999999e-01 2.2342166469033264e+00 7.1731559956994985e+01 1.6361352405941940e+01 0 1 0
40689 1 3 5.9999999999999998e-02 3.2256581894802228e+00 7.1781591805615662e+01 1.5878897330738877e+01 0 1 0
37246 1 4 -6.8300000000000005e-01 7.4124090330052361e+00 7.2486380786844819e+01 1.5033796002407206e+01 0 1 0
40688 1 3 5.9999999999999998e-02 4.9455317929640569e-01 7.2861036697851318e+01 1.6103372561702724e+01 0 1 0
37247 1 5 4.1799999999999998e-01 6.7930577116454440e+00 7.3160781779180908e+01 1.5378272733501362e+01 0 1 0
40683 1 4 -6.8300000000000005e-01 9.0786209484021319e-01 7.4674796152345650e+01 1.4632953771127294e+01 0 1 0
40674 1 3 5.9999999999999998e-02 5.5397371642012994e+00 7.4056953865297061e+01 1.2809081423133396e+01 0 1 0
40671 1 6 -1.2000000000000000e-01 4.4196774541247104e+00 7.4026538665607788e+01 1.2801338692433280e+01 0 1 0
40675 1 3 5.9999999999999998e-02 3.0075060091305392e+00 7.5639461277918954e+01 1.3212469096005018e+01 0 1 0
40673 1 3 5.9999999999999998e-02 4.3205081834999310e+00 7.3017687881828195e+01 1.3335402034791169e+01 0 1 0
40676 1 4 -6.8300000000000005e-01 4.7380644354657271e+00 7.6204537513402386e+01 1.4045116320783904e+01 0 1 0
40672 1 2 2.0499999999999999e-01 3.7994464078071757e+00 7.5150362520105389e+01 1.3739547121304629e+01 0 1 0
40677 1 5 4.1799999999999998e-01 4.9212218725799994e+00 7.6663493094539504e+01 1.3216260702039753e+01 0 1 0
40682 1 3 5.9999999999999998e-02 2.0356984916100922e+00 7.2970759879909963e+01 1.4052429093837150e+01 0 1 0
40685 1 6 -1.2000000000000000e-01 1.5621186523394806e+00 7.3065688868689207e+01 1.6098218016697981e+01 0 1 0
37254 1 5 4.1799999999999998e-01 6.0333994059567537e+00 7.5739103233197966e+01 1.5205692211193087e+01 0 1 0
37253 1 4 -6.8300000000000005e-01 6.7132543181720967e+00 7.5180386236654599e+01 1.5555180906277670e+01 0 1 0
40681 1 3 5.9999999999999998e-02 3.1889965016344326e+00 7.5347107269192080e+01 1.5794925929131882e+01 0 1 0
40678 1 6 -1.2000000000000000e-01 3.2860529387516459e+00 7.4562887404006688e+01 1.5013268761654345e+01 0 1 0
40680 1 3 5.9999999999999998e-02 4.1133303501043228e+00 7.3837011652073713e+01 1.5292480768793563e+01 0 1 0
40679 1 2 2.0499999999999999e-01 1.9455090315235706e+00 7.3720941164934118e+01 1.4829391452632231e+01 0 1 0
40737 1 3 5.9999999999999998e-02 2.5801043670651458e+00 7.7467671929720382e+01 1.6952673201807219e+01 0 1 0
37259 1 3 5.9999999999999998e-02 6.8554805316809606e+00 7.7779411548430105e+01 1.5827451545658221e+01 0 1 0
40687 1 3 5.9999999999999998e-02 1.7175844390172013e+00 7.3651485135562709e+01 1.6981534680185597e+01 0 1 0
37252 1 3 5.9999999999999998e-02 7.5057207171837659e+00 7.5584177249578332e+01 1.3641524618859620e+01 0 1 0
40730 1 3 5.9999999999999998e-02 5.3802277576285196e+00 7.7630737038378129e+01 1.7585234499148918e+01 0 1 0
37260 1 4 -6.8300000000000005e-01 7.1589856246712928e+00 7.8090258776586722e+01 1.3710297301702056e+01 0 1 0
37880 1 3 5.9999999999999998e-02 3.2292646487886927e+00 7.8374061179170951e+01 1.3737838783029035e+01 0 1 0
37249 1 2 2.0499999999999999e-01 7.7752157737403182e+00 7.5451509387602115e+01 1.4683966968090530e+01 0 1 0
37256 1 2 2.0499999999999999e-01 7.5636528840832460e+00 7.7958649707712340e+01 1.5041480390694550e+01 0 1 0
40709 1 3 5.9999999999999998e-02 6.0747527576096561e+00 7.3193520298516376e+01 1.7535129727939232e+01 0 1 0
40684 1 5 4.1799999999999998e-01 9.3499984083065668e-01 7.5174571590979440e+01 1.5418981983388823e+01 0 1 0
40739 1 4 -6.8300000000000005e-01 9.8250725964029795e-01 7.5717008122244081e+01 1.7762268578319198e+01 0 1 0
37245 1 3 5.9999999999999998e-02 7.4843276597617736e+00 7.3363598168160749e+01 1.3161456242433617e+01 0 1 0
37261 1 5 4.1799999999999998e-01 6.6654745948786358e+00 7.8924012147334352e+01 1.3700654373695636e+01 0 1 0
40734 1 6 -1.2000000000000000e-01 2.3308982380770682e+00 7.7570392219544132e+01 1.7994752764434612e+01 0 1 0
40708 1 3 5.9999999999999998e-02 7.3317478448103381e+00 7.2001880708221591e+01 1.7808863000360443e+01 0 1 0
40715 1 3 5.9999999999999998e-02 8.2272613272387041e+00 7.4673117003416294e+01 1.7880930816979895e+01 0 1 0
37242 1 2 2.0499999999999999e-01 8.1666843770078579e+00 7.3040126472062440e+01 1.3961661547129166e+01 0 1 0
37884 1 5 4.1799999999999998e-01 8.5714996062905457e-01 7.8830331803765361e+01 1.3198889566754042e+01 0 1 0
38338 1 4 -6.8300000000000005e-01 3.7403227267696237e-01 7.7269015209844284e+01 1.2758968190201841e+01 0 1 0
40736 1 3 5.9999999999999998e-02 2.3909094649715259e+00 7.8652790155007821e+01 1.8174268852995286e+01 0 1 0
40729 1 3 5.9999999999999998e-02 4.5418981139248906e+00 7.8820957551979106e+01 1.8484289020398329e+01 0 1 0
36676 1 3 5.9999999999999998e-02 1.5515146518289168e+01 8.2056816566540675e+01 2.1513566178052827e+01 0 1 0
36707 1 4 -6.8300000000000005e-01 1.2369403972268033e+01 7.2012272036902388e+01 1.6380235402219945e+01 0 1 0
37506 1 5 4.1799999999999998e-01 1.1618678342407113e+01 8.4750647537606298e+01 1.8986317606080608e+01 0 1 0
37228 1 2 2.0499999999999999e-01 1.2079999900439827e+01 7.3467222982559178e+01 1.2415025955375555e+01 0 1 0
37223 1 3 5.9999999999999998e-02 1.3913132338285962e+01 7.7426009483471020e+01 1.2363024505120833e+01 0 1 0
37255 1 6 -1.2000000000000000e-01 8.4838131138850148e+00 7.6735761718178310e+01 1.5146981754147278e+01 0 1 0
37257 1 3 5.9999999999999998e-02 8.8627281037607180e+00 7.6561905868202544e+01 1.6196456323846096e+01 0 1 0
37227 1 6 -1.2000000000000000e-01 1.2537944471576592e+01 7.4986557817872125e+01 1.2354174988584344e+01 0 1 0
36703 1 2 2.0499999999999999e-01 1.1825689111280511e+01 7.2540217365863811e+01 1.7578730712562731e+01 0 1 0
36708 1 5 4.1799999999999998e-01 1.2565868509491342e+01 7.2779792989169096e+01 1.5870021892749326e+01 0 1 0
37248 1 6 -1.2000000000000000e-01 8.7139722444782439e+00 7.4263508677651529e+01 1.4655399168724914e+01 0 1 0
37250 1 3 5.9999999999999998e-02 9.1641072253762648e+00 7.3946746875240819e+01 1.5592404183445447e+01 0 1 0
37251 1 3 5.9999999999999998e-02 9.6516459643649313e+00 7.4615136577871397e+01 1.4136962404730648e+01 0 1 0
37258 1 3 5.9999999999999998e-02 9.3599547567906782e+00 7.6966067282051114e+01 1.4543723977794450e+01 0 1 0
37220 1 6 -1.2000000000000000e-01 1.4309863483482818e+01 7.6697073248314652e+01 1.2983644238270669e+01 0 1 0
37224 1 3 5.9999999999999998e-02 1.4387187141562700e+01 7.4562909065349260e+01 1.3442486055590315e+01 0 1 0
37229 1 3 5.9999999999999998e-02 1.1931269987768209e+01 7.5459190963495502e+01 1.3050310945046554e+01 0 1 0
36700 1 4 -6.8300000000000005e-01 1.3540369544595537e+01 7.4477399750498691e+01 1.5874645079696988e+01 0 1 0
37231 1 3 5.9999999999999998e-02 1.2099701371222645e+01 7.3154968013153066e+01 1.3397474852680517e+01 0 1 0
36705 1 3 5.9999999999999998e-02 1.1173701946808299e+01 7.4390264965359393e+01 1.6697891447703928e+01 0 1 0
37222 1 3 5.9999999999999998e-02 1.3852362574181248e+01 7.6893485640906988e+01 1.3937058799112314e+01 0 1 0
37221 1 2 2.0499999999999999e-01 1.3979923364030935e+01 7.5209951758756958e+01 1.2647498164271964e+01 0 1 0
36701 1 5 4.1799999999999998e-01 1.4477579010541504e+01 7.4422301930069224e+01 1.5845235581192361e+01 0 1 0
36697 1 3 5.9999999999999998e-02 1.2636090095737400e+01 7.6739556441653662e+01 1.6473623856660595e+01 0 1 0
36696 1 2 2.0499999999999999e-01 1.3144502341110030e+01 7.4713671841664109e+01 1.7161858829132122e+01 0 1 0
36695 1 6 -1.2000000000000000e-01 1.3040150893337294e+01 7.6245169037172730e+01 1.7307651570284584e+01 0 1 0
36702 1 6 -1.2000000000000000e-01 1.1796824373612081e+01 7.3995881161872973e+01 1.7480795562354778e+01 0 1 0
36693 1 4 -6.8300000000000005e-01 1.5268673268373275e+01 7.6884668657446184e+01 1.6725913453305616e+01 0 1 0
37658 1 3 5.9999999999999998e-02 9.7888438167617409e+00 7.8576036626952842e+01 1.2687655099869323e+01 0 1 0
36691 1 3 5.9999999999999998e-02 1.3805525431395369e+01 7.8941972467934050e+01 1.7213617226942883e+01 0 1 0
37215 1 3 5.9999999999999998e-02 1.5428257949147769e+01 7.8690284662626510e+01 1.4612619431148076e+01 0 1 0
37264 1 3 5.9999999999999998e-02 8.6880547988406747e+00 7.9064745084567434e+01 1.6497165930417026e+01 0 1 0
36689 1 2 2.0499999999999999e-01 1.4301246665301761e+01 7.6995430460345744e+01 1.7729681877826490e+01 0 1 0
37214 1 2 2.0499999999999999e-01 1.5775923014802432e+01 7.6960597963135513e+01 1.3206031550055824e+01 0 1 0
37216 1 3 5.9999999999999998e-02 1.5672427544945116e+01 7.9091663847605219e+01 1.3027881900522001e+01 0 1 0
37311 1 6 -1.2000000000000000e-01 1.0782498705803093e+01 8.1919168913837510e+01 1.8095114273128097e+01 0 1 0
37262 1 6 -1.2000000000000000e-01 8.2795617278198552e+00 7.9258978579466856e+01 1.5503318691356947e+01 0 1 0
37265 1 3 5.9999999999999998e-02 9.2413764650476313e+00 7.9339962285354488e+01 1.4954852211744591e+01 0 1 0
36711 1 3 5.9999999999999998e-02 1.0014919597305832e+01 7.2450776693989638e+01 1.8493339124953792e+01 0 1 0
37213 1 6 -1.2000000000000000e-01 1.6017821966567240e+01 7.8397585777896609e+01 1.3776478693225275e+01 0 1 0
37219 1 5 4.1799999999999998e-01 1.5678706706514832e+01 7.6420581436390250e+01 1.4961267480289184e+01 0 1 0
41935 1 3 5.9999999999999998e-02 5.1185857990383754e+00 6.4957470454445513e+01 1.0217867682392283e+01 0 1 0
37525 1 3 5.9999999999999998e-02 4.9294989316273892e+00 8.6000868133535690e+01 1.6094683166447481e+01 0 1 0
37533 1 4 -6.8300000000000005e-01 4.3434785165523069e+00 8.6231174322932503e+01 1.2313082959626380e+01 0 1 0
37539 1 3 5.9999999999999998e-02 2.0381989559754898e+00 8.4929506956418493e+01 1.2690469977192082e+01 0 1 0
37047 1 3 5.9999999999999998e-02 1.5980474296033472e+01 6.7047093490020643e+01 2.0918286393468637e+01 0 1 0
37894 1 3 5.9999999999999998e-02 5.7578374819817646e-01 8.0724390458567385e+01 1.8209562364031939e+01 0 1 0
37887 1 3 5.9999999999999998e-02 2.1008999638967674e+00 7.9080337300874234e+01 1.5824397065742151e+01 0 1 0
37878 1 6 -1.2000000000000000e-01 3.3904932061492845e+00 7.9346123709922367e+01 1.3314103131180607e+01 0 1 0
37881 1 3 5.9999999999999998e-02 4.2750414875939242e+00 7.9661572694341046e+01 1.3816862011057369e+01 0 1 0
37896 1 3 5.9999999999999998e-02 1.1502669614127101e+00 8.3550096041806810e+01 1.7045392570573430e+01 0 1 0
37868 1 3 5.9999999999999998e-02 5.3129281727260604e+00 8.1733268574923230e+01 1.2553425646802005e+01 0 1 0
37893 1 2 2.0499999999999999e-01 8.2467919515572352e-01 8.2906157008568456e+01 1.7864909510961173e+01 0 1 0
37541 1 5 4.1799999999999998e-01 3.0721476977025683e+00 8.3662757251606749e+01 1.3790776276609774e+01 0 1 0
37529 1 2 2.0499999999999999e-01 4.3719568764846546e+00 8.6016691916821529e+01 1.3647336236594247e+01 0 1 0
37883 1 4 -6.8300000000000005e-01 9.6152326988640047e-01 7.9766541748269432e+01 1.3343740576310658e+01 0 1 0
37889 1 3 5.9999999999999998e-02 1.0467301485710838e+00 8.1937310708029585e+01 1.5609137063186322e+01 0 1 0
37540 1 4 -6.8300000000000005e-01 2.2570046265275581e+00 8.3812633205566385e+01 1.4244546242136451e+01 0 1 0
37879 1 2 2.0499999999999999e-01 2.1943225454903605e+00 8.0166099549363537e+01 1.3947642035474193e+01 0 1 0
37886 1 2 2.0499999999999999e-01 1.0711561574512909e+00 8.1034983017980323e+01 1.6123054518278678e+01 0 1 0
37882 1 3 5.9999999999999998e-02 2.4037297923988081e+00 8.1186114730440607e+01 1.3618164995042086e+01 0 1 0
37271 1 3 5.9999999999999998e-02 5.6484041707173578e+00 8.0145699579908054e+01 1.6633086591596481e+01 0 1 0
37888 1 3 5.9999999999999998e-02 2.9914733690140616e+00 8.0456813672697152e+01 1.5982468476197564e+01 0 1 0
37269 1 6 -1.2000000000000000e-01 6.5308459479204704e+00 8.0808648746477175e+01 1.6719324703238890e+01 0 1 0
37270 1 2 2.0499999999999999e-01 5.8981076121131650e+00 8.2273144810351781e+01 1.6951076037245723e+01 0 1 0
37275 1 5 4.1799999999999998e-01 5.5573423510840669e+00 8.3795539404273356e+01 1.5952118160271718e+01 0 1 0
37274 1 4 -6.8300000000000005e-01 5.3262584555663182e+00 8.2837600688011889e+01 1.5855692429350984e+01 0 1 0
37885 1 6 -1.2000000000000000e-01 2.0971700851838908e+00 8.0136815626263768e+01 1.5499007688370925e+01 0 1 0
37532 1 3 5.9999999999999998e-02 4.6912975509247259e+00 8.4963056827011130e+01 1.3774039752740178e+01 0 1 0
37273 1 3 5.9999999999999998e-02 6.6991177132842052e+00 8.3062305879283528e+01 1.7042639636866902e+01 0 1 0
37536 1 2 2.0499999999999999e-01 1.9190629496217173e+00 8.5045067819527077e+01 1.3781986249194684e+01 0 1 0
37272 1 3 5.9999999999999998e-02 7.0043690122643429e+00 8.0422469905072205e+01 1.7679682804230769e+01 0 1 0
37526 1 4 -6.8300000000000005e-01 6.7351175242804784e+00 8.5351655544116369e+01 1.5495450432755950e+01 0 1 0
37892 1 6 -1.2000000000000000e-01 1.1507106160965128e+00 8.1415171301955354e+01 1.7573469441899643e+01 0 1 0
37895 1 3 5.9999999999999998e-02 2.0374419116009017e+00 8.1131421185868291e+01 1.8075154690932639e+01 0 1 0
37527 1 5 4.1799999999999998e-01 7.6683699643986936e+00 8.5652564345356950e+01 1.5471144441533420e+01 0 1 0
37267 1 4 -6.8300000000000005e-01 6.8615267862217024e+00 8.0868866451274101e+01 1.4389280637888639e+01 0 1 0
37268 1 5 4.1799999999999998e-01 6.3827743537062283e+00 8.1682031903217606e+01 1.4543327110611974e+01 0 1 0
37263 1 2 2.0499999999999999e-01 7.5653905227208043e+00 8.0637901242003949e+01 1.5575149202966854e+01 0 1 0
37278 1 3 5.9999999999999998e-02 4.3168115444540680e+00 8.3270216104955637e+01 1.8021874788717835e+01 0 1 0
37303 1 5 4.1799999999999998e-01 1.1224464532999194e+01 8.1082978656190747e+01 2.2601083604141071e+01 0 1 0
37578 1 2 2.0499999999999999e-01 3.3268575043927568e+00 8.6015174664250338e+01 6.8685016355835575e+00 0 1 0
37279 1 3 5.9999999999999998e-02 4.3832406856730302e+00 8.1553543814120019e+01 1.8296614278384382e+01 0 1 0
37542 1 6 -1.2000000000000000e-01 4.7233058549979301e-01 8.5424340804039844e+01 1.4166237165165608e+01 0 1 0
38348 1 2 2.0499999999999999e-01 3.3942058991575541e-01 7.3665893910394615e+01 7.5707863724952871e+00 0 1 0
35602 1 5 4.1799999999999998e-01 1.2867103012610759e+01 8.5432223298487344e+01 1.2533737879283946e+01 0 1 0
35601 1 4 -6.8300000000000005e-01 1.3558320408032651e+01 8.4762407416086987e+01 1.2671771923649036e+01 0 1 0
37266 1 3 5.9999999999999998e-02 8.3112698411217529e+00 8.1420721063589625e+01 1.5678237891495129e+01 0 1 0
37652 1 4 -6.8300000000000005e-01 1.2268073853049209e+01 8.1067289317645205e+01 1.2279806033653500e+01 0 1 0
37649 1 3 5.9999999999999998e-02 9.5319160032377788e+00 8.2887395429607054e+01 1.2311543373342760e+01 0 1 0
37639 1 5 4.1799999999999998e-01 1.0450326493270392e+01 8.5617687876075593e+01 1.6933085534280455e+01 0 1 0
37647 1 6 -1.2000000000000000e-01 1.0577652217012824e+01 8.2777002701108515e+01 1.2607404397525556e+01 0 1 0
37634 1 2 2.0499999999999999e-01 1.0760149276946882e+01 8.5809825246147994e+01 1.5099895889526517e+01 0 1 0
37637 1 3 5.9999999999999998e-02 1.1797681971558442e+01 8.5768919040389548e+01 1.5393551039222746e+01 0 1 0
37638 1 4 -6.8300000000000005e-01 9.9420076497096321e+00 8.5363836143538165e+01 1.6177803636856744e+01 0 1 0
37329 1 3 5.9999999999999998e-02 1.4697780568723832e+01 8.4577051438560034e+01 1.6675709150606153e+01 0 1 0
37318 1 6 -1.2000000000000000e-01 1.2958649008710543e+01 8.2372336894265203e+01 1.6696617208482575e+01 0 1 0
37653 1 5 4.1799999999999998e-01 1.2806595819185812e+01 8.1557703123606800e+01 1.2789880901637744e+01 0 1 0
37320 1 3 5.9999999999999998e-02 1.2403867077784611e+01 8.3149954812066284e+01 1.6144218851037895e+01 0 1 0
37648 1 2 2.0499999999999999e-01 1.0876313986912082e+01 8.1257675501279920e+01 1.2638060768635334e+01 0 1 0
37643 1 3 5.9999999999999998e-02 1.1100859079306627e+01 8.5440328052469795e+01 1.3165447989093714e+01 0 1 0
37646 1 5 4.1799999999999998e-01 9.8815976755759642e+00 8.3604880327229594e+01 1.5590009366671696e+01 0 1 0
37642 1 3 5.9999999999999998e-02 9.4838862999892459e+00 8.5234389256265544e+01 1.3574160438876541e+01 0 1 0
37651 1 3 5.9999999999999998e-02 1.0736884348322338e+01 8.0919033010207002e+01 1.3687921516487984e+01 0 1 0
37645 1 4 -6.8300000000000005e-01 1.0083955791442923e+01 8.2922430435278159e+01 1.4932918837475162e+01 0 1 0
37640 1 6 -1.2000000000000000e-01 1.0471028065952831e+01 8.5054364617178337e+01 1.3885336546872248e+01 0 1 0
37644 1 3 5.9999999999999998e-02 1.1912173139495627e+01 8.3403863021613603e+01 1.4200524254711913e+01 0 1 0
37641 1 2 2.0499999999999999e-01 1.0855244466703304e+01 8.3557011955506439e+01 1.3923908250469934e+01 0 1 0
37324 1 5 4.1799999999999998e-01 1.2918992215835885e+01 8.0628223502292840e+01 1.5205298728168657e+01 0 1 0
37323 1 4 -6.8300000000000005e-01 1.3578094331703003e+01 8.1165772723866709e+01 1.4767787360589519e+01 0 1 0
37319 1 2 2.0499999999999999e-01 1.4129348920517646e+01 8.1932367760058540e+01 1.5804634262049948e+01 0 1 0
37328 1 3 5.9999999999999998e-02 1.4021719969079369e+01 8.3541793139726053e+01 1.4617651759528894e+01 0 1 0
37325 1 6 -1.2000000000000000e-01 1.4832744031965909e+01 8.3103538174949563e+01 1.5162481364785142e+01 0 1 0
37322 1 3 5.9999999999999998e-02 1.4798215652036529e+01 8.1292622476981990e+01 1.6323275473086515e+01 0 1 0
37317 1 5 4.1799999999999998e-01 1.0681187633724864e+01 8.1192271557634555e+01 1.5593429963949990e+01 0 1 0
37316 1 4 -6.8300000000000005e-01 1.1273910855791829e+01 8.0657564761591416e+01 1.6093822493556559e+01 0 1 0
37312 1 2 2.0499999999999999e-01 1.1863845145834340e+01 8.1319593364800198e+01 1.7167106700391056e+01 0 1 0
37321 1 3 5.9999999999999998e-02 1.3459821652545090e+01 8.2871837721484255e+01 1.7533395449356920e+01 0 1 0
37313 1 3 5.9999999999999998e-02 9.9616602260673019e+00 8.1303244925670555e+01 1.8078124468943514e+01 0 1 0
37315 1 3 5.9999999999999998e-02 1.2421421812225168e+01 8.0610448041288521e+01 1.7820405639810733e+01 0 1 0
37314 1 3 5.9999999999999998e-02 1.0376989747471979e+01 8.2853979922961926e+01 1.7738637805688494e+01 0 1 0
37326 1 2 2.0499999999999999e-01 1.5490326683100268e+01 8.4072976543679616e+01 1.6156485593487222e+01 0 1 0
37335 1 3 5.9999999999999998e-02 1.5848462037705319e+01 8.5618466944960971e+01 1.4739641487736453e+01 0 1 0
37327 1 3 5.9999999999999998e-02 1.5590490348347286e+01 8.2778163090089194e+01 1.4426500025905376e+01 0 1 0
38352 1 4 -6.8300000000000005e-01 6.2386635223601528e-01 7.4566807195111210e+01 6.4999611120103831e+00 0 1 0
37507 1 6 -1.2000000000000000e-01 9.6028184974664352e+00 8.5704403880930940e+01 2.0171510152962579e+01 0 1 0
37308 1 3 5.9999999999999998e-02 1.1774908662971335e+01 8.1192269589449666e+01 1.9829673954625566e+01 0 1 0
37042 1 3 5.9999999999999998e-02 1.5768570501171759e+01 6.9997143970357385e+01 2.0216806484282177e+01 0 1 0
42194 1 3 5.9999999999999998e-02 8.1091563330427652e-01 6.5363864806245431e+01 2.1075304629615282e+01 0 1 0
42659 1 6 -1.2000000000000000e-01 2.8566131678032272e+00 6.5646208445858150e+01 1.8638716209179755e+01 0 1 0
42663 1 3 5.9999999999999998e-02 4.9306762918480018e+00 6.5284656087986633e+01 1.8947072702908052e+01 0 1 0
42670 1 3 5.9999999999999998e-02 3.7337054584195184e+00 6.5548795446233001e+01 2.1552484703394089e+01 0 1 0
42678 1 4 -6.8300000000000005e-01 6.7608652069851471e+00 6.6068038326808676e+01 2.3611734823431700e+01 0 1 0
36722 1 5 4.1799999999999998e-01 7.1203489277678544e+00 6.8413151013254534e+01 1.9382633782339383e+01 0 1 0
42673 1 6 -1.2000000000000000e-01 5.9530981425421494e+00 6.5543607119554835e+01 2.1431703703759126e+01 0 1 0
38227 1 5 4.1799999999999998e-01 1.4161973317832870e+00 6.8258490609711757e+01 2.3104514645696977e+01 0 1 0
42679 1 5 4.1799999999999998e-01 5.9826921487102771e+00 6.6595205686961464e+01 2.3695871127049372e+01 0 1 0
42660 1 2 2.0499999999999999e-01 4.2385626576995303e+00 6.6134350438561611e+01 1.8848932783008010e+01 0 1 0
42676 1 3 5.9999999999999998e-02 6.7282109170099664e+00 6.6271379215783000e+01 2.1055969925004394e+01 0 1 0
42668 1 3 5.9999999999999998e-02 5.2315969545899108e+00 6.7800433659006330e+01 1.9953132466171326e+01 0 1 0
42669 1 3 5.9999999999999998e-02 3.6362201487023258e+00 6.7661164861268333e+01 2.0130501479724749e+01 0 1 0
42672 1 5 4.1799999999999998e-01 3.6267471347570908e+00 6.7500036024619590e+01 2.2538802328261717e+01 0 1 0
42671 1 4 -6.8300000000000005e-01 4.4449383614169165e+00 6.7099827642949492e+01 2.2553809793916813e+01 0 1 0
42667 1 2 2.0499999999999999e-01 4.5785882416333523e+00 6.6232817233694675e+01 2.1430013077918886e+01 0 1 0
42666 1 6 -1.2000000000000000e-01 4.5003714120454754e+00 6.7006135355865666e+01 2.0065288610065707e+01 0 1 0
38222 1 2 2.0499999999999999e-01 2.2343174807010491e+00 6.9986939595586037e+01 2.2710111800848921e+01 0 1 0
38226 1 4 -6.8300000000000005e-01 2.2593128451576794e+00 6.8570956245183780e+01 2.2787824832311909e+01 0 1 0
40696 1 3 5.9999999999999998e-02 3.3542147026436044e+00 7.0013228990993653e+01 1.9157388401822793e+01 0 1 0
38224 1 3 5.9999999999999998e-02 4.3200898031797870e+00 6.9698783289609992e+01 2.2589434183029066e+01 0 1 0
38221 1 6 -1.2000000000000000e-01 3.5944008977025579e+00 7.0409295228520449e+01 2.2141157947571081e+01 0 1 0
38223 1 3 5.9999999999999998e-02 3.7676025084690239e+00 7.0168415023398580e+01 2.1108660937725816e+01 0 1 0
38225 1 3 5.9999999999999998e-02 2.1240292553465157e+00 7.0451855220664442e+01 2.3680656353727198e+01 0 1 0
40704 1 4 -6.8300000000000005e-01 6.0824940633036055e+00 7.0668499322782168e+01 1.9781458719296598e+01 0 1 0
40705 1 5 4.1799999999999998e-01 5.9949410173515529e+00 7.0887173520138106e+01 2.0727344055601904e+01 0 1 0
38230 1 3 5.9999999999999998e-02 1.4501615440810103e+00 7.1016876526895558e+01 2.0900889972046507e+01 0 1 0
38228 1 6 -1.2000000000000000e-01 1.1185576519846030e+00 7.0329638061516164e+01 2.1718148289704956e+01 0 1 0
40700 1 2 2.0499999999999999e-01 5.4612772354490460e+00 7.1558162503369886e+01 1.8901328936196030e+01 0 1 0
36721 1 4 -6.8300000000000005e-01 7.8565680657450079e+00 6.7800530960660240e+01 1.9275153511390428e+01 0 1 0
36726 1 3 5.9999999999999998e-02 8.5087556047288189e+00 6.9394803361649821e+01 2.1198047363321969e+01 0 1 0
36746 1 3 5.9999999999999998e-02 1.5233050259748389e+01 6.4987906335465354e+01 2.1323679665051287e+01 0 1 0
42203 1 5 4.1799999999999998e-01 4.2205141731465341e-02 6.6548888669922192e+01 1.9323141962796686e+01 0 1 0
42195 1 4 -6.8300000000000005e-01 1.9410378226777431e-01 6.6253299552467027e+01 2.2710797384528789e+01 0 1 0
38231 1 3 5.9999999999999998e-02 9.1716445611692077e-01 6.9402020765341675e+01 2.1176380977469297e+01 0 1 0
42674 1 2 2.0499999999999999e-01 6.3697124389255526e+00 6.4993672736113126e+01 2.2780558256200724e+01 0 1 0
36734 1 3 5.9999999999999998e-02 1.0860081079981715e+01 6.5528351317158595e+01 2.3009680343144105e+01 0 1 0
35605 1 3 5.9999999999999998e-02 1.5993858563932944e+01 8.3619892926234670e+01 1.1203470932332889e+01 0 1 0
37537 1 3 5.9999999999999998e-02 2.9978816258579366e+00 8.6087305273401284e+01 1.5415732130217194e+01 0 1 0
36710 1 2 2.0499999999999999e-01 1.0463086194489277e+01 7.0374416160794212e+01 1.8185688736820271e+01 0 1 0
37751 1 5 4.1799999999999998e-01 7.9332338667369495e-02 6.5225932588472148e+01 3.4072428541674107e+00 0 1 0
36729 1 5 4.1799999999999998e-01 8.6334181329251400e+00 6.7885103238042902e+01 2.3517112954620345e+01 0 1 0
36716 1 6 -1.2000000000000000e-01 9.0673088080853894e+00 6.9827354088379494e+01 1.8461472580722049e+01 0 1 0
37032 1 2 2.0499999999999999e-01 1.4774729554705067e+01 6.9545617143186220e+01 1.7729005240983632e+01 0 1 0
38357 1 3 5.9999999999999998e-02 9.5695417582127607e-01 7.1827858570189434e+01 8.4071271889331900e+00 0 1 0
36718 1 3 5.9999999999999998e-02 8.5881150738414309e+00 7.0644613219379494e+01 1.9044162331094387e+01 0 1 0
36735 1 4 -6.8300000000000005e-01 1.2163607041487532e+01 6.6778073634545066e+01 2.3690754726524109e+01 0 1 0
36739 1 3 5.9999999999999998e-02 1.2348482444291941e+01 6.4953409780271230e+01 2.0859888204450804e+01 0 1 0
37039 1 2 2.0499999999999999e-01 1.5250067816857227e+01 6.9050685966403421e+01 2.0297418133404758e+01 0 1 0
37041 1 3 5.9999999999999998e-02 1.5238000052268376e+01 6.7612064041895295e+01 1.8622598549581006e+01 0 1 0
36713 1 3 5.9999999999999998e-02 1.1065643924966462e+01 7.0290124006708126e+01 1.9027425741454909e+01 0 1 0
[truncated: 12,545,091 more chars]
