# Supplementary material for: Thermodynamic driving forces in contact electrification between polymeric materials
Source: Nat Commun. 2024 Mar 23;15:2616. doi: 10.1038/s41467-024-46932-2 (PMC10960812; doi:10.1038/s41467-024-46932-2)
Supplement: Supplementary file 6 — Supplementary Dataset 3 [file 41467_2024_46932_MOESM6_ESM.zip › configuration_data/initial/PVA_i/OH.data]

LAMMPS data file via write_data, version 3 Mar 2020, timestep = 10000049

52207 atoms
10 atom types
50205 bonds
9 bond types
87806 angles
14 angle types
138600 dihedrals
14 dihedral types

0.0000000000000000e+00 1.2950000000000000e+02 xlo xhi
0.0000000000000000e+00 1.2950000000000000e+02 ylo yhi
0.0000000000000000e+00 1.1000000000000000e+02 zlo zhi

Masses

1 12.011
2 12.011
3 1.008
4 15.999
5 1.008
6 12.011
7 15.9994  #O
8 1.008    #H
9 15.9994  #OH
10 1.008    #HH

Pair Coeffs # lj/cut/coul/long

1 0.066 3.5
2 0.066 3.5
3 0.03 2.5
4 0.17 3.12
5 0 0
6 0.066 3.5
7 0.15535 3.16600
8 0.00000 2.05800
9 0.01195 3.81000
10 0.00000 1.00000

Bond Coeffs # harmonic

1 553 0.945
2 340 1.09
3 320 1.41
4 268 1.529
5 340 1.09
6 340 1.09
7 268 1.529
8 600.000 1.000
9 600.000 1.000

Angle Coeffs # harmonic

1 37.5 110.7
2 55 108.5
3 33 107.8
4 37.5 110.7
5 58.35 112.7
6 58.35 112.7
7 50 109.5
8 35 109.5
9 33 107.8
10 50 109.5
11 37.5 110.7
12 37.5 110.7
13 58.35 112.7
14 75.000 109.470

Dihedral Coeffs # opls

1 0 0 0.3 0
2 1.3 -0.05 0.2 0
3 1.3 -0.05 0.2 0
4 -1.552 0 0 0
5 0 0 0.468 0
6 -0.356 -0.174 0.492 0
7 0 0 0.352 0
8 0 0 0.3 0
9 0 0 0.3 0
10 0 0 0.468 0
11 0 0 0.3 0
12 0 0 0.3 0
13 0 0 0.3 0
14 -0.356 -0.174 0.492 0

Atoms # full

44565 1 3 5.9999999999999998e-02 3.3581185648528549e+00 4.5185662715108750e+00 3.9232246427426851e+00 0 -1 0
44557 1 2 2.0499999999999999e-01 3.5247736299106243e+00 2.8722951110075243e+00 2.5547459547647091e+00 0 -1 0
44556 1 6 -1.2000000000000000e-01 4.4785389448529500e+00 1.8700652417970285e+00 3.2175258643946383e+00 0 -1 0
44560 1 4 -6.8300000000000005e-01 2.1895593606872867e+00 2.5542856492286781e+00 2.9192876802381118e+00 0 -1 0
44562 1 3 5.9999999999999998e-02 3.5288951597102591e+00 2.8228552947795165e+00 1.4637482237871682e+00 0 -1 0
44563 1 6 -1.2000000000000000e-01 3.7835713634455672e+00 4.3958564719653177e+00 2.9608040662198509e+00 0 -1 0
44566 1 3 5.9999999999999998e-02 4.8704194520592443e+00 4.5593975099029525e+00 2.9757460037377745e+00 0 -1 0
44559 1 3 5.9999999999999998e-02 4.6828419829411150e+00 2.1731588178542252e+00 4.2837427983748499e+00 0 -1 0
44561 1 5 4.1799999999999998e-01 1.6269600958967940e+00 3.1636960090013519e+00 2.4371085923657221e+00 0 -1 0
44564 1 2 2.0499999999999999e-01 3.2373432715529402e+00 5.5349410540828545e+00 2.0496768836573267e+00 0 -1 0
44569 1 3 5.9999999999999998e-02 3.8754096431016523e+00 5.7526941941312408e+00 1.1781950829689569e+00 0 -1 0
44570 1 6 -1.2000000000000000e-01 2.9873556512672197e+00 6.7794606570740150e+00 2.9174707665171935e+00 0 -1 0
44572 1 3 5.9999999999999998e-02 2.3765693705152109e+00 6.5476642351887433e+00 3.8089095068584138e+00 0 -1 0
44567 1 4 -6.8300000000000005e-01 1.9828783848169580e+00 5.1115418892178646e+00 1.6709429607854023e+00 0 -1 0
44573 1 3 5.9999999999999998e-02 3.9605687518061243e+00 7.0319452338043709e+00 3.2932844080830668e+00 0 -1 0
44571 1 2 2.0499999999999999e-01 2.4390680820548289e+00 8.0614886076927998e+00 2.1758655742240451e+00 0 -1 0
44306 1 3 5.9999999999999998e-02 5.9699955604895907e+00 6.2086624641619936e+00 3.7834963932815322e+00 0 -1 0
44568 1 5 4.1799999999999998e-01 1.5856107641179931e+00 5.8765086723464046e+00 1.2066300650530777e+00 0 -1 0
44576 1 3 5.9999999999999998e-02 3.1147198941733496e+00 8.3988109746244870e+00 1.3492112364786446e+00 0 -1 0
44579 1 3 5.9999999999999998e-02 1.6818045537484625e+00 8.9114387543811944e+00 4.0472023345710735e+00 0 -1 0
44577 1 6 -1.2000000000000000e-01 2.3401266886677363e+00 9.1992037043234163e+00 3.1953729602501664e+00 0 -1 0
44580 1 3 5.9999999999999998e-02 3.3100123326892130e+00 9.3454445171079445e+00 3.7801088927923354e+00 0 -1 0
44296 1 3 5.9999999999999998e-02 6.1987126354969790e+00 8.3910794056134055e+00 3.6162476099517611e+00 0 -1 0
44291 1 2 2.0499999999999999e-01 6.7189073847798344e+00 8.7079107525622916e+00 2.7542083103871180e+00 0 -1 0
44294 1 4 -6.8300000000000005e-01 5.5998653779915104e+00 8.8222119326824018e+00 1.8623966428341514e+00 0 -1 0
44574 1 4 -6.8300000000000005e-01 1.1062653608311070e+00 7.8943246768669075e+00 1.7891226974908714e+00 0 -1 0
44550 1 2 2.0499999999999999e-01 5.7374882768876914e+00 1.7749221282137710e+00 2.4210285952790267e+00 0 -1 0
44307 1 3 5.9999999999999998e-02 6.7596171776067635e+00 4.7567238152534239e+00 3.5840104872627245e+00 0 -1 0
44304 1 6 -1.2000000000000000e-01 7.0018072731607619e+00 5.8214449432173323e+00 3.5942422220016250e+00 0 -1 0
44555 1 3 5.9999999999999998e-02 6.2244351193679304e+00 2.7809189886467731e+00 2.5363147993720738e+00 0 -1 0
44575 1 5 4.1799999999999998e-01 1.0200947485230476e+00 8.6836009256836206e+00 1.2939647144946591e+00 0 -1 0
44303 1 3 5.9999999999999998e-02 6.7850159911303294e+00 6.1737095308412933e+00 1.5430964743721731e+00 0 -1 0
7986 1 5 4.1799999999999998e-01 2.1086988260242565e+00 3.3024203671299643e+00 5.1319623262259615e+00 2 1 0
44549 1 6 -1.2000000000000000e-01 6.6996477606194453e+00 7.8865237390897724e-01 3.0862321446104501e+00 0 -1 0
44553 1 4 -6.8300000000000005e-01 5.5192289929583103e+00 1.3463277144784072e+00 1.1058930044688831e+00 0 -1 0
44558 1 3 5.9999999999999998e-02 4.0910890209278836e+00 8.1693971234125340e-01 3.2882193544248537e+00 0 -1 0
44298 1 2 2.0499999999999999e-01 7.5642747124343819e+00 6.3331000505803825e+00 2.2679208162015074e+00 0 -1 0
44297 1 6 -1.2000000000000000e-01 7.9234358268008265e+00 7.8316303302432848e+00 2.2623139127739167e+00 0 -1 0
44305 1 2 2.0499999999999999e-01 7.8104236313938964e+00 6.0529019147294658e+00 4.9384428038020536e+00 0 -1 0
44295 1 5 4.1799999999999998e-01 5.4916391155073523e+00 9.7667516008452608e+00 1.7479797176354290e+00 0 -1 0
44552 1 3 5.9999999999999998e-02 6.8533041633891365e+00 1.0610635837669233e+00 4.1652549576222935e+00 0 -1 0
7985 1 4 -6.8300000000000005e-01 1.6941668492559718e+00 3.9102586511272475e+00 5.7638150455497072e+00 2 1 0
7979 1 5 4.1799999999999998e-01 3.9171555862496352e+00 4.7281147732581745e+00 5.6691890345273990e+00 2 1 0
8334 1 3 5.9999999999999998e-02 3.6661118127856418e+00 2.5950286311555565e-01 5.7330159641631973e+00 2 1 0
44290 1 6 -1.2000000000000000e-01 7.1524452286800315e+00 1.0144512293381707e+01 3.0471210170565444e+00 0 -1 0
44554 1 5 4.1799999999999998e-01 5.2767265885044301e+00 4.2941485060403356e-01 1.1791370864990980e+00 0 -1 0
44581 1 4 -6.8300000000000005e-01 6.2160732293015897e-01 1.0480322133274095e+01 1.9950402427803833e+00 0 -1 0
44578 1 2 2.0499999999999999e-01 1.8210889302333897e+00 1.0558858940126653e+01 2.7372845445136171e+00 0 -1 0
44293 1 3 5.9999999999999998e-02 7.9290411882959910e+00 1.0004678710996856e+01 3.8108330708115576e+00 0 -1 0
44308 1 4 -6.8300000000000005e-01 6.9576189836215958e+00 6.2801727651527317e+00 6.0280619641816546e+00 0 -1 0
44309 1 5 4.1799999999999998e-01 6.2390396173241474e+00 5.6480609855246007e+00 6.0591660709213961e+00 0 -1 0
44292 1 3 5.9999999999999998e-02 7.5820776982800115e+00 1.0547253121545747e+01 2.1216446046708555e+00 0 -1 0
8327 1 3 5.9999999999999998e-02 1.7453851789045065e+00 1.7025933753869216e-01 4.3161470283676477e+00 2 1 0
44289 1 3 5.9999999999999998e-02 5.5825847099781214e+00 1.0609113250776156e+01 4.5322464156222209e+00 0 -1 0
27600 1 5 4.1799999999999998e-01 1.4920524953068545e+01 7.8978191700720739e+00 2.0976515714359227e+01 0 1 0
7896 1 3 5.9999999999999998e-02 1.2029317340665682e-01 7.2599890326682255e+00 3.9725498878617822e+00 2 1 0
44299 1 3 5.9999999999999998e-02 8.2272818559349510e+00 8.1225564513486983e+00 1.2864135727338826e+00 0 -1 0
44540 1 5 4.1799999999999998e-01 1.2154794303911533e+01 7.7115619808086822e-01 2.4776321849820921e+00 0 -1 0
44543 1 2 2.0499999999999999e-01 8.0811416794607567e+00 6.6447556672422969e-01 2.3198976560325892e+00 0 -1 0
44548 1 3 5.9999999999999998e-02 8.1307811836448209e+00 6.5337535653532308e-01 1.2189414573150041e+00 0 -1 0
44302 1 5 4.1799999999999998e-01 8.7544008604325363e+00 5.5486611552358154e+00 1.0542897253354042e+00 0 -1 0
44301 1 4 -6.8300000000000005e-01 8.6945966848079710e+00 5.5121650255378913e+00 1.9800974785367831e+00 0 -1 0
44521 1 6 -1.2000000000000000e-01 1.5617679552813083e+01 5.8825380949971411e+00 3.3580336202602727e+00 0 -1 0
44310 1 3 5.9999999999999998e-02 8.3198689973724935e+00 6.9891626347702660e+00 4.7550808649502452e+00 0 -1 0
44300 1 3 5.9999999999999998e-02 8.7494820317840958e+00 8.1101193080697129e+00 2.9650069829189305e+00 0 -1 0
44545 1 3 5.9999999999999998e-02 8.7485905799903225e+00 2.7232222690062566e+00 2.2080821494853589e+00 0 -1 0
44311 1 6 -1.2000000000000000e-01 8.7611498590108514e+00 4.8415690351843175e+00 5.2124397955646220e+00 0 -1 0
44542 1 6 -1.2000000000000000e-01 9.1052735792974051e+00 1.8024809259756820e+00 2.6062566303703036e+00 0 -1 0
44314 1 3 5.9999999999999998e-02 8.9269948974902213e+00 4.3110039758127785e+00 4.3423240416358810e+00 0 -1 0
44537 1 3 5.9999999999999998e-02 1.1431876341241162e+01 2.9148341091703065e+00 3.7777770372650719e+00 0 -1 0
44535 1 6 -1.2000000000000000e-01 1.1433970073926725e+01 2.9384794711944098e+00 2.6755091280143919e+00 0 -1 0
44538 1 3 5.9999999999999998e-02 1.0940486384986357e+01 4.0021721686426845e+00 2.3991675711390714e+00 0 -1 0
44534 1 3 5.9999999999999998e-02 1.3027610846939519e+01 2.9168229981977989e+00 1.1668352161350437e+00 0 -1 0
44529 1 2 2.0499999999999999e-01 1.2960064280883529e+01 3.0720915957582107e+00 2.2286765463077831e+00 0 -1 0
44528 1 6 -1.2000000000000000e-01 1.3569778453609732e+01 4.3403897042715389e+00 2.8688414854590651e+00 0 -1 0
44321 1 3 5.9999999999999998e-02 1.0139630029903220e+01 6.3336198205272467e+00 3.7805709370370186e+00 0 -1 0
44327 1 3 5.9999999999999998e-02 1.3012446018578549e+01 8.1339691531994305e+00 3.2076121533705910e+00 0 -1 0
44325 1 6 -1.2000000000000000e-01 1.2037733222572298e+01 8.2702363298866484e+00 3.6884650475836520e+00 0 -1 0
44328 1 3 5.9999999999999998e-02 1.1389337663762126e+01 7.9682305395930761e+00 2.7907692622274665e+00 0 -1 0
44531 1 3 5.9999999999999998e-02 1.3099639263260690e+01 5.2540833055175602e+00 2.5248545106796612e+00 0 -1 0
44530 1 3 5.9999999999999998e-02 1.3388974296740150e+01 4.3862709852097916e+00 3.9425414675171848e+00 0 -1 0
44532 1 4 -6.8300000000000005e-01 1.3569260586047625e+01 1.9440670201502337e+00 2.7631674633524685e+00 0 -1 0
44536 1 2 2.0499999999999999e-01 1.0558160786801521e+01 1.6936343681561012e+00 2.1462653368239635e+00 0 -1 0
44541 1 3 5.9999999999999998e-02 1.0525613373675405e+01 1.6495253964035579e+00 1.0998670667917607e+00 0 -1 0
44544 1 3 5.9999999999999998e-02 9.1377060149644098e+00 1.9998518335987872e+00 3.6842800043519204e+00 0 -1 0
44318 1 6 -1.2000000000000000e-01 1.0841137699431194e+01 6.0204297823923403e+00 4.6121978913203820e+00 0 -1 0
44319 1 2 2.0499999999999999e-01 1.1570089776856781e+01 7.3676055321749212e+00 4.8812407755696299e+00 0 -1 0
44320 1 3 5.9999999999999998e-02 1.1489480767494316e+01 5.3191514620603089e+00 4.1292681527674722e+00 0 -1 0
44533 1 5 4.1799999999999998e-01 1.3280457127261942e+01 1.8644960342221999e+00 3.6378828054256163e+00 0 -1 0
44326 1 2 2.0499999999999999e-01 1.1763424916933101e+01 9.7914942513681336e+00 4.0047546709939148e+00 0 -1 0
44523 1 3 5.9999999999999998e-02 1.4987435887130333e+01 6.7488082158266636e+00 3.0146304110587163e+00 0 -1 0
44722 1 5 4.1799999999999998e-01 1.1528859101073083e+01 1.2074898835569097e+00 5.1614868641607039e+00 0 -1 0
44522 1 2 2.0499999999999999e-01 1.5073888509802657e+01 4.5747231368265719e+00 2.6985396466705245e+00 0 -1 0
44721 1 4 -6.8300000000000005e-01 1.2483396519878623e+01 1.4425853061168210e+00 5.2891558316291913e+00 0 -1 0
44518 1 4 -6.8300000000000005e-01 1.5115422281664337e+01 5.1804500224229848e+00 5.7528213296768458e+00 0 -1 0
44324 1 3 5.9999999999999998e-02 1.0830245917716079e+01 7.9538713450022680e+00 5.4606009204758825e+00 0 -1 0
44715 1 5 4.1799999999999998e-01 1.4006739267508403e+01 2.4305680002012733e+00 5.5563089897641627e+00 0 -1 0
44312 1 2 2.0499999999999999e-01 1.0118336244230438e+01 5.3213378468798034e+00 5.7643567640729048e+00 0 -1 0
44516 1 3 5.9999999999999998e-02 1.5107238898158318e+01 7.7874679249386141e+00 5.7933371246739576e+00 0 -1 0
44519 1 5 4.1799999999999998e-01 1.5180818371617860e+01 4.2512665822155329e+00 5.4977921062689123e+00 0 -1 0
44527 1 3 5.9999999999999998e-02 1.5285516803726885e+01 4.7489035487378084e+00 1.5400987791548344e+00 0 -1 0
44323 1 5 4.1799999999999998e-01 1.3407512714097862e+01 6.5315260243457827e+00 5.1836473721937724e+00 0 -1 0
44316 1 5 4.1799999999999998e-01 1.1115181297127009e+01 3.7486851067584146e+00 5.4413445284279600e+00 0 -1 0
44329 1 4 -6.8300000000000005e-01 1.0340155159065230e+01 1.0104898689858540e+01 4.2338231310051322e+00 0 -1 0
44335 1 3 5.9999999999999998e-02 1.3827096913709267e+01 9.8577417770057156e+00 4.9523554782005874e+00 0 -1 0
44332 1 6 -1.2000000000000000e-01 1.2792857140451975e+01 1.0290835101710455e+01 5.1224885922614289e+00 0 -1 0
44728 1 4 -6.8300000000000005e-01 1.0073133372222179e+01 2.5689891472463156e-01 5.4673206599010866e+00 0 -1 0
44719 1 3 5.9999999999999998e-02 1.4908691084757139e+01 2.1372703877947558e-01 4.8356926414331021e+00 0 -1 0
44331 1 3 5.9999999999999998e-02 1.2046641901323387e+01 1.0378044696920172e+01 3.1010122424896163e+00 0 -1 0
44539 1 4 -6.8300000000000005e-01 1.1198640548525153e+01 4.9928493490538634e-01 2.5373586470769238e+00 0 -1 0
46199 1 5 4.1799999999999998e-01 1.5774179571309741e+01 1.0209418896362916e+01 2.4438884130166558e+00 0 -1 0
44714 1 4 -6.8300000000000005e-01 1.4919241974254023e+01 2.5854541239626472e+00 5.8386187101529154e+00 0 -1 0
44322 1 4 -6.8300000000000005e-01 1.2699198450513576e+01 6.9468404523593170e+00 5.6224651864165125e+00 0 -1 0
44718 1 2 2.0499999999999999e-01 1.3057957666053383e+01 3.5993971498980515e-01 6.0081891207609992e+00 0 -1 0
44334 1 3 5.9999999999999998e-02 1.2484748614217471e+01 9.9355767059204076e+00 6.1643908513621488e+00 0 -1 0
44515 1 2 2.0499999999999999e-01 1.5969572230421788e+01 5.9073101049254761e+00 4.9104880267376574e+00 0 -1 0
44717 1 6 -1.2000000000000000e-01 1.4564874964955527e+01 2.8331605475403088e-01 5.8245792565526404e+00 0 -1 0
44525 1 4 -6.8300000000000005e-01 1.5825204889015442e+01 3.4592459011885777e+00 3.0983059994055844e+00 0 -1 0
44526 1 5 4.1799999999999998e-01 1.5460424214394072e+01 2.6281440305874737e+00 2.7767929210627833e+00 0 -1 0
44729 1 5 4.1799999999999998e-01 9.1726913635667895e+00 1.8245906691083835e-01 5.8214633808662359e+00 0 -1 0
7916 1 5 4.1799999999999998e-01 4.8815992419933671e+00 7.9782536618854403e+00 6.4016990135218341e+00 2 1 0
7915 1 4 -6.8300000000000005e-01 4.0285820676765711e+00 8.0960318353690930e+00 6.7614343281758895e+00 2 1 0
7923 1 5 4.1799999999999998e-01 6.8969140439863885e+00 8.1595211214956720e+00 6.0922846909932691e+00 2 1 0
12828 1 3 5.9999999999999998e-02 6.5405519577730475e-01 7.1541684825664564e+00 9.6712421864995388e+00 1 1 0
7922 1 4 -6.8300000000000005e-01 6.8278584451124482e+00 9.1273774503136327e+00 6.2775536380405308e+00 2 1 0
7907 1 3 5.9999999999999998e-02 1.5201700859486773e+00 8.0212202268282002e+00 6.4065149974095821e+00 2 1 0
7978 1 4 -6.8300000000000005e-01 4.6740257786522710e+00 4.5635732996689793e+00 6.2486542691174138e+00 2 1 0
7983 1 3 5.9999999999999998e-02 3.6333436829568888e+00 2.3396854255538684e+00 6.9963006446586089e+00 2 1 0
7990 1 3 5.9999999999999998e-02 1.2835604734814345e+00 1.4245005421001142e+00 6.5669525764100962e+00 2 1 0
12819 1 2 2.0499999999999999e-01 6.4455587748858179e-01 5.4457651100846167e+00 1.0821112405285179e+01 1 1 0
7917 1 3 5.9999999999999998e-02 4.6967999882379488e+00 8.0742013370951504e+00 8.7424856547005962e+00 2 1 0
7904 1 6 -1.2000000000000000e-01 8.5704550719632222e-01 8.5581746818972011e+00 7.1642230426092111e+00 2 1 0
7924 1 3 5.9999999999999998e-02 6.8867205313634141e+00 8.5489046009661287e+00 8.1218713051333360e+00 2 1 0
7982 1 2 2.0499999999999999e-01 1.7191887279740818e+00 3.4011743548420021e+00 7.0331022958229754e+00 2 1 0
7972 1 5 4.1799999999999998e-01 5.8335385669409368e+00 1.1468563978174247e+00 8.5365860024211226e+00 2 1 0
7905 1 2 2.0499999999999999e-01 1.6196881305009476e+00 9.6478279424613245e+00 7.9803121249041800e+00 2 1 0
7971 1 4 -6.8300000000000005e-01 5.3945291700030964e+00 1.8566288098223171e+00 8.9789761151267449e+00 2 1 0
7984 1 3 5.9999999999999998e-02 3.0454017945373475e+00 2.7726595376421455e+00 8.5231243833032675e+00 2 1 0
7914 1 3 5.9999999999999998e-02 2.5872628400781492e+00 8.1993813786737153e+00 9.3177730577784939e+00 2 1 0
7981 1 6 -1.2000000000000000e-01 3.1460765586866684e+00 3.1842311089797133e+00 7.5313012182811638e+00 2 1 0
7976 1 3 5.9999999999999998e-02 4.7920376565991294e+00 4.2209973702359456e+00 9.5907413089068889e+00 2 1 0
7975 1 2 2.0499999999999999e-01 4.1072552022857165e+00 4.4164740150293058e+00 7.5420533844970388e+00 2 1 0
7974 1 6 -1.2000000000000000e-01 5.2486064351436381e+00 4.3221520761904504e+00 8.6334927766612228e+00 2 1 0
7980 1 3 5.9999999999999998e-02 3.6066809666684794e+00 5.4187735361858502e+00 7.8115146452327719e+00 2 1 0
7977 1 3 5.9999999999999998e-02 5.8278717869347307e+00 5.2522978416549355e+00 8.7679343891374710e+00 2 1 0
12813 1 3 5.9999999999999998e-02 3.1149406336009626e+00 3.1322013686374448e+00 1.0691491650255827e+01 1 1 0
7911 1 6 -1.2000000000000000e-01 2.8630346608932866e+00 9.0848204258946108e+00 8.6880709471664659e+00 2 1 0
7968 1 2 2.0499999999999999e-01 6.1352908216461417e+00 2.9817757807092189e+00 8.4952659022857162e+00 2 1 0
8076 1 4 -6.8300000000000005e-01 6.9176258039588658e+00 8.5569627699053825e+00 1.1008436982876981e+01 2 1 0
12821 1 3 5.9999999999999998e-02 2.5853056388871010e+00 5.7368939464404720e+00 1.0066231392625719e+01 1 1 0
7973 1 3 5.9999999999999998e-02 6.3036640786593976e+00 2.9162537409179059e+00 7.4499452594350846e+00 2 1 0
7919 1 2 2.0499999999999999e-01 6.7074445102284557e+00 9.4625774870506945e+00 7.5734854404205372e+00 2 1 0
12818 1 6 -1.2000000000000000e-01 2.1573116355952808e+00 5.6567452825820945e+00 1.1037528626532360e+01 1 1 0
7987 1 3 5.9999999999999998e-02 1.2747129613608239e+00 4.1212019901336419e+00 7.7864284857930697e+00 2 1 0
12809 1 5 4.1799999999999998e-01 4.6444095174695512e+00 1.3501753441637425e+00 1.0796623036780034e+01 1 1 0
7988 1 6 -1.2000000000000000e-01 7.8451384603199870e-01 2.1745321466035370e+00 7.1608334333827957e+00 2 1 0
7912 1 2 2.0499999999999999e-01 4.1795658801448727e+00 8.7455158856640995e+00 7.9961304551185561e+00 2 1 0
7918 1 6 -1.2000000000000000e-01 5.2378143007934002e+00 9.9022359766065922e+00 7.7909201776679149e+00 2 1 0
7991 1 3 5.9999999999999998e-02 9.6837305562645826e-01 1.8407031036229813e+00 8.1648271208728200e+00 2 1 0
8077 1 5 4.1799999999999998e-01 7.3680090061230716e+00 7.6865664518650254e+00 1.0996411318914134e+01 2 1 0
7969 1 3 5.9999999999999998e-02 7.2863867035255314e+00 2.6473070106444245e+00 1.0200110758766556e+01 2 1 0
7967 1 6 -1.2000000000000000e-01 7.4867862169569843e+00 3.0060180126326164e+00 9.1919482318992980e+00 2 1 0
12824 1 3 5.9999999999999998e-02 7.3696554365735212e-01 4.6557540753854196e+00 1.0001636995016927e+01 1 1 0
7913 1 3 5.9999999999999998e-02 3.1801753222297684e+00 9.7689299020538396e+00 9.4184954386580042e+00 2 1 0
12820 1 3 5.9999999999999998e-02 2.2472710885704386e+00 6.7458713419301199e+00 1.1495701245319548e+01 1 1 0
7925 1 6 -1.2000000000000000e-01 7.7448490878227680e+00 1.0520977687460869e+01 7.9274710618531712e+00 2 1 0
12811 1 6 -1.2000000000000000e-01 3.1970007186938734e+00 3.2707532275844713e+00 1.1681564169162252e+01 1 1 0
7910 1 3 5.9999999999999998e-02 1.7726237841239292e+00 1.0527837395117764e+01 7.2900776867207568e+00 2 1 0
7965 1 5 4.1799999999999998e-01 8.0589604084216155e+00 4.2464186964431722e-01 9.3981059519800549e+00 2 1 0
7908 1 4 -6.8300000000000005e-01 6.7891536665466967e-01 1.0135875169005050e+01 8.8291546157848781e+00 2 1 0
7906 1 3 5.9999999999999998e-02 4.6902810321748006e-01 7.7407302336602140e+00 7.8116376108986616e+00 2 1 0
7970 1 3 5.9999999999999998e-02 7.7279720402531522e+00 4.0825363709147204e+00 9.1833502147177715e+00 2 1 0
12808 1 4 -6.8300000000000005e-01 4.5469890085637283e+00 1.3439308814377036e+00 1.1719520145365266e+01 1 1 0
13493 1 3 5.9999999999999998e-02 8.7403807751996734e+00 7.3553328613148174e+00 2.3808206589069169e+01 1 1 0
12812 1 2 2.0499999999999999e-01 3.0397888600328340e+00 4.8528651707285668e+00 1.1964659940841251e+01 1 1 0
28573 1 5 4.1799999999999998e-01 6.2205722744698641e-02 1.9762345272706685e+00 1.9260347060485593e+01 0 1 0
12810 1 3 5.9999999999999998e-02 5.4052449649376424e+00 3.1783991900409005e+00 1.2060054840389533e+01 1 1 0
7920 1 3 5.9999999999999998e-02 4.7884553627924236e+00 1.0507044352804938e+01 6.9802281380970843e+00 2 1 0
12815 1 4 -6.8300000000000005e-01 4.2935735634545855e+00 5.4437075800222177e+00 1.2016876695303882e+01 1 1 0
12816 1 5 4.1799999999999998e-01 4.4492950345180384e+00 6.0448874259192333e+00 1.2733988389782176e+01 1 1 0
7921 1 3 5.9999999999999998e-02 5.2195797086373261e+00 1.0600003877985282e+01 8.6789311837595378e+00 2 1 0
13491 1 2 2.0499999999999999e-01 1.0120714449523707e+01 8.1675289689659074e+00 2.2531152206663737e+01 1 1 0
44217 1 4 -6.8300000000000005e-01 1.6059813849125053e+01 1.6937197706895515e+00 1.0432610652177024e+01 0 -1 0
44313 1 3 5.9999999999999998e-02 8.3678786909494303e+00 4.1493723938380267e+00 5.9929387952212396e+00 0 -1 0
44514 1 6 -1.2000000000000000e-01 1.6109379469265200e+01 7.3717704805536348e+00 5.5697785331239107e+00 0 -1 0
44723 1 3 5.9999999999999998e-02 1.2881162329067992e+01 4.9064134329851117e-01 7.0673257250602175e+00 0 -1 0
44315 1 4 -6.8300000000000005e-01 1.0969906505529471e+01 4.3005095217245701e+00 6.1660650927692906e+00 0 -1 0
8083 1 4 -6.8300000000000005e-01 8.5126512104020087e+00 6.4622601981057439e+00 1.1805202563080085e+01 2 1 0
8084 1 5 4.1799999999999998e-01 9.1398975333076127e+00 5.7039296460965350e+00 1.1780502264952135e+01 2 1 0
7964 1 4 -6.8300000000000005e-01 8.4052672174617094e+00 6.7173555316622824e-01 8.5195802024471092e+00 2 1 0
44509 1 3 5.9999999999999998e-02 1.5831409163272342e+01 8.7479339460254426e+00 8.0300234976960176e+00 0 -1 0
44317 1 3 5.9999999999999998e-02 9.9182509686895788e+00 5.9240217426142809e+00 6.5945530062332871e+00 0 -1 0
44711 1 2 2.0499999999999999e-01 1.5250614829935319e+01 1.3888322000485693e+00 6.5331448736072186e+00 0 -1 0
7961 1 2 2.0499999999999999e-01 8.5964107926193716e+00 2.0888756907832216e+00 8.6141254231209405e+00 2 1 0
7966 1 3 5.9999999999999998e-02 8.7610845191744318e+00 2.3662292631513329e+00 7.5425667694349618e+00 2 1 0
7931 1 3 5.9999999999999998e-02 9.4196290289605606e+00 9.5548423569242065e+00 6.7943087584344015e+00 2 1 0
7935 1 3 5.9999999999999998e-02 8.7802673729762422e+00 8.0964390786835079e+00 8.6980063494619078e+00 2 1 0
7962 1 3 5.9999999999999998e-02 9.8509090367160272e+00 2.0698641181583941e+00 1.0526839030798760e+01 2 1 0
7932 1 6 -1.2000000000000000e-01 9.5169949489076870e+00 8.8344220451876190e+00 8.8057462445915391e+00 2 1 0
7963 1 3 5.9999999999999998e-02 1.0122657980393790e+01 3.3326943724755753e+00 9.2379757051615918e+00 2 1 0
7960 1 6 -1.2000000000000000e-01 9.9067082099141679e+00 2.2921161867441562e+00 9.4171149003156991e+00 2 1 0
7937 1 5 4.1799999999999998e-01 1.2762209971907712e+01 8.6339380637135701e+00 8.8458317480271429e+00 2 1 0
7936 1 4 -6.8300000000000005e-01 1.1937003628649906e+01 9.0991971141933021e+00 8.8516930466279717e+00 2 1 0
7941 1 3 5.9999999999999998e-02 1.1380461041966001e+01 7.2024992378260624e+00 1.0498314893924899e+01 2 1 0
7938 1 3 5.9999999999999998e-02 1.0958916506206188e+01 7.6984323096105198e+00 7.5904595340348182e+00 2 1 0
7933 1 2 2.0499999999999999e-01 1.0883322754084224e+01 8.1196919840050086e+00 8.5785701418380960e+00 2 1 0
7942 1 3 5.9999999999999998e-02 1.0305267849523402e+01 6.2230571311399814e+00 9.6074132499474114e+00 2 1 0
7939 1 6 -1.2000000000000000e-01 1.1161839558453714e+01 6.9312947825690454e+00 9.5074896937537030e+00 2 1 0
7940 1 2 2.0499999999999999e-01 1.2343743719471528e+01 6.0731489646394632e+00 8.8611725400676473e+00 2 1 0
7959 1 3 5.9999999999999998e-02 1.1232559455232417e+01 1.6681640929136903e+00 7.8291667724063876e+00 2 1 0
7954 1 2 2.0499999999999999e-01 1.1221903015587531e+01 1.6188788811978221e+00 8.9044156131824721e+00 2 1 0
7953 1 6 -1.2000000000000000e-01 1.2536083579232649e+01 2.2240202001314104e+00 9.5461225734013517e+00 2 1 0
7952 1 3 5.9999999999999998e-02 1.2881512888596218e+01 3.6279349449529903e+00 7.9052817597888723e+00 2 1 0
7947 1 2 2.0499999999999999e-01 1.3005722385084427e+01 3.5234954769994546e+00 8.9542629470735307e+00 2 1 0
7946 1 6 -1.2000000000000000e-01 1.2524434892494705e+01 4.7728144750631634e+00 9.6478329463052575e+00 2 1 0
7950 1 4 -6.8300000000000005e-01 1.4399623583346731e+01 3.5784124683180796e+00 9.0283334501283807e+00 2 1 0
7955 1 3 5.9999999999999998e-02 1.3288845915006744e+01 1.3556530903200814e+00 9.3150535089254696e+00 2 1 0
7945 1 3 5.9999999999999998e-02 1.2057100776403571e+01 5.8222688818059538e+00 7.7925104089141062e+00 2 1 0
7949 1 3 5.9999999999999998e-02 1.1628343065135985e+01 4.5750772322387636e+00 1.0138674036780740e+01 2 1 0
7943 1 4 -6.8300000000000005e-01 1.3613102372926900e+01 6.7152412120152345e+00 8.8603096552766605e+00 2 1 0
7948 1 3 5.9999999999999998e-02 1.3067253303940678e+01 5.0350505225687510e+00 1.0618694886971044e+01 2 1 0
7944 1 5 4.1799999999999998e-01 1.4023294030283250e+01 6.3526710428418554e+00 8.0337477502211208e+00 2 1 0
7956 1 3 5.9999999999999998e-02 1.2507790019132788e+01 2.2202965714005125e+00 1.0631700996458026e+01 2 1 0
7951 1 5 4.1799999999999998e-01 1.4687354115200254e+01 4.4744126198532923e+00 8.8148705616431915e+00 2 1 0
7934 1 3 5.9999999999999998e-02 9.3962284471161812e+00 9.1534340916784078e+00 9.8933823396334244e+00 2 1 0
7926 1 2 2.0499999999999999e-01 9.2049301892013240e+00 9.9585933106395146e+00 7.7930464915741178e+00 2 1 0
44716 1 3 5.9999999999999998e-02 1.4914442937339491e+01 1.4365056330427319e+00 7.5936373055633677e+00 0 -1 0
44243 1 3 5.9999999999999998e-02 1.4032824663127094e+01 1.0542777301313571e+01 1.0723723652331921e+01 0 -1 0
44236 1 3 5.9999999999999998e-02 1.5485315954121422e+01 8.2166368149048452e+00 1.0747386268117996e+01 0 -1 0
44244 1 3 5.9999999999999998e-02 1.2665462753731354e+01 9.3454493004961119e+00 1.1132504294440427e+01 0 -1 0
44241 1 6 -1.2000000000000000e-01 1.3483037734421087e+01 9.9698372503614969e+00 1.1521743952814964e+01 0 -1 0
44237 1 3 5.9999999999999998e-02 1.4065329796496355e+01 7.3452952286566866e+00 1.1257028438114553e+01 0 -1 0
44234 1 6 -1.2000000000000000e-01 1.4928162818136528e+01 7.8743182447111604e+00 1.1635410107176796e+01 0 -1 0
7957 1 4 -6.8300000000000005e-01 1.1065464744453141e+01 2.4192252880802181e-01 9.3238337779467955e+00 2 1 0
7830 1 3 5.9999999999999998e-02 1.0199116644258766e-02 8.5503000424012865e-01 1.0935066408348344e+01 2 1 0
44218 1 5 4.1799999999999998e-01 1.5545060835949673e+01 2.4581279190963898e+00 1.0066998906116359e+01 0 -1 0
9222 1 3 5.9999999999999998e-02 8.4081879865874463e+00 1.5497612511959225e-01 1.1874078566920049e+01 2 1 0
44230 1 3 5.9999999999999998e-02 1.5010364235026403e+01 4.9661112230282010e+00 1.1505768620218147e+01 0 -1 0
44502 1 3 5.9999999999999998e-02 1.6128095959455180e+01 1.0389949007007361e+01 9.5195041751475760e+00 0 -1 0
44227 1 6 -1.2000000000000000e-01 1.5907647587755010e+01 5.4632109499352453e+00 1.1781945779020914e+01 0 -1 0
13974 1 2 2.0499999999999999e-01 9.4603819391403814e+00 6.5529803632692998e+00 1.8703085789732100e+01 1 1 0
44344 1 5 4.1799999999999998e-01 1.2991361931663043e+01 1.0643965210093103e+01 8.1535179871411128e+00 0 -1 0
7930 1 5 4.1799999999999998e-01 1.0941352351184914e+01 1.0653746116426417e+01 8.2021129902691303e+00 2 1 0
13850 1 3 5.9999999999999998e-02 1.0219261035391888e+01 1.0610344136252606e-01 2.3714412295377262e+01 1 1 0
8068 1 3 5.9999999999999998e-02 3.9461138759711338e+00 1.0396123878112222e+01 1.1827046822055358e+01 2 1 0
7829 1 3 5.9999999999999998e-02 3.5315145334939740e-01 1.8691042578422377e+00 1.2160397344394140e+01 2 1 0
7822 1 3 5.9999999999999998e-02 2.5012294395570751e+00 1.4767758653206550e-01 1.3272695087939223e+01 2 1 0
28581 1 3 5.9999999999999998e-02 3.5440150721563612e-01 1.4751793102463675e+00 1.6843792173075546e+01 0 1 0
28560 1 3 5.9999999999999998e-02 1.6427708572016048e-01 8.6656211016964200e+00 1.6861526832997015e+01 0 1 0
28580 1 5 4.1799999999999998e-01 9.7703016812544241e-01 1.3862176184404800e+00 1.5058716659995486e+01 0 1 0
28575 1 6 -1.2000000000000000e-01 5.3023567780952097e-01 3.5864068589098177e+00 1.6984727240243149e+01 0 1 0
8073 1 2 2.0499999999999999e-01 6.9623647587298718e+00 8.9737973617559277e+00 1.2408314869484228e+01 2 1 0
12814 1 3 5.9999999999999998e-02 2.3435466552155795e+00 2.7535174673217138e+00 1.2144763215218777e+01 1 1 0
12805 1 2 2.0499999999999999e-01 4.4809027927292062e+00 2.6538240933151793e+00 1.2217118449345000e+01 1 1 0
12583 1 3 5.9999999999999998e-02 6.3515642382923543e-01 6.9408574826394007e+00 1.4982239674841468e+01 1 1 0
12817 1 3 5.9999999999999998e-02 2.6488872285469851e+00 4.9710766638493995e+00 1.2958948867032699e+01 1 1 0
12802 1 5 4.1799999999999998e-01 5.9836744038924339e+00 1.0769137300830909e+00 1.2834830571111045e+01 1 1 0
12572 1 3 5.9999999999999998e-02 4.3674342565399789e+00 9.6221976954441057e+00 1.4412079161549421e+01 1 1 0
8078 1 3 5.9999999999999998e-02 6.1959744229537419e+00 8.4210417992194522e+00 1.2854216282141630e+01 2 1 0
12578 1 5 4.1799999999999998e-01 1.3273833713803249e+00 9.0947262745264368e+00 1.2392403819618471e+01 1 1 0
12801 1 4 -6.8300000000000005e-01 6.3587818488486878e+00 8.9747708350150268e-01 1.3703983838291466e+01 1 1 0
12582 1 3 5.9999999999999998e-02 8.0455175264772216e-01 6.8979747496508228e+00 1.3335925539375017e+01 1 1 0
12580 1 6 -1.2000000000000000e-01 6.9890462237411932e-01 7.6000094291021254e+00 1.4123377219397872e+01 1 1 0
12571 1 5 4.1799999999999998e-01 5.8821401856535553e+00 8.4577476223958801e+00 1.6162486350345475e+01 1 1 0
28579 1 4 -6.8300000000000005e-01 1.4319504166961352e+00 2.1787710892931105e+00 1.5303577804928441e+01 0 1 0
28576 1 2 2.0499999999999999e-01 1.0934510448592263e+00 2.2416703495126682e+00 1.6649192736128143e+01 0 1 0
28578 1 3 5.9999999999999998e-02 1.3295736545661647e+00 4.3692176734564310e+00 1.6808093581079486e+01 0 1 0
12804 1 6 -1.2000000000000000e-01 4.5789074954197488e+00 2.4508923700719372e+00 1.3779091287626819e+01 1 1 0
12807 1 3 5.9999999999999998e-02 4.2109993916941990e+00 3.4195093323591665e+00 1.4123924596633120e+01 1 1 0
12577 1 4 -6.8300000000000005e-01 2.1919139389153028e+00 9.0372168656572551e+00 1.2811220021643400e+01 1 1 0
12579 1 3 5.9999999999999998e-02 1.7323774875104176e+00 9.3460859500957145e+00 1.4865298724057636e+01 1 1 0
12800 1 3 5.9999999999999998e-02 5.0778506537852843e+00 1.1932893549967756e+00 1.6168333524066639e+01 1 1 0
12798 1 2 2.0499999999999999e-01 5.9201404681081229e+00 2.0254585654057173e+00 1.4416119748033058e+01 1 1 0
12803 1 3 5.9999999999999998e-02 6.5398860110294832e+00 2.8809272569204398e+00 1.4152434133043903e+01 1 1 0
12797 1 6 -1.2000000000000000e-01 5.9275965484478990e+00 1.8670577986040429e+00 1.5916741713694469e+01 1 1 0
12570 1 4 -6.8300000000000005e-01 5.5677246800372373e+00 8.2307196860843828e+00 1.5231774600436278e+01 1 1 0
12567 1 2 2.0499999999999999e-01 4.2489158392617181e+00 8.8931215694800763e+00 1.5215966272223479e+01 1 1 0
12573 1 6 -1.2000000000000000e-01 3.2136775897374692e+00 7.8770011540098359e+00 1.4654036197078669e+01 1 1 0
12796 1 3 5.9999999999999998e-02 4.7762132377461946e+00 3.6526755207502060e+00 1.6406412417790850e+01 1 1 0
12575 1 3 5.9999999999999998e-02 3.6908676796840845e+00 7.3736820704698482e+00 1.3732352890739495e+01 1 1 0
12791 1 2 2.0499999999999999e-01 5.7158184938833259e+00 3.1494157797260591e+00 1.6693798086410943e+01 1 1 0
12574 1 2 2.0499999999999999e-01 1.9677034379147003e+00 8.5175232775622334e+00 1.4131988966225153e+01 1 1 0
12795 1 5 4.1799999999999998e-01 6.3970368178561445e+00 4.8859268345921505e+00 1.6911529976486712e+01 1 1 0
12794 1 4 -6.8300000000000005e-01 6.6747500872999552e+00 4.1393889299047473e+00 1.6384257820475458e+01 1 1 0
12576 1 3 5.9999999999999998e-02 2.9777579423426408e+00 7.1047638402868278e+00 1.5383929705463837e+01 1 1 0
12806 1 3 5.9999999999999998e-02 3.8786592169551022e+00 1.7544494884234432e+00 1.4053462187994375e+01 1 1 0
12799 1 3 5.9999999999999998e-02 6.9021792532156354e+00 1.3423901777287608e+00 1.6225273168062305e+01 1 1 0
28584 1 3 5.9999999999999998e-02 3.1608835659074375e+00 1.8648684807236615e+00 1.6761155142514706e+01 0 1 0
8085 1 3 5.9999999999999998e-02 7.8448794949482084e+00 6.4489130012544926e+00 1.3569697702211043e+01 2 1 0
12569 1 3 5.9999999999999998e-02 2.9483753927503562e+00 9.2699620994363432e+00 1.6839939118920778e+01 1 1 0
28582 1 6 -1.2000000000000000e-01 2.3248196703720816e+00 1.9185078215433793e+00 1.7472635653974670e+01 0 1 0
12568 1 3 5.9999999999999998e-02 4.5244192348395478e+00 9.4744852598417619e+00 1.7368129135043262e+01 1 1 0
12566 1 6 -1.2000000000000000e-01 3.8885311003772451e+00 9.6982122232984054e+00 1.6544563579591546e+01 1 1 0
28583 1 2 2.0499999999999999e-01 2.2017444252062570e+00 5.2324942888291048e-01 1.8125696101188414e+01 0 1 0
28567 1 3 5.9999999999999998e-02 1.3934461022470102e-01 6.1006037866989331e+00 1.7232552325109779e+01 0 1 0
28585 1 3 5.9999999999999998e-02 2.6280188495914745e+00 2.7419652889189803e+00 1.8156383500253472e+01 0 1 0
13970 1 4 -6.8300000000000005e-01 6.7137190790170340e+00 8.3447481021989258e+00 1.8024047980774167e+01 1 1 0
13968 1 3 5.9999999999999998e-02 7.8793588889941395e+00 9.6432818096321835e+00 1.6188543892363455e+01 1 1 0
13967 1 2 2.0499999999999999e-01 8.0733383902595275e+00 8.5547856598267806e+00 1.8018053343793660e+01 1 1 0
13964 1 5 4.1799999999999998e-01 6.4207120965758682e+00 1.0348525973362527e+01 1.8574410608947368e+01 1 1 0
8072 1 6 -1.2000000000000000e-01 6.8527620290532560e+00 1.0502462088546020e+01 1.2492437143970443e+01 2 1 0
44239 1 5 4.1799999999999998e-01 1.5959345687998756e+01 1.0253185688547406e+01 1.2300602060673643e+01 0 -1 0
9215 1 3 5.9999999999999998e-02 1.0586044138301002e+01 4.5787603193552695e-01 1.3334146073211473e+01 2 1 0
9211 1 5 4.1799999999999998e-01 1.1118009251979796e+01 3.5355725362541379e-01 1.5725997933336537e+01 2 1 0
44222 1 3 5.9999999999999998e-02 1.5482857451625703e+01 2.6694142223424770e+00 1.2725257455408540e+01 0 -1 0
8079 1 6 -1.2000000000000000e-01 8.3120885406316170e+00 8.5058632103823530e+00 1.3015030368273012e+01 2 1 0
8082 1 3 5.9999999999999998e-02 8.4049162470250174e+00 8.8304781730803690e+00 1.4044279903963625e+01 2 1 0
8080 1 2 2.0499999999999999e-01 8.5954651763660461e+00 6.9994679989479023e+00 1.3063116041239722e+01 2 1 0
13950 1 5 4.1799999999999998e-01 1.0581783814509729e+01 1.0219449783915701e+01 1.5444595458011133e+01 1 1 0
13933 1 3 5.9999999999999998e-02 1.5315536830709959e+01 7.0041203468416393e+00 1.8323606239456808e+01 1 1 0
13975 1 3 5.9999999999999998e-02 8.1240213909277426e+00 6.6657694903254692e+00 1.7070445444733412e+01 1 1 0
8109 1 3 5.9999999999999998e-02 1.6028294113227489e+01 2.9644996494338756e+00 1.6300510096535707e+01 2 1 0
8090 1 4 -6.8300000000000005e-01 1.0226280590836067e+01 4.5178274301317023e+00 1.2297324904943828e+01 2 1 0
8091 1 5 4.1799999999999998e-01 1.0814484380890123e+01 3.7306430673579745e+00 1.2268119644315670e+01 2 1 0
8081 1 3 5.9999999999999998e-02 9.2016469898452637e+00 8.9771855926506543e+00 1.2508377661540084e+01 2 1 0
44228 1 2 2.0499999999999999e-01 1.5691060625151382e+01 6.8242045459445118e+00 1.2472042390018416e+01 0 -1 0
13985 1 5 4.1799999999999998e-01 8.2949605928467101e+00 3.9782275523469388e+00 1.6705089524407100e+01 1 1 0
13966 1 6 -1.2000000000000000e-01 8.3060520645651845e+00 9.7988019408009368e+00 1.7152863174164501e+01 1 1 0
8088 1 3 5.9999999999999998e-02 1.0816784239259697e+01 7.1180002945628242e+00 1.3054889995773221e+01 2 1 0
13939 1 2 2.0499999999999999e-01 1.2675427192177152e+01 9.8116735905578061e+00 1.6265763625205260e+01 1 1 0
8105 1 5 4.1799999999999998e-01 1.3887809002760610e+01 6.3753158992801717e-01 1.5064640709578923e+01 2 1 0
44235 1 2 2.0499999999999999e-01 1.4368444384621267e+01 9.1496736157510608e+00 1.2459363964209670e+01 0 -1 0
8095 1 3 5.9999999999999998e-02 1.2411775068575855e+01 5.2658467687482036e+00 1.3598328020799617e+01 2 1 0
8098 1 5 4.1799999999999998e-01 1.3124183582986037e+01 2.3176778426176190e+00 1.3636215577180595e+01 2 1 0
13991 1 4 -6.8300000000000005e-01 9.7000863332064267e+00 1.2581815749926162e+00 1.6511180254166110e+01 1 1 0
13984 1 4 -6.8300000000000005e-01 9.2445544504156221e+00 4.0169854220525671e+00 1.6637137790829332e+01 1 1 0
8102 1 3 5.9999999999999998e-02 1.4174042296600248e+01 4.0552266848472707e+00 1.4645704715175789e+01 2 1 0
8089 1 3 5.9999999999999998e-02 1.0059767229396984e+01 6.9618245078779077e+00 1.4574036686509034e+01 2 1 0
8092 1 3 5.9999999999999998e-02 9.6378412024614146e+00 4.5521852821653619e+00 1.4293450719072995e+01 2 1 0
8086 1 6 -1.2000000000000000e-01 1.0023160459864831e+01 6.6099393310656591e+00 1.3608804423832533e+01 2 1 0
13943 1 5 4.1799999999999998e-01 1.1993361260387696e+01 8.1563354003135462e+00 1.6107045759741723e+01 1 1 0
8087 1 2 2.0499999999999999e-01 1.0265274591481095e+01 5.0635828902881457e+00 1.3584257139556208e+01 2 1 0
8097 1 4 -6.8300000000000005e-01 1.2325938410999621e+01 2.7826130019306903e+00 1.3410581282266781e+01 2 1 0
13938 1 6 -1.2000000000000000e-01 1.3742131878180862e+01 9.2144588568103654e+00 1.7196472545355380e+01 1 1 0
13932 1 2 2.0499999999999999e-01 1.4506061262952684e+01 8.0009634349931513e+00 1.6518384223006610e+01 1 1 0
8093 1 6 -1.2000000000000000e-01 1.1623403364774152e+01 4.8808640418956157e+00 1.4205656418902189e+01 2 1 0
13942 1 4 -6.8300000000000005e-01 1.1579951778001364e+01 9.0250074881305800e+00 1.6191950337787066e+01 1 1 0
8094 1 2 2.0499999999999999e-01 1.2061109271211821e+01 3.4707607454215177e+00 1.4583931663863284e+01 2 1 0
13936 1 5 4.1799999999999998e-01 1.4136258607555433e+01 6.1390616642830347e+00 1.6150619319868749e+01 1 1 0
8096 1 3 5.9999999999999998e-02 1.1586743533167004e+01 5.3996941954365578e+00 1.5182933024506733e+01 2 1 0
13935 1 4 -6.8300000000000005e-01 1.3616568659432096e+01 6.9509886859047025e+00 1.6117343298037252e+01 1 1 0
8100 1 6 -1.2000000000000000e-01 1.3459211676808202e+01 3.6257637187389391e+00 1.5363888415069825e+01 2 1 0
8099 1 3 5.9999999999999998e-02 1.1348467659105737e+01 3.0005633250943760e+00 1.5231504507348996e+01 2 1 0
8103 1 3 5.9999999999999998e-02 1.3226730947155062e+01 4.2958562509862102e+00 1.6209293261881040e+01 2 1 0
8101 1 2 2.0499999999999999e-01 1.4033864634314034e+01 2.2907513302092535e+00 1.5956818974360033e+01 2 1 0
8104 1 4 -6.8300000000000005e-01 1.4295807522511728e+01 1.4660663987930569e+00 1.4862276403178200e+01 2 1 0
8106 1 3 5.9999999999999998e-02 1.3302524106626855e+01 1.7676308675762378e+00 1.6539552763649020e+01 2 1 0
13976 1 3 5.9999999999999998e-02 9.6440811526828547e+00 7.5574468706478859e+00 1.6844373154625796e+01 1 1 0
44240 1 3 5.9999999999999998e-02 1.3907803273839203e+01 8.8593892672439694e+00 1.3320509726692952e+01 0 -1 0
8107 1 6 -1.2000000000000000e-01 1.5228010809638048e+01 2.5089261981882465e+00 1.6880159675233809e+01 2 1 0
13992 1 5 4.1799999999999998e-01 9.2817594520340219e+00 2.0583684136828890e+00 1.6215991906080486e+01 1 1 0
13937 1 3 5.9999999999999998e-02 1.4830284307413905e+01 8.4970678121282504e+00 1.5621970069993463e+01 1 1 0
13973 1 6 -1.2000000000000000e-01 8.8105774822732794e+00 7.3513874343617607e+00 1.7535928638653626e+01 1 1 0
13982 1 3 5.9999999999999998e-02 1.0591763933843513e+01 5.7661921699344836e+00 1.7144826823373322e+01 1 1 0
44238 1 4 -6.8300000000000005e-01 1.5411581866344006e+01 9.9217428471807789e+00 1.2948575416128065e+01 0 -1 0
8110 1 3 5.9999999999999998e-02 1.4901390564132067e+01 3.2226855708920850e+00 1.7606841763581116e+01 2 1 0
13969 1 3 5.9999999999999998e-02 9.4295098178851902e+00 9.8749178496881758e+00 1.6910325889015034e+01 1 1 0
13931 1 6 -1.2000000000000000e-01 1.5729909805942853e+01 7.5128677286306047e+00 1.7367927999539933e+01 1 1 0
8108 1 2 2.0499999999999999e-01 1.5808350114920914e+01 1.1990396097414380e+00 1.7515518195448081e+01 2 1 0
13989 1 3 5.9999999999999998e-02 1.1392326105421365e+01 3.0050859241590122e+00 1.7228053991557974e+01 1 1 0
13941 1 3 5.9999999999999998e-02 1.4438002221682915e+01 9.9345488738102201e+00 1.7596213123948431e+01 1 1 0
13988 1 2 2.0499999999999999e-01 9.9778923035892486e+00 1.4958202067659057e+00 1.7879286206698687e+01 1 1 0
44233 1 3 5.9999999999999998e-02 1.5072591805582471e+01 6.6948027202617464e+00 1.3390439210952680e+01 0 -1 0
13928 1 4 -6.8300000000000005e-01 1.5818510574684630e+01 5.4305514983547694e+00 1.6175767405280538e+01 1 1 0
13981 1 2 2.0499999999999999e-01 9.7813587529782531e+00 4.0476254583001694e+00 1.7954958124122033e+01 1 1 0
13987 1 6 -1.2000000000000000e-01 1.0698640218020792e+01 2.8433859014827991e+00 1.8018560708560702e+01 1 1 0
13944 1 3 5.9999999999999998e-02 1.3066798933783373e+01 9.8706837755143138e+00 1.5225675758559269e+01 1 1 0
13993 1 3 5.9999999999999998e-02 8.9812281265282170e+00 1.5219410858449107e+00 1.8334363669019030e+01 1 1 0
44247 1 3 5.9999999999999998e-02 1.2160577412090841e+01 1.0449240284214167e+01 1.3066035407632832e+01 0 -1 0
13492 1 3 5.9999999999999998e-02 8.3356817182797425e+00 9.0525528091143279e+00 2.3675280343119887e+01 1 1 0
13940 1 3 5.9999999999999998e-02 1.3247193921459610e+01 8.8457996324190429e+00 1.8162522314722228e+01 1 1 0
13990 1 3 5.9999999999999998e-02 1.1153101828429579e+01 2.8366199257066587e+00 1.9009153514789499e+01 1 1 0
13838 1 5 4.1799999999999998e-01 5.2729220530176457e+00 2.7290336783151264e-01 2.1017088504222396e+01 1 1 0
13858 1 4 -6.8300000000000005e-01 1.3915372371652117e+01 2.8259091230644211e+00 2.1673454540394246e+01 1 1 0
28569 1 2 2.0499999999999999e-01 8.1430418318796965e-02 3.7974433114802650e+00 1.8460065947935298e+01 0 1 0
28559 1 5 4.1799999999999998e-01 6.1517282638081883e-01 1.0158938446471687e+01 1.8677741656932827e+01 0 1 0
12790 1 6 -1.2000000000000000e-01 5.9705223488305057e+00 3.1206746220404020e+00 1.8221741578253798e+01 1 1 0
13837 1 4 -6.8300000000000005e-01 6.2335571262713296e+00 2.5323372299181773e-01 2.0950869626390290e+01 1 1 0
12792 1 3 5.9999999999999998e-02 7.0091208369747555e+00 2.8846825176268571e+00 1.8472518273421226e+01 1 1 0
12793 1 3 5.9999999999999998e-02 5.4330626305996654e+00 2.2194793348864987e+00 1.8471836669374284e+01 1 1 0
28588 1 3 5.9999999999999998e-02 3.0754544725915651e+00 3.8766794022321049e-01 1.8756084243907999e+01 0 1 0
13842 1 3 5.9999999999999998e-02 7.2917095585781029e+00 9.2417084119811399e-01 2.3423758314249262e+01 1 1 0
28558 1 4 -6.8300000000000005e-01 6.0100832996684772e-01 9.1880751366498696e+00 1.8724576940536100e+01 0 1 0
13971 1 5 4.1799999999999998e-01 6.4088326072253974e+00 7.5492668829061156e+00 1.8519084640930657e+01 1 1 0
28586 1 4 -6.8300000000000005e-01 1.0429941255293949e+00 5.2227771335937156e-01 1.8933609317971076e+01 0 1 0
12787 1 4 -6.8300000000000005e-01 5.9954806864533055e+00 5.4717675022631029e+00 1.8838275685213766e+01 1 1 0
12788 1 5 4.1799999999999998e-01 6.8424521928981283e+00 5.5214356916434628e+00 1.9342096723268128e+01 1 1 0
13471 1 3 5.9999999999999998e-02 8.5923710143174548e-01 8.3906688932501119e+00 2.3734291000892913e+01 1 1 0
13488 1 5 4.1799999999999998e-01 6.5403272126629250e+00 9.3654364199646025e+00 2.1121954361561354e+01 1 1 0
12789 1 3 5.9999999999999998e-02 4.3311076007069405e+00 4.3909088432839685e+00 1.9006009730062960e+01 1 1 0
28574 1 3 5.9999999999999998e-02 8.8814267316899143e-01 3.9917703423546507e+00 1.9125750305631446e+01 0 1 0
13481 1 5 4.1799999999999998e-01 3.8005127106520651e+00 9.0432138837598437e+00 2.0961018081334018e+01 1 1 0
13485 1 3 5.9999999999999998e-02 6.1013970800468300e+00 9.2101115163822769e+00 2.3360049218294680e+01 1 1 0
12784 1 2 2.0499999999999999e-01 5.4495733506013204e+00 4.2435091399577036e+00 1.9102549462874556e+01 1 1 0
13478 1 3 5.9999999999999998e-02 3.4332078230063683e+00 8.7178037266508142e+00 2.3724430993093300e+01 1 1 0
12772 1 3 5.9999999999999998e-02 1.2877662039514899e+00 2.0052804276661700e+00 2.1264459454507822e+01 1 1 0
12769 1 6 -1.2000000000000000e-01 1.1866819542551479e+00 2.4302401039564994e+00 2.2196036063024003e+01 1 1 0
12771 1 3 5.9999999999999998e-02 1.4493077075863652e+00 1.5874650643979444e+00 2.2916070140482418e+01 1 1 0
12774 1 5 4.1799999999999998e-01 1.1779377524864054e+00 3.9186346622001955e+00 2.3831196047388449e+01 1 1 0
28565 1 4 -6.8300000000000005e-01 9.0298548994146854e-01 6.4536092095144681e+00 1.8998322370488932e+01 0 1 0
28566 1 5 4.1799999999999998e-01 1.0652004710024847e+00 7.4001903203118928e+00 1.9019612245060358e+01 0 1 0
12775 1 3 5.9999999999999998e-02 1.8295619267703991e+00 4.5520851810934717e+00 2.1738041892298366e+01 1 1 0
13472 1 3 5.9999999999999998e-02 1.2048687894071046e+00 6.5597128724001985e+00 2.3809560220770781e+01 1 1 0
13469 1 6 -1.2000000000000000e-01 1.0304512770931111e+00 7.4156049507222832e+00 2.3167865722026630e+01 1 1 0
13474 1 5 4.1799999999999998e-01 1.1139080411675337e+00 8.8175745676164290e+00 2.1518566031054146e+01 1 1 0
12786 1 3 5.9999999999999998e-02 5.7026180116404799e+00 2.8406263730245156e+00 2.0706025943937998e+01 1 1 0
12785 1 3 5.9999999999999998e-02 6.6019380564429149e+00 4.3152146792815236e+00 2.0978061963324933e+01 1 1 0
12778 1 3 5.9999999999999998e-02 4.0099518625372212e+00 2.5378163170514245e+00 2.2596448500325106e+01 1 1 0
12773 1 4 -6.8300000000000005e-01 2.0981493985351229e+00 4.0290731234099990e+00 2.3650252843082090e+01 1 1 0
13476 1 6 -1.2000000000000000e-01 3.5390255687547270e+00 7.8746944563369343e+00 2.3110659571705025e+01 1 1 0
12783 1 6 -1.2000000000000000e-01 5.6470795492852632e+00 3.9153594175464295e+00 2.0581303508042236e+01 1 1 0
12782 1 3 5.9999999999999998e-02 3.9757430923697008e+00 5.1553627647350169e+00 2.1007442190904857e+01 1 1 0
12777 1 2 2.0499999999999999e-01 4.4860380467884715e+00 4.2793580850013448e+00 2.1518123251474773e+01 1 1 0
12780 1 4 -6.8300000000000005e-01 4.8050758060358900e+00 4.8244693019761531e+00 2.2776394050665061e+01 1 1 0
12776 1 6 -1.2000000000000000e-01 3.5222982946772752e+00 3.0943244396995300e+00 2.1784855298987662e+01 1 1 0
12781 1 5 4.1799999999999998e-01 4.0367486185839141e+00 4.7136175809881804e+00 2.3347879949626972e+01 1 1 0
13482 1 3 5.9999999999999998e-02 4.8937106182973178e+00 7.0366925748468550e+00 2.1529102052082632e+01 1 1 0
13475 1 3 5.9999999999999998e-02 2.5018126812499388e+00 6.8747734917126504e+00 2.1654388639344155e+01 1 1 0
12770 1 2 2.0499999999999999e-01 2.1598907049973031e+00 3.5871454463229204e+00 2.2291858208362953e+01 1 1 0
13486 1 3 5.9999999999999998e-02 6.2124057542619973e+00 7.6400153500807857e+00 2.3982223696437057e+01 1 1 0
13479 1 3 5.9999999999999998e-02 3.6678067004646682e+00 7.0258468536024337e+00 2.3818173882953712e+01 1 1 0
13477 1 2 2.0499999999999999e-01 4.8809671504888446e+00 7.9704224219096940e+00 2.2198265041853443e+01 1 1 0
13470 1 2 2.0499999999999999e-01 2.3056081502108809e+00 7.6524875927528999e+00 2.2355048069436766e+01 1 1 0
13483 1 6 -1.2000000000000000e-01 6.1329607546409495e+00 8.1977184320029401e+00 2.3014657876495818e+01 1 1 0
13473 1 4 -6.8300000000000005e-01 2.0301310650834390e+00 8.7949607311873734e+00 2.1556418429831364e+01 1 1 0
12779 1 3 5.9999999999999998e-02 3.3753749516610001e+00 2.6179525058879403e+00 2.0867086131544518e+01 1 1 0
13480 1 4 -6.8300000000000005e-01 4.7174876558268011e+00 9.0599737598621921e+00 2.1286134923202496e+01 1 1 0
13487 1 4 -6.8300000000000005e-01 7.4302633361350283e+00 9.2264514848377779e+00 2.1394471079715426e+01 1 1 0
13484 1 2 2.0499999999999999e-01 7.4385005826242674e+00 8.1163019612138481e+00 2.2215435249080766e+01 1 1 0
13489 1 3 5.9999999999999998e-02 7.4955768806403986e+00 7.2586010163740902e+00 2.1548228388594541e+01 1 1 0
13845 1 5 4.1799999999999998e-01 7.7738569619765423e+00 1.5238895819831233e+00 2.1082999603083035e+01 1 1 0
13835 1 3 5.9999999999999998e-02 5.1892483760027117e+00 6.9107279822893747e-02 2.3501401377604939e+01 1 1 0
13840 1 6 -1.2000000000000000e-01 7.7230813726153862e+00 7.6685000511719892e-02 2.2863727573490948e+01 1 1 0
13494 1 4 -6.8300000000000005e-01 1.0356606460518401e+01 7.0698812651609719e+00 2.1750393526775539e+01 1 1 0
13996 1 3 5.9999999999999998e-02 1.1697385878470445e+01 3.7079656188504817e-01 1.8003803825266420e+01 1 1 0
13853 1 3 5.9999999999999998e-02 1.1790471348707872e+01 2.5773391158729764e-01 2.1718296679021684e+01 1 1 0
27607 1 5 4.1799999999999998e-01 1.6011992843451601e+01 5.7645506306919918e+00 2.2215525570658784e+01 0 1 0
27606 1 4 -6.8300000000000005e-01 1.5818011722903126e+01 6.4914853548985230e+00 2.1563363252044944e+01 0 1 0
13979 1 3 5.9999999999999998e-02 1.0094305342465255e+01 7.2146009182451234e+00 1.9267617285050161e+01 1 1 0
13863 1 3 5.9999999999999998e-02 1.5360822619126550e+01 2.4740108460948131e+00 2.3929942913807810e+01 1 1 0
13866 1 5 4.1799999999999998e-01 1.5597166662337695e+01 3.1037691382911210e+00 2.1484988505551840e+01 1 1 0
13497 1 6 -1.2000000000000000e-01 1.0492004016377859e+01 9.4628479994840013e+00 2.1814888412976362e+01 1 1 0
27601 1 3 5.9999999999999998e-02 1.5429296363817715e+01 9.6293948000728982e+00 2.2197305219132684e+01 0 1 0
8111 1 4 -6.8300000000000005e-01 1.4937421870694084e+01 3.2874838106086440e-01 1.8225237031643402e+01 2 1 0
13980 1 6 -1.2000000000000000e-01 1.0364664125532673e+01 5.4109464559106195e+00 1.8157771018282443e+01 1 1 0
13986 1 3 5.9999999999999998e-02 9.0752826504320883e+00 3.7799478016107790e+00 1.8709357953416291e+01 1 1 0
13997 1 3 5.9999999999999998e-02 1.0770437834438626e+01 3.8048986552107100e-01 1.9484007126202929e+01 1 1 0
13977 1 4 -6.8300000000000005e-01 8.5849244088004113e+00 6.1046971447849838e+00 1.9637995273578220e+01 1 1 0
13856 1 3 5.9999999999999998e-02 1.2607366002585973e+01 2.1422309419140868e+00 2.3946722134928727e+01 1 1 0
13978 1 5 4.1799999999999998e-01 9.0683251625948511e+00 6.2649850702927354e+00 2.0466428448453957e+01 1 1 0
13852 1 5 4.1799999999999998e-01 1.0464700250009177e+01 2.2968681459374571e+00 2.1258449694233061e+01 1 1 0
13994 1 6 -1.2000000000000000e-01 1.0675724784178794e+01 2.8584404507706895e-01 1.8436828925225349e+01 1 1 0
27596 1 2 2.0499999999999999e-01 1.5637852553011344e+01 9.5499888675221776e+00 2.1155099641089041e+01 0 1 0
13860 1 3 5.9999999999999998e-02 1.4117668483182374e+01 8.6068648110219215e-01 2.1556391186313849e+01 1 1 0
13495 1 5 4.1799999999999998e-01 1.1270986471696363e+01 7.0771108522117299e+00 2.1410068716608247e+01 1 1 0
13844 1 4 -6.8300000000000005e-01 8.6887747356158727e+00 1.6827864727935129e+00 2.1255921443634566e+01 1 1 0
13847 1 6 -1.2000000000000000e-01 1.0194986771712804e+01 9.6547379969350322e-01 2.3034661491989290e+01 1 1 0
13859 1 5 4.1799999999999998e-01 1.2978408073199825e+01 2.7550125999728006e+00 2.1419084241347445e+01 1 1 0
13851 1 4 -6.8300000000000005e-01 1.1370521167196554e+01 2.3477492333901822e+00 2.1590666062649436e+01 1 1 0
13500 1 3 5.9999999999999998e-02 9.8416354301932767e+00 9.5555794972778347e+00 2.1018420684847118e+01 1 1 0
13848 1 2 2.0499999999999999e-01 1.1572795118851159e+01 1.1811729514059823e+00 2.2335041422614051e+01 1 1 0
27593 1 5 4.1799999999999998e-01 1.3485240806049132e+01 9.9465556615625932e+00 1.9862616733135482e+01 0 1 0
27599 1 4 -6.8300000000000005e-01 1.4752317315005635e+01 8.7034176731832247e+00 2.0493150899175415e+01 0 1 0
13855 1 2 2.0499999999999999e-01 1.4054834397457757e+01 1.6127706327838629e+00 2.2364330931454788e+01 1 1 0
13849 1 3 5.9999999999999998e-02 9.9104463888743801e+00 1.7566487021925488e+00 2.3706616469247852e+01 1 1 0
13983 1 3 5.9999999999999998e-02 1.1303589993508400e+01 5.4396147801360932e+00 1.8731363472394619e+01 1 1 0
13496 1 3 5.9999999999999998e-02 1.0826803505374697e+01 8.2000837302440122e+00 2.3386266789337579e+01 1 1 0
13841 1 2 2.0499999999999999e-01 9.0247756281285412e+00 5.6274662954600319e-01 2.2103969615785076e+01 1 1 0
13857 1 3 5.9999999999999998e-02 1.3028687414112206e+01 5.2897530678345694e-01 2.3899319489124892e+01 1 1 0
13864 1 3 5.9999999999999998e-02 1.5552615774831690e+01 7.0078675671163060e-01 2.3589363297122190e+01 1 1 0
13499 1 3 5.9999999999999998e-02 1.1482974583468350e+01 9.3887413955445247e+00 2.1307097010930573e+01 1 1 0
13854 1 6 -1.2000000000000000e-01 1.2792571258417823e+01 1.3532269505463548e+00 2.3243734729847393e+01 1 1 0
13861 1 6 -1.2000000000000000e-01 1.5372705787565446e+01 1.6285418715137323e+00 2.3188015960878534e+01 1 1 0
13972 1 3 5.9999999999999998e-02 8.4639532757967988e+00 8.7921241886721138e+00 1.8968087089636416e+01 1 1 0
13490 1 6 -1.2000000000000000e-01 8.6815042930206658e+00 8.1857192729315109e+00 2.3119644180477824e+01 1 1 0
44251 1 3 5.9999999999999998e-02 1.0957939264917561e+01 1.0783037523227252e+01 1.0932826176746541e+01 0 -1 0
44283 1 6 -1.2000000000000000e-01 6.8118547405925121e+00 1.2266928751644821e+01 4.4603751764896504e+00 0 -1 0
44604 1 3 5.9999999999999998e-02 3.4491855581359170e+00 1.7400509674045601e+01 4.9650146886301307e+00 0 -1 0
44280 1 4 -6.8300000000000005e-01 4.6207038504929363e+00 1.3286173635094782e+01 4.7779836922890393e+00 0 -1 0
44599 1 2 2.0499999999999999e-01 2.4764134066912935e+00 1.7860629922343897e+01 5.1053832601086908e+00 0 -1 0
44602 1 4 -6.8300000000000005e-01 1.9723726269897508e+00 1.8541158726594684e+01 3.9215289698049456e+00 0 -1 0
44597 1 3 5.9999999999999998e-02 2.8921600735269930e+00 1.5453211280991656e+01 3.9225472658445804e+00 0 -1 0
44598 1 6 -1.2000000000000000e-01 1.7047214441362384e+00 1.6598277050965013e+01 5.2750637094594541e+00 0 -1 0
44611 1 3 5.9999999999999998e-02 3.8374256183534690e+00 2.0553058814377238e+01 5.1961749568199807e+00 0 -1 0
44590 1 3 5.9999999999999998e-02 2.3999504126471805e+00 1.3376022141514531e+01 2.9753427700878703e+00 0 -1 0
44592 1 2 2.0499999999999999e-01 1.8261172310972658e+00 1.5522140605458549e+01 4.1963416506399209e+00 0 -1 0
44585 1 2 2.0499999999999999e-01 1.5081830375437588e+00 1.3141666100212944e+01 3.4787228580612437e+00 0 -1 0
44603 1 5 4.1799999999999998e-01 1.0838298259450829e+00 1.8819703509405645e+01 4.1485385878740404e+00 0 -1 0
44591 1 6 -1.2000000000000000e-01 1.3191759640432288e+00 1.4089903459236254e+01 4.6949111453241974e+00 0 -1 0
44594 1 3 5.9999999999999998e-02 1.9323707507388221e+00 1.3720801173062734e+01 5.5911430296888840e+00 0 -1 0
44384 1 3 5.9999999999999998e-02 6.2806778083871837e+00 1.8892642741593512e+01 3.6602586772698702e+00 0 -1 0
44288 1 5 4.1799999999999998e-01 4.7489138324244236e+00 1.2138564208387205e+01 3.3142726442420423e+00 0 -1 0
44618 1 3 5.9999999999999998e-02 6.6772319367512880e+00 2.0506031746377278e+01 5.4940900247297284e+00 0 -1 0
44381 1 6 -1.2000000000000000e-01 6.9338813048579437e+00 1.8931262282809495e+01 2.7979647438232558e+00 0 -1 0
44382 1 2 2.0499999999999999e-01 7.2964328086056200e+00 2.0477928070135864e+01 2.6362142151965093e+00 0 -1 0
44380 1 3 5.9999999999999998e-02 7.5096098225420995e+00 1.7148514921197499e+01 3.7985953684941482e+00 0 -1 0
44391 1 3 5.9999999999999998e-02 5.4308103366042753e+00 2.0995928351664130e+01 3.4936665797286941e+00 0 -1 0
44375 1 2 2.0499999999999999e-01 8.0587615191654738e+00 1.7929444067151191e+01 3.1660372180663905e+00 0 -1 0
44387 1 3 5.9999999999999998e-02 7.7005712230388284e+00 2.0893964780287412e+01 3.5990813831170425e+00 0 -1 0
44281 1 5 4.1799999999999998e-01 4.2198429460409024e+00 1.4031896854938852e+01 5.2147481017664843e+00 0 -1 0
44383 1 3 5.9999999999999998e-02 6.3985694310499293e+00 1.8635314055479380e+01 1.8919019215149966e+00 0 -1 0
44285 1 3 5.9999999999999998e-02 7.1807037765751280e+00 1.2965847332736987e+01 3.6716346449324768e+00 0 -1 0
44584 1 6 -1.2000000000000000e-01 1.6176995125652027e+00 1.1656914051001749e+01 3.9217033622796729e+00 0 -1 0
44587 1 3 5.9999999999999998e-02 2.4610970283075471e+00 1.1538714861729389e+01 4.6182838344736723e+00 0 -1 0
44615 1 3 5.9999999999999998e-02 5.4066615862476821e+00 1.8533036464717650e+01 5.8303698297418753e+00 0 -1 0
44596 1 5 4.1799999999999998e-01 1.2024291350594889e+00 1.6784238068871431e+01 2.8069170272547934e+00 0 -1 0
44600 1 3 5.9999999999999998e-02 6.6371542886038559e-01 1.6737576569954570e+01 5.4943046857578661e+00 0 -1 0
44595 1 4 -6.8300000000000005e-01 1.0635269912413814e+00 1.5891253677082107e+01 3.1025199786662530e+00 0 -1 0
44286 1 3 5.9999999999999998e-02 7.7261369019566111e+00 1.1873120068723754e+01 4.9241045246899597e+00 0 -1 0
44278 1 3 5.9999999999999998e-02 6.5188979506624039e+00 1.5258299389712862e+01 5.0914798400995656e+00 0 -1 0
44586 1 3 5.9999999999999998e-02 7.5156048449764978e-01 1.1452176916757768e+01 4.5188435527441522e+00 0 -1 0
44390 1 3 5.9999999999999998e-02 5.4490055130423523e+00 2.0988301395215192e+01 1.7279866491287812e+00 0 -1 0
44277 1 2 2.0499999999999999e-01 5.8859638424009058e+00 1.3013767551470769e+01 5.4423393502676634e+00 0 -1 0
44287 1 4 -6.8300000000000005e-01 5.3204202251501096e+00 1.1605354097250030e+01 2.7837522955392182e+00 0 -1 0
44377 1 3 5.9999999999999998e-02 7.9741283339805911e+00 1.6930582308541528e+01 1.2365451248315482e+00 0 -1 0
44284 1 2 2.0499999999999999e-01 6.2108726100020109e+00 1.1077714281271355e+01 3.7531119200905163e+00 0 -1 0
44588 1 4 -6.8300000000000005e-01 4.6181222022081303e-01 1.3143262550648751e+01 2.6315040915161902e+00 0 -1 0
44593 1 3 5.9999999999999998e-02 2.1810616598033211e-01 1.4099268768927523e+01 4.9343746376219020e+00 0 -1 0
44276 1 6 -1.2000000000000000e-01 6.4761019668198037e+00 1.4422025531210870e+01 5.8291149018822690e+00 0 -1 0
44582 1 5 4.1799999999999998e-01 3.6151359421605095e-01 1.1372285017295409e+01 2.1019045085202590e+00 0 -1 0
44385 1 4 -6.8300000000000005e-01 8.1761726203564180e+00 2.0757509251527118e+01 1.5399015165232446e+00 0 -1 0
44388 1 6 -1.2000000000000000e-01 6.0130536264007484e+00 2.1296684753205483e+01 2.6127385267861656e+00 0 -1 0
44068 1 3 5.9999999999999998e-02 3.7372687767754748e-01 2.0097803897797831e+01 2.2702442237615181e+00 0 -1 0
44605 1 6 -1.2000000000000000e-01 2.6103036798345416e+00 1.8953034508667102e+01 6.2371063991956834e+00 0 -1 0
44279 1 3 5.9999999999999998e-02 7.5367342937503068e+00 1.4259292476585832e+01 6.0289742002099036e+00 0 -1 0
44607 1 3 5.9999999999999998e-02 1.6704531068283004e+00 1.9513991616064150e+01 6.2034390848859484e+00 0 -1 0
44589 1 5 4.1799999999999998e-01 1.9393206765864776e-01 1.4031607442380212e+01 2.4464039296883917e+00 0 -1 0
44072 1 3 5.9999999999999998e-02 1.0875036666091178e+00 2.1054862072037114e+01 4.4757506064264874e+00 0 -1 0
44583 1 3 5.9999999999999998e-02 2.5963723369865850e+00 1.0837750790663545e+01 1.9954678356444870e+00 0 -1 0
44372 1 5 4.1799999999999998e-01 9.0631433856688162e+00 1.4357408219810869e+01 1.1154893536247670e+00 0 -1 0
44373 1 3 5.9999999999999998e-02 8.4347279975418594e+00 1.5152500466490832e+01 3.0559637431955360e+00 0 -1 0
44374 1 6 -1.2000000000000000e-01 8.6759559444575682e+00 1.7206348109210133e+01 2.0211640536461259e+00 0 -1 0
46198 1 4 -6.8300000000000005e-01 1.5206868481475761e+01 1.1011971532115691e+01 2.2682458774340937e+00 0 -1 0
44378 1 4 -6.8300000000000005e-01 9.0223694423715877e+00 1.8465728583254553e+01 4.0341059693654859e+00 0 -1 0
44379 1 5 4.1799999999999998e-01 9.4440134532214142e+00 1.7744366825472440e+01 4.4950327374979278e+00 0 -1 0
44625 1 3 5.9999999999999998e-02 8.8191441790454448e+00 2.0726196525461578e+01 5.4913833722051031e+00 0 -1 0
44376 1 3 5.9999999999999998e-02 9.5265597926999490e+00 1.7737278068880197e+01 1.4504039814681748e+00 0 -1 0
44371 1 4 -6.8300000000000005e-01 9.6225388673707837e+00 1.5074257275654379e+01 1.3924109891753491e+00 0 -1 0
46202 1 1 -1.7999999999999999e-01 1.5441278426301713e+01 1.3355297815166374e+01 2.3610625808268324e+00 0 -1 0
44632 1 3 5.9999999999999998e-02 1.1069587465166791e+01 1.9906016121576368e+01 4.9005300875540216e+00 0 -1 0
44368 1 2 2.0499999999999999e-01 9.1224179221179984e+00 1.5797459206119790e+01 2.5158084769608751e+00 0 -1 0
44644 1 4 -6.8300000000000005e-01 1.4929234626690718e+01 1.7464326577257484e+01 4.5548385145461454e+00 0 -1 0
44370 1 3 5.9999999999999998e-02 1.1312867513966028e+01 1.5304299752983679e+01 2.8225470125847942e+00 0 -1 0
44369 1 3 5.9999999999999998e-02 1.0886177281780155e+01 1.6841235324350290e+01 3.2286614241166363e+00 0 -1 0
44367 1 6 -1.2000000000000000e-01 1.0510834331408489e+01 1.5861498613342240e+01 3.2665563122547732e+00 0 -1 0
44634 1 2 2.0499999999999999e-01 1.3779731440825737e+01 2.0053976723795110e+01 5.2465144896375460e+00 0 -1 0
44639 1 3 5.9999999999999998e-02 1.3472093102061431e+01 1.9574382518092161e+01 4.2646920105055335e+00 0 -1 0
44338 1 3 5.9999999999999998e-02 1.3166451536690206e+01 1.2193416962632899e+01 4.1768452347218412e+00 0 -1 0
44333 1 2 2.0499999999999999e-01 1.2879729608466866e+01 1.1857099537976534e+01 5.1586874687476083e+00 0 -1 0
44361 1 2 2.0499999999999999e-01 1.0471389264911799e+01 1.5429564738374227e+01 4.7493654055054559e+00 0 -1 0
44363 1 3 5.9999999999999998e-02 1.2632629726318227e+01 1.5295547637986491e+01 4.9922767908712027e+00 0 -1 0
46203 1 3 5.9999999999999998e-02 1.4694600262847054e+01 1.3446990840434109e+01 3.1126852649353172e+00 0 -1 0
46205 1 3 5.9999999999999998e-02 1.5051617908593402e+01 1.3708738215323539e+01 1.3349207859557564e+00 0 -1 0
986 1 5 4.1799999999999998e-01 1.5880003359303485e+01 2.0833566359831931e+01 2.7037730606021424e+00 1 1 0
44366 1 3 5.9999999999999998e-02 1.0203374301492241e+01 1.4356876469382074e+01 4.8368891640053935e+00 0 -1 0
44336 1 4 -6.8300000000000005e-01 1.1573961001392968e+01 1.2347577446047739e+01 5.3762203374824384e+00 0 -1 0
44362 1 3 5.9999999999999998e-02 1.1942232403826910e+01 1.6806677983925329e+01 5.3899927841528115e+00 0 -1 0
44360 1 6 -1.2000000000000000e-01 1.1780591648645109e+01 1.5745028403246431e+01 5.5481542921120246e+00 0 -1 0
44640 1 6 -1.2000000000000000e-01 1.5194540032332334e+01 1.9583425274792639e+01 5.6356166786750022e+00 0 -1 0
44364 1 4 -6.8300000000000005e-01 9.4386797751629690e+00 1.6044014784445835e+01 5.4435574110251883e+00 0 -1 0
44641 1 2 2.0499999999999999e-01 1.5333308274612794e+01 1.8068748449847845e+01 5.8300117087650225e+00 0 -1 0
44627 1 2 2.0499999999999999e-01 1.1325775370347426e+01 2.0202588836438952e+01 5.9187412369920436e+00 0 -1 0
44341 1 3 5.9999999999999998e-02 1.4926319974223082e+01 1.1559406112851830e+01 6.0537910462465945e+00 0 -1 0
44342 1 3 5.9999999999999998e-02 1.4553171058462711e+01 1.3160492649290303e+01 5.6681328003313709e+00 0 -1 0
44330 1 5 4.1799999999999998e-01 1.0271732772632790e+01 1.1035541715291977e+01 4.3207858996832647e+00 0 -1 0
44645 1 5 4.1799999999999998e-01 1.5080672680899651e+01 1.8093659447454250e+01 3.8169550620251913e+00 0 -1 0
44339 1 6 -1.2000000000000000e-01 1.4051684893480076e+01 1.2262272717970959e+01 6.1189293884027611e+00 0 -1 0
44652 1 5 4.1799999999999998e-01 1.5843485705759587e+01 1.5971000977190313e+01 4.8444058728046633e+00 0 -1 0
44386 1 5 4.1799999999999998e-01 9.0559098350925886e+00 2.0637925016067687e+01 1.8903137677464343e+00 0 -1 0
44642 1 3 5.9999999999999998e-02 1.5896294717983166e+01 1.9957853781730929e+01 4.9224859052860861e+00 0 -1 0
44638 1 5 4.1799999999999998e-01 1.4698783311954978e+01 2.1487094448546237e+01 4.3379088595976798e+00 0 -1 0
44637 1 4 -6.8300000000000005e-01 1.3960082293514954e+01 2.1434936035826858e+01 4.9783067895815316e+00 0 -1 0
46204 1 3 5.9999999999999998e-02 1.6183792656640613e+01 1.4166573382142015e+01 2.6568982439396907e+00 0 -1 0
44601 1 3 5.9999999999999998e-02 2.0957935959476948e+00 1.6176854804560520e+01 6.1724996320831087e+00 0 -1 0
44282 1 3 5.9999999999999998e-02 5.7216485008933153e+00 1.2576976548362101e+01 6.4274199121126756e+00 0 -1 0
27597 1 3 5.9999999999999998e-02 1.5688416466528670e+01 1.0948606762425092e+01 1.9528576616759040e+01 0 1 0
43899 1 2 2.0499999999999999e-01 5.2387182976379143e-01 2.0914691258639024e+01 9.0988891597075447e+00 0 -1 0
43914 1 3 5.9999999999999998e-02 5.7949194152103434e-01 1.6820584679939817e+01 9.9804621077191129e+00 0 -1 0
43902 1 4 -6.8300000000000005e-01 1.7978871621159673e+00 2.1144279023611070e+01 9.4520666538697551e+00 0 -1 0
7927 1 3 5.9999999999999998e-02 7.5277476195520601e+00 1.1429230572251029e+01 7.3651827382690938e+00 2 1 0
44606 1 2 2.0499999999999999e-01 3.8053625813932852e+00 1.9938455254020074e+01 6.0951006899157623e+00 0 -1 0
44622 1 3 5.9999999999999998e-02 7.7022375538314076e+00 1.8624505284038399e+01 6.7073274891262527e+00 0 -1 0
8071 1 3 5.9999999999999998e-02 5.6163942571175367e+00 1.1074374601498034e+01 1.0752936435579684e+01 2 1 0
44274 1 5 4.1799999999999998e-01 4.1346043240113826e+00 1.5397171423565727e+01 7.8352336692505409e+00 0 -1 0
44273 1 4 -6.8300000000000005e-01 4.5901393374880550e+00 1.5206178937230263e+01 7.0039202689028972e+00 0 -1 0
44612 1 6 -1.2000000000000000e-01 5.2075054072780782e+00 1.9379576046552760e+01 6.4681184176725282e+00 0 -1 0
44613 1 2 2.0499999999999999e-01 6.3926788099603931e+00 2.0301008752853814e+01 6.5365700316117064e+00 0 -1 0
43906 1 2 2.0499999999999999e-01 8.3383869351120754e-01 1.8803235661167022e+01 1.0540601432587152e+01 0 -1 0
44619 1 6 -1.2000000000000000e-01 7.6221491265346977e+00 1.9661539242894769e+01 7.0789506817204355e+00 0 -1 0
44608 1 3 5.9999999999999998e-02 2.7379460434690408e+00 1.8529066676039868e+01 7.2593739404944291e+00 0 -1 0
44270 1 2 2.0499999999999999e-01 5.9797078429037258e+00 1.4884059184761908e+01 7.2580250933460917e+00 0 -1 0
44275 1 3 5.9999999999999998e-02 5.8902810234315339e+00 1.4022020528308246e+01 7.9329982709397262e+00 0 -1 0
43917 1 5 4.1799999999999998e-01 2.5392165130083444e+00 1.5135328500218415e+01 1.0190838719125468e+01 0 -1 0
43912 1 6 -1.2000000000000000e-01 1.2785569915862973e+00 1.7560170276539253e+01 9.6979465254183044e+00 0 -1 0
44271 1 3 5.9999999999999998e-02 6.1569968564239144e+00 1.6939819146175747e+01 7.7980285402540988e+00 0 -1 0
44269 1 6 -1.2000000000000000e-01 6.7929557099570816e+00 1.6067587818555616e+01 7.8559370675446205e+00 0 -1 0
8064 1 3 5.9999999999999998e-02 3.1819114491041183e+00 1.2245995200683547e+01 1.0561663315468024e+01 2 1 0
43913 1 2 2.0499999999999999e-01 2.6634227650092357e+00 1.7041316473747614e+01 1.0096922421694188e+01 0 -1 0
43921 1 3 5.9999999999999998e-02 4.1473086607116896e+00 1.7545980249903753e+01 8.7738639846732500e+00 0 -1 0
43920 1 2 2.0499999999999999e-01 4.6247366661271307e+00 1.8673820377161761e+01 1.0566468846531722e+01 0 -1 0
43919 1 6 -1.2000000000000000e-01 3.6671868546228201e+00 1.8032597905219539e+01 9.5959962576378963e+00 0 -1 0
43924 1 5 4.1799999999999998e-01 6.3787522746654233e+00 1.7590978969167608e+01 1.0355173117537191e+01 0 -1 0
43922 1 3 5.9999999999999998e-02 3.1112941088215718e+00 1.8840019585489646e+01 9.1804451696792047e+00 0 -1 0
43926 1 6 -1.2000000000000000e-01 5.1801963490915570e+00 2.0027063372716469e+01 1.0092105642786368e+01 0 -1 0
43928 1 3 5.9999999999999998e-02 5.7331893743820084e+00 1.9915014049462183e+01 9.1263662543073618e+00 0 -1 0
44614 1 3 5.9999999999999998e-02 5.0395169467575789e+00 1.8965590749221413e+01 7.5124670365785802e+00 0 -1 0
43923 1 4 -6.8300000000000005e-01 5.6253575683696226e+00 1.7716265407667596e+01 1.0985046252821526e+01 0 -1 0
43916 1 4 -6.8300000000000005e-01 2.9066782525610364e+00 1.5760162281081616e+01 9.5645896014310541e+00 0 -1 0
43918 1 3 5.9999999999999998e-02 2.7879558031622409e+00 1.7015485759788056e+01 1.1145885149400046e+01 0 -1 0
43925 1 3 5.9999999999999998e-02 3.9874405969127173e+00 1.8900906368897505e+01 1.1455349592747529e+01 0 -1 0
43915 1 3 5.9999999999999998e-02 1.1010767410485751e+00 1.7696273319313594e+01 8.5813297038131449e+00 0 -1 0
43927 1 2 2.0499999999999999e-01 6.0886864932070228e+00 2.0747256288587895e+01 1.1046977886028854e+01 0 -1 0
43911 1 3 5.9999999999999998e-02 1.7746069771145354e+00 1.9205157462483491e+01 1.0925009627107469e+01 0 -1 0
44268 1 3 5.9999999999999998e-02 6.4544827064018397e+00 1.5730942551897641e+01 9.9904037799669982e+00 0 -1 0
43929 1 3 5.9999999999999998e-02 4.2965139211787076e+00 2.0573907603171744e+01 9.7942069974645403e+00 0 -1 0
44263 1 2 2.0499999999999999e-01 7.2600551670580940e+00 1.5828297379418109e+01 9.3295990045686601e+00 0 -1 0
44609 1 4 -6.8300000000000005e-01 3.5875067257188999e+00 2.0869145889234424e+01 7.0932760743061039e+00 0 -1 0
43930 1 4 -6.8300000000000005e-01 7.3185353023911448e+00 2.0134077781632683e+01 1.0952963378417712e+01 0 -1 0
8057 1 3 5.9999999999999998e-02 1.3066814559714284e+00 1.4202400553306598e+01 1.1324075235105683e+01 2 1 0
44621 1 3 5.9999999999999998e-02 7.7312916815617703e+00 1.9577593203302413e+01 8.1365857395691545e+00 0 -1 0
8063 1 5 4.1799999999999998e-01 4.7505201563252628e+00 1.3548507727860979e+01 1.1641213854436973e+01 2 1 0
8069 1 4 -6.8300000000000005e-01 6.4271879111252934e+00 1.2655862053519796e+01 1.1729822634845783e+01 2 1 0
8059 1 2 2.0499999999999999e-01 3.3122546183635841e+00 1.2407603091583539e+01 1.1663629268260344e+01 2 1 0
8062 1 4 -6.8300000000000005e-01 3.8553572494136388e+00 1.3707558461136456e+01 1.1668745084701120e+01 2 1 0
8066 1 2 2.0499999999999999e-01 5.8360619723889009e+00 1.1414215451470485e+01 1.1728149890673905e+01 2 1 0
8052 1 2 2.0499999999999999e-01 9.0171777594843028e-01 1.3308797345713952e+01 1.1692482865054020e+01 2 1 0
44272 1 3 5.9999999999999998e-02 7.6847181876028312e+00 1.6307852599200150e+01 7.2659897616333042e+00 0 -1 0
8054 1 3 5.9999999999999998e-02 1.0080357663932171e+00 1.2032112747652135e+01 9.9821057832072704e+00 2 1 0
43931 1 5 4.1799999999999998e-01 7.1587449402011414e+00 1.9239471685833205e+01 1.1253206384670518e+01 0 -1 0
44266 1 4 -6.8300000000000005e-01 7.9033363583619405e+00 1.7026142082128708e+01 9.6768163265682965e+00 0 -1 0
44265 1 3 5.9999999999999998e-02 7.4303364039912090e+00 1.3673468834245247e+01 9.5179581023997812e+00 0 -1 0
8061 1 3 5.9999999999999998e-02 1.5671667985705853e+00 1.1504020499972722e+01 1.2674155598297622e+01 2 1 0
44610 1 5 4.1799999999999998e-01 4.4262484479925712e+00 2.1237443221535578e+01 7.3116964371683659e+00 0 -1 0
43904 1 3 5.9999999999999998e-02 5.9636050742060032e-01 2.0549103237958747e+01 8.0665764078863464e+00 0 -1 0
43457 1 6 -1.2000000000000000e-01 1.6157789587126224e+01 1.9518438019403472e+01 1.6498904130630525e+01 0 -1 0
43903 1 5 4.1799999999999998e-01 2.2863697602171862e+00 2.1015814706910621e+01 8.6248585589634565e+00 0 -1 0
43909 1 4 -6.8300000000000005e-01 2.8473844860902470e-01 1.8301522513092813e+01 1.1762859313109464e+01 0 -1 0
8051 1 6 -1.2000000000000000e-01 1.9200030476047902e-01 1.2610063538861352e+01 1.0487021735903532e+01 2 1 0
44616 1 4 -6.8300000000000005e-01 6.0565600102011716e+00 2.1569509411308040e+01 7.1773793993233364e+00 0 -1 0
44148 1 5 4.1799999999999998e-01 1.5179323782825021e+01 1.5577733576616906e+01 1.7063556069076100e+01 0 -1 0
44633 1 6 -1.2000000000000000e-01 1.2715934816391693e+01 1.9807729441049766e+01 6.3256615901291795e+00 0 -1 0
44620 1 2 2.0499999999999999e-01 8.8851259499180308e+00 2.0510481559121981e+01 6.6058661549440680e+00 0 -1 0
44262 1 6 -1.2000000000000000e-01 8.1085539639094009e+00 1.4535676065396570e+01 9.3710298252499484e+00 0 -1 0
44343 1 4 -6.8300000000000005e-01 1.3866156862555910e+01 1.1116496446339509e+01 8.1856471814275533e+00 0 -1 0
44629 1 3 5.9999999999999998e-02 1.0060231635864385e+01 1.8758974086742050e+01 7.1435871991502964e+00 0 -1 0
44337 1 5 4.1799999999999998e-01 1.1243104870254282e+01 1.1977442379425437e+01 6.2234337074076542e+00 0 -1 0
44250 1 3 5.9999999999999998e-02 1.2231641246368117e+01 1.1884619631228974e+01 1.0449268467780417e+01 0 -1 0
44248 1 6 -1.2000000000000000e-01 1.1618860056419637e+01 1.1608173635796524e+01 1.1233772213143242e+01 0 -1 0
44636 1 3 5.9999999999999998e-02 1.2817306683987045e+01 1.8755181497882333e+01 6.5550189445775118e+00 0 -1 0
44626 1 6 -1.2000000000000000e-01 1.0263795376776429e+01 1.9785453631486792e+01 6.9742615814890936e+00 0 -1 0
44365 1 5 4.1799999999999998e-01 9.6843922160525597e+00 1.6019292644125116e+01 6.3829379089731928e+00 0 -1 0
44646 1 3 5.9999999999999998e-02 1.4730413475531186e+01 1.7914587470562040e+01 6.7207914559203825e+00 0 -1 0
44267 1 5 4.1799999999999998e-01 8.7552633656744110e+00 1.6742999061467660e+01 1.0062221927422540e+01 0 -1 0
44261 1 3 5.9999999999999998e-02 8.5297910581681791e+00 1.4269375841206198e+01 1.1525586099549406e+01 0 -1 0
44635 1 3 5.9999999999999998e-02 1.3083490463968518e+01 2.0205794704367552e+01 7.2639582631536914e+00 0 -1 0
44628 1 3 5.9999999999999998e-02 1.0622298875339125e+01 2.0050646437341033e+01 7.9862353647892279e+00 0 -1 0
44356 1 3 5.9999999999999998e-02 1.4124295119098038e+01 1.5563082811680182e+01 6.9474526288293745e+00 0 -1 0
44349 1 3 5.9999999999999998e-02 1.5347993904989387e+01 1.3748462473614081e+01 7.6461724824971498e+00 0 -1 0
44340 1 2 2.0499999999999999e-01 1.3678475832786051e+01 1.2371173210554129e+01 7.5551916422685430e+00 0 -1 0
44348 1 3 5.9999999999999998e-02 1.5146782624850319e+01 1.2897786289552631e+01 9.1358550110478038e+00 0 -1 0
44346 1 6 -1.2000000000000000e-01 1.4595878451841102e+01 1.3362378294606515e+01 8.2961013678428781e+00 0 -1 0
44354 1 2 2.0499999999999999e-01 1.1833545123075856e+01 1.5380379927389377e+01 7.0515979054246145e+00 0 -1 0
44355 1 3 5.9999999999999998e-02 1.3290497050259980e+01 1.6458048331696475e+01 8.1892087241347191e+00 0 -1 0
44351 1 5 4.1799999999999998e-01 1.4352992089965699e+01 1.5067910261538263e+01 1.0426600348451609e+01 0 -1 0
44345 1 3 5.9999999999999998e-02 1.2635523141858423e+01 1.2668313500155588e+01 7.6530029155559367e+00 0 -1 0
44264 1 3 5.9999999999999998e-02 8.6589536578016357e+00 1.4533865133825957e+01 8.3636441171145517e+00 0 -1 0
44123 1 2 2.0499999999999999e-01 1.1861901454671095e+01 2.0806354040640350e+01 1.0807283338734267e+01 0 -1 0
44256 1 2 2.0499999999999999e-01 9.0485236277834744e+00 1.4418409038717531e+01 1.0618097958645512e+01 0 -1 0
44258 1 3 5.9999999999999998e-02 9.2511987251189307e+00 1.2469673858720622e+01 1.0158373117141323e+01 0 -1 0
44126 1 4 -6.8300000000000005e-01 1.2720231151857579e+01 2.0669833696079564e+01 9.6979098066240734e+00 0 -1 0
44259 1 4 -6.8300000000000005e-01 9.9829679109154341e+00 1.5600097711946534e+01 1.0714930558068145e+01 0 -1 0
44359 1 3 5.9999999999999998e-02 1.1534705243779287e+01 1.4331289423643272e+01 7.2403110474872392e+00 0 -1 0
44255 1 6 -1.2000000000000000e-01 9.9650812652601335e+00 1.3243640791474208e+01 1.0454622624865793e+01 0 -1 0
44257 1 3 5.9999999999999998e-02 1.0511788813595969e+01 1.3346386210051644e+01 9.5606077774897038e+00 0 -1 0
44353 1 6 -1.2000000000000000e-01 1.3305461097201695e+01 1.5539594277505097e+01 7.7027452388914277e+00 0 -1 0
44352 1 3 5.9999999999999998e-02 1.2890623759738171e+01 1.4156992050525400e+01 9.3434741936466672e+00 0 -1 0
44347 1 2 2.0499999999999999e-01 1.3723560290233346e+01 1.4507367045714295e+01 8.7827182565712754e+00 0 -1 0
44357 1 4 -6.8300000000000005e-01 1.0817461504412298e+01 1.6096756257312727e+01 7.7184545133599602e+00 0 -1 0
44358 1 5 4.1799999999999998e-01 1.0855510229501279e+01 1.5843463523248733e+01 8.6746620862936332e+00 0 -1 0
44350 1 4 -6.8300000000000005e-01 1.4569534715178326e+01 1.5256270537046582e+01 9.5607147266335915e+00 0 -1 0
44128 1 3 5.9999999999999998e-02 1.0895463459046242e+01 2.0246909125614177e+01 1.0640277859248346e+01 0 -1 0
44133 1 4 -6.8300000000000005e-01 1.3431315884461316e+01 1.8233437764785357e+01 1.0981144659418915e+01 0 -1 0
44127 1 5 4.1799999999999998e-01 1.2955463267278978e+01 1.9770353597194521e+01 9.8867030180125504e+00 0 -1 0
44134 1 5 4.1799999999999998e-01 1.3459911202083170e+01 1.7312264356174918e+01 1.1019557846545492e+01 0 -1 0
44643 1 3 5.9999999999999998e-02 1.5581681499837027e+01 1.9988453254175408e+01 6.5228705471527668e+00 0 -1 0
44260 1 5 4.1799999999999998e-01 1.0654552043343461e+01 1.5351965374878311e+01 1.1320305815496317e+01 0 -1 0
44471 1 3 5.9999999999999998e-02 1.5457817321421469e+01 1.9826262493982171e+01 8.9785899660493662e+00 0 -1 0
44135 1 3 5.9999999999999998e-02 1.1683302907769400e+01 1.8236670369458032e+01 1.1940164524898783e+01 0 -1 0
44131 1 3 5.9999999999999998e-02 1.3568259270057411e+01 2.0614784823022042e+01 1.1976026587217962e+01 0 -1 0
44129 1 6 -1.2000000000000000e-01 1.2591738757579920e+01 2.0214669923790066e+01 1.2019405070948494e+01 0 -1 0
44130 1 2 2.0499999999999999e-01 1.2683519669957716e+01 1.8713632184083600e+01 1.2049634636852332e+01 0 -1 0
44475 1 3 5.9999999999999998e-02 1.5672393065994719e+01 1.9530558920923031e+01 1.1582168098567029e+01 0 -1 0
7929 1 4 -6.8300000000000005e-01 1.0177517139943710e+01 1.1075286625885701e+01 7.8372571588183924e+00 2 1 0
44249 1 2 2.0499999999999999e-01 1.0719297376792278e+01 1.2745519406569532e+01 1.1681045514359393e+01 0 -1 0
27595 1 6 -1.2000000000000000e-01 1.5543718152687420e+01 1.0949956149043960e+01 2.0541443995910939e+01 0 1 0
44478 1 3 5.9999999999999998e-02 1.6058903251096574e+01 1.7621003113791954e+01 9.9587044413207106e+00 0 -1 0
12941 1 4 -6.8300000000000005e-01 1.8574044926609384e-01 1.5901026963003529e+01 1.7228350959952721e+01 1 1 0
12942 1 5 4.1799999999999998e-01 8.0855750374519386e-01 1.5143428028674926e+01 1.7254668750707623e+01 1 1 0
28551 1 4 -6.8300000000000005e-01 1.4506814024702713e-01 1.1737099877332788e+01 1.7656601962512696e+01 0 1 0
43932 1 3 5.9999999999999998e-02 5.7647965980621692e+00 2.0547675573838891e+01 1.2118920530814727e+01 0 -1 0
8065 1 6 -1.2000000000000000e-01 4.3330793288302267e+00 1.1369554881557466e+01 1.2260656175834264e+01 2 1 0
8058 1 6 -1.2000000000000000e-01 1.9706178338676992e+00 1.2488466293822418e+01 1.2514530943801121e+01 2 1 0
12565 1 3 5.9999999999999998e-02 2.9413312298759435e+00 1.1432563289227222e+01 1.5733160539038694e+01 1 1 0
8070 1 5 4.1799999999999998e-01 6.3242427905070739e+00 1.3023738989377735e+01 1.2640416687116463e+01 2 1 0
43910 1 5 4.1799999999999998e-01 8.7731520506070537e-01 1.8502220073227473e+01 1.2484639348584910e+01 0 -1 0
40450 1 3 5.9999999999999998e-02 3.5198887626112096e+00 1.7191367167745600e+01 1.2989537273556691e+01 0 -1 0
40456 1 3 5.9999999999999998e-02 5.3070453460820390e+00 1.5671686328365864e+01 1.2889027739237665e+01 0 -1 0
40445 1 5 4.1799999999999998e-01 2.0996607465207937e+00 1.9945645714800811e+01 1.4283360096561424e+01 0 -1 0
8060 1 3 5.9999999999999998e-02 2.1288951062188142e+00 1.2840906071702967e+01 1.3489368738588462e+01 2 1 0
40449 1 3 5.9999999999999998e-02 2.2880481642894308e+00 1.6527491211931952e+01 1.3646325055356511e+01 0 -1 0
40454 1 6 -1.2000000000000000e-01 5.4308445894672195e+00 1.5886687923798503e+01 1.3969182492986674e+01 0 -1 0
40451 1 4 -6.8300000000000005e-01 3.3220573542158824e+00 1.4799971392430560e+01 1.4591301948297652e+01 0 -1 0
40447 1 6 -1.2000000000000000e-01 3.1964392501769914e+00 1.7042160437673573e+01 1.3974198644875800e+01 0 -1 0
40442 1 3 5.9999999999999998e-02 4.7814556030580837e+00 1.9292541455733577e+01 1.3887898735769912e+01 0 -1 0
40448 1 2 2.0499999999999999e-01 4.0477231884890568e+00 1.6025378199997157e+01 1.4658606672115241e+01 0 -1 0
40452 1 5 4.1799999999999998e-01 3.2829119703100895e+00 1.4498798454511071e+01 1.3671510498472866e+01 0 -1 0
40444 1 4 -6.8300000000000005e-01 2.0127595023944047e+00 1.9053193276945244e+01 1.3977932974004739e+01 0 -1 0
40440 1 6 -1.2000000000000000e-01 4.2649048243023326e+00 1.9238186874381679e+01 1.4868238978507245e+01 0 -1 0
40441 1 2 2.0499999999999999e-01 2.9672703534967466e+00 1.8351056814092043e+01 1.4747885548956340e+01 0 -1 0
40457 1 3 5.9999999999999998e-02 5.8920290479702127e+00 1.6879497396627052e+01 1.4139871378238931e+01 0 -1 0
40453 1 3 5.9999999999999998e-02 4.0947566111313014e+00 1.6142177512458819e+01 1.5744601134613253e+01 0 -1 0
40443 1 3 5.9999999999999998e-02 5.0371115962440252e+00 1.8761494151234899e+01 1.5501911311451316e+01 0 -1 0
40446 1 3 5.9999999999999998e-02 2.5375456568284216e+00 1.8153467002405478e+01 1.5684515042232830e+01 0 -1 0
40460 1 3 5.9999999999999998e-02 6.3818008145771969e+00 1.4945981173076554e+01 1.5766901616135392e+01 0 -1 0
40455 1 2 2.0499999999999999e-01 6.4285579487516644e+00 1.4930531350054716e+01 1.4700314388544220e+01 0 -1 0
40458 1 4 -6.8300000000000005e-01 6.0404457519029586e+00 1.3656976526847679e+01 1.4180108213610600e+01 0 -1 0
40459 1 5 4.1799999999999998e-01 5.2937186719251565e+00 1.3299511748564745e+01 1.4757146545922488e+01 0 -1 0
12555 1 3 5.9999999999999998e-02 4.6326007533967886e+00 1.4156094149079308e+01 1.7014303502449735e+01 1 1 0
12556 1 4 -6.8300000000000005e-01 1.9648592215216185e+00 1.3586902738177676e+01 1.6770094831896383e+01 1 1 0
12557 1 5 4.1799999999999998e-01 2.4848199663325641e+00 1.3805550901983050e+01 1.5967362359819319e+01 1 1 0
12542 1 4 -6.8300000000000005e-01 5.3745166190445488e+00 1.7314392531879442e+01 1.7626382340303902e+01 1 1 0
12929 1 3 5.9999999999999998e-02 1.9226258374496419e+00 1.9846059447304121e+01 1.7590947139088740e+01 1 1 0
8067 1 3 5.9999999999999998e-02 4.2589460464511744e+00 1.1292112945664284e+01 1.3334114875739203e+01 2 1 0
40439 1 3 5.9999999999999998e-02 3.6821222808131990e+00 2.0652009207621372e+01 1.6476476821747298e+01 0 -1 0
40434 1 2 2.0499999999999999e-01 4.0160791080149671e+00 2.0674968219062450e+01 1.5462848438798899e+01 0 -1 0
12563 1 4 -6.8300000000000005e-01 4.8778325318639926e+00 1.1811718825794953e+01 1.5981390028588919e+01 1 1 0
12543 1 5 4.1799999999999998e-01 5.3978778556717018e+00 1.8253037251856107e+01 1.7555085879688701e+01 1 1 0
12564 1 5 4.1799999999999998e-01 5.5556914109911126e+00 1.1668860182069759e+01 1.6584127759450716e+01 1 1 0
12554 1 3 5.9999999999999998e-02 3.6378979288919715e+00 1.5390095664884914e+01 1.7724373486890940e+01 1 1 0
40436 1 3 5.9999999999999998e-02 6.0526818526632491e+00 2.0813097113553422e+01 1.5787964006647611e+01 0 -1 0
12552 1 6 -1.2000000000000000e-01 3.9948429922922668e+00 1.4394040050032668e+01 1.7853761553029944e+01 1 1 0
40467 1 3 5.9999999999999998e-02 7.8139735949006441e+00 1.6818092884653925e+01 1.5629973868127962e+01 0 -1 0
28552 1 5 4.1799999999999998e-01 6.5825712396652736e-01 1.2496856644486282e+01 1.7256512856531522e+01 0 1 0
13961 1 3 5.9999999999999998e-02 7.4368928776895089e+00 1.3211036559740389e+01 1.7111138998915202e+01 1 1 0
40461 1 6 -1.2000000000000000e-01 7.8582739629627252e+00 1.5180397499775388e+01 1.4235965315643568e+01 0 -1 0
40464 1 3 5.9999999999999998e-02 7.9668721683931860e+00 1.5358983628128662e+01 1.3165604945037105e+01 0 -1 0
12553 1 2 2.0499999999999999e-01 2.8426049924798384e+00 1.3373291517510296e+01 1.7911956824298965e+01 1 1 0
12559 1 6 -1.2000000000000000e-01 3.2084366667023727e+00 1.1876190948648635e+01 1.7828221387669732e+01 1 1 0
12936 1 3 5.9999999999999998e-02 2.0202813153588837e+00 1.7126164523070265e+01 1.8214744324878545e+01 1 1 0
40478 1 3 5.9999999999999998e-02 7.8739970687430061e+00 2.0387325703212365e+01 1.3718272382062500e+01 0 -1 0
12560 1 2 2.0499999999999999e-01 3.6800914215977865e+00 1.1248672518000175e+01 1.6499157707775939e+01 1 1 0
12535 1 4 -6.8300000000000005e-01 6.7007068790353719e+00 1.9787803242477192e+01 1.8059300018730440e+01 1 1 0
13960 1 2 2.0499999999999999e-01 7.9544853594811267e+00 1.1171825929959594e+01 1.7790730376508769e+01 1 1 0
40471 1 3 5.9999999999999998e-02 7.9237135603139572e+00 1.7705963279998794e+01 1.3372635274003992e+01 0 -1 0
12540 1 3 5.9999999999999998e-02 8.0783044225386149e+00 1.7478928291275192e+01 1.8018076100083970e+01 1 1 0
12547 1 3 5.9999999999999998e-02 6.6224885409671934e+00 1.4891345242157149e+01 1.7902910798623189e+01 1 1 0
13963 1 4 -6.8300000000000005e-01 6.6014217282124674e+00 1.1144633102909570e+01 1.8097004929632845e+01 1 1 0
40437 1 4 -6.8300000000000005e-01 2.9157229421523114e+00 2.1333534974603641e+01 1.4889209433769336e+01 0 -1 0
12534 1 3 5.9999999999999998e-02 9.1010538601299658e+00 1.9257014040053896e+01 2.0267763961206569e+01 1 1 0
44160 1 3 5.9999999999999998e-02 1.5880638015046884e+01 1.1589630013663379e+01 1.4725559575569690e+01 0 -1 0
44242 1 2 2.0499999999999999e-01 1.2639356556753393e+01 1.1010051454563428e+01 1.2258997704133673e+01 0 -1 0
43467 1 3 5.9999999999999998e-02 1.4529401799576528e+01 2.1400377776199772e+01 1.5256364345090901e+01 0 -1 0
43446 1 3 5.9999999999999998e-02 1.2137943200249374e+01 2.1256502554191087e+01 1.6619240136643750e+01 0 -1 0
44157 1 6 -1.2000000000000000e-01 1.6123109932839913e+01 1.1929882818096996e+01 1.5772307991608050e+01 0 -1 0
44151 1 2 2.0499999999999999e-01 1.6004645004341466e+01 1.3491138116116838e+01 1.5966287769109362e+01 0 -1 0
13962 1 3 5.9999999999999998e-02 8.0113356845664985e+00 1.2237036595184687e+01 1.5887086064386621e+01 1 1 0
40462 1 2 2.0499999999999999e-01 8.5517851501235302e+00 1.6415328525544826e+01 1.4966985474378230e+01 0 -1 0
40463 1 3 5.9999999999999998e-02 8.3752614739641338e+00 1.4207512537162369e+01 1.4448986698478695e+01 0 -1 0
13945 1 6 -1.2000000000000000e-01 1.2098976986318020e+01 1.1213653847487729e+01 1.6699324995941009e+01 1 1 0
13949 1 4 -6.8300000000000005e-01 1.0438622088763344e+01 1.1025303836375372e+01 1.4955660097976970e+01 1 1 0
44141 1 5 4.1799999999999998e-01 1.2666060875409585e+01 1.5057377677934172e+01 1.2790668911790071e+01 0 -1 0
44252 1 4 -6.8300000000000005e-01 1.1535792997825810e+01 1.3679029894350128e+01 1.2343016614172736e+01 0 -1 0
44246 1 5 4.1799999999999998e-01 1.4153617181410194e+01 1.1537266439646082e+01 1.3219040567252518e+01 0 -1 0
13959 1 6 -1.2000000000000000e-01 8.2133338773673898e+00 1.2436415530841856e+01 1.6918097395001709e+01 1 1 0
44253 1 5 4.1799999999999998e-01 1.2276068716422007e+01 1.3101253552554036e+01 1.2626735891200870e+01 0 -1 0
43452 1 3 5.9999999999999998e-02 1.3681583366622156e+01 1.9727750285186143e+01 1.8945907839078039e+01 0 -1 0
43460 1 3 5.9999999999999998e-02 1.5481064034792000e+01 1.8823768492495958e+01 1.5948324042638692e+01 0 -1 0
44245 1 4 -6.8300000000000005e-01 1.3489705762301689e+01 1.1998591589921102e+01 1.2789583843408449e+01 0 -1 0
40468 1 6 -1.2000000000000000e-01 8.8165398092478853e+00 1.7594207762624411e+01 1.4040691533571698e+01 0 -1 0
40474 1 3 5.9999999999999998e-02 8.4189452925248691e+00 1.9024658996773859e+01 1.5662648345345827e+01 0 -1 0
44254 1 3 5.9999999999999998e-02 1.0161072352200872e+01 1.2277550102464431e+01 1.2486897433216331e+01 0 -1 0
44149 1 3 5.9999999999999998e-02 1.5268425834298467e+01 1.5965866646399515e+01 1.4373905094310006e+01 0 -1 0
44147 1 4 -6.8300000000000005e-01 1.5131562005791439e+01 1.6276242353871101e+01 1.6387160235861412e+01 0 -1 0
44140 1 4 -6.8300000000000005e-01 1.3222830459331913e+01 1.5783512674826300e+01 1.2632424459791038e+01 0 -1 0
44153 1 3 5.9999999999999998e-02 1.4360047586536062e+01 1.3622276436513447e+01 1.4540113027780798e+01 0 -1 0
44132 1 3 5.9999999999999998e-02 1.2330654086746048e+01 2.0597367151417050e+01 1.3049628886217615e+01 0 -1 0
44138 1 3 5.9999999999999998e-02 1.4391900817894150e+01 1.8231652324270417e+01 1.3341090033261899e+01 0 -1 0
44152 1 3 5.9999999999999998e-02 1.3875721466216879e+01 1.3866212379573875e+01 1.6230768319685030e+01 0 -1 0
44136 1 6 -1.2000000000000000e-01 1.3322915879122593e+01 1.8175462679292355e+01 1.3311310693612016e+01 0 -1 0
44142 1 3 5.9999999999999998e-02 1.1773389866106189e+01 1.6727942676033333e+01 1.3661263157913661e+01 0 -1 0
44137 1 2 2.0499999999999999e-01 1.2852140327599850e+01 1.6746406512998583e+01 1.3629310956104735e+01 0 -1 0
13946 1 2 2.0499999999999999e-01 1.1356210965364594e+01 1.1941855444264821e+01 1.5590539434441125e+01 1 1 0
13951 1 3 5.9999999999999998e-02 1.2113759214700504e+01 1.2350858366521702e+01 1.4856277793910571e+01 1 1 0
44139 1 3 5.9999999999999998e-02 1.2850508400328440e+01 1.8730850602411550e+01 1.4197917296933120e+01 0 -1 0
44150 1 6 -1.2000000000000000e-01 1.4656318977620796e+01 1.4063321723359321e+01 1.5455565946030609e+01 0 -1 0
40475 1 6 -1.2000000000000000e-01 8.9150527056262590e+00 2.0221144539616308e+01 1.4008108933424726e+01 0 -1 0
44146 1 3 5.9999999999999998e-02 1.2443516447462823e+01 1.5644927899012762e+01 1.5386956511663843e+01 0 -1 0
40470 1 3 5.9999999999999998e-02 9.6596660749934955e+00 1.7408587720535248e+01 1.3318037922648294e+01 0 -1 0
40469 1 2 2.0499999999999999e-01 9.0635181180263604e+00 1.8950282143852537e+01 1.4791537324829692e+01 0 -1 0
40477 1 3 5.9999999999999998e-02 9.3189273124812537e+00 2.0164901606827701e+01 1.3025679706674248e+01 0 -1 0
13955 1 3 5.9999999999999998e-02 1.0194134541395107e+01 1.3510613629675015e+01 1.5128405133721360e+01 1 1 0
13952 1 6 -1.2000000000000000e-01 1.0607310354391949e+01 1.3159796259702750e+01 1.6107711345801476e+01 1 1 0
13954 1 3 5.9999999999999998e-02 1.1341326475413553e+01 1.3976126168831561e+01 1.6438006542146503e+01 1 1 0
40472 1 4 -6.8300000000000005e-01 1.0364359129255577e+01 1.8887605750323207e+01 1.5295855587133753e+01 0 -1 0
44143 1 6 -1.2000000000000000e-01 1.3251469218220159e+01 1.6311707224795370e+01 1.5021962043315536e+01 0 -1 0
44144 1 2 2.0499999999999999e-01 1.4663236988576118e+01 1.5637973220478344e+01 1.5208817611642619e+01 0 -1 0
40465 1 4 -6.8300000000000005e-01 9.6682567410787783e+00 1.6038808042084089e+01 1.5738112649894884e+01 0 -1 0
40473 1 5 4.1799999999999998e-01 1.0430442938662321e+01 1.7990464979719658e+01 1.5538747234608582e+01 0 -1 0
40466 1 5 4.1799999999999998e-01 9.5412231051815510e+00 1.5636371348878637e+01 1.6585044597459991e+01 0 -1 0
44145 1 3 5.9999999999999998e-02 1.3202685485100615e+01 1.7225451335849343e+01 1.5681021641745854e+01 0 -1 0
43453 1 3 5.9999999999999998e-02 1.3502749324065153e+01 1.9618312663689618e+01 1.7251817569982279e+01 0 -1 0
13948 1 3 5.9999999999999998e-02 1.2933722503090197e+01 1.1768378117562326e+01 1.7076217536172983e+01 1 1 0
13953 1 2 2.0499999999999999e-01 9.5808781570338262e+00 1.3066771337081859e+01 1.7276886924911118e+01 1 1 0
43451 1 2 2.0499999999999999e-01 1.5590272142305633e+01 1.9772621087237365e+01 1.7880775386261298e+01 0 -1 0
43466 1 3 5.9999999999999998e-02 1.5307026457928274e+01 2.0507976579905300e+01 1.3905349148829849e+01 0 -1 0
44159 1 3 5.9999999999999998e-02 1.5312880454994092e+01 1.1393503350475166e+01 1.6267241934466227e+01 0 -1 0
40480 1 5 4.1799999999999998e-01 1.0975766438382070e+01 2.0732564736675389e+01 1.4853941872001274e+01 0 -1 0
43455 1 5 4.1799999999999998e-01 1.5234832452928766e+01 1.7907093637364852e+01 1.8025034196506265e+01 0 -1 0
43450 1 6 -1.2000000000000000e-01 1.4092166388405847e+01 2.0149093163382990e+01 1.7970062456233205e+01 0 -1 0
13956 1 4 -6.8300000000000005e-01 9.4911142227535095e+00 1.4327738169863089e+01 1.7791453003178059e+01 1 1 0
43464 1 6 -1.2000000000000000e-01 1.5508762926699815e+01 2.1255999299898516e+01 1.4747170005169904e+01 0 -1 0
43445 1 3 5.9999999999999998e-02 1.1644771754435052e+01 2.1409993659169203e+01 1.8184729981137810e+01 0 -1 0
13958 1 3 5.9999999999999998e-02 1.0055843395948623e+01 1.2444702793693878e+01 1.8016294152284345e+01 1 1 0
44154 1 4 -6.8300000000000005e-01 1.6171236136568453e+01 1.3769257330967287e+01 1.7355448703487426e+01 0 -1 0
28071 1 6 -1.2000000000000000e-01 1.2126205778971270e+01 1.7824652571977801e+01 2.1544621685660573e+01 0 1 0
40476 1 2 2.0499999999999999e-01 9.2659168811856762e+00 2.1563850382946818e+01 1.4689287584751245e+01 0 -1 0
13505 1 2 2.0499999999999999e-01 9.4488591956317052e+00 1.3072559516801974e+01 2.1962407467422249e+01 1 1 0
28101 1 3 5.9999999999999998e-02 2.8647198114475940e+00 2.1519054168737984e+01 2.3607125880809708e+01 0 1 0
12940 1 3 5.9999999999999998e-02 3.9358076184611113e-01 1.6424438820819901e+01 2.0714408465511429e+01 1 1 0
12530 1 3 5.9999999999999998e-02 7.8673140252733038e+00 2.1383232182801475e+01 2.0929467750741384e+01 1 1 0
13534 1 3 5.9999999999999998e-02 4.2686207471615428e-01 1.2920232338873861e+01 2.1353426285508874e+01 1 1 0
12933 1 3 5.9999999999999998e-02 1.4268142478960319e-01 1.8826587742855526e+01 1.8569618381700394e+01 1 1 0
12536 1 5 4.1799999999999998e-01 6.9511402439458081e+00 2.0740727231286417e+01 1.8081345334638073e+01 1 1 0
12923 1 6 -1.2000000000000000e-01 1.2123735825875528e+00 2.1343271512033358e+01 1.8940213102931271e+01 1 1 0
13530 1 5 4.1799999999999998e-01 3.4311017795981408e-01 1.3677669219895346e+01 2.3609720364879383e+01 1 1 0
12562 1 3 5.9999999999999998e-02 2.3347837452435298e+00 1.1370437282814111e+01 1.8282425359411864e+01 1 1 0
13535 1 3 5.9999999999999998e-02 7.4260736054448462e-01 1.1267760450424712e+01 2.1335719718150251e+01 1 1 0
13531 1 3 5.9999999999999998e-02 1.6566088228482052e+00 1.1468962547107543e+01 2.3682324962680109e+01 1 1 0
13528 1 3 5.9999999999999998e-02 3.1306444157986917e+00 1.1405186676817380e+01 2.1713930274698225e+01 1 1 0
13532 1 6 -1.2000000000000000e-01 4.3378269078044657e-01 1.2075311131293329e+01 2.2006417576411000e+01 1 1 0
28099 1 6 -1.2000000000000000e-01 2.7051350236784586e+00 2.0952081975388225e+01 2.2690493917958861e+01 0 1 0
12538 1 6 -1.2000000000000000e-01 7.4753924144643724e+00 1.7659009635520945e+01 1.8939450263768219e+01 1 1 0
28105 1 3 5.9999999999999998e-02 7.9571123665551780e-01 2.0333367781131862e+01 2.1859968136120049e+01 0 1 0
28103 1 4 -6.8300000000000005e-01 7.4835436073219386e-01 2.0178180653869020e+01 2.3832450660453819e+01 0 1 0
12561 1 3 5.9999999999999998e-02 3.9653109072481021e+00 1.1783340646343316e+01 1.8584109371062041e+01 1 1 0
12924 1 2 2.0499999999999999e-01 1.8966082055122253e+00 1.9970564079342477e+01 1.8630032003244185e+01 1 1 0
12939 1 3 5.9999999999999998e-02 1.5541157918807496e+00 1.5514768107278968e+01 1.9820692919730686e+01 1 1 0
28095 1 3 5.9999999999999998e-02 5.4060768673778217e+00 2.0509660175082615e+01 2.2287798488539604e+01 0 1 0
12930 1 6 -1.2000000000000000e-01 1.0465119614367353e+00 1.8839184200378480e+01 1.9134343491900857e+01 1 1 0
12545 1 6 -1.2000000000000000e-01 6.1962726038227860e+00 1.5300907725455223e+01 1.8850194297185517e+01 1 1 0
12539 1 2 2.0499999999999999e-01 6.0853106367228937e+00 1.6871173556394698e+01 1.8797005980601934e+01 1 1 0
28094 1 3 5.9999999999999998e-02 5.2122334856539396e+00 2.0184640876450480e+01 2.3886802843143307e+01 0 1 0
12558 1 3 5.9999999999999998e-02 2.2953592077490486e+00 1.3569057738085270e+01 1.8847710022216571e+01 1 1 0
28092 1 6 -1.2000000000000000e-01 4.9491008606595530e+00 1.9791291596366442e+01 2.2962604588556271e+01 0 1 0
28104 1 5 4.1799999999999998e-01 1.5001793783052140e+00 1.9576907831754042e+01 2.3933801500935989e+01 0 1 0
28091 1 3 5.9999999999999998e-02 5.7710295923449380e+00 1.7959140882604117e+01 2.1813070658194349e+01 0 1 0
12927 1 4 -6.8300000000000005e-01 3.1848674627549727e+00 1.9977578617280720e+01 1.9165973673474042e+01 1 1 0
13520 1 3 5.9999999999999998e-02 5.3030236541920583e+00 1.2448536436882145e+01 2.1142953524454885e+01 1 1 0
13527 1 3 5.9999999999999998e-02 2.9241932236157782e+00 1.3094752120851222e+01 2.1284988557597021e+01 1 1 0
13523 1 5 4.1799999999999998e-01 3.3366276935210637e+00 1.3962935505221099e+01 2.3907267341668163e+01 1 1 0
28096 1 4 -6.8300000000000005e-01 2.8953628336354704e+00 1.8782001489498832e+01 2.3666688753933094e+01 0 1 0
28097 1 5 4.1799999999999998e-01 3.5749113832189203e+00 1.8064066074949409e+01 2.3818283777969775e+01 0 1 0
13516 1 5 4.1799999999999998e-01 5.9925415190139306e+00 1.4686503032101095e+01 2.2885188032216419e+01 1 1 0
13522 1 4 -6.8300000000000005e-01 4.2280578766401833e+00 1.3847220369955862e+01 2.3527398437566465e+01 1 1 0
12550 1 5 4.1799999999999998e-01 4.5204543133023902e+00 1.4432751918049794e+01 2.1049673080917344e+01 1 1 0
12549 1 4 -6.8300000000000005e-01 4.2958959633644085e+00 1.5017888892479146e+01 2.0268008770293552e+01 1 1 0
12546 1 2 2.0499999999999999e-01 4.8900215163118155e+00 1.4478828106054179e+01 1.9139074731506859e+01 1 1 0
12551 1 3 5.9999999999999998e-02 5.1774056481177766e+00 1.3366801320066658e+01 1.9315409189737156e+01 1 1 0
12931 1 2 2.0499999999999999e-01 1.7230652838384728e+00 1.7432773705830041e+01 1.9245656665666068e+01 1 1 0
12544 1 3 5.9999999999999998e-02 5.4941031965336338e+00 1.7235524535528409e+01 1.9655331373566018e+01 1 1 0
12928 1 5 4.1799999999999998e-01 3.0924486105477724e+00 1.9185400202937231e+01 1.9683590687659184e+01 1 1 0
12934 1 4 -6.8300000000000005e-01 2.8903512433169753e+00 1.7515879137323889e+01 2.0136037982875816e+01 1 1 0
12935 1 5 4.1799999999999998e-01 3.2967145787793557e+00 1.6643846306623985e+01 2.0352207306222887e+01 1 1 0
28086 1 2 2.0499999999999999e-01 5.8425597521852586e+00 1.8483012423698487e+01 2.2790780087035866e+01 0 1 0
13519 1 2 2.0499999999999999e-01 4.2037217240150451e+00 1.2593372516554437e+01 2.2986826204113360e+01 1 1 0
13529 1 4 -6.8300000000000005e-01 1.3549668185616031e+00 1.3611676232808316e+01 2.3578483400261444e+01 1 1 0
13526 1 2 2.0499999999999999e-01 1.6015215064473896e+00 1.2333205556876933e+01 2.2949247341568615e+01 1 1 0
28093 1 2 2.0499999999999999e-01 3.4720349044407808e+00 1.9650035778152656e+01 2.2647337498749209e+01 0 1 0
13525 1 6 -1.2000000000000000e-01 2.9384665488353519e+00 1.2368686016860893e+01 2.2101951662859470e+01 1 1 0
28089 1 4 -6.8300000000000005e-01 5.4980989408829961e+00 1.7469562054868771e+01 2.3671485950760900e+01 0 1 0
13518 1 6 -1.2000000000000000e-01 5.5589400896553256e+00 1.2355595550610134e+01 2.2202312397633357e+01 1 1 0
13524 1 3 5.9999999999999998e-02 4.1723029800474967e+00 1.1855263879304584e+01 2.3843219243629893e+01 1 1 0
13512 1 2 2.0499999999999999e-01 6.8842574380246528e+00 1.3099003674497412e+01 2.2459524034914676e+01 1 1 0
13515 1 4 -6.8300000000000005e-01 6.6475020231558046e+00 1.4471618110311436e+01 2.2239192547526610e+01 1 1 0
28098 1 3 5.9999999999999998e-02 3.2055389628731286e+00 1.9172144825648608e+01 2.1718901443852545e+01 0 1 0
13517 1 3 5.9999999999999998e-02 7.2441647204279747e+00 1.3093652809371239e+01 2.3572635000480819e+01 1 1 0
28090 1 5 4.1799999999999998e-01 6.3883032575371965e+00 1.7121340677350450e+01 2.3911213653529188e+01 0 1 0
12548 1 3 5.9999999999999998e-02 6.9712792154852918e+00 1.5073616610292344e+01 1.9561033169780750e+01 1 1 0
12532 1 2 2.0499999999999999e-01 7.2890461087900675e+00 1.9166573149206499e+01 1.9192036877627686e+01 1 1 0
28085 1 6 -1.2000000000000000e-01 7.4238381289425481e+00 1.8677615060888520e+01 2.3018533613666005e+01 0 1 0
28100 1 2 2.0499999999999999e-01 1.1021314027704263e+00 2.0865957343113006e+01 2.2749919416552533e+01 0 1 0
12537 1 3 5.9999999999999998e-02 6.5016318099693047e+00 1.9242067050960831e+01 2.0006151409014571e+01 1 1 0
13513 1 3 5.9999999999999998e-02 7.7579745283917951e+00 1.2818775072874276e+01 2.0518477418856630e+01 1 1 0
12937 1 6 -1.2000000000000000e-01 7.8790352648383599e-01 1.6285875894819888e+01 1.9722658559517537e+01 1 1 0
13514 1 3 5.9999999999999998e-02 7.9402664851372462e+00 1.1548145867509152e+01 2.1509845253424679e+01 1 1 0
28088 1 3 5.9999999999999998e-02 7.8219880193997398e+00 1.9449719211495648e+01 2.2364624241371935e+01 0 1 0
13521 1 3 5.9999999999999998e-02 5.7240428484595078e+00 1.1289454261749677e+01 2.2289051242444319e+01 1 1 0
12932 1 3 5.9999999999999998e-02 5.9463562995934471e-01 1.9014479505975526e+01 2.0052711033451253e+01 1 1 0
12541 1 3 5.9999999999999998e-02 8.0407781574076207e+00 1.7183375168904998e+01 1.9778928779491626e+01 1 1 0
28082 1 4 -6.8300000000000005e-01 8.1960046625021068e+00 1.6354569497931546e+01 2.3615347661942643e+01 0 1 0
13511 1 6 -1.2000000000000000e-01 8.0171176936024118e+00 1.2602988877574985e+01 2.1497139611147254e+01 1 1 0
28087 1 3 5.9999999999999998e-02 7.6473785255487883e+00 1.9133951832416557e+01 2.3990104707938563e+01 0 1 0
28083 1 5 4.1799999999999998e-01 7.7903442239169385e+00 1.5717624843453850e+01 2.3048761099006086e+01 0 1 0
28084 1 3 5.9999999999999998e-02 8.2093282251035156e+00 1.7048733992466101e+01 2.1806017379525361e+01 0 1 0
12926 1 3 5.9999999999999998e-02 6.8097144789105191e-01 2.1249043180701538e+01 1.9881420635055189e+01 1 1 0
28072 1 2 2.0499999999999999e-01 1.0847507198063733e+01 1.7058424945521445e+01 2.1931181741072393e+01 0 1 0
28061 1 4 -6.8300000000000005e-01 1.4635208456841692e+01 2.0851455894877905e+01 2.3741698792431784e+01 0 1 0
27578 1 4 -6.8300000000000005e-01 1.5620706326061761e+01 1.6168071960981322e+01 2.3072865060814600e+01 0 1 0
27582 1 2 2.0499999999999999e-01 1.4691413031751411e+01 1.3907023113993805e+01 2.1561251199160054e+01 0 1 0
27579 1 5 4.1799999999999998e-01 1.4881463175693874e+01 1.5567964586242196e+01 2.3151736649545235e+01 0 1 0
12525 1 2 2.0499999999999999e-01 8.5695982565350306e+00 2.1315661217152428e+01 2.0073698609717464e+01 1 1 0
13503 1 3 5.9999999999999998e-02 9.3842754896570728e+00 1.0869883457949339e+01 2.3133219691711339e+01 1 1 0
28058 1 2 2.0499999999999999e-01 1.5256230212367438e+01 2.0010214081069492e+01 2.2756288507499551e+01 0 1 0
27587 1 3 5.9999999999999998e-02 1.5516766039328706e+01 1.3336491705230573e+01 2.1995965564131268e+01 0 1 0
13957 1 5 4.1799999999999998e-01 9.0831165078155287e+00 1.4321631547892673e+01 1.8653224343049732e+01 1 1 0
27592 1 4 -6.8300000000000005e-01 1.3182952875574676e+01 1.0849478732922753e+01 1.9972365678929677e+01 0 1 0
28075 1 4 -6.8300000000000005e-01 1.1184959606780680e+01 1.5822554775537922e+01 2.2611122641801494e+01 0 1 0
12527 1 3 5.9999999999999998e-02 1.0634877110618509e+01 2.0593152154406297e+01 2.1007602881636537e+01 1 1 0
27584 1 3 5.9999999999999998e-02 1.6059915526453452e+01 1.4857233457422174e+01 2.0099204286952691e+01 0 1 0
13501 1 4 -6.8300000000000005e-01 1.1331155524552367e+01 1.0864497599328086e+01 2.3587695414925605e+01 1 1 0
28064 1 6 -1.2000000000000000e-01 1.4151597019146662e+01 1.9310132725135368e+01 2.1938937369076694e+01 0 1 0
28067 1 3 5.9999999999999998e-02 1.4570666175491784e+01 1.8599749002074368e+01 2.1149619139901400e+01 0 1 0
12531 1 6 -1.2000000000000000e-01 8.5838625068987664e+00 1.9881124052747268e+01 1.9513724405897850e+01 1 1 0
27586 1 5 4.1799999999999998e-01 1.2985954530543257e+01 1.4683671042133669e+01 2.2306320786577075e+01 0 1 0
28073 1 3 5.9999999999999998e-02 1.1829331329670614e+01 1.8537860050953302e+01 2.0779097256568544e+01 0 1 0
28063 1 3 5.9999999999999998e-02 1.5813798666835295e+01 1.9251114421903182e+01 2.3318304728676882e+01 0 1 0
28078 1 6 -1.2000000000000000e-01 9.8707275047564664e+00 1.7903448565201405e+01 2.2744435057401876e+01 0 1 0
28069 1 5 4.1799999999999998e-01 1.2943105803094584e+01 2.0299769526363530e+01 2.3369873228021603e+01 0 1 0
27589 1 2 2.0499999999999999e-01 1.4129880751913236e+01 1.1576383482500125e+01 2.0765607231139164e+01 0 1 0
28079 1 2 2.0499999999999999e-01 8.4301817114485242e+00 1.7423264223623658e+01 2.2747785221383143e+01 0 1 0
27594 1 3 5.9999999999999998e-02 1.3816132267414906e+01 1.1374824678119184e+01 2.1748983838495914e+01 0 1 0
27590 1 3 5.9999999999999998e-02 1.3003984382417093e+01 1.3522762859570021e+01 2.0501738147819903e+01 0 1 0
28074 1 3 5.9999999999999998e-02 1.2725383973526595e+01 1.7051760656889147e+01 2.1102024107490823e+01 0 1 0
27583 1 3 5.9999999999999998e-02 1.4595703204839566e+01 1.5857266335783091e+01 2.0630011852120756e+01 0 1 0
13504 1 6 -1.2000000000000000e-01 1.0515355525606212e+01 1.1996984329672417e+01 2.1685829468398079e+01 1 1 0
13509 1 5 4.1799999999999998e-01 1.0417677956767207e+01 1.4745135008895037e+01 2.1592580959398024e+01 1 1 0
28081 1 3 5.9999999999999998e-02 1.0003417004180040e+01 1.8866450039738456e+01 2.2268733867551603e+01 0 1 0
13506 1 3 5.9999999999999998e-02 1.1478737540454508e+01 1.2452162556893903e+01 2.1764793770728033e+01 1 1 0
28080 1 3 5.9999999999999998e-02 1.0135875608790775e+01 1.8136857327776365e+01 2.3786503013779608e+01 0 1 0
28076 1 5 4.1799999999999998e-01 1.0763382489554735e+01 1.5901232682084835e+01 2.3416085851560215e+01 0 1 0
28077 1 3 5.9999999999999998e-02 1.0312232692807520e+01 1.6759486349503007e+01 2.0998269703321167e+01 0 1 0
27588 1 6 -1.2000000000000000e-01 1.3988424814009928e+01 1.3074031315687355e+01 2.0449533566821327e+01 0 1 0
28070 1 3 5.9999999999999998e-02 1.3115956912988819e+01 1.8014666197708042e+01 2.3494957835869180e+01 0 1 0
13508 1 4 -6.8300000000000005e-01 9.8030167779303277e+00 1.4192107236206544e+01 2.1098204796971082e+01 1 1 0
13965 1 3 5.9999999999999998e-02 8.5117226901219816e+00 1.1236178376135527e+01 1.8728311632285809e+01 1 1 0
28068 1 4 -6.8300000000000005e-01 1.2223389161998906e+01 1.9712249789026441e+01 2.3062044796576682e+01 0 1 0
27591 1 3 5.9999999999999998e-02 1.4278596426677804e+01 1.3243564793548757e+01 1.9373727877324335e+01 0 1 0
13507 1 3 5.9999999999999998e-02 1.0557764334798833e+01 1.1615933769109308e+01 2.0657778985322416e+01 1 1 0
27581 1 6 -1.2000000000000000e-01 1.5365559512242791e+01 1.5173588669656590e+01 2.0946272618496881e+01 0 1 0
27585 1 4 -6.8300000000000005e-01 1.3763637844499588e+01 1.4246459588941583e+01 2.2627510222552843e+01 0 1 0
13510 1 3 5.9999999999999998e-02 9.3497714348262999e+00 1.3406799614076341e+01 2.2995575909517829e+01 1 1 0
28065 1 2 2.0499999999999999e-01 1.2928071712689352e+01 1.8598546255232737e+01 2.2582806832673800e+01 0 1 0
28066 1 3 5.9999999999999998e-02 1.3789642176590082e+01 2.0164433121351625e+01 2.1306601592510429e+01 0 1 0
43454 1 4 -6.8300000000000005e-01 1.5644472055056895e+01 1.8563627228476015e+01 1.8623915739112260e+01 0 -1 0
12533 1 3 5.9999999999999998e-02 9.1554615637590651e+00 1.9939181905961867e+01 1.8601559938723170e+01 1 1 0
44482 1 3 5.9999999999999998e-02 1.6109640077612099e+01 1.6970906562165258e+01 1.2225333583098900e+01 0 -1 0
28062 1 5 4.1799999999999998e-01 1.5243441065070423e+01 2.1549767109883188e+01 2.3981639248974389e+01 0 1 0
13498 1 2 2.0499999999999999e-01 1.0374506767484027e+01 1.0818702255075154e+01 2.2568329766469340e+01 1 1 0
7928 1 3 5.9999999999999998e-02 7.5921820860935556e+00 1.0797167688735259e+01 9.0054484680784732e+00 2 1 0
13502 1 5 4.1799999999999998e-01 1.2002912183386361e+01 1.1387640042954098e+01 2.3270607845303243e+01 1 1 0
13947 1 3 5.9999999999999998e-02 1.1437812761268129e+01 1.0998601174139607e+01 1.7573450619984694e+01 1 1 0
44495 1 3 5.9999999999999998e-02 1.6154637837657233e+01 1.2328488801248822e+01 1.1333487980467924e+01 0 -1 0
40433 1 6 -1.2000000000000000e-01 5.3142184662059915e+00 2.1499725106895422e+01 1.5394876301788782e+01 0 -1 0
40481 1 3 5.9999999999999998e-02 9.0392701925516139e+00 2.1576391797978477e+01 1.5730196752608988e+01 0 -1 0
12524 1 6 -1.2000000000000000e-01 1.0040883568885508e+01 2.1495873908822553e+01 2.0696944809583989e+01 1 1 0
46195 1 2 2.0499999999999999e-01 1.6184904317525032e+01 1.2049676710265958e+01 2.3081060670267526e+00 0 -1 0
8075 1 3 5.9999999999999998e-02 6.9027187647326977e+00 1.0861834486279042e+01 1.3513034936629095e+01 2 1 0
8074 1 3 5.9999999999999998e-02 7.8241101660129191e+00 1.0857108264040150e+01 1.2140611831184247e+01 2 1 0
44411 1 3 5.9999999999999998e-02 4.4796483634334479e+00 2.7911666557066528e+01 2.5199344392752425e+00 0 -1 0
44403 1 2 2.0499999999999999e-01 3.0919950589364422e+00 2.6841936014564464e+01 3.4574504543854072e+00 0 -1 0
44408 1 3 5.9999999999999998e-02 3.7740470257952929e+00 2.6722366339774634e+01 4.2760159613261317e+00 0 -1 0
44409 1 6 -1.2000000000000000e-01 3.4580544494671033e+00 2.8123192122795494e+01 2.7292498894937753e+00 0 -1 0
44416 1 6 -1.2000000000000000e-01 4.1515626780812598e+00 2.9320927396439547e+01 4.9458505824555221e+00 0 -1 0
44412 1 3 5.9999999999999998e-02 2.8444546235395567e+00 2.8264916769997843e+01 1.8880511880774224e+00 0 -1 0
44406 1 4 -6.8300000000000005e-01 1.8273904847733684e+00 2.6863202086814315e+01 4.0585755242720687e+00 0 -1 0
44402 1 6 -1.2000000000000000e-01 3.3055280288538635e+00 2.5629686125609577e+01 2.5661407159693979e+00 0 -1 0
44410 1 2 2.0499999999999999e-01 3.3997130697438349e+00 2.9425055151720652e+01 3.6260509113018324e+00 0 -1 0
44405 1 3 5.9999999999999998e-02 2.6588257486519735e+00 2.4779590718241391e+01 2.8755871356690359e+00 0 -1 0
44401 1 3 5.9999999999999998e-02 5.1862876822962418e+00 2.5530818747970983e+01 3.4797296101069213e+00 0 -1 0
44413 1 4 -6.8300000000000005e-01 2.0818449841268465e+00 2.9902473983042405e+01 3.9576734095147512e+00 0 -1 0
44396 1 2 2.0499999999999999e-01 4.7256574665496274e+00 2.5061945439931918e+01 2.6374488192288692e+00 0 -1 0
44404 1 3 5.9999999999999998e-02 2.8858804272872849e+00 2.5723501503465453e+01 1.5593588677633754e+00 0 -1 0
326 1 3 5.9999999999999998e-02 6.1450252450958054e+00 3.0162331424659648e+01 2.9214199645995929e+00 1 1 0
44399 1 4 -6.8300000000000005e-01 5.4464920776618815e+00 2.5502522091354408e+01 1.4836197265290649e+00 0 -1 0
44400 1 5 4.1799999999999998e-01 6.0240767326025599e+00 2.4769930153141164e+01 1.2482284357354614e+00 0 -1 0
44419 1 3 5.9999999999999998e-02 5.1336479720915600e+00 2.8957002656997691e+01 4.6367407062019854e+00 0 -1 0
44407 1 5 4.1799999999999998e-01 1.2482991861937842e+00 2.7218660692335291e+01 3.3348509930866741e+00 0 -1 0
44397 1 3 5.9999999999999998e-02 4.1650533317687124e+00 2.3082450112844406e+01 1.9012955097186317e+00 0 -1 0
44395 1 6 -1.2000000000000000e-01 4.7834721608031598e+00 2.3462590572409486e+01 2.7125253895939112e+00 0 -1 0
44392 1 4 -6.8300000000000005e-01 6.8200625101153003e+00 2.3244576734055340e+01 1.5642408647076038e+00 0 -1 0
44398 1 3 5.9999999999999998e-02 4.2292779616509160e+00 2.3108658115157539e+01 3.5587218645700083e+00 0 -1 0
44389 1 2 2.0499999999999999e-01 6.1549643923755610e+00 2.2759182978088131e+01 2.7104885163667913e+00 0 -1 0
44394 1 3 5.9999999999999998e-02 6.7506040171271371e+00 2.2997034696782471e+01 3.5579649226436718e+00 0 -1 0
44415 1 3 5.9999999999999998e-02 3.6952570566985856e+00 3.0295175195891670e+01 3.0391592029150045e+00 0 -1 0
44414 1 5 4.1799999999999998e-01 1.7358935546372913e+00 2.9255846708239872e+01 4.5652076465788269e+00 0 -1 0
43812 1 5 4.1799999999999998e-01 1.4067987485290172e+00 3.0650800639226201e+01 2.2450525207058343e+00 0 -1 0
325 1 3 5.9999999999999998e-02 6.5072933290335877e+00 3.0307858723857592e+01 1.2684323302270655e+00 1 1 0
323 1 6 -1.2000000000000000e-01 6.9387886978483246e+00 3.0517465731319689e+01 2.2255655727027257e+00 1 1 0
44086 1 3 5.9999999999999998e-02 2.9716680144240595e+00 2.4901585488323228e+01 5.3518998834992431e+00 0 -1 0
312 1 3 5.9999999999999998e-02 7.5182926138771915e+00 2.6037974109771600e+01 3.6338695355897741e+00 1 1 0
319 1 3 5.9999999999999998e-02 7.0617581612667051e+00 2.8015069979660250e+01 2.6527569403208071e+00 1 1 0
44418 1 3 5.9999999999999998e-02 3.6542980247511982e+00 2.8563050219761912e+01 5.7012302796553067e+00 0 -1 0
44417 1 2 2.0499999999999999e-01 4.2612064386812856e+00 3.0624513743271784e+01 5.7810709944971919e+00 0 -1 0
44422 1 3 5.9999999999999998e-02 4.3821130799334993e+00 3.1488966215140152e+01 5.1830524210079325e+00 0 -1 0
43811 1 4 -6.8300000000000005e-01 8.3530691566021242e-01 3.0559784465440043e+01 1.4700001802940030e+00 0 -1 0
44085 1 5 4.1799999999999998e-01 1.8278594420749674e+00 2.6457538365483941e+01 5.7381159493004885e+00 0 -1 0
44070 1 4 -6.8300000000000005e-01 1.4903418169614158e+00 2.2276166965469482e+01 2.9284988759098693e+00 0 -1 0
44393 1 5 4.1799999999999998e-01 7.4740853735508930e+00 2.2604099958414569e+01 1.3135155867681112e+00 0 -1 0
44429 1 3 5.9999999999999998e-02 6.9725332919971965e+00 3.0007647421500678e+01 5.3688973757931882e+00 0 -1 0
44421 1 5 4.1799999999999998e-01 2.3327560684013440e+00 3.0851254324178925e+01 5.9550331001097705e+00 0 -1 0
316 1 6 -1.2000000000000000e-01 7.9970054829706783e+00 2.8153770313352211e+01 2.2357958891429219e+00 1 1 0
318 1 3 5.9999999999999998e-02 7.9709584899505295e+00 2.7821755594710197e+01 1.2614020189210029e+00 1 1 0
44083 1 3 5.9999999999999998e-02 1.9468229104228467e+00 2.2654732969965451e+01 5.8260509035376220e+00 0 -1 0
44079 1 3 5.9999999999999998e-02 7.4380374652369885e-01 2.4314467424244214e+01 4.1008544489881213e+00 0 -1 0
44080 1 6 -1.2000000000000000e-01 1.4363313430064311e+00 2.3632201159970442e+01 6.0546534161871435e+00 0 -1 0
43819 1 5 4.1799999999999998e-01 7.8414604387420195e-01 2.8592826710859754e+01 1.3085973509575632e+00 0 -1 0
324 1 2 2.0499999999999999e-01 7.1488510977495094e+00 3.2003968226120008e+01 2.3602877194737761e+00 1 1 0
43809 1 3 5.9999999999999998e-02 2.4430732898507998e-01 3.2030055023367566e+01 3.4680713999877462e+00 0 -1 0
44071 1 5 4.1799999999999998e-01 1.0082012158161744e+00 2.2819463504560073e+01 2.2447743243193758e+00 0 -1 0
333 1 3 5.9999999999999998e-02 5.1003260694131480e+00 3.2308937833643228e+01 2.8074820112445185e+00 1 1 0
44428 1 5 4.1799999999999998e-01 7.9629474235538735e+00 3.1934828193435042e+01 5.2834954906514167e+00 0 -1 0
43818 1 4 -6.8300000000000005e-01 3.7136590726803526e-01 2.7832252901555140e+01 1.7062679547362936e+00 0 -1 0
44074 1 2 2.0499999999999999e-01 3.5575675395764511e-01 2.3887901832532133e+01 5.0376609671860333e+00 0 -1 0
44427 1 4 -6.8300000000000005e-01 7.0231916447463227e+00 3.2055905498078360e+01 5.6128873937216435e+00 0 -1 0
43534 1 6 -1.2000000000000000e-01 3.8400282565586946e-02 3.1820307723554677e+01 7.1390693057786381e+00 0 -1 0
329 1 3 5.9999999999999998e-02 7.6231098286972161e+00 3.2216003666393355e+01 3.2962428974712523e+00 1 1 0
985 1 4 -6.8300000000000005e-01 1.5752647728747823e+01 2.1729872607656386e+01 2.9481035406160108e+00 1 1 0
28102 1 3 5.9999999999999998e-02 3.0269491521919334e+00 2.1636933271735476e+01 2.1902389379051325e+01 0 1 0
311 1 3 5.9999999999999998e-02 8.5916923473919962e+00 2.5239982980571270e+01 2.4247911294435371e+00 1 1 0
317 1 2 2.0499999999999999e-01 8.1563347739359298e+00 2.9641881447187092e+01 2.3229463372775747e+00 1 1 0
308 1 3 5.9999999999999998e-02 8.6362588611202629e+00 2.4181813605189220e+01 4.6017869941705083e+00 1 1 0
309 1 6 -1.2000000000000000e-01 8.5829528739349428e+00 2.5890235711480980e+01 3.2924963642943381e+00 1 1 0
322 1 3 5.9999999999999998e-02 8.6001749507975873e+00 2.9830616551649825e+01 3.3191042508282793e+00 1 1 0
315 1 3 5.9999999999999998e-02 9.3389921759654495e+00 2.7780263394281246e+01 4.0287252582406206e+00 1 1 0
280 1 3 5.9999999999999998e-02 1.5129821683539969e+01 2.9343591484903904e+01 1.1016974538628257e+00 1 1 0
277 1 3 5.9999999999999998e-02 1.5110264372096180e+01 3.0721180079411553e+01 3.1934897876902699e+00 1 1 0
292 1 4 -6.8300000000000005e-01 1.4391414440343031e+01 2.3932790308640179e+01 1.5722391492357710e+00 1 1 0
284 1 3 5.9999999999999998e-02 1.4284816238172086e+01 2.8403849284018765e+01 3.3341979525894123e+00 1 1 0
310 1 2 2.0499999999999999e-01 9.1272964552969942e+00 2.7352375183765918e+01 2.9967436882679994e+00 1 1 0
305 1 3 5.9999999999999998e-02 1.1113931435547270e+01 2.5760364613714021e+01 4.3171561731265982e+00 1 1 0
303 1 2 2.0499999999999999e-01 9.1554292596804494e+00 2.5139231810738501e+01 4.4851740964666096e+00 1 1 0
304 1 3 5.9999999999999998e-02 1.0933186952886887e+01 2.4320334283890652e+01 5.3406147055483943e+00 1 1 0
302 1 6 -1.2000000000000000e-01 1.0646400615549485e+01 2.4781729078633500e+01 4.4110145997142087e+00 1 1 0
298 1 3 5.9999999999999998e-02 1.2900140609403298e+01 2.3522179766419086e+01 4.1639569179393092e+00 1 1 0
296 1 2 2.0499999999999999e-01 1.1018545224327802e+01 2.3799766686536199e+01 3.2322010813361652e+00 1 1 0
301 1 3 5.9999999999999998e-02 1.0714768806213183e+01 2.4244108527301783e+01 2.2884967715715452e+00 1 1 0
297 1 3 5.9999999999999998e-02 1.2661180560310733e+01 2.2517049030533844e+01 2.8475951618390458e+00 1 1 0
295 1 6 -1.2000000000000000e-01 1.2512955812291322e+01 2.3575375091683817e+01 3.2117225182594882e+00 1 1 0
299 1 4 -6.8300000000000005e-01 1.0264960407979490e+01 2.2622551016641477e+01 3.6242740678883836e+00 1 1 0
294 1 3 5.9999999999999998e-02 1.2612379513336393e+01 2.4877002607945361e+01 1.5020359197262205e+00 1 1 0
289 1 2 2.0499999999999999e-01 1.3287317558520570e+01 2.4585279121534860e+01 2.2577480127961662e+00 1 1 0
291 1 3 5.9999999999999998e-02 1.2947395514995506e+01 2.6296403901515646e+01 3.4776506815062493e+00 1 1 0
313 1 4 -6.8300000000000005e-01 1.0306705868442712e+01 2.7287344941950828e+01 2.0822362085652735e+00 1 1 0
314 1 5 4.1799999999999998e-01 1.0041096669764467e+01 2.7920618336020009e+01 1.3845991296052800e+00 1 1 0
288 1 6 -1.2000000000000000e-01 1.3748683475623533e+01 2.5873132012198671e+01 2.9091011763376198e+00 1 1 0
320 1 4 -6.8300000000000005e-01 9.0608217046991957e+00 3.0027412296030153e+01 1.3064310047980023e+00 1 1 0
287 1 3 5.9999999999999998e-02 1.4001025585403596e+01 2.7115196520715145e+01 1.1544669225509538e+00 1 1 0
282 1 2 2.0499999999999999e-01 1.4637528210208517e+01 2.6893484947393265e+01 2.0083271562677614e+00 1 1 0
290 1 3 5.9999999999999998e-02 1.4396780837211899e+01 2.5610813624356172e+01 3.7389190775511318e+00 1 1 0
293 1 5 4.1799999999999998e-01 1.4525913421774368e+01 2.3046091769346507e+01 1.9747477730138598e+00 1 1 0
281 1 6 -1.2000000000000000e-01 1.5144874604843476e+01 2.8015921472798446e+01 2.7939160694371212e+00 1 1 0
44441 1 4 -6.8300000000000005e-01 1.1877185184703434e+01 2.9139603591814485e+01 5.3475632444414449e+00 0 -1 0
321 1 5 4.1799999999999998e-01 8.8453752185079537e+00 3.0985061478294689e+01 1.1201159344904956e+00 1 1 0
286 1 5 4.1799999999999998e-01 1.5394197982813985e+01 2.5470723959877759e+01 9.8262106849267694e-01 1 1 0
285 1 4 -6.8300000000000005e-01 1.5731726202495970e+01 2.6244668998647100e+01 1.3364059924961142e+00 1 1 0
44449 1 5 4.1799999999999998e-01 1.2904169243978977e+01 2.7583178128964072e+01 5.3741708423573398e+00 0 -1 0
275 1 2 2.0499999999999999e-01 1.5837412112914706e+01 2.9059553853478175e+01 1.9308825656176576e+00 1 1 0
283 1 3 5.9999999999999998e-02 1.5820398895809181e+01 2.7606237996024547e+01 3.5691255459895475e+00 1 1 0
44442 1 5 4.1799999999999998e-01 1.2498871263281082e+01 2.9840133284120181e+01 5.4582740436191379e+00 0 -1 0
44436 1 3 5.9999999999999998e-02 8.9458302232749602e+00 2.9295251360474605e+01 5.7414199135826101e+00 0 -1 0
306 1 4 -6.8300000000000005e-01 8.8834075716124321e+00 2.5850015968412940e+01 5.6936559155804289e+00 1 1 0
300 1 5 4.1799999999999998e-01 1.0207828408966297e+01 2.2506074624179991e+01 4.5817906202817138e+00 1 1 0
398 1 5 4.1799999999999998e-01 1.2302883633440844e+01 3.1679083351520365e+01 2.0132599925620025e+00 1 1 0
44448 1 4 -6.8300000000000005e-01 1.3431037397959525e+01 2.6908203521942891e+01 5.8660589055144925e+00 0 -1 0
2239 1 5 4.1799999999999998e-01 1.4640741867095150e+01 2.9532182147086314e+01 5.5514620564646879e+00 1 0 0
44631 1 5 4.1799999999999998e-01 1.2145081407837258e+01 2.1738323032425345e+01 5.4659942298380244e+00 0 -1 0
2246 1 5 4.1799999999999998e-01 1.3265813516089580e+01 3.1972165854956767e+01 5.6105309682558691e+00 1 0 0
2238 1 4 -6.8300000000000005e-01 1.4265341486553218e+01 3.0353130105172809e+01 5.8926686443645773e+00 1 0 0
274 1 6 -1.2000000000000000e-01 1.6038628869423956e+01 3.0260297712160277e+01 2.8488227391276304e+00 1 1 0
397 1 4 -6.8300000000000005e-01 1.2831855509917176e+01 3.2191129873725480e+01 2.6228367870318081e+00 1 1 0
44434 1 4 -6.8300000000000005e-01 9.6622346457348112e+00 3.1191831183553202e+01 5.4712275378537303e+00 0 -1 0
983 1 3 5.9999999999999998e-02 1.6126041512141597e+01 2.4008996816047031e+01 3.6633234438484039e+00 1 1 0
44435 1 5 4.1799999999999998e-01 1.0537388303612442e+01 3.0934938644878216e+01 5.1641899484714617e+00 0 -1 0
2231 1 4 -6.8300000000000005e-01 1.5913897426837369e+01 2.8195967841178124e+01 5.8008090952826494e+00 1 0 0
44099 1 5 4.1799999999999998e-01 7.5653440017755464e+00 2.6858179015558999e+01 5.9435108421373499e+00 0 -1 0
44424 1 2 2.0499999999999999e-01 6.8506210916398889e+00 3.0766900062530393e+01 6.1273434727164284e+00 0 -1 0
44420 1 4 -6.8300000000000005e-01 3.1103465470491085e+00 3.0880938461926426e+01 6.5252909870846763e+00 0 -1 0
43900 1 3 5.9999999999999998e-02 4.7455475399736130e-01 2.3088866509830911e+01 9.1365136777983231e+00 0 -1 0
43716 1 6 -1.2000000000000000e-01 6.8006811556472150e-03 2.6499479495864023e+01 1.0103885298261577e+01 0 -1 0
44096 1 3 5.9999999999999998e-02 4.7923021073340708e+00 2.6446019775304244e+01 6.2888196081516679e+00 0 -1 0
44091 1 4 -6.8300000000000005e-01 5.4767071838435415e+00 2.4020494430401669e+01 6.2095118668595530e+00 0 -1 0
44092 1 5 4.1799999999999998e-01 5.3697646496508558e+00 2.3070686441846014e+01 6.3894547713216259e+00 0 -1 0
44081 1 2 2.0499999999999999e-01 2.5267556884699558e+00 2.4726828170691000e+01 6.2527534123760313e+00 0 -1 0
43933 1 6 -1.2000000000000000e-01 6.3690274975656740e+00 2.2227307451128585e+01 1.0623531215481066e+01 0 -1 0
43719 1 3 5.9999999999999998e-02 2.6125190802889409e-01 2.6170168921770649e+01 1.1093779895948138e+01 0 -1 0
43718 1 3 5.9999999999999998e-02 3.4843319952467272e-01 2.5785837779886918e+01 9.3931018784230389e+00 0 -1 0
44098 1 4 -6.8300000000000005e-01 6.9001441291030305e+00 2.7316676206577959e+01 6.4713943515736627e+00 0 -1 0
44084 1 4 -6.8300000000000005e-01 1.9811666491605062e+00 2.6004280563562617e+01 6.5358716807859736e+00 0 -1 0
44426 1 3 5.9999999999999998e-02 5.4091628355062129e+00 2.9641088532344181e+01 7.2621323769945167e+00 0 -1 0
43714 1 5 4.1799999999999998e-01 1.2103494920562952e+00 2.7175275722958240e+01 7.9556355191037325e+00 0 -1 0
44090 1 3 5.9999999999999998e-02 3.3440790596979992e+00 2.3222546884384482e+01 7.5639843018741164e+00 0 -1 0
44423 1 6 -1.2000000000000000e-01 5.4911856105456387e+00 3.0578888705809188e+01 6.7767862776132342e+00 0 -1 0
44097 1 3 5.9999999999999998e-02 4.3977748429373271e+00 2.6727824788061387e+01 7.9969804977590915e+00 0 -1 0
43713 1 4 -6.8300000000000005e-01 9.1840618746509195e-01 2.7955825212752615e+01 8.4254848148266923e+00 0 -1 0
44089 1 3 5.9999999999999998e-02 3.1534197836412212e+00 2.4754834105639269e+01 8.3283234099032502e+00 0 -1 0
44093 1 3 5.9999999999999998e-02 5.4123619805561134e+00 2.4229799581152704e+01 8.1766940252530933e+00 0 -1 0
44094 1 6 -1.2000000000000000e-01 5.0964016051262817e+00 2.6166788603741402e+01 7.3128153508146365e+00 0 -1 0
44104 1 3 5.9999999999999998e-02 6.2068223713403263e+00 2.6699845559006754e+01 9.8220615121687391e+00 0 -1 0
43707 1 5 4.1799999999999998e-01 3.0205977610016896e+00 2.9626438528875941e+01 8.4923699655890577e+00 0 -1 0
43706 1 4 -6.8300000000000005e-01 3.7175173381729869e+00 2.9383145324842680e+01 9.0243784119332062e+00 0 -1 0
44088 1 2 2.0499999999999999e-01 4.8985823394022265e+00 2.4655954796261245e+01 7.3367788810837462e+00 0 -1 0
44087 1 6 -1.2000000000000000e-01 3.4122809329644483e+00 2.4261283880750227e+01 7.4450834430038579e+00 0 -1 0
43711 1 3 5.9999999999999998e-02 2.9528738870106155e+00 2.6869439563296517e+01 9.6122458039929484e+00 0 -1 0
43709 1 6 -1.2000000000000000e-01 2.4152790834618765e+00 2.7597107791573357e+01 1.0188194371571527e+01 0 -1 0
43703 1 2 2.0499999999999999e-01 3.1641128861823380e+00 2.8917005753865723e+01 1.0245673013691521e+01 0 -1 0
43708 1 3 5.9999999999999998e-02 2.5210968986018458e+00 2.9715464107755388e+01 1.0573324539125792e+01 0 -1 0
44103 1 3 5.9999999999999998e-02 6.0355591420363846e+00 2.8117369017778547e+01 8.9464113748439082e+00 0 -1 0
43937 1 4 -6.8300000000000005e-01 6.1330910804105807e+00 2.4480109264732800e+01 1.1364381090341681e+01 0 -1 0
44101 1 6 -1.2000000000000000e-01 6.6961488696068052e+00 2.7179406889734160e+01 8.9951183752394197e+00 0 -1 0
44095 1 2 2.0499999999999999e-01 6.5583817781722704e+00 2.6484372631279772e+01 7.5973024074575459e+00 0 -1 0
43710 1 2 2.0499999999999999e-01 9.3549376537067541e-01 2.7712680110421061e+01 9.8162584553816661e+00 0 -1 0
43942 1 3 5.9999999999999998e-02 3.7860609228791309e+00 2.3596667412844649e+01 1.0604937436904748e+01 0 -1 0
43699 1 4 -6.8300000000000005e-01 5.8100263857521846e+00 3.0282010158073788e+01 1.0287847744486120e+01 0 -1 0
43704 1 3 5.9999999999999998e-02 5.0716330871438560e+00 2.8037778453897971e+01 1.1032939188200478e+01 0 -1 0
43940 1 6 -1.2000000000000000e-01 4.1426532208811064e+00 2.3276696887834110e+01 1.1566679050580534e+01 0 -1 0
43702 1 6 -1.2000000000000000e-01 4.3460066099760288e+00 2.8816592142506668e+01 1.1242115522321770e+01 0 -1 0
43934 1 2 2.0499999999999999e-01 5.6907796200764453e+00 2.3234811329508474e+01 1.1599291675327873e+01 0 -1 0
43712 1 3 5.9999999999999998e-02 2.3485302707191074e+00 2.7142723259473872e+01 1.1148292477687439e+01 0 -1 0
43700 1 5 4.1799999999999998e-01 5.1845344981910131e+00 3.0045626790654929e+01 9.6265645456172901e+00 0 -1 0
44100 1 3 5.9999999999999998e-02 7.1452092406965502e+00 2.5551497696919167e+01 7.5924168211303522e+00 0 -1 0
43533 1 3 5.9999999999999998e-02 1.2988566494233225e+00 3.0736836779818901e+01 8.5689278429769846e+00 0 -1 0
44106 1 5 4.1799999999999998e-01 7.2626020174228936e+00 2.9252005448196574e+01 9.9739298965182748e+00 0 -1 0
43696 1 2 2.0499999999999999e-01 5.1670918912289920e+00 3.0147280144143902e+01 1.1508722798218431e+01 0 -1 0
43528 1 2 2.0499999999999999e-01 7.2694969510377072e-01 3.1670878068653472e+01 8.5202375781311535e+00 0 -1 0
44082 1 3 5.9999999999999998e-02 1.0184696639475277e+00 2.3504330751984380e+01 7.0492081892368095e+00 0 -1 0
43938 1 5 4.1799999999999998e-01 5.5418792933710037e+00 2.5098802727326738e+01 1.1888274315911442e+01 0 -1 0
43715 1 3 5.9999999999999998e-02 5.7653109121028623e-01 2.8598596450296121e+01 1.0300993445761474e+01 0 -1 0
43539 1 5 4.1799999999999998e-01 6.4387221395887206e-01 2.9193581654573730e+01 7.2461946055525894e+00 0 -1 0
44425 1 3 5.9999999999999998e-02 5.3832849698170273e+00 3.1333021029323533e+01 7.5852609492516443e+00 0 -1 0
43701 1 3 5.9999999999999998e-02 4.4834576937839987e+00 3.1031604821994378e+01 1.1648933092131310e+01 0 -1 0
43526 1 3 5.9999999999999998e-02 3.2138586175621553e+00 3.1806585449398757e+01 9.6386267904820517e+00 0 -1 0
43949 1 3 5.9999999999999998e-02 1.6849301189713963e+00 2.4489573843201374e+01 1.1854248774044072e+01 0 -1 0
43936 1 3 5.9999999999999998e-02 6.0345714362066145e+00 2.2405237872822713e+01 9.6249124909577191e+00 0 -1 0
44433 1 3 5.9999999999999998e-02 7.7790136728267987e+00 2.9674128867455963e+01 7.7194133889010379e+00 0 -1 0
43935 1 3 5.9999999999999998e-02 7.3671136815940255e+00 2.2544846189627698e+01 1.0527841879457879e+01 0 -1 0
43538 1 4 -6.8300000000000005e-01 4.6978157739250992e-01 2.9646547478869440e+01 6.4251662662860332e+00 0 -1 0
44432 1 3 5.9999999999999998e-02 8.0883549825841037e+00 3.1375725512033025e+01 7.6769129635883546e+00 0 -1 0
43943 1 3 5.9999999999999998e-02 3.7675173520853793e+00 2.2228952443563546e+01 1.1736139929096174e+01 0 -1 0
44430 1 6 -1.2000000000000000e-01 8.0227223495277560e+00 3.0529854300736808e+01 7.0782556723940813e+00 0 -1 0
43537 1 3 5.9999999999999998e-02 7.5727609445030764e-01 3.2257457238739235e+01 6.4474007047685813e+00 0 -1 0
44456 1 5 4.1799999999999998e-01 1.4407886076147143e+01 2.5195161535252140e+01 5.8747408550842115e+00 0 -1 0
44630 1 4 -6.8300000000000005e-01 1.1323498381622329e+01 2.1619614621184137e+01 5.9098254403367045e+00 0 -1 0
44111 1 3 5.9999999999999998e-02 8.6020804624141398e+00 2.6466632124181725e+01 1.1098275423868055e+01 0 -1 0
43475 1 4 -6.8300000000000005e-01 1.5843820216517514e+01 2.4812584390153418e+01 1.2006286886005464e+01 0 -1 0
44102 1 2 2.0499999999999999e-01 8.1405262220698376e+00 2.7545127421776524e+01 9.3349730893757314e+00 0 -1 0
44114 1 3 5.9999999999999998e-02 8.2666050422052848e+00 2.4553192461226327e+01 9.3538002159289046e+00 0 -1 0
44105 1 4 -6.8300000000000005e-01 8.1449836831424882e+00 2.8800799164736642e+01 1.0025156717088802e+01 0 -1 0
44623 1 4 -6.8300000000000005e-01 8.7833356786731738e+00 2.1686451472597678e+01 7.3846344263512051e+00 0 -1 0
44464 1 3 5.9999999999999998e-02 1.4417078302876188e+01 2.1949313223326143e+01 8.1493536514374103e+00 0 -1 0
44443 1 3 5.9999999999999998e-02 1.0438378749009477e+01 2.8007113958905691e+01 6.3828184680532507e+00 0 -1 0
44624 1 5 4.1799999999999998e-01 9.6695685921292629e+00 2.2086154962150438e+01 7.5262960664502776e+00 0 -1 0
44120 1 5 4.1799999999999998e-01 1.1478207120611714e+01 2.2034067390677034e+01 8.5456389072977483e+00 0 -1 0
43501 1 3 5.9999999999999998e-02 9.9127716887281565e+00 3.1660634777710595e+01 9.0666450131688183e+00 0 -1 0
44122 1 6 -1.2000000000000000e-01 1.1652050963856956e+01 2.2336784268329275e+01 1.1020603933930666e+01 0 -1 0
307 1 5 4.1799999999999998e-01 9.0797906436404467e+00 2.5364735116127541e+01 6.4644972485437195e+00 1 1 0
43499 1 6 -1.2000000000000000e-01 9.7769648072097191e+00 3.1786611921080588e+01 1.0147726765780194e+01 0 -1 0
44455 1 4 -6.8300000000000005e-01 1.4892380389927636e+01 2.4707788202484839e+01 6.5115240527980589e+00 0 -1 0
44459 1 2 2.0499999999999999e-01 1.5269113287306761e+01 2.2457047804739851e+01 8.5544970375588001e+00 0 -1 0
44431 1 2 2.0499999999999999e-01 9.2513788725907080e+00 3.0160414618920480e+01 6.3465200957418881e+00 0 -1 0
44450 1 3 5.9999999999999998e-02 1.1854185038752433e+01 2.6054167220144546e+01 6.7159793024717649e+00 0 -1 0
44438 1 2 2.0499999999999999e-01 1.1232006759012394e+01 2.8738159917021125e+01 6.5488846320299157e+00 0 -1 0
43493 1 2 2.0499999999999999e-01 1.1025184064640685e+01 3.1244263621423912e+01 1.0914186364682777e+01 0 -1 0
43502 1 3 5.9999999999999998e-02 8.9832193135186014e+00 3.1083925755701134e+01 1.0458891725784456e+01 0 -1 0
44107 1 3 5.9999999999999998e-02 8.5881634565106655e+00 2.7877142079861880e+01 8.4155457285060695e+00 0 -1 0
44457 1 3 5.9999999999999998e-02 1.3329557489350483e+01 2.3817519750588957e+01 7.2701389131810501e+00 0 -1 0
44116 1 2 2.0499999999999999e-01 1.0561682428772201e+01 2.2945938013900818e+01 1.0063184681873468e+01 0 -1 0
43494 1 3 5.9999999999999998e-02 1.1437394208459780e+01 2.9394097319921865e+01 9.8788614007371560e+00 0 -1 0
44108 1 6 -1.2000000000000000e-01 9.0422848534433715e+00 2.6558025271506946e+01 1.0094050223650319e+01 0 -1 0
44440 1 3 5.9999999999999998e-02 1.0102059524895772e+01 2.9443186377132260e+01 8.2679400788908097e+00 0 -1 0
44437 1 6 -1.2000000000000000e-01 1.0446127047607952e+01 2.9785183796204684e+01 7.2331529236893788e+00 0 -1 0
44109 1 2 2.0499999999999999e-01 9.2045862101285643e+00 2.5181837366198707e+01 9.5173790447046276e+00 0 -1 0
44113 1 5 4.1799999999999998e-01 1.0434263152378522e+01 2.4549392084915503e+01 8.3550278877693405e+00 0 -1 0
44447 1 3 5.9999999999999998e-02 1.1426279356441050e+01 2.7693713790939036e+01 8.4237422075345787e+00 0 -1 0
44444 1 6 -1.2000000000000000e-01 1.2050656697094832e+01 2.7944495907211653e+01 7.5356292231600479e+00 0 -1 0
44445 1 2 2.0499999999999999e-01 1.2692661035816668e+01 2.6658738594994009e+01 7.0218666550813484e+00 0 -1 0
44454 1 3 5.9999999999999998e-02 1.2895170514937051e+01 2.5862961373253466e+01 8.9141000342640719e+00 0 -1 0
44453 1 3 5.9999999999999998e-02 1.4352167730693548e+01 2.6465938367141998e+01 8.4529883371451859e+00 0 -1 0
44451 1 6 -1.2000000000000000e-01 1.3557290350031087e+01 2.5873173382057882e+01 8.0213932300326629e+00 0 -1 0
44452 1 2 2.0499999999999999e-01 1.4126572286804265e+01 2.4476679042064486e+01 7.5933955308017396e+00 0 -1 0
44461 1 3 5.9999999999999998e-02 1.4070379024025089e+01 2.3887085625468025e+01 9.5917729948171750e+00 0 -1 0
44458 1 6 -1.2000000000000000e-01 1.4842773471177685e+01 2.3926623673613349e+01 8.8298504644146796e+00 0 -1 0
44119 1 4 -6.8300000000000005e-01 1.1050079852999586e+01 2.2927756094956599e+01 8.7470156346103849e+00 0 -1 0
44112 1 4 -6.8300000000000005e-01 9.8540802367747720e+00 2.5276739923130414e+01 8.3376647555566734e+00 0 -1 0
43487 1 3 5.9999999999999998e-02 1.2452134021501028e+01 2.7385498175973204e+01 1.0615944487906626e+01 0 -1 0
44115 1 6 -1.2000000000000000e-01 1.0173010855876161e+01 2.4355332674368434e+01 1.0414743428061975e+01 0 -1 0
44446 1 3 5.9999999999999998e-02 1.2805359242463807e+01 2.8639567847408756e+01 7.9891313295530422e+00 0 -1 0
44110 1 3 5.9999999999999998e-02 9.9637977864640952e+00 2.7071046843063126e+01 1.0268907382261380e+01 0 -1 0
44118 1 3 5.9999999999999998e-02 9.7854752054438432e+00 2.4297607003859799e+01 1.1416353361523814e+01 0 -1 0
44117 1 3 5.9999999999999998e-02 1.1073950321531745e+01 2.4971329270866676e+01 1.0469133069353877e+01 0 -1 0
44439 1 3 5.9999999999999998e-02 1.1152073183064955e+01 3.0599130379824604e+01 7.4352179020169489e+00 0 -1 0
43492 1 6 -1.2000000000000000e-01 1.1242652819512728e+01 2.9716836826878069e+01 1.0877434677265715e+01 0 -1 0
2236 1 3 5.9999999999999998e-02 1.5069917058951750e+01 2.9206934171916963e+01 8.1502177235064455e+00 1 0 0
2235 1 2 2.0499999999999999e-01 1.5232837150205102e+01 3.0946587578487684e+01 6.7369519043055739e+00 1 0 0
43480 1 3 5.9999999999999998e-02 1.3409508612627661e+01 2.5024662517845851e+01 1.1358511116240750e+01 0 -1 0
2243 1 3 5.9999999999999998e-02 1.3850952260441735e+01 3.1640619872313518e+01 8.3378589637999099e+00 1 0 0
43489 1 4 -6.8300000000000005e-01 1.3606673061786038e+01 2.9673814733288133e+01 1.0959352103365088e+01 0 -1 0
43490 1 5 4.1799999999999998e-01 1.4206291652847650e+01 2.8971672948456135e+01 1.1009796816335145e+01 0 -1 0
43482 1 4 -6.8300000000000005e-01 1.4887372397706340e+01 2.7260883346002828e+01 1.1248689259396171e+01 0 -1 0
44124 1 3 5.9999999999999998e-02 1.2571209771878253e+01 2.2950825729451285e+01 1.0979789198006051e+01 0 -1 0
43497 1 5 4.1799999999999998e-01 1.2838445190431358e+01 3.1345443071967662e+01 1.0565730506983495e+01 0 -1 0
43486 1 2 2.0499999999999999e-01 1.2467318266603254e+01 2.9193068236769257e+01 1.1626273368609407e+01 0 -1 0
2241 1 6 -1.2000000000000000e-01 1.4586490914922681e+01 3.2110633503121790e+01 7.6497336513315153e+00 1 0 0
43495 1 3 5.9999999999999998e-02 1.0349643937183766e+01 2.9252961084908801e+01 1.1234173068094485e+01 0 -1 0
43485 1 6 -1.2000000000000000e-01 1.2564195144060770e+01 2.7651162749781136e+01 1.1654675720476186e+01 0 -1 0
44121 1 3 5.9999999999999998e-02 9.6592958587756108e+00 2.2339635742110037e+01 1.0019761372088331e+01 0 -1 0
2234 1 6 -1.2000000000000000e-01 1.5838167672920132e+01 2.9764347175233688e+01 7.5634584779056411e+00 1 0 0
2240 1 3 5.9999999999999998e-02 1.5910140252041504e+01 3.1356973648453227e+01 5.9704746841434879e+00 1 0 0
2232 1 5 4.1799999999999998e-01 1.5279860362580331e+01 2.7607197983223340e+01 6.0961507234309735e+00 1 0 0
43496 1 4 -6.8300000000000005e-01 1.2128894736476388e+01 3.1914189106372312e+01 1.0337501112126310e+01 0 -1 0
43483 1 5 4.1799999999999998e-01 1.5645853166347113e+01 2.6732021918988011e+01 1.1449855143089872e+01 0 -1 0
43498 1 3 5.9999999999999998e-02 1.1007496483510105e+01 3.1525793493726376e+01 1.1951207700533041e+01 0 -1 0
44125 1 3 5.9999999999999998e-02 1.1357251946182355e+01 2.2512812975385252e+01 1.2097581607932721e+01 0 -1 0
44468 1 3 5.9999999999999998e-02 1.4991779718439215e+01 2.1638729697050952e+01 1.0554553395120298e+01 0 -1 0
697 1 3 5.9999999999999998e-02 1.5022581184206576e+01 3.1727740066972967e+01 1.1596511093101331e+01 1 1 0
43488 1 3 5.9999999999999998e-02 1.1681425294539720e+01 2.7266640425310833e+01 1.2256396280051357e+01 0 -1 0
44460 1 3 5.9999999999999998e-02 1.5714701101033441e+01 2.4489616858259527e+01 9.1815023010777157e+00 0 -1 0
44465 1 6 -1.2000000000000000e-01 1.5789052511500909e+01 2.1688737939776146e+01 9.7926213902153911e+00 0 -1 0
32768 1 6 -1.2000000000000000e-01 5.6471981161990392e-01 3.0256050248049647e+01 1.3481164827873187e+01 0 0 0
12917 1 2 2.0499999999999999e-01 1.9888548918780297e-01 2.1872685509357254e+01 1.7943260977104547e+01 1 1 0
40435 1 3 5.9999999999999998e-02 5.7678854735957126e+00 2.1731869723694448e+01 1.4410883264332224e+01 0 -1 0
12920 1 4 -6.8300000000000005e-01 9.5804008565570165e-01 2.2222424975045207e+01 1.6779670452752843e+01 1 1 0
43694 1 3 5.9999999999999998e-02 7.0736504349715590e+00 3.1901715908630294e+01 1.2260033526353340e+01 0 -1 0
32770 1 3 5.9999999999999998e-02 1.0727953304423086e+00 3.0294471217177882e+01 1.2494666249603172e+01 0 0 0
43697 1 3 5.9999999999999998e-02 6.9162402144025625e+00 2.9163396500689906e+01 1.2421604381384723e+01 0 -1 0
32760 1 3 5.9999999999999998e-02 4.0700980907271544e-01 2.8621337850996294e+01 1.7116395392429595e+01 0 0 0
40438 1 5 4.1799999999999998e-01 2.5160027419137663e+00 2.1862261061963650e+01 1.5611543572584420e+01 0 -1 0
32759 1 5 4.1799999999999998e-01 5.9786154583465922e-01 2.6527367855954719e+01 1.7627538531493538e+01 0 0 0
43950 1 3 5.9999999999999998e-02 1.6122066674248332e+00 2.3040029634993189e+01 1.2423888068815998e+01 0 -1 0
43944 1 4 -6.8300000000000005e-01 4.0670981271284576e+00 2.5387465283409973e+01 1.2711366109158394e+01 0 -1 0
43705 1 3 5.9999999999999998e-02 3.9521851645608943e+00 2.8601927422591540e+01 1.2253233211542609e+01 0 -1 0
32758 1 4 -6.8300000000000005e-01 7.5474344706148000e-01 2.6748268638808604e+01 1.6721892863732691e+01 0 0 0
40429 1 3 5.9999999999999998e-02 3.6310193836297531e+00 2.2761586560699719e+01 1.7472921370791649e+01 0 -1 0
43939 1 3 5.9999999999999998e-02 5.9888813016715012e+00 2.2902030990321123e+01 1.2605152596020067e+01 0 -1 0
43695 1 6 -1.2000000000000000e-01 6.1568451664715447e+00 2.9900458684629097e+01 1.2671933201742688e+01 0 -1 0
43947 1 6 -1.2000000000000000e-01 2.0250077226133878e+00 2.4001618046559670e+01 1.2716258441302850e+01 0 -1 0
43941 1 2 2.0499999999999999e-01 3.5232198845579012e+00 2.4088473220267975e+01 1.2695471701814268e+01 0 -1 0
32762 1 2 2.0499999999999999e-01 7.9484526528320798e-01 2.8845147681722388e+01 1.4142817460882881e+01 0 0 0
32765 1 4 -6.8300000000000005e-01 1.1250874656454912e+00 2.7983684136599518e+01 1.3030078551900854e+01 0 0 0
43945 1 5 4.1799999999999998e-01 3.4308012032773845e+00 2.5862321440138857e+01 1.3182528299628833e+01 0 -1 0
43689 1 2 2.0499999999999999e-01 6.8670611401062533e+00 3.1252688250476538e+01 1.3081281324900798e+01 0 -1 0
43948 1 2 2.0499999999999999e-01 1.3764064294374379e+00 2.4534684257058217e+01 1.4072304285092052e+01 0 -1 0
40432 1 3 5.9999999999999998e-02 5.0273045927232660e+00 2.3625997115846832e+01 1.5699558629545960e+01 0 -1 0
40431 1 5 4.1799999999999998e-01 6.9037219505853207e+00 2.3416480641363950e+01 1.7455797221364072e+01 0 -1 0
32769 1 2 2.0499999999999999e-01 1.1555054221861139e+00 3.1528091067845615e+01 1.4310649007195922e+01 0 0 0
43952 1 5 4.1799999999999998e-01 1.6813316363954232e+00 2.6205024812878751e+01 1.5176164087787075e+01 0 -1 0
32767 1 3 5.9999999999999998e-02 1.6199630961233280e+00 2.8899222674569231e+01 1.4806345513117723e+01 0 0 0
43698 1 3 5.9999999999999998e-02 5.5901932373990055e+00 2.9443939266714491e+01 1.3451918381929678e+01 0 -1 0
43951 1 4 -6.8300000000000005e-01 1.9259285168548792e+00 2.5810807536276069e+01 1.4325842591247776e+01 0 -1 0
32766 1 5 4.1799999999999998e-01 1.2381015362824321e+00 2.7079335080604498e+01 1.3271744805995572e+01 0 0 0
43946 1 3 5.9999999999999998e-02 3.7822220376789946e+00 2.3693044327435054e+01 1.3644297862407873e+01 0 -1 0
43953 1 3 5.9999999999999998e-02 1.6249112671499604e+00 2.3852399374075297e+01 1.4875882079279471e+01 0 -1 0
40430 1 4 -6.8300000000000005e-01 6.7853315365925928e+00 2.2989652207775862e+01 1.6630625674079873e+01 0 -1 0
40498 1 3 5.9999999999999998e-02 5.9885340846785606e+00 2.7198571427017352e+01 1.4002017614229413e+01 0 -1 0
40496 1 6 -1.2000000000000000e-01 6.1044401990310426e+00 2.6840042265126783e+01 1.5024121289653900e+01 0 -1 0
40500 1 4 -6.8300000000000005e-01 6.5268285009027895e+00 2.8973373093580275e+01 1.6229096151361208e+01 0 -1 0
40497 1 2 2.0499999999999999e-01 5.7419839349657638e+00 2.7837435810484795e+01 1.6169897189068134e+01 0 -1 0
40499 1 3 5.9999999999999998e-02 5.3875835745477039e+00 2.6040663776250110e+01 1.5072844239244104e+01 0 -1 0
40505 1 3 5.9999999999999998e-02 4.2813245400812017e+00 2.9017122714857539e+01 1.5081854411853019e+01 0 -1 0
40503 1 6 -1.2000000000000000e-01 4.3287999152493937e+00 2.8382072552657608e+01 1.5945180251735572e+01 0 -1 0
40513 1 3 5.9999999999999998e-02 4.0149879525249519e+00 3.0937098006897227e+01 1.6342313773330510e+01 0 -1 0
40502 1 3 5.9999999999999998e-02 5.9127730010726909e+00 2.7339045832786407e+01 1.7153510636541021e+01 0 -1 0
40506 1 3 5.9999999999999998e-02 3.7356674113932997e+00 2.7500877109458738e+01 1.5630833853092087e+01 0 -1 0
40427 1 2 2.0499999999999999e-01 5.4686913444895575e+00 2.2779755415835083e+01 1.6307189929970434e+01 0 -1 0
32774 1 3 5.9999999999999998e-02 1.1577161100137083e+00 3.1210271393662694e+01 1.5339155482558143e+01 0 0 0
32772 1 4 -6.8300000000000005e-01 2.4955684556033058e+00 3.1649782730872762e+01 1.3927189812041185e+01 0 0 0
40501 1 5 4.1799999999999998e-01 7.4545992164300436e+00 2.8613586892711872e+01 1.5993557294248591e+01 0 -1 0
40492 1 3 5.9999999999999998e-02 7.0694147363959852e+00 2.4867608481737026e+01 1.3667865943964877e+01 0 -1 0
40490 1 2 2.0499999999999999e-01 7.5289150560859213e+00 2.6272498309447869e+01 1.5191615128354963e+01 0 -1 0
40504 1 2 2.0499999999999999e-01 3.5469614106937817e+00 2.9012415932009901e+01 1.7116662724112327e+01 0 -1 0
40510 1 6 -1.2000000000000000e-01 3.9949595883355391e+00 3.0455267393835364e+01 1.7404641183010181e+01 0 -1 0
40485 1 3 5.9999999999999998e-02 7.5868147199525797e+00 2.2611632205406615e+01 1.4121392663068166e+01 0 -1 0
40426 1 6 -1.2000000000000000e-01 4.6983599342887068e+00 2.2814713472564740e+01 1.7670807296874024e+01 0 -1 0
40509 1 3 5.9999999999999998e-02 2.5080110452016555e+00 2.8985926586171797e+01 1.6803580615711819e+01 0 -1 0
40512 1 3 5.9999999999999998e-02 5.0718955257018861e+00 3.0469563840718244e+01 1.7656190676531835e+01 0 -1 0
40519 1 3 5.9999999999999998e-02 1.4520631234206722e+00 3.1121577909608401e+01 1.7367014227873053e+01 0 -1 0
43690 1 3 5.9999999999999998e-02 6.1014248124240504e+00 3.1701631171995800e+01 1.5093309843956513e+01 0 -1 0
40495 1 3 5.9999999999999998e-02 7.4706304554494869e+00 2.5604981716734429e+01 1.6074629052343582e+01 0 -1 0
40489 1 6 -1.2000000000000000e-01 7.9563539778644552e+00 2.5237136910005106e+01 1.4048410553108722e+01 0 -1 0
43306 1 3 5.9999999999999998e-02 8.0157077616957029e+00 3.1624843634821616e+01 1.6543127918618147e+01 0 -1 0
43305 1 3 5.9999999999999998e-02 7.3422180467863161e+00 3.0682429944169638e+01 1.7812597455168714e+01 0 -1 0
43691 1 3 5.9999999999999998e-02 5.0308685777640738e+00 3.2034993945555982e+01 1.3673591258072804e+01 0 -1 0
12921 1 5 4.1799999999999998e-01 3.5256626481500331e-01 2.2555449767073444e+01 1.6111187936605155e+01 1 1 0
43692 1 4 -6.8300000000000005e-01 8.1442361507104817e+00 3.1049697854944252e+01 1.3637412392716257e+01 0 -1 0
43688 1 6 -1.2000000000000000e-01 6.0100945441105038e+00 3.2128726098055289e+01 1.4075946138305339e+01 0 -1 0
40425 1 3 5.9999999999999998e-02 4.9005211008440543e+00 2.4931879675577083e+01 1.7871267269345164e+01 0 -1 0
44067 1 2 2.0499999999999999e-01 5.4337110588186499e-01 2.1619574603353971e+01 3.7460840444829899e+00 0 -1 0
28059 1 3 5.9999999999999998e-02 1.5871722083108164e+01 2.1664420378770522e+01 2.1290369653814320e+01 0 1 0
4052 1 5 4.1799999999999998e-01 1.5948117430453447e+01 2.4051853912542182e+01 1.7786496004338968e+01 1 0 0
43444 1 2 2.0499999999999999e-01 1.3798335759377744e+01 2.1644039868833492e+01 1.7937907236548064e+01 0 -1 0
701 1 6 -1.2000000000000000e-01 1.6066287929069837e+01 3.0200369852776394e+01 1.3618818062684847e+01 1 1 0
43479 1 2 2.0499999999999999e-01 1.3792698643648567e+01 2.6978509231399258e+01 1.2123528824708576e+01 0 -1 0
43473 1 3 5.9999999999999998e-02 1.4299346531719143e+01 2.2697114541596452e+01 1.2470147130486868e+01 0 -1 0
703 1 3 5.9999999999999998e-02 1.5365926843121247e+01 3.0623129173500644e+01 1.4313159735390689e+01 1 1 0
40491 1 3 5.9999999999999998e-02 8.3901634085861758e+00 2.5603021874150411e+01 1.3147133207942113e+01 0 -1 0
43693 1 5 4.1799999999999998e-01 8.3139153367861631e+00 3.0140125452372953e+01 1.3890403771627840e+01 0 -1 0
694 1 6 -1.2000000000000000e-01 1.5803778885253738e+01 3.2338277047156524e+01 1.2100964849336123e+01 1 1 0
43322 1 5 4.1799999999999998e-01 1.2407305105959150e+01 3.2002725568995366e+01 1.6437652589079676e+01 0 -1 0
43303 1 6 -1.2000000000000000e-01 8.1517924378827473e+00 3.1426367285467947e+01 1.7617833573846720e+01 0 -1 0
43449 1 3 5.9999999999999998e-02 1.4371043003523434e+01 2.2145488934349920e+01 1.7145453045114532e+01 0 -1 0
43465 1 2 2.0499999999999999e-01 1.5786310386070076e+01 2.2619567181103385e+01 1.4037851074954464e+01 0 -1 0
43443 1 6 -1.2000000000000000e-01 1.2300285384835515e+01 2.1852454094653467e+01 1.7518031243434152e+01 0 -1 0
704 1 3 5.9999999999999998e-02 1.5326340184376201e+01 2.9758022753100740e+01 1.2949982001360844e+01 1 1 0
43478 1 6 -1.2000000000000000e-01 1.3608123477035326e+01 2.5458831546416295e+01 1.2298351849829052e+01 0 -1 0
40493 1 4 -6.8300000000000005e-01 8.5519321213041799e+00 2.7247061247095836e+01 1.5366912442277320e+01 0 -1 0
40482 1 6 -1.2000000000000000e-01 8.6845456420153990e+00 2.2771288372010730e+01 1.3980571827473389e+01 0 -1 0
40484 1 3 5.9999999999999998e-02 8.9051811494415372e+00 2.2731157994239247e+01 1.2904470318773358e+01 0 -1 0
43491 1 3 5.9999999999999998e-02 1.2507267962792042e+01 2.9538010543597601e+01 1.2619693501247363e+01 0 -1 0
43477 1 3 5.9999999999999998e-02 1.5096370665353719e+01 2.5198822298608125e+01 1.3903709756043032e+01 0 -1 0
40488 1 3 5.9999999999999998e-02 8.9086756985153528e+00 2.4171096494441414e+01 1.5611338589529307e+01 0 -1 0
43319 1 3 5.9999999999999998e-02 1.2270088436243624e+01 3.0963557062651482e+01 1.4355687865276785e+01 0 -1 0
4058 1 4 -6.8300000000000005e-01 1.4004970015439097e+01 2.8308023951873825e+01 1.6516485860784751e+01 1 0 0
43317 1 6 -1.2000000000000000e-01 1.1288462997277460e+01 3.1089677034626199e+01 1.4740586190704660e+01 0 -1 0
4059 1 5 4.1799999999999998e-01 1.4757836455924924e+01 2.8461808147163964e+01 1.5931091544651215e+01 1 0 0
43481 1 3 5.9999999999999998e-02 1.2728344745576685e+01 2.5148035292008590e+01 1.2807933600959137e+01 0 -1 0
43313 1 3 5.9999999999999998e-02 8.9605476996771767e+00 2.9768789292769288e+01 1.5899691304572860e+01 0 -1 0
43472 1 2 2.0499999999999999e-01 1.4854247005439492e+01 2.4692212182664015e+01 1.3001670445053344e+01 0 -1 0
43311 1 2 2.0499999999999999e-01 1.1234498013357156e+01 3.0062058445311276e+01 1.5882431452640025e+01 0 -1 0
40494 1 5 4.1799999999999998e-01 9.3783222099551722e+00 2.6752096778895922e+01 1.5332104872312836e+01 0 -1 0
43441 1 5 4.1799999999999998e-01 1.3295322582801099e+01 2.4306292399844647e+01 1.6587572964835918e+01 0 -1 0
43310 1 6 -1.2000000000000000e-01 9.8283918705308952e+00 2.9843471354155177e+01 1.6563265767159820e+01 0 -1 0
43315 1 5 4.1799999999999998e-01 1.2211969153208594e+01 2.8286613100137554e+01 1.5863362668330319e+01 0 -1 0
40483 1 2 2.0499999999999999e-01 8.9339884435332095e+00 2.4206247123377867e+01 1.4517689504576808e+01 0 -1 0
43474 1 3 5.9999999999999998e-02 1.3616638541994639e+01 2.3094392583537420e+01 1.3981095425941939e+01 0 -1 0
43484 1 3 5.9999999999999998e-02 1.3989964564744264e+01 2.7308730371978555e+01 1.3093101858298283e+01 0 -1 0
43471 1 6 -1.2000000000000000e-01 1.4529926235344535e+01 2.3253935428976227e+01 1.3427844669031504e+01 0 -1 0
40486 1 4 -6.8300000000000005e-01 1.0271518953883264e+01 2.4562753192690593e+01 1.4154152232753589e+01 0 -1 0
40487 1 5 4.1799999999999998e-01 1.0853874898959045e+01 2.3793891391585468e+01 1.4362700186633258e+01 0 -1 0
43434 1 5 4.1799999999999998e-01 1.0947349050490617e+01 2.5432969348912469e+01 1.6362823556902157e+01 0 -1 0
43433 1 4 -6.8300000000000005e-01 1.0500491671771302e+01 2.5947433290150204e+01 1.7067966817646134e+01 0 -1 0
43437 1 2 2.0499999999999999e-01 1.1828600099111670e+01 2.3278801477115785e+01 1.7108783517866232e+01 0 -1 0
43314 1 4 -6.8300000000000005e-01 1.1634400800544700e+01 2.8812867320282201e+01 1.5302103554780095e+01 0 -1 0
43440 1 4 -6.8300000000000005e-01 1.2562198244612841e+01 2.3971054944654277e+01 1.6112591909024793e+01 0 -1 0
43427 1 5 4.1799999999999998e-01 8.7897404315125751e+00 2.6877788020630899e+01 1.7808865219831180e+01 0 -1 0
43320 1 3 5.9999999999999998e-02 1.0590943349546544e+01 3.0731911510179213e+01 1.4008099048236952e+01 0 -1 0
43442 1 3 5.9999999999999998e-02 1.0871583967271494e+01 2.3134562096460314e+01 1.6694062907528391e+01 0 -1 0
43316 1 3 5.9999999999999998e-02 1.1882876174928379e+01 3.0437541088156276e+01 1.6644714256298165e+01 0 -1 0
43312 1 3 5.9999999999999998e-02 9.9127538462604647e+00 2.8873620782906222e+01 1.6993127904372500e+01 0 -1 0
43304 1 2 2.0499999999999999e-01 9.5398931788400692e+00 3.0688220078764871e+01 1.7826279872289945e+01 0 -1 0
4048 1 2 2.0499999999999999e-01 1.5532117133621469e+01 2.5826302788070059e+01 1.7551855230163916e+01 1 0 0
4055 1 2 2.0499999999999999e-01 1.4469542521274905e+01 2.8165685520127891e+01 1.7840735252541936e+01 1 0 0
4063 1 3 5.9999999999999998e-02 1.3650536685423333e+01 3.0076375082365324e+01 1.8111558222893098e+01 1 0 0
43309 1 3 5.9999999999999998e-02 1.0383976514818494e+01 3.1338073340491242e+01 1.7943957939980766e+01 0 -1 0
4056 1 3 5.9999999999999998e-02 1.3504846534969969e+01 2.6221787934570777e+01 1.7937215524697205e+01 1 0 0
4053 1 3 5.9999999999999998e-02 1.5754886055674817e+01 2.6148357010276150e+01 1.6567264557435170e+01 1 0 0
2166 1 3 5.9999999999999998e-02 1.4894396801968306e+01 3.2323649109246489e+01 1.7292006408059414e+01 1 0 0
4060 1 3 5.9999999999999998e-02 1.5423030094977056e+01 2.8526834534520606e+01 1.7862770553826714e+01 1 0 0
4051 1 4 -6.8300000000000005e-01 1.5102596530866100e+01 2.4419638389380136e+01 1.7580219315309769e+01 1 0 0
4054 1 6 -1.2000000000000000e-01 1.4447939377901344e+01 2.6731783250352326e+01 1.8190410443646243e+01 1 0 0
44617 1 5 4.1799999999999998e-01 6.9103508030285523e+00 2.1893136537652662e+01 7.5417957024407043e+00 0 -1 0
40520 1 3 5.9999999999999998e-02 1.3908076670992695e+00 3.0017781364832452e+01 1.8700237918656551e+01 0 -1 0
40517 1 6 -1.2000000000000000e-01 1.6217683210625939e+00 3.1009020940038379e+01 1.8451068998900265e+01 0 -1 0
28106 1 6 -1.2000000000000000e-01 3.2208033283550985e-01 2.2187919435217847e+01 2.2590521617831744e+01 0 1 0
40420 1 2 2.0499999999999999e-01 4.9017615124883562e+00 2.4065002356497644e+01 1.8479691813075505e+01 0 -1 0
40511 1 2 2.0499999999999999e-01 3.1297299040655964e+00 3.1241222221927252e+01 1.8496635589421132e+01 0 -1 0
28108 1 3 5.9999999999999998e-02 4.2220737942451653e-01 2.2810839631495103e+01 2.3411136548006088e+01 0 1 0
40401 1 3 5.9999999999999998e-02 6.2077724533529866e-01 3.0700548265467773e+01 2.2259177827254184e+01 0 -1 0
40523 1 3 5.9999999999999998e-02 1.0063867788706780e+00 3.1736007531734494e+01 2.0399229968653351e+01 0 -1 0
40508 1 5 4.1799999999999998e-01 4.5021385942487182e+00 2.8555988528877197e+01 1.8758158191926697e+01 0 -1 0
40423 1 4 -6.8300000000000005e-01 6.0821424267435980e+00 2.3882643978379996e+01 1.9297894656977356e+01 0 -1 0
40507 1 4 -6.8300000000000005e-01 3.6980291838165820e+00 2.8293655399188157e+01 1.8333853041569011e+01 0 -1 0
40400 1 3 5.9999999999999998e-02 1.0352196503205777e+00 3.0667203845660016e+01 2.3915063685293244e+01 0 -1 0
40422 1 3 5.9999999999999998e-02 2.7140443440411430e+00 2.4512639506910560e+01 1.8878099801238839e+01 0 -1 0
40424 1 5 4.1799999999999998e-01 5.7431736924909886e+00 2.4249721127227179e+01 2.0123287302173985e+01 0 -1 0
43420 1 5 4.1799999999999998e-01 6.9215949806444863e+00 2.7673909661541757e+01 1.9508138998949121e+01 0 -1 0
28109 1 3 5.9999999999999998e-02 6.9300149979514403e-01 2.2783963094255729e+01 2.1803937181968660e+01 0 1 0
43411 1 3 5.9999999999999998e-02 6.0197734969680212e+00 3.1234315819337830e+01 2.2792024863803096e+01 0 -1 0
40419 1 6 -1.2000000000000000e-01 3.6542657891053678e+00 2.4323499001650148e+01 1.9430704174058008e+01 0 -1 0
40516 1 3 5.9999999999999998e-02 3.5425711795762838e+00 3.0880903504727872e+01 1.9418215798405861e+01 0 -1 0
40421 1 3 5.9999999999999998e-02 3.5193371243961331e+00 2.3349986143817400e+01 2.0000830697454592e+01 0 -1 0
40417 1 5 4.1799999999999998e-01 4.6200971103035622e+00 2.5544511274443412e+01 2.2161004228797939e+01 0 -1 0
40418 1 3 5.9999999999999998e-02 4.3888689530028033e+00 2.6279512163018275e+01 1.9834832840912856e+01 0 -1 0
40407 1 3 5.9999999999999998e-02 1.2092571223852320e+00 2.8007585479711874e+01 2.2768768625955932e+01 0 -1 0
40403 1 5 4.1799999999999998e-01 3.5888105108508945e+00 3.0615777682641035e+01 2.3972581522617741e+01 0 -1 0
40413 1 2 2.0499999999999999e-01 3.8849097939760533e+00 2.5498982739348193e+01 2.0426195437021342e+01 0 -1 0
40416 1 4 -6.8300000000000005e-01 4.8106029646906832e+00 2.5031785152771928e+01 2.1383617811161951e+01 0 -1 0
40412 1 6 -1.2000000000000000e-01 2.7104992532386887e+00 2.6184669752687007e+01 2.1101838512802242e+01 0 -1 0
40415 1 3 5.9999999999999998e-02 2.0204954386616398e+00 2.6430527537808022e+01 2.0266942435652300e+01 0 -1 0
40414 1 3 5.9999999999999998e-02 2.1522977585036189e+00 2.5489180642013089e+01 2.1762110617456507e+01 0 -1 0
40411 1 3 5.9999999999999998e-02 3.7429290445019792e+00 2.8056834845379058e+01 2.1101484830384365e+01 0 -1 0
40406 1 2 2.0499999999999999e-01 3.0716931916530377e+00 2.7504494943305392e+01 2.1751693247718102e+01 0 -1 0
40404 1 3 5.9999999999999998e-02 3.2097733784404587e+00 3.0311882696151574e+01 2.1848738930961240e+01 0 -1 0
40399 1 2 2.0499999999999999e-01 2.5122492907843461e+00 2.9928338634042017e+01 2.2598103704906872e+01 0 -1 0
40409 1 4 -6.8300000000000005e-01 3.6862094206156995e+00 2.7139161675588763e+01 2.3016280332968208e+01 0 -1 0
40408 1 3 5.9999999999999998e-02 1.3571613858633995e+00 2.8682383032886012e+01 2.1175801502787039e+01 0 -1 0
40405 1 6 -1.2000000000000000e-01 1.9014416762878878e+00 2.8496468053981175e+01 2.2063558187431731e+01 0 -1 0
40398 1 6 -1.2000000000000000e-01 1.4069048272752080e+00 3.0954430588528954e+01 2.2908759195859837e+01 0 -1 0
40410 1 5 4.1799999999999998e-01 3.5674198560319037e+00 2.7947614160126115e+01 2.3602007420024300e+01 0 -1 0
40402 1 4 -6.8300000000000005e-01 3.2591462371528701e+00 2.9719410020537531e+01 2.3789492270469452e+01 0 -1 0
43418 1 3 5.9999999999999998e-02 6.2704112764085993e+00 2.8988861814651209e+01 2.2932422487273865e+01 0 -1 0
43419 1 4 -6.8300000000000005e-01 6.4384571288104278e+00 2.7962092048613332e+01 2.0253592921906492e+01 0 -1 0
43408 1 6 -1.2000000000000000e-01 7.0280316038405521e+00 3.1449610647532790e+01 2.2571206238442183e+01 0 -1 0
43410 1 3 5.9999999999999998e-02 7.5644738447033379e+00 3.1495891453323225e+01 2.3523116227308357e+01 0 -1 0
43421 1 3 5.9999999999999998e-02 6.7895764126049620e+00 2.6825999276464628e+01 2.1790553378141162e+01 0 -1 0
43415 1 6 -1.2000000000000000e-01 7.2187419833943203e+00 2.8921152401958700e+01 2.2388414195136622e+01 0 -1 0
43416 1 2 2.0499999999999999e-01 7.2724156327621010e+00 2.7761846537654293e+01 2.1412360350658243e+01 0 -1 0
43409 1 2 2.0499999999999999e-01 7.6485258915012944e+00 3.0319572384897615e+01 2.1835373399695875e+01 0 -1 0
43414 1 3 5.9999999999999998e-02 7.4259547710357525e+00 3.0314453861190362e+01 2.0717661769058992e+01 0 -1 0
43417 1 3 5.9999999999999998e-02 7.9590560511399255e+00 2.8587412863012307e+01 2.3126118272197591e+01 0 -1 0
12925 1 3 5.9999999999999998e-02 1.9215151947569487e+00 2.2210753163052917e+01 1.9119307340645456e+01 1 1 0
40518 1 2 2.0499999999999999e-01 6.2498090769301784e-01 3.1869616576513117e+01 1.9333287708001361e+01 0 -1 0
43428 1 3 5.9999999999999998e-02 8.1764754203152634e+00 2.5543664475422418e+01 1.9800579494888893e+01 0 -1 0
40428 1 3 5.9999999999999998e-02 4.8778407410788178e+00 2.1899946867633879e+01 1.8327717204806067e+01 0 -1 0
12529 1 5 4.1799999999999998e-01 7.6257707169951399e+00 2.2902099167370125e+01 1.9193993230438096e+01 1 1 0
12526 1 3 5.9999999999999998e-02 1.0672431678659930e+01 2.1740309279434765e+01 1.9903968127508868e+01 1 1 0
4074 1 3 5.9999999999999998e-02 1.4120411850935275e+01 3.2157779626935863e+01 2.0776683959937959e+01 1 0 0
4072 1 4 -6.8300000000000005e-01 1.3103329730399595e+01 3.2143705192532892e+01 1.9000897205826210e+01 1 0 0
12507 1 4 -6.8300000000000005e-01 1.3674169769319686e+01 2.6804676805336804e+01 2.2867654188350063e+01 1 1 0
43435 1 3 5.9999999999999998e-02 9.4455232240507119e+00 2.4494429453116918e+01 1.8064581061503144e+01 0 -1 0
12503 1 6 -1.2000000000000000e-01 1.5814844420275405e+01 2.5777708626214256e+01 2.2271924675526844e+01 1 1 0
43430 1 2 2.0499999999999999e-01 1.0338849560975458e+01 2.5089524890634461e+01 1.8189159376521857e+01 0 -1 0
43436 1 6 -1.2000000000000000e-01 1.1556621927676897e+01 2.4148552999056811e+01 1.8319345987664903e+01 0 -1 0
43426 1 4 -6.8300000000000005e-01 8.3882299071409427e+00 2.7267062990044568e+01 1.8586748798697730e+01 0 -1 0
44463 1 5 4.1799999999999998e-01 1.5941708177837913e+01 2.3169869266606685e+01 6.8987547517240468e+00 0 -1 0
43432 1 3 5.9999999999999998e-02 1.0507308305982448e+01 2.5414829099572973e+01 2.0217888845009568e+01 0 -1 0
12520 1 3 5.9999999999999998e-02 1.2220232489222932e+01 2.1990041800234781e+01 2.2408440056111129e+01 1 1 0
12522 1 5 4.1799999999999998e-01 9.8106532154517492e+00 2.4303324398987506e+01 2.2168296548489963e+01 1 1 0
12505 1 3 5.9999999999999998e-02 1.5631323655907392e+01 2.5984411177431618e+01 2.1225902230494352e+01 1 1 0
4068 1 6 -1.2000000000000000e-01 1.2844115127783935e+01 3.0337575566610241e+01 2.0737068890864180e+01 1 0 0
2169 1 5 4.1799999999999998e-01 1.5603304362740799e+01 3.1466369988350010e+01 1.9257335506930172e+01 1 0 0
12528 1 4 -6.8300000000000005e-01 8.2344760250927020e+00 2.2157072063363614e+01 1.8949412547442460e+01 1 1 0
43429 1 6 -1.2000000000000000e-01 1.0127352739199614e+01 2.5992148617568759e+01 1.9379606485615600e+01 0 -1 0
43413 1 5 4.1799999999999998e-01 9.3115770596261704e+00 3.0077457632773289e+01 2.1007390383669783e+01 0 -1 0
4057 1 3 5.9999999999999998e-02 1.4544167345534724e+01 2.6695990003063816e+01 1.9208656624894363e+01 1 0 0
4069 1 2 2.0499999999999999e-01 1.3122704915865992e+01 3.1872276512631768e+01 2.0391439046428602e+01 1 0 0
12515 1 5 4.1799999999999998e-01 1.1970639731380777e+01 2.5838191123133214e+01 2.3374345263030463e+01 1 1 0
12511 1 2 2.0499999999999999e-01 1.2236790401985250e+01 2.4054178080041915e+01 2.2831664226577210e+01 1 1 0
4062 1 2 2.0499999999999999e-01 1.3799952925711505e+01 2.9358882805563358e+01 2.0088256912393533e+01 1 0 0
12508 1 5 4.1799999999999998e-01 1.4370885526880425e+01 2.7509665812854227e+01 2.2847146529267089e+01 1 1 0
12523 1 3 5.9999999999999998e-02 1.0041859432570284e+01 2.2016634746224799e+01 2.2786436656244280e+01 1 1 0
43422 1 6 -1.2000000000000000e-01 8.6932988032151748e+00 2.7274722108102917e+01 2.1038539050191236e+01 0 -1 0
4070 1 3 5.9999999999999998e-02 1.1854791099153736e+01 3.0010727187473943e+01 2.0376711736398903e+01 1 0 0
12519 1 3 5.9999999999999998e-02 1.2174534173945002e+01 2.3036214475966958e+01 2.1021813801541743e+01 1 1 0
43307 1 4 -6.8300000000000005e-01 9.5517228096119791e+00 2.9904906592903437e+01 1.9052799764423572e+01 0 -1 0
43425 1 3 5.9999999999999998e-02 9.0771588103442848e+00 2.6673128383761373e+01 2.1877982218924956e+01 0 -1 0
4065 1 4 -6.8300000000000005e-01 1.5092775462549376e+01 2.9525064449306239e+01 2.0445951439134230e+01 1 0 0
43424 1 3 5.9999999999999998e-02 9.3086417305969142e+00 2.8176291285740650e+01 2.1029619837341965e+01 0 -1 0
40479 1 4 -6.8300000000000005e-01 1.0740112611752467e+01 2.1642652452076593e+01 1.4616286650085110e+01 0 -1 0
12514 1 4 -6.8300000000000005e-01 1.1423919754016296e+01 2.5225809200829872e+01 2.2819754989294836e+01 1 1 0
12512 1 3 5.9999999999999998e-02 1.3411956217039627e+01 2.4946825450610650e+01 2.1054487049485306e+01 1 1 0
43423 1 2 2.0499999999999999e-01 8.7423828424183778e+00 2.6462515751509493e+01 1.9669038585099202e+01 0 -1 0
43439 1 3 5.9999999999999998e-02 1.1302167884345529e+01 2.3507783619635479e+01 1.9130375700612831e+01 0 -1 0
12504 1 2 2.0499999999999999e-01 1.4412220793488576e+01 2.5586719473927875e+01 2.2917347196673450e+01 1 1 0
43438 1 3 5.9999999999999998e-02 1.2359342542907170e+01 2.4783731333933513e+01 1.8596564099049019e+01 0 -1 0
4061 1 6 -1.2000000000000000e-01 1.3544680242359250e+01 2.9123590559638423e+01 1.8593509236974441e+01 1 0 0
12521 1 4 -6.8300000000000005e-01 9.4361641770007392e+00 2.3584195094465272e+01 2.1675253385284400e+01 1 1 0
12518 1 2 2.0499999999999999e-01 1.0259766817610421e+01 2.2414975577222876e+01 2.1870471263383806e+01 1 1 0
12509 1 3 5.9999999999999998e-02 1.4507705027288257e+01 2.5333074839864448e+01 2.3944106754803503e+01 1 1 0
43308 1 5 4.1799999999999998e-01 9.4260732563014624e+00 2.8980636730598246e+01 1.8817560568282005e+01 0 -1 0
12517 1 6 -1.2000000000000000e-01 1.1748196576973788e+01 2.2847758334363949e+01 2.1968839517777088e+01 1 1 0
12516 1 3 5.9999999999999998e-02 1.2515695057318451e+01 2.3781348234404124e+01 2.3848195235813900e+01 1 1 0
4066 1 5 4.1799999999999998e-01 1.5346627792203719e+01 2.8917172904561014e+01 2.1114348874891405e+01 1 0 0
43448 1 5 4.1799999999999998e-01 1.4361444575988992e+01 2.3007814571072451e+01 1.9098566979095299e+01 0 -1 0
4071 1 3 5.9999999999999998e-02 1.2834898685955972e+01 3.0310784284813714e+01 2.1871114223311373e+01 1 0 0
4064 1 3 5.9999999999999998e-02 1.2499713825260773e+01 2.8823934766416702e+01 1.8383837704533917e+01 1 0 0
43431 1 3 5.9999999999999998e-02 1.0781771214186673e+01 2.6871231838735675e+01 1.9271860131675311e+01 0 -1 0
12510 1 6 -1.2000000000000000e-01 1.3577490506463549e+01 2.4585358278328975e+01 2.2148090809808544e+01 1 1 0
43412 1 4 -6.8300000000000005e-01 9.0470985091511711e+00 3.0439163442929349e+01 2.1821129962525188e+01 0 -1 0
43447 1 4 -6.8300000000000005e-01 1.4035107241978320e+01 2.2162773786608639e+01 1.9250606369913047e+01 0 -1 0
4067 1 3 5.9999999999999998e-02 1.3537142788908696e+01 2.8353204366420893e+01 2.0493488612481727e+01 1 0 0
12513 1 3 5.9999999999999998e-02 1.4278266908649123e+01 2.3756162529309453e+01 2.2078515102237539e+01 1 1 0
43525 1 5 4.1799999999999998e-01 2.1799702061788486e+00 3.2151795485972492e+01 1.1569598819918690e+01 0 -1 0
4078 1 3 5.9999999999999998e-02 1.1732800850648543e+01 3.2367800186066084e+01 2.1957347267643431e+01 1 0 0
334 1 4 -6.8300000000000005e-01 6.7486863154132015e+00 3.5141325670035528e+01 1.9303580771578186e+00 1 1 0
331 1 2 2.0499999999999999e-01 5.8786262740269590e+00 3.4271403572576702e+01 2.6995068975794667e+00 1 1 0
336 1 3 5.9999999999999998e-02 6.1765323678062227e+00 3.4167840413111449e+01 3.7040627689051431e+00 1 1 0
347 1 3 5.9999999999999998e-02 5.5789793389928670e+00 3.7248690650483056e+01 2.7791431069809001e+00 1 1 0
345 1 2 2.0499999999999999e-01 4.2400592612645100e+00 3.8730781830476026e+01 2.1729233794081950e+00 1 1 0
344 1 6 -1.2000000000000000e-01 4.4750412298695670e+00 3.7391259495207194e+01 2.7934452657254458e+00 1 1 0
337 1 6 -1.2000000000000000e-01 4.3635887578972739e+00 3.4901436340928697e+01 2.8618342974296218e+00 1 1 0
340 1 3 5.9999999999999998e-02 4.1105221461456809e+00 3.5036462758782548e+01 3.9325291342666242e+00 1 1 0
338 1 2 2.0499999999999999e-01 3.9680626717163263e+00 3.6113289823589064e+01 2.0638615692685205e+00 1 1 0
343 1 3 5.9999999999999998e-02 4.6064170267083799e+00 3.5963488668085269e+01 1.1530637008030047e+00 1 1 0
341 1 4 -6.8300000000000005e-01 2.5642185406809368e+00 3.6093331348663035e+01 1.8333877145531465e+00 1 1 0
346 1 3 5.9999999999999998e-02 4.2331836968620982e+00 3.7285481561042744e+01 3.7962217805605767e+00 1 1 0
339 1 3 5.9999999999999998e-02 3.6826588123562107e+00 3.4149576601159922e+01 2.5274086166379313e+00 1 1 0
342 1 5 4.1799999999999998e-01 2.2573550734515919e+00 3.5170047769639211e+01 1.7332851310262261e+00 1 1 0
350 1 3 5.9999999999999998e-02 4.4465900765291941e+00 3.8658845645576577e+01 1.1013140992093351e+00 1 1 0
349 1 5 4.1799999999999998e-01 2.4671411102109775e+00 3.8136272767713784e+01 2.3476545578222425e+00 1 1 0
348 1 4 -6.8300000000000005e-01 2.8427801702276909e+00 3.8976276492290644e+01 2.4446147963582692e+00 1 1 0
354 1 3 5.9999999999999998e-02 6.2649640810235452e+00 3.9502571048947232e+01 2.6241745420950964e+00 1 1 0
351 1 6 -1.2000000000000000e-01 5.1711083433446410e+00 3.9754813596972511e+01 2.7913166338210127e+00 1 1 0
353 1 3 5.9999999999999998e-02 4.9992511844736889e+00 3.9780413672703531e+01 3.8521071098599418e+00 1 1 0
352 1 2 2.0499999999999999e-01 5.1110379214440327e+00 4.1213241593333443e+01 2.3101532834330425e+00 1 1 0
43799 1 3 5.9999999999999998e-02 1.6390492862974280e+00 3.4495100638542539e+01 3.9759945288913126e+00 0 -1 0
357 1 3 5.9999999999999998e-02 5.6006848537081231e+00 4.1326680173382798e+01 1.3435911069513664e+00 1 1 0
356 1 5 4.1799999999999998e-01 3.3205403050317681e+00 4.0831970911947465e+01 2.1419525755533502e+00 1 1 0
355 1 4 -6.8300000000000005e-01 3.7516377896283344e+00 4.1661424601691685e+01 2.2286396192045945e+00 1 1 0
335 1 5 4.1799999999999998e-01 7.1269047851349692e+00 3.5841802664557264e+01 2.4652010145313947e+00 1 1 0
43789 1 3 5.9999999999999998e-02 2.6354471320992485e+00 3.8323556746145115e+01 5.0170551552509037e+00 0 -1 0
63 1 3 5.9999999999999998e-02 2.8461196767922745e+00 4.0909859726106944e+01 5.2370979179571604e+00 1 1 0
358 1 6 -1.2000000000000000e-01 5.8453544249372671e+00 4.2233342267792281e+01 3.2343843442435318e+00 1 1 0
412 1 5 4.1799999999999998e-01 7.2238388059688665e+00 3.7534096371046019e+01 4.2272219406280271e+00 1 1 0
359 1 2 2.0499999999999999e-01 7.3005971652615687e+00 4.2443879329660192e+01 2.9227750010459705e+00 1 1 0
43804 1 4 -6.8300000000000005e-01 1.4302422843809384e+00 3.3344059391296796e+01 1.6449940606496267e+00 0 -1 0
43792 1 3 5.9999999999999998e-02 2.5191420248846272e+00 3.5871377823263707e+01 5.6293842507788172e+00 0 -1 0
361 1 3 5.9999999999999998e-02 5.7130390019151687e+00 4.2067861182679302e+01 4.3100706894977652e+00 1 1 0
43796 1 3 5.9999999999999998e-02 1.2024252818449948e+00 3.6854863452331415e+01 3.7898551018791555e+00 0 -1 0
58 1 2 2.0499999999999999e-01 2.1320500923624013e+00 4.1729717911675706e+01 5.4306850339905886e+00 1 1 0
43787 1 2 2.0499999999999999e-01 1.6649153845977394e+00 3.6503517631884584e+01 5.8228732700840560e+00 0 -1 0
364 1 3 5.9999999999999998e-02 7.3532720619181262e+00 4.2612215656135625e+01 1.8345488092460773e+00 1 1 0
43793 1 6 -1.2000000000000000e-01 7.6420668120078916e-01 3.6362134432379229e+01 4.6183836801726219e+00 0 -1 0
367 1 3 5.9999999999999998e-02 7.9116347598293677e+00 4.1211900904671602e+01 4.5835029466453330e+00 1 1 0
418 1 4 -6.8300000000000005e-01 6.5336611235806616e+00 3.8470365859183353e+01 5.5554988106778440e+00 1 1 0
330 1 6 -1.2000000000000000e-01 5.8558526510045246e+00 3.2821437507387436e+01 2.2121031047470687e+00 1 1 0
411 1 4 -6.8300000000000005e-01 7.8095418525765083e+00 3.6863960043245939e+01 3.8343516124673793e+00 1 1 0
332 1 3 5.9999999999999998e-02 5.4824599082058780e+00 3.2781450601282835e+01 1.2119634621595758e+00 1 1 0
328 1 5 4.1799999999999998e-01 7.8314031747347004e+00 3.3403783347838583e+01 1.1674309836545511e+00 1 1 0
43786 1 6 -1.2000000000000000e-01 2.1981491179799262e+00 3.7991994033803351e+01 5.9812147798896511e+00 0 -1 0
368 1 3 5.9999999999999998e-02 8.1270323409706222e+00 4.0459767732982840e+01 2.9859888176962093e+00 1 1 0
43794 1 2 2.0499999999999999e-01 6.1310999206181671e-01 3.4904605707347073e+01 4.0663786650223752e+00 0 -1 0
43798 1 5 4.1799999999999998e-01 3.7102357651799617e-01 3.4271207459793558e+01 5.8974349702038209e+00 0 -1 0
66 1 3 5.9999999999999998e-02 3.9735431846301084e-01 4.2592026908848581e+01 4.5476615468983193e+00 1 1 0
76 1 5 4.1799999999999998e-01 2.2742881248939993e-02 3.9208107671183313e+01 1.0481782586890223e+00 1 1 0
65 1 2 2.0499999999999999e-01 1.8508154640541996e-01 4.0484288878091299e+01 4.0732806927781748e+00 1 1 0
67 1 3 5.9999999999999998e-02 1.5234476327080519e+00 4.2005865695156196e+01 3.3931591685253411e+00 1 1 0
64 1 6 -1.2000000000000000e-01 1.0296152370880742e+00 4.1720722459694528e+01 4.2990473016816200e+00 1 1 0
43803 1 3 5.9999999999999998e-02 1.1324006673609341e-01 3.5550295781324763e+01 2.0698703754955825e+00 0 -1 0
327 1 4 -6.8300000000000005e-01 8.0343679627983331e+00 3.2501161432918806e+01 1.3610618970914705e+00 1 1 0
70 1 3 5.9999999999999998e-02 7.9328433963516631e-01 3.9616895937775389e+01 3.8247960847578621e+00 1 1 0
43801 1 2 2.0499999999999999e-01 3.9704494602765428e-02 3.3462909329477775e+01 1.9969865850636035e+00 0 -1 0
57 1 6 -1.2000000000000000e-01 2.9412472611561888e+00 4.3042217427639777e+01 5.3486880469661466e+00 1 1 0
360 1 3 5.9999999999999998e-02 5.3065111108690015e+00 4.3142022625780847e+01 3.0936317180349433e+00 1 1 0
43805 1 5 4.1799999999999998e-01 1.5461593770709952e+00 3.2530500476338574e+01 1.2637870527529425e+00 0 -1 0
365 1 6 -1.2000000000000000e-01 8.2455897544199619e+00 4.1301821156360127e+01 3.5891855777350941e+00 1 1 0
409 1 3 5.9999999999999998e-02 8.2912726772529606e+00 3.4346595457350226e+01 4.2900113666372848e+00 1 1 0
405 1 5 4.1799999999999998e-01 8.7076849988324678e+00 3.5284489392690148e+01 2.3097136091523396e+00 1 1 0
408 1 2 2.0499999999999999e-01 8.7098559030771607e+00 3.6402240834900780e+01 4.8335339803745656e+00 1 1 0
376 1 4 -6.8300000000000005e-01 1.2464653929398500e+01 4.1542436268520717e+01 4.6807711959946232e+00 1 1 0
394 1 2 2.0499999999999999e-01 1.2337738445634956e+01 3.3530038433889466e+01 2.6737032793273299e+00 1 1 0
384 1 5 4.1799999999999998e-01 1.4370819747853528e+01 3.8279994028395251e+01 1.2992630610534444e+00 1 1 0
388 1 3 5.9999999999999998e-02 1.4385953772782271e+01 3.6991969739931086e+01 4.1952044110679809e+00 1 1 0
407 1 6 -1.2000000000000000e-01 9.1329947594857668e+00 3.4950716486711123e+01 4.6281316075491743e+00 1 1 0
413 1 3 5.9999999999999998e-02 9.5590144516395608e+00 3.6960425196075946e+01 4.9377460448822097e+00 1 1 0
404 1 4 -6.8300000000000005e-01 9.6923966678736519e+00 3.5216273549046875e+01 2.2058032731469033e+00 1 1 0
401 1 2 2.0499999999999999e-01 1.0195089360937402e+01 3.4812709427667109e+01 3.4846366854727027e+00 1 1 0
406 1 3 5.9999999999999998e-02 1.0981803227446409e+01 3.5518313298657318e+01 3.7304149086595961e+00 1 1 0
392 1 3 5.9999999999999998e-02 1.2473991269630092e+01 3.5910590402691639e+01 1.9846417346392318e+00 1 1 0
387 1 2 2.0499999999999999e-01 1.3448620112140581e+01 3.5837331804551930e+01 2.5336258397660738e+00 1 1 0
393 1 6 -1.2000000000000000e-01 1.3360702100538081e+01 3.4535206335716950e+01 3.2519573223890061e+00 1 1 0
385 1 3 5.9999999999999998e-02 1.2258738131205543e+01 3.8166975311551624e+01 2.3885164365545206e+00 1 1 0
379 1 6 -1.2000000000000000e-01 1.2850493152938013e+01 3.9259039748630855e+01 4.1234238075925473e+00 1 1 0
396 1 3 5.9999999999999998e-02 1.3281369890815952e+01 3.4691099457818339e+01 4.2972585129989840e+00 1 1 0
380 1 2 2.0499999999999999e-01 1.3138801981891479e+01 3.8273195902746259e+01 2.9878568776789085e+00 1 1 0
386 1 6 -1.2000000000000000e-01 1.3510420484088645e+01 3.6932107445915783e+01 3.6250601238417057e+00 1 1 0
389 1 3 5.9999999999999998e-02 1.2765135254327326e+01 3.6763370586970687e+01 4.4011295860868982e+00 1 1 0
383 1 4 -6.8300000000000005e-01 1.4214356575110136e+01 3.8773505684122682e+01 2.1667692560143768e+00 1 1 0
375 1 3 5.9999999999999998e-02 1.0091572979783569e+01 3.9481634609752447e+01 3.6963617890986158e+00 1 1 0
381 1 3 5.9999999999999998e-02 1.3874912150866468e+01 3.9524609470858508e+01 4.4123608125328309e+00 1 1 0
372 1 6 -1.2000000000000000e-01 1.0538137929544806e+01 4.0356903100127887e+01 4.2040839158054828e+00 1 1 0
373 1 2 2.0499999999999999e-01 1.2005124002280738e+01 4.0478542777775402e+01 3.9042172953739778e+00 1 1 0
378 1 3 5.9999999999999998e-02 1.2260368480319318e+01 4.0702941789719937e+01 2.8504175743496503e+00 1 1 0
390 1 4 -6.8300000000000005e-01 1.4501885058487490e+01 3.5917475076391447e+01 1.5723785459653086e+00 1 1 0
400 1 6 -1.2000000000000000e-01 1.0946829904316303e+01 3.3443898918378210e+01 3.3720317034434051e+00 1 1 0
399 1 3 5.9999999999999998e-02 1.2094443393304926e+01 3.3729310124663655e+01 1.6219682451506199e+00 1 1 0
391 1 5 4.1799999999999998e-01 1.4643017887083987e+01 3.5068859293380171e+01 1.1158566168258552e+00 1 1 0
382 1 3 5.9999999999999998e-02 1.2380763644417767e+01 3.8799462585362789e+01 4.9832162513458291e+00 1 1 0
366 1 2 2.0499999999999999e-01 9.7493672430950920e+00 4.1623286639653642e+01 3.6424900315230047e+00 1 1 0
395 1 3 5.9999999999999998e-02 1.4344074548222462e+01 3.4029650126054960e+01 3.2676951762128104e+00 1 1 0
237 1 5 4.1799999999999998e-01 1.4163934562644993e+01 4.0844593122373666e+01 1.7703113244274808e+00 1 1 0
374 1 3 5.9999999999999998e-02 1.0449764904166603e+01 4.0107303061997108e+01 5.1741004413987781e+00 1 1 0
236 1 4 -6.8300000000000005e-01 1.4470975364544291e+01 4.1640978200750112e+01 1.2556103911012819e+00 1 1 0
371 1 3 5.9999999999999998e-02 1.0043937655140873e+01 4.1826250792631647e+01 2.5428650300563680e+00 1 1 0
377 1 5 4.1799999999999998e-01 1.1634696492157987e+01 4.1985082894390203e+01 4.7414196047111172e+00 1 1 0
238 1 3 5.9999999999999998e-02 1.4746626228536467e+01 4.2163741107014175e+01 3.2347759543926315e+00 1 1 0
410 1 3 5.9999999999999998e-02 9.6298578177503451e+00 3.4692190673529630e+01 5.5833848512232933e+00 1 1 0
233 1 2 2.0499999999999999e-01 1.4945366668223135e+01 4.2526300497679493e+01 2.2658967042538016e+00 1 1 0
403 1 3 5.9999999999999998e-02 1.1004291993147373e+01 3.3052352608879723e+01 4.3907444953918162e+00 1 1 0
230 1 5 4.1799999999999998e-01 1.2723614442980807e+01 4.2628552243830590e+01 1.0696746847959653e+00 1 1 0
402 1 3 5.9999999999999998e-02 1.0374984953718050e+01 3.2739797690789231e+01 2.7363409873768396e+00 1 1 0
369 1 4 -6.8300000000000005e-01 9.9944358771952686e+00 4.2748931824464456e+01 4.4894451064325338e+00 1 1 0
420 1 3 5.9999999999999998e-02 8.5218124372387809e+00 3.8581512720657209e+01 6.0998182189012153e+00 1 1 0
2253 1 5 4.1799999999999998e-01 1.2048749462874639e+01 3.4384315935363240e+01 6.1714110282156902e+00 1 0 0
270 1 3 5.9999999999999998e-02 1.5928256941639731e+01 3.2796681279963387e+01 3.5100603430834094e+00 1 1 0
43370 1 4 -6.8300000000000005e-01 4.7092864019617915e+00 4.2941052664633894e+01 2.1907645478879047e+01 0 -1 0
249 1 3 5.9999999999999998e-02 1.6048335148719527e+01 4.0189076616713194e+01 3.3498401122100097e+00 1 1 0
2167 1 3 5.9999999999999998e-02 1.6168824800642824e+01 3.2850237739671201e+01 1.6332204363639232e+01 1 0 0
56 1 3 5.9999999999999998e-02 4.8808330731722300e+00 4.2430367212976130e+01 6.1776443117106208e+00 1 1 0
419 1 5 4.1799999999999998e-01 5.9059809204392888e+00 3.8855962567293432e+01 6.1379853995089775e+00 1 1 0
43791 1 5 4.1799999999999998e-01 3.8772298071634603e-01 3.6400634690267594e+01 7.3667154491822524e+00 0 -1 0
416 1 3 5.9999999999999998e-02 7.0075645778580187e+00 3.5991547158563527e+01 6.0580607626364413e+00 1 1 0
414 1 6 -1.2000000000000000e-01 7.9020707001509267e+00 3.6574403687850953e+01 6.1217570886293124e+00 1 1 0
62 1 5 4.1799999999999998e-01 1.2923547684654395e+00 4.2460712988608272e+01 6.9476040802417121e+00 1 1 0
43521 1 2 2.0499999999999999e-01 2.7867125369630852e+00 3.2758115696815473e+01 9.7689238021494962e+00 0 -1 0
43783 1 4 -6.8300000000000005e-01 4.3286439566578139e+00 3.7322046679064456e+01 6.9946844331018259e+00 0 -1 0
43509 1 3 5.9999999999999998e-02 7.3863335846229488e+00 3.2723980412112695e+01 9.8429356679816564e+00 0 -1 0
43790 1 4 -6.8300000000000005e-01 1.0527098071606820e+00 3.5825786628620754e+01 6.9339336743388822e+00 0 -1 0
43784 1 5 4.1799999999999998e-01 4.8059180521061249e+00 3.7359796377615098e+01 7.7852593678217392e+00 0 -1 0
61 1 4 -6.8300000000000005e-01 1.5581539092116004e+00 4.1538571346760101e+01 6.7392656232940675e+00 1 1 0
432 1 4 -6.8300000000000005e-01 6.4135533839080283e+00 4.2403461260881500e+01 9.3099564698144146e+00 1 1 0
43523 1 3 5.9999999999999998e-02 4.2463567047593500e+00 3.3566061308569132e+01 8.4743612751541217e+00 0 -1 0
43516 1 3 5.9999999999999998e-02 6.0346312452161799e+00 3.4899367642435990e+01 8.6590765473425879e+00 0 -1 0
43522 1 3 5.9999999999999998e-02 3.2921689692165006e+00 3.4761335466228715e+01 9.2976015785655353e+00 0 -1 0
43513 1 6 -1.2000000000000000e-01 6.0457188136411517e+00 3.5049765129141967e+01 9.7245647064634539e+00 0 -1 0
43781 1 3 5.9999999999999998e-02 2.6569826634701612e+00 3.6989795688921483e+01 8.9325959417829832e+00 0 -1 0
426 1 5 4.1799999999999998e-01 5.4104058013200875e+00 3.9594740235270052e+01 8.3233516591318395e+00 1 1 0
43779 1 6 -1.2000000000000000e-01 2.5538585458032950e+00 3.7992438610317400e+01 8.5204861971916213e+00 0 -1 0
43780 1 2 2.0499999999999999e-01 3.2152590238030325e+00 3.8205860176167775e+01 7.1732010549998684e+00 0 -1 0
43785 1 3 5.9999999999999998e-02 3.6794255816624797e+00 3.9151976589890033e+01 6.9941308914895384e+00 0 -1 0
43782 1 3 5.9999999999999998e-02 1.4936158424571766e+00 3.8038518977103095e+01 8.3409898276139831e+00 0 -1 0
43773 1 2 2.0499999999999999e-01 3.0331918008721992e+00 3.8868315208575531e+01 9.7273876301186490e+00 0 -1 0
425 1 4 -6.8300000000000005e-01 5.9737058135157870e+00 4.0194309582068655e+01 7.8448187811676933e+00 1 1 0
43778 1 3 5.9999999999999998e-02 2.7383339537645606e+00 3.9890611522732968e+01 9.5035970611367677e+00 0 -1 0
43776 1 4 -6.8300000000000005e-01 4.4915622616264370e+00 3.8795885820333936e+01 9.7451817777974306e+00 0 -1 0
43515 1 3 5.9999999999999998e-02 5.7492203673254521e+00 3.6124227605087768e+01 9.9250792489228399e+00 0 -1 0
423 1 3 5.9999999999999998e-02 6.7316809641572730e+00 3.7908352403650262e+01 8.3590254182914858e+00 1 1 0
43520 1 6 -1.2000000000000000e-01 3.8466689754903398e+00 3.3805182738152617e+01 9.4447661540493346e+00 0 -1 0
43514 1 2 2.0499999999999999e-01 4.9928415261196690e+00 3.4112939101153380e+01 1.0428638079097826e+01 0 -1 0
43772 1 6 -1.2000000000000000e-01 2.6320297419474001e+00 3.8400616889341784e+01 1.1134188340115582e+01 0 -1 0
43775 1 3 5.9999999999999998e-02 1.6882287627017156e+00 3.7874200560212955e+01 1.1115103284433433e+01 0 -1 0
430 1 3 5.9999999999999998e-02 6.7813189012367525e+00 4.0017277483159070e+01 1.0206741275411158e+01 1 1 0
43777 1 5 4.1799999999999998e-01 4.6429832180930664e+00 3.8791610267699930e+01 1.0700962979947894e+01 0 -1 0
422 1 2 2.0499999999999999e-01 7.2315080352385595e+00 3.9969768313309487e+01 8.1573648148410935e+00 1 1 0
428 1 6 -1.2000000000000000e-01 7.6052242880527920e+00 4.0449809044052486e+01 9.5889793779870605e+00 1 1 0
43512 1 3 5.9999999999999998e-02 7.2629890984274974e+00 3.4741953914119108e+01 1.1502613368533263e+01 0 -1 0
429 1 2 2.0499999999999999e-01 7.6477373027097562e+00 4.1976702265392483e+01 9.7517415227713276e+00 1 1 0
421 1 6 -1.2000000000000000e-01 7.5052842554660870e+00 3.8470500426448247e+01 7.9111113797084096e+00 1 1 0
43507 1 2 2.0499999999999999e-01 7.4217902847411050e+00 3.4781230768549023e+01 1.0423915968982259e+01 0 -1 0
433 1 5 4.1799999999999998e-01 6.1323220202839659e+00 4.1840385629728452e+01 8.5501647765246034e+00 1 1 0
43774 1 3 5.9999999999999998e-02 3.2343066886736240e+00 3.7645400902327431e+01 1.1565502254493202e+01 0 -1 0
42187 1 4 -6.8300000000000005e-01 4.0027061517461702e+00 4.2585567981119915e+01 1.0933793487494846e+01 0 -1 0
43517 1 4 -6.8300000000000005e-01 4.3680577278275852e+00 3.4722163123621037e+01 1.1527928521560964e+01 0 -1 0
42188 1 5 4.1799999999999998e-01 4.8214041624363881e+00 4.2852865065359268e+01 1.0624098043125338e+01 0 -1 0
43529 1 3 5.9999999999999998e-02 9.2160643896872274e-01 3.3659216293266667e+01 9.0673484868457859e+00 0 -1 0
43519 1 3 5.9999999999999998e-02 5.3936429818129712e+00 3.3153709677993504e+01 1.0682180960981054e+01 0 -1 0
42195 1 5 4.1799999999999998e-01 2.2970442665904658e+00 4.2342453325260252e+01 9.8396984067311841e+00 0 -1 0
43530 1 3 5.9999999999999998e-02 2.0526805990944932e+00 3.3291626970486902e+01 7.9321449394474852e+00 0 -1 0
43771 1 3 5.9999999999999998e-02 2.6110719908669306e+00 4.0445608240862434e+01 1.1569416503365408e+01 0 -1 0
42194 1 4 -6.8300000000000005e-01 1.5586049390729833e+00 4.2860987860901375e+01 9.5995469784702543e+00 0 -1 0
43518 1 5 4.1799999999999998e-01 3.5885294405138533e+00 3.4270202956110033e+01 1.1712925768066665e+01 0 -1 0
415 1 2 2.0499999999999999e-01 7.6383962408397323e+00 3.8063138557335172e+01 6.3790118571441186e+00 1 1 0
427 1 3 5.9999999999999998e-02 7.8837604805196015e+00 4.0535738115935615e+01 7.5001544681407877e+00 1 1 0
43527 1 6 -1.2000000000000000e-01 1.6376032809892460e+00 3.2890099911947409e+01 8.8244833149972042e+00 0 -1 0
435 1 6 -1.2000000000000000e-01 7.9913141441163580e+00 4.2437220436516760e+01 1.1187724576567486e+01 1 1 0
437 1 3 5.9999999999999998e-02 7.1637069679310157e+00 4.2099793964864176e+01 1.1827082049753473e+01 1 1 0
43766 1 2 2.0499999999999999e-01 2.6937643500443791e+00 3.9534765915659158e+01 1.2168316318908404e+01 0 -1 0
43788 1 3 5.9999999999999998e-02 1.4044348140367926e+00 3.8707412013652267e+01 6.1310570186890452e+00 0 -1 0
55 1 5 4.1799999999999998e-01 3.2093974930197873e+00 4.2425985560209057e+01 7.6843177075004148e+00 1 1 0
43524 1 4 -6.8300000000000005e-01 2.3194048268015557e+00 3.2958159807236299e+01 1.1120162233458160e+01 0 -1 0
43406 1 5 4.1799999999999998e-01 9.0024341663072338e+00 3.2389119865528293e+01 2.1752610462010722e+01 0 -1 0
43764 1 3 5.9999999999999998e-02 2.9877077104933973e-02 3.9581275233368423e+01 1.1989144457860329e+01 0 -1 0
568 1 6 -1.2000000000000000e-01 1.6165629020178752e+01 4.1484173867773791e+01 1.0414584481547895e+01 1 1 0
2245 1 4 -6.8300000000000005e-01 1.2959242461613451e+01 3.2753348455020053e+01 6.0647240556570035e+00 1 0 0
556 1 3 5.9999999999999998e-02 1.6090714098050178e+01 3.6084499145110584e+01 8.6019074139356881e+00 1 1 0
424 1 3 5.9999999999999998e-02 8.4238389220029966e+00 3.8195390638337066e+01 8.4749232744183836e+00 1 1 0
2275 1 3 5.9999999999999998e-02 1.1888306026405845e+01 4.3048100601720698e+01 6.9426395762094799e+00 1 0 0
2270 1 2 2.0499999999999999e-01 1.2537831503252765e+01 4.2986996702123513e+01 7.7932279302757914e+00 1 0 0
434 1 3 5.9999999999999998e-02 8.3599403698593857e+00 4.2301742769482637e+01 9.0974611089831008e+00 1 1 0
43510 1 4 -6.8300000000000005e-01 8.3151882071941170e+00 3.5862267466237348e+01 1.0241740001736131e+01 0 -1 0
43506 1 6 -1.2000000000000000e-01 8.0834513400919263e+00 3.3561429351404215e+01 9.8225236923205959e+00 0 -1 0
43508 1 3 5.9999999999999998e-02 8.2901429231588146e+00 3.3699062731050553e+01 8.7512244366522829e+00 0 -1 0
431 1 3 5.9999999999999998e-02 8.5330011040186857e+00 4.0015299731290597e+01 1.0031002670248578e+01 1 1 0
2254 1 3 5.9999999999999998e-02 1.3793777287316933e+01 3.6219024013719043e+01 6.5823518653010575e+00 1 0 0
2247 1 3 5.9999999999999998e-02 1.4815738629679958e+01 3.3506889380977256e+01 6.1654650584907928e+00 1 0 0
2252 1 4 -6.8300000000000005e-01 1.1931211254044319e+01 3.5371948529520928e+01 6.3057606384454949e+00 1 0 0
417 1 3 5.9999999999999998e-02 8.4309052695921771e+00 3.6258741319350243e+01 7.0044152024905522e+00 1 1 0
2260 1 5 4.1799999999999998e-01 1.0949011841754970e+01 3.7171968891028428e+01 6.5455124137154108e+00 1 0 0
438 1 3 5.9999999999999998e-02 8.8183615368510235e+00 4.1933154158894382e+01 1.1568184866071956e+01 1 1 0
43511 1 5 4.1799999999999998e-01 9.2301673321866851e+00 3.5528258778365561e+01 1.0150709013343779e+01 0 -1 0
43500 1 2 2.0499999999999999e-01 9.3047349438609110e+00 3.3123638874346881e+01 1.0594757418138055e+01 0 -1 0
2261 1 3 5.9999999999999998e-02 1.2974242353373818e+01 3.8469802961611585e+01 7.2219910592075447e+00 1 0 0
2251 1 3 5.9999999999999998e-02 1.4343161914511636e+01 3.4724296679772443e+01 8.4841233859104186e+00 1 0 0
2259 1 4 -6.8300000000000005e-01 1.1080533581133711e+01 3.8102128884486021e+01 6.8536770705599954e+00 1 0 0
2249 1 2 2.0499999999999999e-01 1.3002456118409963e+01 3.5719536658472720e+01 7.1617030002579547e+00 1 0 0
2264 1 3 5.9999999999999998e-02 1.0919904522829921e+01 3.8832584065333819e+01 9.3147135376883536e+00 1 0 0
2255 1 6 -1.2000000000000000e-01 1.2450566676572777e+01 3.6646708756457009e+01 8.2984918309729316e+00 1 0 0
2263 1 2 2.0499999999999999e-01 1.1637721015012996e+01 4.0621037787467579e+01 8.5038259433273584e+00 1 0 0
2262 1 6 -1.2000000000000000e-01 1.1893892270204960e+01 3.9138021988578409e+01 8.8894591674818404e+00 1 0 0
2265 1 3 5.9999999999999998e-02 1.2696760953737893e+01 3.9239255697907019e+01 9.6186694472862087e+00 1 0 0
2256 1 2 2.0499999999999999e-01 1.2134429182051459e+01 3.8107865357572052e+01 7.7898064349936016e+00 1 0 0
2258 1 3 5.9999999999999998e-02 1.3172534091471787e+01 3.6683225670512499e+01 9.1348973817671695e+00 1 0 0
2257 1 3 5.9999999999999998e-02 1.1596592507065091e+01 3.6142837509632585e+01 8.8443413701339679e+00 1 0 0
2248 1 6 -1.2000000000000000e-01 1.3566747732642174e+01 3.4449570995802866e+01 7.8112325980560193e+00 1 0 0
2268 1 3 5.9999999999999998e-02 1.0834707515866661e+01 4.0596153729369071e+01 7.7643101978313513e+00 1 0 0
2250 1 3 5.9999999999999998e-02 1.2718997224560139e+01 3.4049823570638651e+01 8.4507934852517703e+00 1 0 0
2272 1 3 5.9999999999999998e-02 1.3416208657154474e+01 4.1061231265189555e+01 7.2844492234460887e+00 1 0 0
43503 1 4 -6.8300000000000005e-01 1.0280901438762804e+01 3.4096771328130082e+01 1.0351344740849749e+01 0 -1 0
43504 1 5 4.1799999999999998e-01 1.1107795714216547e+01 3.3623107359401217e+01 1.0232963555057337e+01 0 -1 0
2266 1 4 -6.8300000000000005e-01 1.1024326154103010e+01 4.1124110791204217e+01 9.6447157360350584e+00 1 0 0
2269 1 6 -1.2000000000000000e-01 1.2880894721838214e+01 4.1529558224246138e+01 8.1398629643114759e+00 1 0 0
2271 1 3 5.9999999999999998e-02 1.3583343295680402e+01 4.1532103286550161e+01 9.0074873699310665e+00 1 0 0
2267 1 5 4.1799999999999998e-01 1.1278446493661120e+01 4.0565776434615678e+01 1.0419577468935225e+01 1 0 0
570 1 3 5.9999999999999998e-02 1.5165679647267911e+01 4.1844579296141951e+01 1.0182400932051571e+01 1 1 0
2282 1 3 5.9999999999999998e-02 1.5223382694218285e+01 4.2604811267177048e+01 6.5693668059662000e+00 1 0 0
43505 1 3 5.9999999999999998e-02 9.1346203271735771e+00 3.3102520365129585e+01 1.1742610582706671e+01 0 -1 0
685 1 5 4.1799999999999998e-01 1.4238768851068910e+01 3.6714084087299703e+01 1.1322753142729063e+01 1 1 0
2242 1 2 2.0499999999999999e-01 1.4022201878776977e+01 3.3287577582180717e+01 6.8356608595982804e+00 1 0 0
563 1 3 5.9999999999999998e-02 1.5408598250758805e+01 3.9122099672137338e+01 9.2279029169052862e+00 1 1 0
684 1 4 -6.8300000000000005e-01 1.4514079627928782e+01 3.5763158121244224e+01 1.1266580220788017e+01 1 1 0
43336 1 5 4.1799999999999998e-01 9.2181762420845796e+00 3.7509809952340326e+01 1.1445931042477751e+01 0 -1 0
43335 1 4 -6.8300000000000005e-01 1.0052570167595890e+01 3.7821830822548897e+01 1.1759052385106163e+01 0 -1 0
677 1 4 -6.8300000000000005e-01 1.3922059431978191e+01 3.8227092666029755e+01 1.1821379224547513e+01 1 1 0
2274 1 5 4.1799999999999998e-01 1.1371638714622389e+01 4.2827484058785288e+01 9.2793184300929479e+00 1 0 0
693 1 3 5.9999999999999998e-02 1.5717525009675425e+01 3.3679835427424649e+01 1.0388254194715168e+01 1 1 0
571 1 3 5.9999999999999998e-02 1.5875046602510507e+01 4.0870960527192310e+01 1.1209982031450339e+01 1 1 0
32791 1 3 5.9999999999999998e-02 6.0190524771636877e-01 3.7851528329221772e+01 1.6463517922091338e+01 0 0 0
43759 1 2 2.0499999999999999e-01 1.9544431776029614e-01 3.9663990897061510e+01 1.3031643054023320e+01 0 -1 0
43653 1 6 -1.2000000000000000e-01 7.7695100165090000e-02 4.2309902065152620e+01 1.6415061153530651e+01 0 -1 0
32784 1 3 5.9999999999999998e-02 4.8046416568329459e-01 3.5747389475405896e+01 1.4903750633458019e+01 0 0 0
32775 1 6 -1.2000000000000000e-01 4.3660984749574983e-01 3.2947693210409355e+01 1.4160733713728224e+01 0 0 0
43770 1 5 4.1799999999999998e-01 4.2365241290596654e+00 4.0357234858841174e+01 1.3157047845840433e+01 0 -1 0
42181 1 5 4.1799999999999998e-01 6.4009295532360193e+00 4.1961725560722840e+01 1.4365257865605463e+01 0 -1 0
43354 1 3 5.9999999999999998e-02 6.9839450154892795e+00 4.2050376497050195e+01 1.6888240770501763e+01 0 -1 0
43769 1 4 -6.8300000000000005e-01 4.0215615897197132e+00 3.9546714630196028e+01 1.2595785374904665e+01 0 -1 0
32781 1 3 5.9999999999999998e-02 7.2435020738352363e-01 3.3278162169618142e+01 1.6393301689128378e+01 0 0 0
42180 1 4 -6.8300000000000005e-01 5.5067830297478206e+00 4.1861632013545780e+01 1.4048568451148531e+01 0 -1 0
43768 1 3 5.9999999999999998e-02 1.7529187999958167e+00 3.8469498455064546e+01 1.3764334408915675e+01 0 -1 0
43765 1 6 -1.2000000000000000e-01 1.6835111437515495e+00 3.9421055724365893e+01 1.3297844140887607e+01 0 -1 0
43767 1 3 5.9999999999999998e-02 1.9755078010768023e+00 3.9873105182087833e+01 1.4281232083010474e+01 0 -1 0
32786 1 4 -6.8300000000000005e-01 1.5609522585644440e+00 3.5908641471340260e+01 1.7525097643723772e+01 0 0 0
32780 1 5 4.1799999999999998e-01 2.3834567684031795e+00 3.4731246496097889e+01 1.6217582116765971e+01 0 0 0
43654 1 2 2.0499999999999999e-01 1.6590919367255699e+00 4.2076534007525851e+01 1.6404933163102715e+01 0 -1 0
32779 1 4 -6.8300000000000005e-01 2.1892081039098126e+00 3.4104912045349906e+01 1.5509868153207194e+01 0 0 0
43687 1 3 5.9999999999999998e-02 6.2404187317100641e+00 3.3918586588734478e+01 1.3145721030637876e+01 0 -1 0
43680 1 3 5.9999999999999998e-02 5.9222983045809610e+00 3.6180276148504134e+01 1.4255164924794133e+01 0 -1 0
43682 1 2 2.0499999999999999e-01 6.4212564089087545e+00 3.3549773361637982e+01 1.4142410321034527e+01 0 -1 0
43673 1 3 5.9999999999999998e-02 4.9110627271433334e+00 3.8445417712160392e+01 1.5148770782023783e+01 0 -1 0
43684 1 3 5.9999999999999998e-02 4.5408046179970629e+00 3.4219261941070805e+01 1.4621211228654087e+01 0 -1 0
43681 1 6 -1.2000000000000000e-01 5.5214947000620951e+00 3.4315738014754608e+01 1.5122195163617569e+01 0 -1 0
43675 1 2 2.0499999999999999e-01 5.8573281867142155e+00 3.5811950621376063e+01 1.5246434417782849e+01 0 -1 0
43683 1 3 5.9999999999999998e-02 5.5431911323922005e+00 3.3814136756068400e+01 1.6086198557190681e+01 0 -1 0
43666 1 3 5.9999999999999998e-02 3.8025449766367725e+00 4.0577937128206067e+01 1.5670115474453160e+01 0 -1 0
43347 1 3 5.9999999999999998e-02 7.6435451928217146e+00 3.9707322376184763e+01 1.5340811112736310e+01 0 -1 0
43668 1 2 2.0499999999999999e-01 4.8433470477482325e+00 3.8106092368835817e+01 1.6180217378957870e+01 0 -1 0
43674 1 6 -1.2000000000000000e-01 4.7631820648142833e+00 3.6529625703960718e+01 1.6091991914567902e+01 0 -1 0
43661 1 2 2.0499999999999999e-01 3.4901491937609208e+00 4.0246030035116256e+01 1.6685390696063987e+01 0 -1 0
43660 1 6 -1.2000000000000000e-01 2.0010890176716627e+00 4.0713146172805018e+01 1.7008826738966423e+01 0 -1 0
43677 1 3 5.9999999999999998e-02 3.8666984136510836e+00 3.6185291612643695e+01 1.5653880703717851e+01 0 -1 0
32776 1 2 2.0499999999999999e-01 8.2582388004622553e-01 3.3825132117918287e+01 1.5443863141339566e+01 0 0 0
43663 1 3 5.9999999999999998e-02 1.2791328073067227e+00 4.0094484155885958e+01 1.6564442803124944e+01 0 -1 0
43678 1 4 -6.8300000000000005e-01 7.2107590943976421e+00 3.5901842130110111e+01 1.5821608914254325e+01 0 -1 0
43667 1 6 -1.2000000000000000e-01 3.5301693010117741e+00 3.8715472456906234e+01 1.6742449651618472e+01 0 -1 0
43670 1 3 5.9999999999999998e-02 2.7630900280932216e+00 3.8282380513501856e+01 1.6140974803503202e+01 0 -1 0
43659 1 3 5.9999999999999998e-02 2.0768329573880000e+00 4.2054263751540773e+01 1.5361842345635864e+01 0 -1 0
43671 1 4 -6.8300000000000005e-01 6.0429523595628218e+00 3.8501886090790563e+01 1.6954523688963292e+01 0 -1 0
43672 1 5 4.1799999999999998e-01 6.7667753044368721e+00 3.7854963523471746e+01 1.6788136715826262e+01 0 -1 0
43676 1 3 5.9999999999999998e-02 4.5991826258123618e+00 3.6086865074924916e+01 1.7071494995207214e+01 0 -1 0
43664 1 4 -6.8300000000000005e-01 4.4191644997050377e+00 4.0695397954643802e+01 1.7661579203679942e+01 0 -1 0
43665 1 5 4.1799999999999998e-01 5.1967847871193715e+00 4.0142168462012265e+01 1.7566818186823188e+01 0 -1 0
42185 1 3 5.9999999999999998e-02 3.2726478872330653e+00 4.2122960271798405e+01 1.3358866038357068e+01 0 -1 0
43679 1 5 4.1799999999999998e-01 7.6532528397711737e+00 3.5320786917857973e+01 1.5174843040003738e+01 0 -1 0
43294 1 5 4.1799999999999998e-01 7.4438408286736353e+00 3.5905392985470094e+01 1.7452007114906145e+01 0 -1 0
43685 1 4 -6.8300000000000005e-01 7.7352821519532133e+00 3.3595529988147398e+01 1.4520156444556074e+01 0 -1 0
43669 1 3 5.9999999999999998e-02 3.3370965164938196e+00 3.8527617300123310e+01 1.7753294694859822e+01 0 -1 0
43658 1 5 4.1799999999999998e-01 3.0293954571410167e+00 4.2875456624737055e+01 1.7430251013038191e+01 0 -1 0
32783 1 2 2.0499999999999999e-01 2.2870239541414922e-01 3.5825329311337654e+01 1.7056124257145171e+01 0 0 0
43662 1 3 5.9999999999999998e-02 1.7304420485480021e+00 4.0719149064703842e+01 1.8014096959390983e+01 0 -1 0
32782 1 6 -1.2000000000000000e-01 1.0711101372331661e-01 3.5173678633741090e+01 1.5696233788074293e+01 0 0 0
558 1 4 -6.8300000000000005e-01 1.6055834220351045e+01 3.8363553768664353e+01 6.9622104700636713e+00 1 1 0
32777 1 3 5.9999999999999998e-02 7.4988591811880734e-01 3.3414637450216368e+01 1.3282973745967961e+01 0 0 0
43353 1 2 2.0499999999999999e-01 8.6932079401802120e+00 4.3162239124243172e+01 1.7966242193371471e+01 0 -1 0
2151 1 2 2.0499999999999999e-01 1.5692473807007010e+01 3.6954581541927269e+01 1.7474529897301320e+01 1 0 0
696 1 3 5.9999999999999998e-02 1.5196956107932094e+01 3.2776590176645456e+01 1.2895501157604414e+01 1 1 0
678 1 5 4.1799999999999998e-01 1.3304147750450040e+01 3.8938310101336654e+01 1.2065184993620710e+01 1 1 0
683 1 3 5.9999999999999998e-02 1.5965522358183620e+01 3.6746574739069743e+01 1.4042677514452684e+01 1 1 0
43352 1 6 -1.2000000000000000e-01 8.0761107253409392e+00 4.1974400541470118e+01 1.7204707068994683e+01 0 -1 0
43355 1 3 5.9999999999999998e-02 8.1757262874166656e+00 4.1162183929171867e+01 1.7874522808183979e+01 0 -1 0
43343 1 5 4.1799999999999998e-01 9.4982482362865053e+00 3.9451875000622785e+01 1.2503273998392903e+01 0 -1 0
43298 1 3 5.9999999999999998e-02 8.7180355013898545e+00 3.3899237893218938e+01 1.6717295710719828e+01 0 -1 0
43333 1 3 5.9999999999999998e-02 1.1288808951863428e+01 3.5462538305036411e+01 1.2280639745772026e+01 0 -1 0
2164 1 6 -1.2000000000000000e-01 1.5860230909011452e+01 3.2903004956431609e+01 1.7323248027948267e+01 1 0 0
43686 1 5 4.1799999999999998e-01 8.0938635130273742e+00 3.2722850232514610e+01 1.4366042997648915e+01 0 -1 0
43323 1 3 5.9999999999999998e-02 1.0221505038749020e+01 3.2584571433254652e+01 1.5883700804291884e+01 0 -1 0
43318 1 2 2.0499999999999999e-01 1.1115145999977360e+01 3.2547089354643106e+01 1.5246069598972070e+01 0 -1 0
681 1 2 2.0499999999999999e-01 1.5329265318761561e+01 3.5564810942436871e+01 1.2361689808037070e+01 1 1 0
663 1 4 -6.8300000000000005e-01 1.2066775758185186e+01 4.2717109860053071e+01 1.4629478542140449e+01 1 1 0
660 1 2 2.0499999999999999e-01 1.3338283438991711e+01 4.2504084370522079e+01 1.5252281038228347e+01 1 1 0
665 1 3 5.9999999999999998e-02 1.3075097859007959e+01 4.2103041843728938e+01 1.6187236751650662e+01 1 1 0
686 1 3 5.9999999999999998e-02 1.4720908670000044e+01 3.4882960315597323e+01 1.2949925482217164e+01 1 1 0
43342 1 4 -6.8300000000000005e-01 9.1599120831538272e+00 4.0029305283349345e+01 1.3276240116923473e+01 0 -1 0
43350 1 5 4.1799999999999998e-01 8.8326928229519464e+00 4.2009327090725073e+01 1.4157585678814577e+01 0 -1 0
43340 1 3 5.9999999999999998e-02 8.2924989703734262e+00 3.7652479787117024e+01 1.3750724105546025e+01 0 -1 0
43321 1 4 -6.8300000000000005e-01 1.2282939225410718e+01 3.2843339985028166e+01 1.5997889864783405e+01 0 -1 0
680 1 6 -1.2000000000000000e-01 1.5679493446720853e+01 3.6943185924756342e+01 1.3005670828822140e+01 1 1 0
43348 1 3 5.9999999999999998e-02 8.8722383775336127e+00 3.9453498740336485e+01 1.6533369080771354e+01 0 -1 0
43349 1 4 -6.8300000000000005e-01 8.2862956496526259e+00 4.2238345329124307e+01 1.4908971050449193e+01 0 -1 0
675 1 3 5.9999999999999998e-02 1.5530501134425990e+01 3.9845665292906766e+01 1.3062454623474633e+01 1 1 0
43345 1 6 -1.2000000000000000e-01 8.6321301196497888e+00 4.0015291103432880e+01 1.5658331058820153e+01 0 -1 0
43334 1 3 5.9999999999999998e-02 9.6367943670751437e+00 3.5231887152862946e+01 1.2634309454328836e+01 0 -1 0
43346 1 2 2.0499999999999999e-01 8.8402155193281082e+00 4.1471934329090431e+01 1.5941781367317057e+01 0 -1 0
43341 1 3 5.9999999999999998e-02 9.5006510551540941e+00 3.7315983868379718e+01 1.5177616376904552e+01 0 -1 0
43338 1 6 -1.2000000000000000e-01 9.2925032578428404e+00 3.7826565210986935e+01 1.4187000236785622e+01 0 -1 0
670 1 4 -6.8300000000000005e-01 1.2754153589927981e+01 4.0406815219715341e+01 1.2911118315700298e+01 1 1 0
668 1 3 5.9999999999999998e-02 1.4508549583835865e+01 4.2100241640870912e+01 1.3520916804131728e+01 1 1 0
43339 1 2 2.0499999999999999e-01 9.4364235540137908e+00 3.9341340756537718e+01 1.4432882272814881e+01 0 -1 0
43351 1 3 5.9999999999999998e-02 9.9139920854055745e+00 4.1847513001269171e+01 1.5916648467545476e+01 0 -1 0
666 1 6 -1.2000000000000000e-01 1.4233968249739315e+01 4.1545981817410073e+01 1.4480890392688718e+01 1 1 0
43344 1 3 5.9999999999999998e-02 1.0548728045382724e+01 3.9517330708878681e+01 1.4596917461512643e+01 0 -1 0
671 1 5 4.1799999999999998e-01 1.2159131722676713e+01 4.0967541510292115e+01 1.3328761453531433e+01 1 1 0
43291 1 3 5.9999999999999998e-02 9.8641128653483161e+00 3.6237327077006782e+01 1.6832310259590301e+01 0 -1 0
43332 1 2 2.0499999999999999e-01 1.0264550351439715e+01 3.7239670474721983e+01 1.3091657654602191e+01 0 -1 0
43331 1 6 -1.2000000000000000e-01 1.0443808338076774e+01 3.5717342863972554e+01 1.2989452378557775e+01 0 -1 0
43330 1 3 5.9999999999999998e-02 1.0240821098047883e+01 3.5175554005631319e+01 1.5051339244332507e+01 0 -1 0
43337 1 3 5.9999999999999998e-02 1.1293804531758454e+01 3.7552056829225563e+01 1.3315322981600605e+01 0 -1 0
674 1 2 2.0499999999999999e-01 1.4478144465052777e+01 3.7944013745862385e+01 1.3094912511645388e+01 1 1 0
673 1 6 -1.2000000000000000e-01 1.4825185614014828e+01 3.9281942324205623e+01 1.3688860937887570e+01 1 1 0
676 1 3 5.9999999999999998e-02 1.5331740279284331e+01 3.9174336210147253e+01 1.4626799763218008e+01 1 1 0
43329 1 5 4.1799999999999998e-01 1.2651636220159448e+01 3.4969236074007455e+01 1.5434653074037673e+01 0 -1 0
667 1 2 2.0499999999999999e-01 1.3652384663256012e+01 4.0188227457655607e+01 1.4055844970164229e+01 1 1 0
43326 1 3 5.9999999999999998e-02 1.2026919235319708e+01 3.3401629280487697e+01 1.3508952849407487e+01 0 -1 0
43327 1 3 5.9999999999999998e-02 1.0286843932775415e+01 3.3017967300682884e+01 1.3425785336293826e+01 0 -1 0
679 1 3 5.9999999999999998e-02 1.3717861618813911e+01 3.7419257704604462e+01 1.3720708125787544e+01 1 1 0
43328 1 4 -6.8300000000000005e-01 1.2213990909288963e+01 3.5541342555264308e+01 1.4818269222005110e+01 0 -1 0
43325 1 2 2.0499999999999999e-01 1.0969409470309598e+01 3.5002762472363926e+01 1.4325581082096196e+01 0 -1 0
672 1 3 5.9999999999999998e-02 1.3067458107551799e+01 3.9635308824939187e+01 1.4847033106379914e+01 1 1 0
43324 1 6 -1.2000000000000000e-01 1.1085054641507080e+01 3.3476235615423370e+01 1.4078266478142364e+01 0 -1 0
2161 1 4 -6.8300000000000005e-01 1.4165959847453518e+01 3.4475566758006153e+01 1.6776794136122394e+01 1 0 0
43284 1 3 5.9999999999999998e-02 1.1053754641973960e+01 3.8559586499230171e+01 1.6996150097563909e+01 0 -1 0
669 1 3 5.9999999999999998e-02 1.5117093021191529e+01 4.1360600045115056e+01 1.5051564166531886e+01 1 1 0
43277 1 3 5.9999999999999998e-02 1.3051617400810077e+01 4.0198035785846855e+01 1.7380826271910003e+01 0 -1 0
2162 1 5 4.1799999999999998e-01 1.3579788920606346e+01 3.3751603070262675e+01 1.6738894685977453e+01 1 0 0
43296 1 6 -1.2000000000000000e-01 8.8483971020942622e+00 3.3781567689630528e+01 1.7812090592982525e+01 0 -1 0
43299 1 3 5.9999999999999998e-02 9.8978269456460506e+00 3.3383435280065257e+01 1.7789548712364667e+01 0 -1 0
2158 1 2 2.0499999999999999e-01 1.5330362642968964e+01 3.4301290647473714e+01 1.7590479838986280e+01 1 0 0
2154 1 4 -6.8300000000000005e-01 1.4523885660272400e+01 3.7245997731652714e+01 1.6669201267528329e+01 1 0 0
2155 1 5 4.1799999999999998e-01 1.4041548607117324e+01 3.6449821422318614e+01 1.6555370993829705e+01 1 0 0
43292 1 3 5.9999999999999998e-02 1.0768934809881534e+01 3.5479589959069799e+01 1.8033509016312259e+01 0 -1 0
43289 1 6 -1.2000000000000000e-01 9.9105852619240675e+00 3.6082582649572451e+01 1.7945540879675864e+01 0 -1 0
43282 1 6 -1.2000000000000000e-01 1.1248980073636822e+01 3.8186341726354009e+01 1.8001545222252563e+01 0 -1 0
43285 1 3 5.9999999999999998e-02 1.2153245856384718e+01 3.7494091269647008e+01 1.7880721012427895e+01 0 -1 0
40395 1 4 -6.8300000000000005e-01 2.5918906695919608e+00 3.2829262233258433e+01 2.3858532851910336e+01 0 -1 0
40515 1 5 4.1799999999999998e-01 4.4149060554566280e+00 3.2534912827929681e+01 1.8462221708085433e+01 0 -1 0
40397 1 3 5.9999999999999998e-02 2.4889486588781655e+00 3.2683325136902170e+01 2.2043828598790000e+01 0 -1 0
32787 1 5 4.1799999999999998e-01 1.4606647420359669e+00 3.6586608756452705e+01 1.8176319552973784e+01 0 0 0
43378 1 5 4.1799999999999998e-01 6.6116312557890189e-01 4.2932810957701236e+01 2.0812576333982385e+01 0 -1 0
43371 1 5 4.1799999999999998e-01 4.6777593922134333e+00 4.2160764619908491e+01 2.2443256251666543e+01 0 -1 0
43367 1 2 2.0499999999999999e-01 4.5643616208983415e+00 4.2572161554322818e+01 2.0540304491597325e+01 0 -1 0
32794 1 5 4.1799999999999998e-01 5.4951394191522396e-01 3.8579144804032033e+01 1.9851669790211755e+01 0 0 0
40514 1 4 -6.8300000000000005e-01 3.4804190236003545e+00 3.2611380786037614e+01 1.8360079785867136e+01 0 -1 0
43407 1 3 5.9999999999999998e-02 6.5985928074981786e+00 3.2839798882956579e+01 2.0943562085910511e+01 0 -1 0
32793 1 4 -6.8300000000000005e-01 7.6663603192603402e-01 3.8119181365670364e+01 1.9018510848566518e+01 0 0 0
43402 1 2 2.0499999999999999e-01 7.0882420253174594e+00 3.2794965205643294e+01 2.1927785215423018e+01 0 -1 0
40391 1 6 -1.2000000000000000e-01 4.9991266764403752e-01 3.3367527124007644e+01 2.2973309107157686e+01 0 -1 0
43300 1 4 -6.8300000000000005e-01 6.6191367089356579e+00 3.3188519296072847e+01 1.8430324307108904e+01 0 -1 0
43301 1 5 4.1799999999999998e-01 6.6485115515353259e+00 3.4122637793353519e+01 1.8366809500781301e+01 0 -1 0
43373 1 6 -1.2000000000000000e-01 3.0986139789688654e+00 4.2428769770622338e+01 2.0220418155861051e+01 0 -1 0
40396 1 5 4.1799999999999998e-01 2.6347335269833536e+00 3.3822792245736203e+01 2.3833222806601437e+01 0 -1 0
43376 1 3 5.9999999999999998e-02 2.8111926632573447e+00 4.2145932829135816e+01 1.9222722449329034e+01 0 -1 0
40385 1 2 2.0499999999999999e-01 7.0973917614469406e-01 3.4894573049205725e+01 2.2675864481967647e+01 0 -1 0
43377 1 4 -6.8300000000000005e-01 8.5055373845569804e-01 4.1983107595857042e+01 2.0898664771230091e+01 0 -1 0
40389 1 5 4.1799999999999998e-01 1.6760520738907294e+00 3.6327266830083893e+01 2.3355864904620834e+01 0 -1 0
43404 1 3 5.9999999999999998e-02 5.3383850613559707e+00 3.3498756088315723e+01 2.3000048276096656e+01 0 -1 0
40388 1 4 -6.8300000000000005e-01 1.6301970492383635e+00 3.5424695070106431e+01 2.3596651766996928e+01 0 -1 0
43403 1 3 5.9999999999999998e-02 6.7177295906662966e+00 3.3960227422146581e+01 2.3826764348140632e+01 0 -1 0
40522 1 5 4.1799999999999998e-01 1.6598722333931224e+00 3.3341570860442054e+01 1.8675900808790594e+01 0 -1 0
43379 1 3 5.9999999999999998e-02 2.3853831553839515e+00 4.2131705419973464e+01 2.2275869513353552e+01 0 -1 0
43383 1 3 5.9999999999999998e-02 2.0078525871823998e+00 3.9872991199136997e+01 2.0449112465249819e+01 0 -1 0
43382 1 3 5.9999999999999998e-02 1.6448026233779809e+00 3.9953971862961851e+01 2.2191369159208122e+01 0 -1 0
40521 1 4 -6.8300000000000005e-01 7.8513032802295257e-01 3.3257050285204102e+01 1.9125451614667153e+01 0 -1 0
43374 1 2 2.0499999999999999e-01 2.2310758533576522e+00 4.1771320591887395e+01 2.1268320051559925e+01 0 -1 0
43380 1 6 -1.2000000000000000e-01 2.3572546953762799e+00 4.0212370485645508e+01 2.1381118235746086e+01 0 -1 0
43389 1 3 5.9999999999999998e-02 3.2095515085004478e+00 3.8089162612711583e+01 2.3267788580256276e+01 0 -1 0
43394 1 6 -1.2000000000000000e-01 5.1141736588344111e+00 3.6033783269665328e+01 2.2612561908586859e+01 0 -1 0
43390 1 3 5.9999999999999998e-02 3.0728244372179891e+00 3.7513955218353018e+01 2.1666756605383867e+01 0 -1 0
43381 1 2 2.0499999999999999e-01 3.7302149449614213e+00 3.9643566215001087e+01 2.1828110751234910e+01 0 -1 0
43387 1 6 -1.2000000000000000e-01 3.6943659425382802e+00 3.8191820270937697e+01 2.2296558922441779e+01 0 -1 0
43397 1 3 5.9999999999999998e-02 4.1416188160936169e+00 3.5624458897463619e+01 2.2374113100846419e+01 0 -1 0
43396 1 3 5.9999999999999998e-02 5.1989496418901791e+00 3.5921010746317492e+01 2.3648034194512224e+01 0 -1 0
43388 1 2 2.0499999999999999e-01 5.1038119388167082e+00 3.7520329141507482e+01 2.2199705758991144e+01 0 -1 0
43386 1 3 5.9999999999999998e-02 4.4261515496878676e+00 3.9696019677076450e+01 2.1003525024293232e+01 0 -1 0
43384 1 4 -6.8300000000000005e-01 4.2441758468545832e+00 4.0459584672002585e+01 2.2855627473312499e+01 0 -1 0
43385 1 5 4.1799999999999998e-01 4.8515125673125548e+00 3.9885182570856408e+01 2.3289422437635679e+01 0 -1 0
43393 1 3 5.9999999999999998e-02 5.4605119361036039e+00 3.7614566226839457e+01 2.1217963217678896e+01 0 -1 0
43395 1 2 2.0499999999999999e-01 6.2783163728178373e+00 3.5209796184772920e+01 2.2110735856975356e+01 0 -1 0
43391 1 4 -6.8300000000000005e-01 6.0150795234192964e+00 3.8215566986081761e+01 2.3049415936218534e+01 0 -1 0
43392 1 5 4.1799999999999998e-01 6.7615729383793095e+00 3.7583218708498229e+01 2.3034069091608547e+01 0 -1 0
43400 1 3 5.9999999999999998e-02 6.2817765628158471e+00 3.5170764127124755e+01 2.0996697473798690e+01 0 -1 0
43372 1 3 5.9999999999999998e-02 5.0412612765558320e+00 4.1607861819742162e+01 2.0410499846078551e+01 0 -1 0
43401 1 6 -1.2000000000000000e-01 6.3524295800621493e+00 3.3852768790434460e+01 2.2815715574056025e+01 0 -1 0
40390 1 3 5.9999999999999998e-02 1.2270546949829675e+00 3.5106793220485393e+01 2.1773029846616588e+01 0 -1 0
43398 1 4 -6.8300000000000005e-01 7.4294025227616958e+00 3.5919400927502394e+01 2.2359060474086906e+01 0 -1 0
43293 1 4 -6.8300000000000005e-01 7.5493666248525351e+00 3.5748847924599566e+01 1.8408950111827689e+01 0 -1 0
43365 1 3 5.9999999999999998e-02 7.0704740792182870e+00 4.2238388227918165e+01 1.9630095139900565e+01 0 -1 0
43297 1 2 2.0499999999999999e-01 7.9236993960625526e+00 3.2720843669675652e+01 1.8386104994664660e+01 0 -1 0
2156 1 3 5.9999999999999998e-02 1.5506731897097879e+01 3.6930647874268878e+01 1.8542421497588009e+01 1 0 0
43302 1 3 5.9999999999999998e-02 8.2046131622085205e+00 3.2571924962810570e+01 1.9395563096941331e+01 0 -1 0
4094 1 5 4.1799999999999998e-01 1.2680809643046910e+01 4.0491216131236207e+01 2.2435688613779160e+01 1 0 0
4101 1 5 4.1799999999999998e-01 1.2248880108478270e+01 4.2954427518723193e+01 2.3273453713698125e+01 1 0 0
4102 1 3 5.9999999999999998e-02 1.0152054053733305e+01 4.2135511920806266e+01 2.3849667135664600e+01 1 0 0
4100 1 4 -6.8300000000000005e-01 1.2145696563300534e+01 4.1993984658237864e+01 2.3249974901148367e+01 1 0 0
43267 1 3 5.9999999999999998e-02 1.4157108305263684e+01 4.2218444917496996e+01 2.1481045110786287e+01 0 -1 0
43283 1 2 2.0499999999999999e-01 1.0055895456853742e+01 3.7447859685162882e+01 1.8587783997757558e+01 0 -1 0
4095 1 3 5.9999999999999998e-02 1.1805597174943651e+01 3.9051291229622755e+01 2.3975193275270001e+01 1 0 0
4076 1 2 2.0499999999999999e-01 1.2502207136683541e+01 3.4265070263901805e+01 2.1218508556008448e+01 1 0 0
43358 1 3 5.9999999999999998e-02 9.3608647025197467e+00 4.2744504905166139e+01 1.8799524897982725e+01 0 -1 0
4086 1 4 -6.8300000000000005e-01 1.3330249363362675e+01 3.6921096860855641e+01 2.2188182757535401e+01 1 0 0
4080 1 5 4.1799999999999998e-01 1.3354320357961329e+01 3.5634850955511972e+01 2.0181891950949481e+01 1 0 0
4081 1 3 5.9999999999999998e-02 1.3378745653407526e+01 3.4226653579410581e+01 2.1932995443804796e+01 1 0 0
43399 1 5 4.1799999999999998e-01 8.0790428846603017e+00 3.5216155028108879e+01 2.2407555223841722e+01 0 -1 0
4097 1 2 2.0499999999999999e-01 1.0733171830669372e+01 4.1856834159001544e+01 2.2946705741289943e+01 1 0 0
43286 1 4 -6.8300000000000005e-01 8.8630598762919384e+00 3.8141332066128349e+01 1.8617873012310412e+01 0 -1 0
43295 1 3 5.9999999999999998e-02 9.1122284870977346e+00 3.4958051538647730e+01 1.9633827623769530e+01 0 -1 0
43271 1 3 5.9999999999999998e-02 1.5038440368532216e+01 4.1013214618165577e+01 1.9744270904354828e+01 0 -1 0
4083 1 2 2.0499999999999999e-01 1.2088612018107089e+01 3.6526856452648751e+01 2.2645305155626676e+01 1 0 0
559 1 5 4.1799999999999998e-01 1.6003473448425822e+01 3.9348299307984540e+01 6.7971149721917516e+00 1 1 0
4106 1 3 5.9999999999999998e-02 9.4901343892270269e+00 4.2643127545726799e+01 2.1513736888500851e+01 1 0 0
4103 1 6 -1.2000000000000000e-01 1.0474031258235614e+01 4.2891577177002048e+01 2.1812924877707790e+01 1 0 0
43273 1 5 4.1799999999999998e-01 1.1492546416443352e+01 4.2035010710158076e+01 1.8285138584384111e+01 0 -1 0
1948 1 2 2.0499999999999999e-01 1.5928063853181934e+01 3.8546773404826553e+01 2.2749766277847417e+01 1 0 0
4082 1 6 -1.2000000000000000e-01 1.1560893528565051e+01 3.5164073027769632e+01 2.1993870008919892e+01 1 0 0
43290 1 2 2.0499999999999999e-01 8.8194948144206595e+00 3.5153099336306205e+01 1.8557726563334189e+01 0 -1 0
4092 1 3 5.9999999999999998e-02 1.0156818891346314e+01 3.7547909307239642e+01 2.3133054104140079e+01 1 0 0
4099 1 3 5.9999999999999998e-02 9.5060475035535088e+00 4.0004052165581875e+01 2.3053594937237165e+01 1 0 0
4105 1 3 5.9999999999999998e-02 1.1117909795120799e+01 4.2708213449181933e+01 2.0954717943738206e+01 1 0 0
43268 1 6 -1.2000000000000000e-01 1.4507434554753106e+01 4.1926106247564093e+01 1.9478964565586768e+01 0 -1 0
1953 1 3 5.9999999999999998e-02 1.5512279312947223e+01 3.8659388067358336e+01 2.1749236151288997e+01 1 0 0
43278 1 3 5.9999999999999998e-02 1.3747755503678315e+01 3.9490865367064124e+01 1.8794372473500783e+01 0 -1 0
1944 1 4 -6.8300000000000005e-01 1.5551764570348139e+01 3.5969106323054156e+01 2.0898107068313209e+01 1 0 0
4073 1 5 4.1799999999999998e-01 1.2984691797662229e+01 3.3087100062152452e+01 1.8908539257203699e+01 1 0 0
1949 1 3 5.9999999999999998e-02 1.5650293506645585e+01 3.6455571347258392e+01 2.3377175751016360e+01 1 0 0
43281 1 3 5.9999999999999998e-02 1.1899399238300763e+01 3.9024716849959177e+01 2.0012876689410788e+01 0 -1 0
43272 1 4 -6.8300000000000005e-01 1.2317209589495533e+01 4.2470393519222590e+01 1.8578089823089893e+01 0 -1 0
43279 1 4 -6.8300000000000005e-01 1.0607795397337931e+01 4.0186917019677132e+01 1.9008494066192775e+01 0 -1 0
4085 1 3 5.9999999999999998e-02 1.1089252944500398e+01 3.4620982626585153e+01 2.2779744046460451e+01 1 0 0
43288 1 3 5.9999999999999998e-02 1.0302037216798121e+01 3.7155017828063016e+01 1.9566406745985013e+01 0 -1 0
43405 1 4 -6.8300000000000005e-01 8.4872205050928660e+00 3.3174180487633848e+01 2.1795873050611355e+01 0 -1 0
1951 1 4 -6.8300000000000005e-01 1.4926341939727473e+01 3.8867831700608292e+01 2.3622391327897404e+01 1 0 0
4079 1 4 -6.8300000000000005e-01 1.2844707125515820e+01 3.4824322245263552e+01 1.9970776328868997e+01 1 0 0
4093 1 4 -6.8300000000000005e-01 1.2652157811489099e+01 3.9561059593812118e+01 2.2313518522634382e+01 1 0 0
4077 1 3 5.9999999999999998e-02 1.1086665056735537e+01 3.2790205586427554e+01 2.0361652899401637e+01 1 0 0
4084 1 3 5.9999999999999998e-02 1.0721342984212846e+01 3.5356359499357723e+01 2.1302953486544848e+01 1 0 0
1952 1 5 4.1799999999999998e-01 1.4244004719525263e+01 3.9418339475269278e+01 2.3209689553685699e+01 1 0 0
43270 1 3 5.9999999999999998e-02 1.4973123002890517e+01 4.2451821865457802e+01 1.8609556696597974e+01 0 -1 0
2163 1 3 5.9999999999999998e-02 1.5186000089005814e+01 3.4348870484688277e+01 1.8647833248042684e+01 1 0 0
43287 1 5 4.1799999999999998e-01 8.2213084867220303e+00 3.7533920753935433e+01 1.9034298391515065e+01 0 -1 0
43275 1 6 -1.2000000000000000e-01 1.2892117913139368e+01 4.0061353470483489e+01 1.8448025742684738e+01 0 -1 0
43269 1 2 2.0499999999999999e-01 1.3061225299726491e+01 4.1473853095694878e+01 1.9111659565769799e+01 0 -1 0
4075 1 6 -1.2000000000000000e-01 1.2004309389621071e+01 3.2807882086548197e+01 2.1004568258873867e+01 1 0 0
4088 1 3 5.9999999999999998e-02 1.2206886618372820e+01 3.6399983987344072e+01 2.3692497566601102e+01 1 0 0
1945 1 5 4.1799999999999998e-01 1.4855400071369839e+01 3.6372799325324294e+01 2.1398609691946184e+01 1 0 0
4098 1 3 5.9999999999999998e-02 1.0254374623233160e+01 4.0292524689917663e+01 2.1559243794565536e+01 1 0 0
43274 1 3 5.9999999999999998e-02 1.2664373764402475e+01 4.1291362336609147e+01 2.0051432209021151e+01 0 -1 0
4089 1 6 -1.2000000000000000e-01 1.1104970745889995e+01 3.7771588530993341e+01 2.2561053335464415e+01 1 0 0
4090 1 2 2.0499999999999999e-01 1.1512059979475923e+01 3.9171238246046720e+01 2.2938069583229133e+01 1 0 0
4091 1 3 5.9999999999999998e-02 1.0766159520241333e+01 3.7733337920905136e+01 2.1498191960529883e+01 1 0 0
43276 1 2 2.0499999999999999e-01 1.1673678406935807e+01 3.9331485015261009e+01 1.9008172652890401e+01 0 -1 0
4096 1 6 -1.2000000000000000e-01 1.0435432641180720e+01 4.0335882463300088e+01 2.2616084737694884e+01 1 0 0
4087 1 5 4.1799999999999998e-01 1.3499932023849521e+01 3.7696285826297974e+01 2.2707638932223279e+01 1 0 0
43280 1 5 4.1799999999999998e-01 9.8295282808765680e+00 3.9623433205646556e+01 1.8922074578140109e+01 0 -1 0
43262 1 2 2.0499999999999999e-01 1.4634558109703034e+01 4.2855681683948532e+01 2.0741007551107813e+01 0 -1 0
42183 1 6 -1.2000000000000000e-01 3.6326903538491919e+00 4.3165039680763478e+01 1.3314712975578754e+01 0 -1 0
32773 1 5 4.1799999999999998e-01 2.8689031000210337e+00 3.2515637529286238e+01 1.4216508579088288e+01 0 0 0
40392 1 2 2.0499999999999999e-01 1.7798562946762009e+00 3.2436173858512987e+01 2.2827308202454553e+01 0 -1 0
2244 1 3 5.9999999999999998e-02 1.5414888523184688e+01 3.2530184651228303e+01 8.2873161983617170e+00 1 0 0
2281 1 5 4.1799999999999998e-01 1.3591865928675725e+01 4.3152749512555928e+01 5.2692698386135737e+00 1 0 0
42177 1 2 2.0499999999999999e-01 5.0787717636529095e+00 4.3159804559874885e+01 1.3862886248673284e+01 0 -1 0
202 1 5 4.1799999999999998e-01 4.8966014790335670e+00 4.7889401384419614e+01 4.5852917262316693e+00 1 1 0
204 1 6 -1.2000000000000000e-01 5.3747305483675207e+00 4.6948680074070161e+01 2.6779282203464168e+00 1 1 0
207 1 3 5.9999999999999998e-02 5.4203822265623858e+00 4.6563919757810218e+01 1.6304500945891216e+00 1 1 0
198 1 2 2.0499999999999999e-01 3.9736062204101437e+00 4.7524663299984340e+01 3.0100310818208986e+00 1 1 0
201 1 4 -6.8300000000000005e-01 3.9823532039875955e+00 4.7679058559878740e+01 4.4741673036589207e+00 1 1 0
197 1 6 -1.2000000000000000e-01 2.8975020290996256e+00 4.6474066152230257e+01 2.5603825840413021e+00 1 1 0
203 1 3 5.9999999999999998e-02 3.8758239364723255e+00 4.8455501594732070e+01 2.5871804465521513e+00 1 1 0
199 1 3 5.9999999999999998e-02 3.2622361836034983e+00 4.5436418175946095e+01 2.7074467267145601e+00 1 1 0
200 1 3 5.9999999999999998e-02 2.8055302058673410e+00 4.6589674032000815e+01 1.5050801309576072e+00 1 1 0
42473 1 3 5.9999999999999998e-02 1.2218345043567200e+00 4.9981312806582125e+01 3.9937325217127619e+00 0 -1 0
206 1 3 5.9999999999999998e-02 5.3887304330486065e+00 4.6090081072189719e+01 3.2796347821034271e+00 1 1 0
208 1 4 -6.8300000000000005e-01 6.6852635728777061e+00 4.8254847045893520e+01 4.3146744057996056e+00 1 1 0
205 1 2 2.0499999999999999e-01 6.5757589427915919e+00 4.7873965314588446e+01 2.9515951624457748e+00 1 1 0
210 1 3 5.9999999999999998e-02 6.5682787557627984e+00 4.8792202662576862e+01 2.3633269853434067e+00 1 1 0
195 1 5 4.1799999999999998e-01 2.2299985403954476e+00 4.7072529216873072e+01 4.8830497109634541e+00 1 1 0
2435 1 5 4.1799999999999998e-01 5.6759405606395745e+00 5.2001418934926747e+01 2.7130556341122172e+00 1 0 0
53 1 3 5.9999999999999998e-02 5.4001392985680505e+00 4.4415540809914660e+01 4.9200619567230568e+00 1 1 0
191 1 2 2.0499999999999999e-01 1.4802268232905287e+00 4.6702488688756823e+01 3.1368972522580481e+00 1 1 0
194 1 4 -6.8300000000000005e-01 1.5371630438941191e+00 4.6476126384543115e+01 4.5475580777377536e+00 1 1 0
2408 1 3 5.9999999999999998e-02 6.4332909186464686e+00 5.0565903655052331e+01 5.3091599396696427e+00 1 0 0
2434 1 4 -6.8300000000000005e-01 5.3168099762507453e+00 5.2862272380433637e+01 2.5125336414866393e+00 1 0 0
196 1 3 5.9999999999999998e-02 1.0761220740328186e+00 4.7695918849265269e+01 2.8953452019243486e+00 1 1 0
46 1 3 5.9999999999999998e-02 7.4273051732983912e+00 4.5509255179107654e+01 5.2959333116023393e+00 1 1 0
209 1 5 4.1799999999999998e-01 7.6524640506654338e+00 4.8333321932037663e+01 4.3974138208979614e+00 1 1 0
42465 1 3 5.9999999999999998e-02 9.4760603862388570e-01 5.2267652218740785e+01 2.3417379580045474e+00 0 -1 0
192 1 3 5.9999999999999998e-02 1.0701097129763282e+00 4.4862912519842688e+01 2.2820711380632228e+00 1 1 0
2415 1 3 5.9999999999999998e-02 5.3814547235931229e+00 5.2640331197583961e+01 5.0071252949056424e+00 1 0 0
2441 1 4 -6.8300000000000005e-01 8.0386767113773967e+00 5.1331357872762510e+01 3.2420240897869932e+00 1 0 0
2413 1 4 -6.8300000000000005e-01 3.7625095776879878e+00 5.1337667071326280e+01 5.5037379857445536e+00 1 0 0
2414 1 5 4.1799999999999998e-01 4.1718235515155531e+00 5.0459274310992008e+01 5.3305751169133035e+00 1 0 0
42471 1 2 2.0499999999999999e-01 4.3444058624809118e-01 5.0469996531667732e+01 5.9879967417988782e+00 0 -1 0
362 1 4 -6.8300000000000005e-01 7.6235845048867574e+00 4.3712985556246998e+01 3.4798802459146683e+00 1 1 0
214 1 3 5.9999999999999998e-02 7.8536704673529529e+00 4.6893995793164713e+01 1.5175814164363504e+00 1 1 0
211 1 6 -1.2000000000000000e-01 7.9140601636024916e+00 4.7175201306230612e+01 2.5649240957369894e+00 1 1 0
42466 1 3 5.9999999999999998e-02 9.0336633940677780e-01 5.2863384528503381e+01 3.9159267200543559e+00 0 -1 0
188 1 5 4.1799999999999998e-01 1.5084225059391526e-01 4.5567325594789992e+01 4.8066145992973901e+00 1 1 0
42480 1 3 5.9999999999999998e-02 1.9809941757935010e+00 4.8866173112530355e+01 5.9928033485984429e+00 0 -1 0
59 1 3 5.9999999999999998e-02 2.2710981942731618e+00 4.3844530264774647e+01 5.5230065295842428e+00 1 1 0
190 1 6 -1.2000000000000000e-01 4.8852639066121578e-01 4.5751047671634886e+01 2.4057194144114096e+00 1 1 0
42463 1 6 -1.2000000000000000e-01 2.0460465079048035e-01 5.2458134842639197e+01 3.1387200379548408e+00 0 -1 0
42470 1 6 -1.2000000000000000e-01 2.3286492452674967e-01 5.0176689734258979e+01 4.4706926304576200e+00 0 -1 0
2410 1 2 2.0499999999999999e-01 4.6576435143141248e+00 5.2398262933212727e+01 5.8438878775812695e+00 1 0 0
2422 1 3 5.9999999999999998e-02 3.2835874765154833e+00 5.3672539675739863e+01 4.1336186580891514e+00 1 0 0
193 1 3 5.9999999999999998e-02 3.2050925447461481e-01 4.6101076825566032e+01 1.3999534864727801e+00 1 1 0
2439 1 3 5.9999999999999998e-02 7.3337839643181590e+00 5.2699984670019262e+01 1.0331714738635474e+00 1 0 0
42283 1 3 5.9999999999999998e-02 1.0451476867592917e-01 5.0310632068586216e+01 2.2210135759955318e+01 0 -1 0
2431 1 2 2.0499999999999999e-01 6.3524274123620437e+00 5.3812300392458980e+01 2.6243165950604053e+00 1 0 0
2437 1 6 -1.2000000000000000e-01 7.5896740652303789e+00 5.3321601586229626e+01 1.9057550650774333e+00 1 0 0
213 1 3 5.9999999999999998e-02 7.9804692426647685e+00 4.6269727840269773e+01 3.1745265988961888e+00 1 1 0
2442 1 5 4.1799999999999998e-01 8.3023701318567245e+00 5.1267542296075518e+01 4.1841356347437921e+00 1 0 0
363 1 5 4.1799999999999998e-01 7.9621812184702918e+00 4.4320861538771190e+01 2.7931627201024560e+00 1 1 0
2438 1 2 2.0499999999999999e-01 8.6113329313516793e+00 5.2542217318206148e+01 2.7571046952019223e+00 1 0 0
232 1 6 -1.2000000000000000e-01 1.4239273297550884e+01 4.3942969200670497e+01 2.0286397937333667e+00 1 1 0
2443 1 3 5.9999999999999998e-02 9.0116089322777473e+00 5.3116122688094059e+01 3.6199155765185069e+00 1 0 0
2450 1 3 5.9999999999999998e-02 1.1147027174891713e+01 5.2464124994445015e+01 3.7880942169251268e+00 1 0 0
217 1 3 5.9999999999999998e-02 9.1570000528631166e+00 4.8835375784333387e+01 1.8969506678018464e+00 1 1 0
212 1 2 2.0499999999999999e-01 9.2434617846405693e+00 4.7995615299731718e+01 2.5867594321319576e+00 1 1 0
215 1 4 -6.8300000000000005e-01 9.2981932043118114e+00 4.8623365791907091e+01 3.8573424655229207e+00 1 1 0
2456 1 5 4.1799999999999998e-01 1.5241719046431134e+01 5.1795152623010637e+01 3.5878232340018128e+00 1 0 0
216 1 5 4.1799999999999998e-01 9.8711907584219318e+00 4.9407282948554929e+01 3.8468138027441436e+00 1 1 0
218 1 6 -1.2000000000000000e-01 1.0525438232549805e+01 4.7324614046156150e+01 2.1166101559933765e+00 1 1 0
220 1 3 5.9999999999999998e-02 1.0464082185565783e+01 4.7389702113357679e+01 1.0356497312562494e+00 1 1 0
222 1 4 -6.8300000000000005e-01 9.9736807432528742e+00 4.4964984695304338e+01 1.7767786693500942e+00 1 1 0
224 1 3 5.9999999999999998e-02 1.0635190051074449e+01 4.5604313041070981e+01 3.6055392808481259e+00 1 1 0
235 1 3 5.9999999999999998e-02 1.4654570629153479e+01 4.4516736594934159e+01 2.8615623739769642e+00 1 1 0
2448 1 4 -6.8300000000000005e-01 1.1315410851849714e+01 5.0557980911159433e+01 3.4190684936913911e+00 1 0 0
2449 1 5 4.1799999999999998e-01 1.2263057264026729e+01 5.0548964298132354e+01 3.5751105150028333e+00 1 0 0
223 1 5 4.1799999999999998e-01 1.0558426473152679e+01 4.4240857109369628e+01 1.6244824013890946e+00 1 1 0
2455 1 4 -6.8300000000000005e-01 1.4269954327952718e+01 5.1621550115504718e+01 3.6387569324974174e+00 1 0 0
221 1 3 5.9999999999999998e-02 1.1418202997972037e+01 4.7893028517105179e+01 2.4784667133671214e+00 1 1 0
219 1 2 2.0499999999999999e-01 1.0811523627448015e+01 4.5894179227914933e+01 2.5096421569847309e+00 1 1 0
225 1 6 -1.2000000000000000e-01 1.2335366215469344e+01 4.5542743482991867e+01 2.1549559599197861e+00 1 1 0
227 1 3 5.9999999999999998e-02 1.2412773516752040e+01 4.5953009034208705e+01 1.1298838740756005e+00 1 1 0
228 1 3 5.9999999999999998e-02 1.2977223386999395e+01 4.6096764616560421e+01 2.8556179144594922e+00 1 1 0
226 1 2 2.0499999999999999e-01 1.2721324905601708e+01 4.4098681646619283e+01 2.1668492640107258e+00 1 1 0
25 1 3 5.9999999999999998e-02 1.3443796887650711e+01 4.8660604539494017e+01 4.0565937971783477e+00 1 1 0
234 1 3 5.9999999999999998e-02 1.4556077904642310e+01 4.4475542294534570e+01 1.1063438829109211e+00 1 1 0
16 1 2 2.0499999999999999e-01 1.5632900175169041e+01 4.8176431045990398e+01 4.6527773718987282e+00 1 1 0
32 1 3 5.9999999999999998e-02 1.1619054491041149e+01 4.7802596629494907e+01 4.9727330652795585e+00 1 1 0
2445 1 2 2.0499999999999999e-01 1.1207900403805912e+01 5.1870182283843519e+01 2.9020936042939289e+00 1 0 0
22 1 6 -1.2000000000000000e-01 1.4154230548129233e+01 4.8576881179636921e+01 4.9372069294609506e+00 1 1 0
2446 1 3 5.9999999999999998e-02 9.7170574316988620e+00 5.1377544799894011e+01 1.1657977957125667e+00 1 0 0
2452 1 2 2.0499999999999999e-01 1.3700486133183853e+01 5.2789833314814885e+01 3.1269783395036903e+00 1 0 0
2453 1 3 5.9999999999999998e-02 1.3015129951335631e+01 5.1503251109916803e+01 1.5550770676273444e+00 1 0 0
2451 1 6 -1.2000000000000000e-01 1.2578717401026610e+01 5.2269747849393426e+01 2.1914974079030625e+00 1 0 0
2444 1 6 -1.2000000000000000e-01 9.8915326293063774e+00 5.2187205938403558e+01 1.9597278643613050e+00 1 0 0
21 1 3 5.9999999999999998e-02 1.5611049676883205e+01 4.7118791411719101e+01 4.2254099471496964e+00 1 1 0
39 1 3 5.9999999999999998e-02 9.7032907871952805e+00 4.6496041119044676e+01 5.3258922664952610e+00 1 1 0
18 1 3 5.9999999999999998e-02 1.5914928387659687e+01 4.9241986156646796e+01 2.8799873561436282e+00 1 1 0
2399 1 4 -6.8300000000000005e-01 9.3439954975701802e+00 5.0852125491900210e+01 5.5654615270595178e+00 1 0 0
24 1 3 5.9999999999999998e-02 1.4119448154449536e+01 4.9601905988931740e+01 5.4002811085905398e+00 1 1 0
2458 1 6 -1.2000000000000000e-01 1.4834261197835579e+01 5.3497312020392016e+01 2.2679345571364697e+00 1 0 0
2460 1 3 5.9999999999999998e-02 1.5134887084157038e+01 5.2823979971231644e+01 1.4981154283025588e+00 1 0 0
2447 1 3 5.9999999999999998e-02 1.0171865176521653e+01 5.3116050432975641e+01 1.3967672550104233e+00 1 0 0
2280 1 4 -6.8300000000000005e-01 1.4268180905257269e+01 4.3831689794695350e+01 5.3903919520347880e+00 1 0 0
2400 1 5 4.1799999999999998e-01 1.0300319633179766e+01 5.1003722247772153e+01 5.6491390639604662e+00 1 0 0
231 1 3 5.9999999999999998e-02 1.2432613982407910e+01 4.3629698651967239e+01 3.1062075530274340e+00 1 1 0
28 1 3 5.9999999999999998e-02 1.3518990349788178e+01 4.6610357440998392e+01 5.6951722637606768e+00 1 1 0
29 1 6 -1.2000000000000000e-01 1.1878316870492268e+01 4.7758063885538789e+01 6.0228266491516198e+00 1 1 0
23 1 2 2.0499999999999999e-01 1.3405650966567032e+01 4.7659451430988433e+01 5.9478087908479589e+00 1 1 0
2457 1 3 5.9999999999999998e-02 1.3428152304809869e+01 5.3459156660035127e+01 3.9132145645707905e+00 1 0 0
31 1 3 5.9999999999999998e-02 1.1535644955892957e+01 4.8681525933415315e+01 6.4954997604695555e+00 1 1 0
38 1 3 5.9999999999999998e-02 9.2827607869605444e+00 4.7695235101722503e+01 6.4285226882518458e+00 1 1 0
2459 1 2 2.0499999999999999e-01 1.6091389012752121e+01 5.3795155157846473e+01 3.0019435448784657e+00 1 0 0
2454 1 3 5.9999999999999998e-02 1.2418272835087855e+01 5.3033943454948940e+01 1.4739636842433059e+00 1 0 0
370 1 5 4.1799999999999998e-01 9.2557263108331753e+00 4.3394289272341339e+01 4.3159794140357493e+00 1 1 0
42476 1 3 5.9999999999999998e-02 9.1798364342449945e-01 5.1459903623680290e+01 5.9942667856523490e+00 0 -1 0
2407 1 5 4.1799999999999998e-01 5.9932498574516204e+00 4.8618465924394258e+01 6.2269020429581108e+00 1 0 0
50 1 6 -1.2000000000000000e-01 5.0404112437811364e+00 4.4520711898306573e+01 5.9458944120816435e+00 1 1 0
42243 1 4 -6.8300000000000005e-01 2.9238941444284988e-01 5.3666072047360146e+01 7.2807191942533276e+00 0 -1 0
51 1 2 2.0499999999999999e-01 4.1399086336990907e+00 4.3237229098328164e+01 6.3290016274713796e+00 1 1 0
42253 1 6 -1.2000000000000000e-01 4.1416128259425916e-01 5.3625501731300105e+01 1.1703106778557911e+01 0 -1 0
42200 1 3 5.9999999999999998e-02 1.0031693979974863e+00 4.6051898770736429e+01 1.0295949112932126e+01 0 -1 0
42184 1 2 2.0499999999999999e-01 3.5402355319308865e+00 4.3575883323087425e+01 1.1847318296634189e+01 0 -1 0
52 1 3 5.9999999999999998e-02 4.4871793517234604e+00 4.5470952778999120e+01 5.8841705423558981e+00 1 1 0
43 1 6 -1.2000000000000000e-01 7.3335557481276066e+00 4.5700928638667094e+01 6.3765516480656004e+00 1 1 0
45 1 3 5.9999999999999998e-02 6.8846618965491171e+00 4.6748477045964933e+01 6.4715414520501984e+00 1 1 0
2406 1 4 -6.8300000000000005e-01 5.5960560035205660e+00 4.9303716125734852e+01 6.7298966707305112e+00 1 0 0
2412 1 3 5.9999999999999998e-02 6.2604906437887333e+00 5.2425277910052408e+01 7.2930808579237754e+00 1 0 0
42477 1 6 -1.2000000000000000e-01 1.2482490562971347e+00 4.9335406149184038e+01 6.5982861076683719e+00 0 -1 0
42251 1 5 4.1799999999999998e-01 1.8589090011258500e+00 5.2419476797161941e+01 1.0560426974367861e+01 0 -1 0
2403 1 2 2.0499999999999999e-01 6.3606938934994606e+00 5.0477287253888655e+01 6.4134548021351998e+00 1 0 0
42196 1 3 5.9999999999999998e-02 2.7688963929561283e+00 4.4448546686346639e+01 9.4935648914536124e+00 0 -1 0
2409 1 6 -1.2000000000000000e-01 5.5369380224194620e+00 5.1672850697453278e+01 6.9348573379802145e+00 1 0 0
44 1 2 2.0499999999999999e-01 6.2628113892424944e+00 4.4762540939551428e+01 6.8441460515916415e+00 1 1 0
42484 1 6 -1.2000000000000000e-01 2.6579245148160036e+00 4.8440119690875278e+01 8.4292750521888173e+00 0 -1 0
47 1 4 -6.8300000000000005e-01 5.8175436902943458e+00 4.5094700215097177e+01 8.1307862754774334e+00 1 1 0
42494 1 3 5.9999999999999998e-02 4.5913626886840149e+00 4.6844854270076311e+01 9.3914330274146991e+00 0 -1 0
42485 1 2 2.0499999999999999e-01 3.2591305957258148e+00 4.8551879469387373e+01 9.8105312521248731e+00 0 -1 0
42487 1 3 5.9999999999999998e-02 3.4996661133827991e+00 4.8244301544062338e+01 7.7491922358203267e+00 0 -1 0
42478 1 2 2.0499999999999999e-01 1.8112312383564557e+00 4.9619919284534674e+01 7.9873029173611405e+00 0 -1 0
42486 1 3 5.9999999999999998e-02 2.0829266321418092e+00 4.7566564375713099e+01 8.4768169803803310e+00 0 -1 0
42483 1 3 5.9999999999999998e-02 2.4531065572522190e+00 5.0522929018174267e+01 8.0445542314616159e+00 0 -1 0
42505 1 6 -1.2000000000000000e-01 5.9950003061553918e+00 5.0774196192972340e+01 1.0775178234100876e+01 0 -1 0
42507 1 3 5.9999999999999998e-02 5.5373066107269597e+00 5.0737643052817688e+01 9.8080821728946468e+00 0 -1 0
42506 1 2 2.0499999999999999e-01 6.4413351063391930e+00 5.2236514801102203e+01 1.1077085651530178e+01 0 -1 0
439 1 4 -6.8300000000000005e-01 6.9004682566139612e+00 4.4716474979919035e+01 1.0970377961942704e+01 1 1 0
42501 1 3 5.9999999999999998e-02 6.3907508774341339e+00 4.8506866344110044e+01 9.3867059695452131e+00 0 -1 0
440 1 5 4.1799999999999998e-01 6.6833892640799979e+00 4.4168596738477035e+01 1.0194178521938424e+01 1 1 0
42509 1 4 -6.8300000000000005e-01 7.5178314411199256e+00 5.2488008339309594e+01 1.0228301747375825e+01 0 -1 0
2411 1 3 5.9999999999999998e-02 4.9357834961384972e+00 5.1332365938886973e+01 7.7227805132596252e+00 1 0 0
42490 1 3 5.9999999999999998e-02 3.9978360626237044e+00 4.9394696729647052e+01 9.7283777742775452e+00 0 -1 0
42491 1 6 -1.2000000000000000e-01 4.0837019611569501e+00 4.7351756415881283e+01 1.0212090422068016e+01 0 -1 0
42488 1 4 -6.8300000000000005e-01 2.2054993396050460e+00 4.8924052031323988e+01 1.0717317720708781e+01 0 -1 0
2405 1 3 5.9999999999999998e-02 7.4419697523583990e+00 5.0261299602425353e+01 8.1683229497334828e+00 1 0 0
42514 1 3 5.9999999999999998e-02 4.6491404419398172e+00 5.2967686706051978e+01 1.0107087038859259e+01 0 -1 0
42512 1 6 -1.2000000000000000e-01 5.2250946137587029e+00 5.3177495590968867e+01 1.0996370121953131e+01 0 -1 0
42498 1 6 -1.2000000000000000e-01 6.4334415647082146e+00 4.8312927339018856e+01 1.0448563246684149e+01 0 -1 0
42499 1 2 2.0499999999999999e-01 6.9850348386075662e+00 4.9592513850586897e+01 1.1091434502885104e+01 0 -1 0
42492 1 2 2.0499999999999999e-01 5.1563219152537378e+00 4.7747049798281175e+01 1.1197523711966383e+01 0 -1 0
42493 1 3 5.9999999999999998e-02 3.4828938216470928e+00 4.6537055941035248e+01 1.0616457707929484e+01 0 -1 0
2402 1 6 -1.2000000000000000e-01 7.6530601987766236e+00 5.0168691526526430e+01 7.1268606612958036e+00 1 0 0
42191 1 2 2.0499999999999999e-01 1.8941088864220361e+00 4.4133701725622977e+01 1.0035451711565111e+01 0 -1 0
42515 1 3 5.9999999999999998e-02 4.5830539416892142e+00 5.3025098715418686e+01 1.1840115599820894e+01 0 -1 0
42482 1 5 4.1799999999999998e-01 8.3436919092630146e-01 4.9730026050318330e+01 9.6828810302011430e+00 0 -1 0
41 1 5 4.1799999999999998e-01 7.8092563415008227e+00 4.5968252916212570e+01 8.6693402418614465e+00 1 1 0
42203 1 3 5.9999999999999998e-02 1.1188521383664010e+00 4.5694407708420528e+01 7.7771785742810478e+00 0 -1 0
42508 1 3 5.9999999999999998e-02 5.0976459062443578e+00 5.0631321121275086e+01 1.1367561570281859e+01 0 -1 0
48 1 5 4.1799999999999998e-01 4.9480989660815355e+00 4.4780778108686235e+01 8.3453606863017313e+00 1 1 0
42496 1 5 4.1799999999999998e-01 5.9047195917072735e+00 4.5986715932652416e+01 1.1693918516435684e+01 0 -1 0
42189 1 3 5.9999999999999998e-02 4.3136093829757449e+00 4.4329203109918041e+01 1.1684833350103347e+01 0 -1 0
42190 1 6 -1.2000000000000000e-01 2.1119554295616725e+00 4.4124224745445815e+01 1.1507302541872239e+01 0 -1 0
42250 1 4 -6.8300000000000005e-01 1.4311401101078896e+00 5.2755520820616240e+01 9.7781462048412973e+00 0 -1 0
42500 1 3 5.9999999999999998e-02 7.1744019724399495e+00 4.7506645501230523e+01 1.0598695090902366e+01 0 -1 0
42511 1 3 5.9999999999999998e-02 6.7908571695954194e+00 5.2295585740360032e+01 1.2104478562071119e+01 0 -1 0
42510 1 5 4.1799999999999998e-01 8.0133793779403923e+00 5.1685657338132984e+01 1.0192178358268187e+01 0 -1 0
42489 1 5 4.1799999999999998e-01 2.4663429114447823e+00 4.9095699968199391e+01 1.1623231218466161e+01 0 -1 0
2404 1 3 5.9999999999999998e-02 7.9209378874245955e+00 4.9110800065517047e+01 6.7682641670478692e+00 1 0 0
42479 1 3 5.9999999999999998e-02 5.4408797072654125e-01 4.8492701251812640e+01 6.6145267663698322e+00 0 -1 0
49 1 3 5.9999999999999998e-02 6.7336752736647654e+00 4.3695276670207399e+01 6.9178695088408118e+00 1 1 0
42495 1 4 -6.8300000000000005e-01 5.4032821065020791e+00 4.6716955045974167e+01 1.2192052840354625e+01 0 -1 0
42197 1 6 -1.2000000000000000e-01 7.4273474567560738e-01 4.5147912609110648e+01 9.7661408245673389e+00 0 -1 0
54 1 4 -6.8300000000000005e-01 3.7420546505200316e+00 4.3227072880320755e+01 7.6599624328959468e+00 1 1 0
42244 1 5 4.1799999999999998e-01 9.0806200186039943e-01 5.3281290051605339e+01 7.9147785542504989e+00 0 -1 0
42247 1 2 2.0499999999999999e-01 1.6549340334376123e-01 5.3108473241500782e+01 1.0248393634183374e+01 0 -1 0
42481 1 4 -6.8300000000000005e-01 6.3505164087079236e-01 4.9694417351438027e+01 8.7287645930138833e+00 0 -1 0
42198 1 2 2.0499999999999999e-01 2.0777975930150622e-01 4.5381262452779879e+01 8.3032410351865504e+00 0 -1 0
2416 1 6 -1.2000000000000000e-01 3.9689468236585013e+00 5.3717109813027278e+01 6.2088539436923442e+00 1 0 0
2418 1 3 5.9999999999999998e-02 3.1825123012724452e+00 5.3569429150799571e+01 6.9343895829400539e+00 1 0 0
469 1 3 5.9999999999999998e-02 1.6048030707704072e+01 4.8730464762639251e+01 8.9097497096542586e+00 1 1 0
42502 1 4 -6.8300000000000005e-01 8.3150648894778438e+00 4.9834880807111574e+01 1.0795264421797143e+01 0 -1 0
2279 1 3 5.9999999999999998e-02 1.4413122592223930e+01 4.3855352615574802e+01 8.5881673544059431e+00 1 0 0
465 1 3 5.9999999999999998e-02 1.5895091605273132e+01 4.6594004618232972e+01 1.1177498647385676e+01 1 1 0
40 1 4 -6.8300000000000005e-01 8.6570137324860283e+00 4.6170393466547800e+01 8.3013669518010111e+00 1 1 0
436 1 2 2.0499999999999999e-01 8.1523936631180085e+00 4.4029274154894658e+01 1.1278124977066454e+01 1 1 0
37 1 2 2.0499999999999999e-01 8.7482698058501480e+00 4.5698880361069108e+01 7.0326141233572654e+00 1 1 0
2393 1 5 4.1799999999999998e-01 1.2415078133389533e+01 5.2352121350117329e+01 6.5029861946128804e+00 1 0 0
463 1 6 -1.2000000000000000e-01 1.5449787517554071e+01 4.7124187710076377e+01 1.0356444352146864e+01 1 1 0
36 1 6 -1.2000000000000000e-01 9.6917015192187286e+00 4.6709683879039893e+01 6.3819187378153144e+00 1 1 0
35 1 3 5.9999999999999998e-02 1.1583246760460055e+01 4.5699847430427255e+01 6.3998051874943407e+00 1 1 0
42 1 3 5.9999999999999998e-02 9.1144239156692883e+00 4.4685763555702621e+01 7.0068371704267429e+00 1 1 0
2392 1 4 -6.8300000000000005e-01 1.1746233383754578e+01 5.1746767846929764e+01 6.4275197724870763e+00 1 0 0
1533 1 3 5.9999999999999998e-02 1.0318348447075159e+01 5.3466909684282570e+01 1.0179256586764797e+01 1 0 0
2401 1 3 5.9999999999999998e-02 8.4630032226789318e+00 5.2068808988110753e+01 6.8446972930404826e+00 1 0 0
2383 1 3 5.9999999999999998e-02 1.4285255834639404e+01 5.2036353758279255e+01 6.8697665352722366e+00 1 0 0
2396 1 2 2.0499999999999999e-01 8.8528871710853547e+00 5.1078138858506897e+01 6.8088902299475142e+00 1 0 0
2397 1 3 5.9999999999999998e-02 1.0294228594924121e+01 4.9778012471762288e+01 7.7951312167301001e+00 1 0 0
20 1 5 4.1799999999999998e-01 1.5526187156294016e+01 4.7730735831391456e+01 6.4621332650318335e+00 1 1 0
2390 1 3 5.9999999999999998e-02 1.2608460616366230e+01 5.0181888183293708e+01 8.5231380290162235e+00 1 0 0
2382 1 2 2.0499999999999999e-01 1.3659059713658184e+01 5.1919847112119243e+01 8.9311731329839645e+00 1 0 0
2381 1 6 -1.2000000000000000e-01 1.4593571154492718e+01 5.1570911081851428e+01 7.8127299020473027e+00 1 0 0
2391 1 3 5.9999999999999998e-02 1.1966694682198696e+01 5.1287438443427938e+01 9.7208722703586634e+00 1 0 0
34 1 5 4.1799999999999998e-01 1.0627065731066565e+01 4.6394647225749779e+01 8.4799262584050030e+00 1 1 0
2398 1 3 5.9999999999999998e-02 9.5529710468596640e+00 5.1033788604731861e+01 8.7541211338674945e+00 1 0 0
33 1 4 -6.8300000000000005e-01 1.1407508321866514e+01 4.6808197080668954e+01 8.1077095414250842e+00 1 1 0
30 1 2 2.0499999999999999e-01 1.1171345347674995e+01 4.6614840232649769e+01 6.7344872839511112e+00 1 1 0
2395 1 6 -1.2000000000000000e-01 1.0010372662663217e+01 5.0820325922902128e+01 7.7532887592612640e+00 1 0 0
27 1 5 4.1799999999999998e-01 1.3172335627604957e+01 4.7228926670656094e+01 7.7800716971447086e+00 1 1 0
26 1 4 -6.8300000000000005e-01 1.3860776168769634e+01 4.7731664997277790e+01 7.3109479450551396e+00 1 1 0
2278 1 3 5.9999999999999998e-02 1.3514237253153473e+01 4.4982314936373065e+01 7.5911828404741017e+00 1 0 0
462 1 3 5.9999999999999998e-02 1.3441709288532596e+01 4.8187570234996720e+01 1.0069445647637334e+01 1 1 0
2388 1 6 -1.2000000000000000e-01 1.2376342206527188e+01 5.1143864820335921e+01 8.7302616398957831e+00 1 0 0
2389 1 2 2.0499999999999999e-01 1.1236675743566535e+01 5.1694207217936636e+01 7.7512581368414466e+00 1 0 0
457 1 2 2.0499999999999999e-01 1.4079168109107718e+01 4.7654569466004602e+01 1.0825168885411088e+01 1 1 0
455 1 3 5.9999999999999998e-02 1.1512045763873724e+01 4.7533888968043016e+01 1.0745901144810965e+01 1 1 0
2384 1 3 5.9999999999999998e-02 1.4643937740280101e+01 5.0456175792428844e+01 7.6433389324192476e+00 1 0 0
2394 1 3 5.9999999999999998e-02 1.0923698165267682e+01 5.2671272147458531e+01 8.0665435475695819e+00 1 0 0
2387 1 3 5.9999999999999998e-02 1.4085973601891025e+01 5.1727991370161647e+01 9.8732806760989753e+00 1 0 0
448 1 3 5.9999999999999998e-02 9.0365813109359081e+00 4.6341840838645908e+01 1.1312130378964524e+01 1 1 0
456 1 6 -1.2000000000000000e-01 1.3243232977864370e+01 4.6489000332010178e+01 1.1385434404507789e+01 1 1 0
450 1 2 2.0499999999999999e-01 1.1793983080655096e+01 4.7001559270017630e+01 1.1653301585581429e+01 1 1 0
459 1 3 5.9999999999999998e-02 1.3164401434791470e+01 4.5708940691765612e+01 1.0699695411720748e+01 1 1 0
1540 1 3 5.9999999999999998e-02 1.1502868718801194e+01 5.1647026224637024e+01 1.1877205993837661e+01 1 0 0
2385 1 4 -6.8300000000000005e-01 1.3290001692094521e+01 5.3304439415347126e+01 8.8897414654460203e+00 1 0 0
42503 1 5 4.1799999999999998e-01 8.9113582461364036e+00 4.9111690460549923e+01 1.1110483194285935e+01 0 -1 0
441 1 3 5.9999999999999998e-02 8.8515643604880090e+00 4.4264005413384957e+01 1.0445358842050515e+01 1 1 0
452 1 3 5.9999999999999998e-02 1.1039196628655089e+01 4.5158617717733051e+01 1.1079097122790110e+01 1 1 0
460 1 4 -6.8300000000000005e-01 1.4372524424528907e+01 4.8630308244998439e+01 1.1786451791313967e+01 1 1 0
2276 1 6 -1.2000000000000000e-01 1.3806364609917408e+01 4.3912672282548357e+01 7.7086280231513076e+00 1 0 0
2277 1 2 2.0499999999999999e-01 1.4904323474824588e+01 4.3635948867616520e+01 6.5912262442738747e+00 1 0 0
2285 1 3 5.9999999999999998e-02 1.5505840170918198e+01 4.5541609292472245e+01 6.7414304879782732e+00 1 0 0
1704 1 3 5.9999999999999998e-02 1.5699419344830876e+01 5.2026125442502362e+01 1.1320889924104737e+01 1 0 0
466 1 3 5.9999999999999998e-02 1.5128203444848541e+01 4.6291491840160106e+01 9.7029534542864493e+00 1 1 0
2386 1 5 4.1799999999999998e-01 1.4211410328782522e+01 5.3615040386265903e+01 8.7673455161048874e+00 1 0 0
2273 1 4 -6.8300000000000005e-01 1.1805757213000296e+01 4.3566354838643370e+01 8.8579733329800430e+00 1 0 0
2378 1 4 -6.8300000000000005e-01 1.5977135367578775e+01 5.3627478131042487e+01 8.0776313299803775e+00 1 0 0
2283 1 6 -1.2000000000000000e-01 1.6069244749989569e+01 4.4611593226827935e+01 6.8137513365021958e+00 1 0 0
468 1 5 4.1799999999999998e-01 1.5993638240415143e+01 4.9314168739475953e+01 1.1213454238010483e+01 1 1 0
2375 1 2 2.0499999999999999e-01 1.5964438870069920e+01 5.2192492406309967e+01 8.1044936797521583e+00 1 0 0
42157 1 3 5.9999999999999998e-02 4.8456262778898063e-01 4.6816962313365366e+01 1.4213471309820497e+01 0 -1 0
42158 1 3 5.9999999999999998e-02 1.0642641802259467e+00 4.7132795804581903e+01 1.2581020893205224e+01 0 -1 0
42154 1 3 5.9999999999999998e-02 3.0675383753253349e-01 4.9654623824395394e+01 1.3110802310545981e+01 0 -1 0
43264 1 3 5.9999999999999998e-02 1.5857307489154469e+01 4.3354234020246921e+01 2.2485969787848678e+01 0 -1 0
42497 1 3 5.9999999999999998e-02 4.9374599083521469e+00 4.8582830942548235e+01 1.1836457396358250e+01 0 -1 0
43650 1 4 -6.8300000000000005e-01 2.6288627973642947e-01 4.4759127965348561e+01 1.6048392586793714e+01 0 -1 0
42273 1 3 5.9999999999999998e-02 6.1903830888542122e-01 5.0448884138461359e+01 1.7453206372694964e+01 0 -1 0
42193 1 3 5.9999999999999998e-02 1.9707049401247774e+00 4.5076100119663145e+01 1.2033874347078660e+01 0 -1 0
42257 1 4 -6.8300000000000005e-01 1.7230081742692676e+00 5.1776105997846258e+01 1.2396715697192597e+01 0 -1 0
42504 1 3 5.9999999999999998e-02 6.9599805399286527e+00 4.9573435894567361e+01 1.2170093008252326e+01 0 -1 0
42266 1 3 5.9999999999999998e-02 5.3840422217641981e-01 5.1188237223176756e+01 1.5011446386479470e+01 0 -1 0
43195 1 4 -6.8300000000000005e-01 4.9157785606299118e+00 5.3242958285728193e+01 1.4359432175802029e+01 0 -1 0
42267 1 6 -1.2000000000000000e-01 7.2062834646554308e-01 5.2557340847820427e+01 1.6672464820250898e+01 0 -1 0
42260 1 6 -1.2000000000000000e-01 7.3684135965697195e-01 5.3042507998479152e+01 1.4122745527036125e+01 0 -1 0
43651 1 5 4.1799999999999998e-01 9.9504887923915586e-01 4.4410843244289353e+01 1.6497674776935884e+01 0 -1 0
42186 1 3 5.9999999999999998e-02 2.9525835451382068e+00 4.3828652152109818e+01 1.3924015254900892e+01 0 -1 0
42269 1 3 5.9999999999999998e-02 1.1239108906728974e+00 5.3462080065145869e+01 1.7040745083464351e+01 0 -1 0
43192 1 2 2.0499999999999999e-01 6.0685789650509028e+00 5.2857426535213698e+01 1.5016845863446450e+01 0 -1 0
42161 1 3 5.9999999999999998e-02 3.0109824448312139e+00 4.7246905014875885e+01 1.3554787312069012e+01 0 -1 0
42160 1 5 4.1799999999999998e-01 2.8296000326675363e+00 4.9784463272686068e+01 1.4437379520691620e+01 0 -1 0
42159 1 4 -6.8300000000000005e-01 2.7976851461525509e+00 4.9283534541368951e+01 1.3679874257485107e+01 0 -1 0
42175 1 3 5.9999999999999998e-02 4.3753965401895609e+00 4.5655781341924047e+01 1.4276514366810591e+01 0 -1 0
42173 1 4 -6.8300000000000005e-01 6.2006378870947660e+00 4.6028624860544475e+01 1.4688759057432653e+01 0 -1 0
42170 1 2 2.0499999999999999e-01 5.0394538688113251e+00 4.5460009597737319e+01 1.5098253356034665e+01 0 -1 0
42169 1 6 -1.2000000000000000e-01 4.4322307406350241e+00 4.6106545690020056e+01 1.6352352867303665e+01 0 -1 0
42168 1 3 5.9999999999999998e-02 4.5791022593292263e+00 4.7902970911422621e+01 1.5297312096099306e+01 0 -1 0
42162 1 6 -1.2000000000000000e-01 2.4906463818078017e+00 4.7759274030778869e+01 1.5615930215509296e+01 0 -1 0
43202 1 4 -6.8300000000000005e-01 6.0593747897721491e+00 5.0420030913134063e+01 1.6870358369274033e+01 0 -1 0
43203 1 5 4.1799999999999998e-01 6.4019987655492017e+00 5.0777594269670935e+01 1.7683680837085884e+01 0 -1 0
43199 1 2 2.0499999999999999e-01 6.9620050489084386e+00 5.0662219223727831e+01 1.5882764734554581e+01 0 -1 0
43207 1 3 5.9999999999999998e-02 6.7245946641012786e+00 4.8704998987762657e+01 1.4878681714464062e+01 0 -1 0
43198 1 6 -1.2000000000000000e-01 6.2640773796909990e+00 5.1381729926442731e+01 1.4699663256786504e+01 0 -1 0
42163 1 2 2.0499999999999999e-01 3.9241961947996202e+00 4.7513689635145504e+01 1.6116088334778475e+01 0 -1 0
42264 1 4 -6.8300000000000005e-01 2.4757108749105941e+00 5.1746060147167313e+01 1.5175233292102169e+01 0 -1 0
42172 1 3 5.9999999999999998e-02 3.4799852079215094e+00 4.5521806128057776e+01 1.6609219759100572e+01 0 -1 0
42156 1 2 2.0499999999999999e-01 2.3756025323669179e+00 4.7922993330299406e+01 1.4059829885574729e+01 0 -1 0
43200 1 3 5.9999999999999998e-02 5.2769161619693348e+00 5.0975379775418418e+01 1.4428000202894422e+01 0 -1 0
42171 1 3 5.9999999999999998e-02 5.0817966321736394e+00 4.6042144944731277e+01 1.7244167940580741e+01 0 -1 0
42176 1 6 -1.2000000000000000e-01 5.1297972692948974e+00 4.3931379222079642e+01 1.5179726866800312e+01 0 -1 0
42265 1 5 4.1799999999999998e-01 2.6832178374976565e+00 5.1651085805635169e+01 1.6080944980419595e+01 0 -1 0
42261 1 2 2.0499999999999999e-01 1.1297393602372152e+00 5.2063561761771780e+01 1.5250660183165003e+01 0 -1 0
42174 1 5 4.1799999999999998e-01 6.0464965008818066e+00 4.6381239922120365e+01 1.3815349694093218e+01 0 -1 0
42165 1 3 5.9999999999999998e-02 1.9319003480878187e+00 4.6849642047174108e+01 1.5881616203315360e+01 0 -1 0
42166 1 4 -6.8300000000000005e-01 4.0533501977943081e+00 4.8338003167911154e+01 1.7282107636529432e+01 0 -1 0
42164 1 3 5.9999999999999998e-02 2.0793779896196316e+00 4.8663833802948574e+01 1.6086357025592299e+01 0 -1 0
43197 1 3 5.9999999999999998e-02 5.7695907282648395e+00 5.2993865337038869e+01 1.5994226128031652e+01 0 -1 0
42258 1 5 4.1799999999999998e-01 2.0748922043395615e+00 5.1542804498298672e+01 1.3230047318974414e+01 0 -1 0
42254 1 2 2.0499999999999999e-01 6.1847376482807526e-01 5.2553272013528961e+01 1.2751616757252307e+01 0 -1 0
43211 1 3 5.9999999999999998e-02 7.7139279959813107e+00 4.8383488253756319e+01 1.7333339172292462e+01 0 -1 0
42178 1 3 5.9999999999999998e-02 6.0122008191240779e+00 4.3633558610116559e+01 1.5675279451508938e+01 0 -1 0
43196 1 5 4.1799999999999998e-01 4.2295277953806298e+00 5.3153738205919723e+01 1.5002618573110743e+01 0 -1 0
42167 1 5 4.1799999999999998e-01 4.6136288196690440e+00 4.9033088232432661e+01 1.7042229409882239e+01 0 -1 0
43362 1 3 5.9999999999999998e-02 6.9481269554476688e+00 4.4496377058372325e+01 1.7888712025937327e+01 0 -1 0
43201 1 3 5.9999999999999998e-02 6.9220040798951006e+00 5.1325215575404442e+01 1.3916362083074429e+01 0 -1 0
43205 1 6 -1.2000000000000000e-01 7.5275722555509441e+00 4.9264895340367758e+01 1.5362028294011427e+01 0 -1 0
43210 1 5 4.1799999999999998e-01 7.6062871832353594e+00 4.6825035684936950e+01 1.5753586693232887e+01 0 -1 0
42268 1 2 2.0499999999999999e-01 9.8375981987842331e-01 5.1427770832408513e+01 1.7779678051543360e+01 0 -1 0
43092 1 3 5.9999999999999998e-02 7.1141978142912903e+00 5.3125624114308998e+01 1.7539469475288325e+01 0 -1 0
42179 1 3 5.9999999999999998e-02 4.2829864089656731e+00 4.3538938791181494e+01 1.5741284263374864e+01 0 -1 0
43204 1 3 5.9999999999999998e-02 7.6644858296455798e+00 5.1352130707390067e+01 1.6309225287396014e+01 0 -1 0
42155 1 6 -1.2000000000000000e-01 9.5473577744611948e-01 4.7547203253520749e+01 1.3560743197879507e+01 0 -1 0
42182 1 3 5.9999999999999998e-02 5.7164631083735200e+00 4.3646191939955919e+01 1.3139926310571964e+01 0 -1 0
43194 1 3 5.9999999999999998e-02 8.0915190428825845e+00 5.3577525297413203e+01 1.4714689183520861e+01 0 -1 0
43097 1 4 -6.8300000000000005e-01 3.8105959285367739e+00 5.3791293870374098e+01 1.7174817388434779e+01 0 -1 0
43098 1 5 4.1799999999999998e-01 3.4715327111717365e+00 5.2913216029913031e+01 1.7351966904161348e+01 0 -1 0
444 1 3 5.9999999999999998e-02 8.0444034664555666e+00 4.4613743841669013e+01 1.3297482725190520e+01 1 1 0
43208 1 3 5.9999999999999998e-02 8.2497833271810119e+00 4.9534844620151411e+01 1.4648499079117659e+01 0 -1 0
42271 1 4 -6.8300000000000005e-01 2.4168173965257935e+00 5.1283309525450221e+01 1.7974233444600419e+01 0 -1 0
43191 1 6 -1.2000000000000000e-01 7.0888579984447695e+00 5.3931104738092543e+01 1.4524125702701051e+01 0 -1 0
648 1 3 5.9999999999999998e-02 1.6066006957123857e+01 4.8282077442922592e+01 1.6000057506669584e+01 1 1 0
43223 1 4 -6.8300000000000005e-01 1.3059857648719008e+01 4.7777237749738489e+01 1.9290791962421213e+01 0 -1 0
4113 1 3 5.9999999999999998e-02 9.7074249820632907e+00 4.4722549386581761e+01 2.0230956291922695e+01 1 0 0
461 1 5 4.1799999999999998e-01 1.3544740875165758e+01 4.8631503070102148e+01 1.2340115966246550e+01 1 1 0
1537 1 3 5.9999999999999998e-02 9.3798763615870620e+00 5.2960755111430991e+01 1.2404622687305872e+01 1 0 0
449 1 6 -1.2000000000000000e-01 1.0911855002707288e+01 4.5774558108607970e+01 1.1976654513880900e+01 1 1 0
443 1 2 2.0499999999999999e-01 9.4530266627384876e+00 4.5995913376500454e+01 1.2246846028227420e+01 1 1 0
458 1 3 5.9999999999999998e-02 1.3704228981874385e+01 4.6066448616113988e+01 1.2255116675895056e+01 1 1 0
43206 1 2 2.0499999999999999e-01 8.2817951873962397e+00 4.8491787364304827e+01 1.6424627867707265e+01 0 -1 0
662 1 3 5.9999999999999998e-02 1.4933294964037149e+01 4.3658939752762066e+01 1.6205189527701354e+01 1 1 0
43209 1 4 -6.8300000000000005e-01 8.4633420455356188e+00 4.7180417109562860e+01 1.5964273924922420e+01 0 -1 0
1534 1 6 -1.2000000000000000e-01 1.0314445036817377e+01 5.3500992541079228e+01 1.2357548353639180e+01 1 0 0
1538 1 4 -6.8300000000000005e-01 1.2618795944405617e+01 5.3108790851119963e+01 1.2598733882952242e+01 1 0 0
1539 1 5 4.1799999999999998e-01 1.3293797437203317e+01 5.2513262775747485e+01 1.2856517370430074e+01 1 0 0
1535 1 2 2.0499999999999999e-01 1.1412559834010082e+01 5.2456484328650852e+01 1.2687883481066239e+01 1 0 0
442 1 6 -1.2000000000000000e-01 8.8359778570069434e+00 4.4592302773495192e+01 1.2544524648342023e+01 1 1 0
453 1 4 -6.8300000000000005e-01 1.1735385533312327e+01 4.8011935999769562e+01 1.2707340931763490e+01 1 1 0
659 1 6 -1.2000000000000000e-01 1.4116160816803008e+01 4.3867375039830044e+01 1.5438251335860619e+01 1 1 0
445 1 3 5.9999999999999998e-02 9.5978844241201902e+00 4.3975552962803974e+01 1.3103068813222452e+01 1 1 0
43357 1 5 4.1799999999999998e-01 9.3891173616394461e+00 4.3753075577773757e+01 1.6238046987040171e+01 0 -1 0
1547 1 3 5.9999999999999998e-02 1.1567900933583926e+01 5.3760718985015210e+01 1.4928548677976170e+01 1 0 0
454 1 5 4.1799999999999998e-01 1.0844786157169990e+01 4.8092414473346068e+01 1.3058445065965323e+01 1 1 0
645 1 6 -1.2000000000000000e-01 1.5995658203651464e+01 4.7887603484100978e+01 1.7042204406944741e+01 1 1 0
1703 1 2 2.0499999999999999e-01 1.5830821979246254e+01 5.1783928408032111e+01 1.3558400780637268e+01 1 0 0
451 1 3 5.9999999999999998e-02 1.1429436178715244e+01 4.5263773242007225e+01 1.2788785150666863e+01 1 1 0
1707 1 5 4.1799999999999998e-01 1.4893151845807120e+01 5.0028227322000163e+01 1.2976692492627262e+01 1 0 0
1546 1 5 4.1799999999999998e-01 1.1180448639058909e+01 5.2730087885861948e+01 1.7170174097179061e+01 1 0 0
43356 1 4 -6.8300000000000005e-01 9.5563241369324921e+00 4.3906036558146106e+01 1.7148356136123830e+01 0 -1 0
447 1 5 4.1799999999999998e-01 8.9367454786161709e+00 4.6524704083980097e+01 1.3966907947906572e+01 1 1 0
43214 1 3 5.9999999999999998e-02 1.0331824716337859e+01 4.9033326357041553e+01 1.5849202943533598e+01 0 -1 0
1555 1 6 -1.2000000000000000e-01 1.4934071394503139e+01 5.3223862950122403e+01 1.7476552862618647e+01 1 0 0
1706 1 4 -6.8300000000000005e-01 1.4725898895119224e+01 5.0886574407851953e+01 1.3373399900072705e+01 1 0 0
43212 1 6 -1.2000000000000000e-01 9.7095871604111146e+00 4.9145121891419720e+01 1.6721829804729087e+01 0 -1 0
446 1 4 -6.8300000000000005e-01 9.1730749751081788e+00 4.6974844245925510e+01 1.3140550862395870e+01 1 1 0
43215 1 3 5.9999999999999998e-02 9.4807877247723962e+00 5.0251188913145334e+01 1.6809365497099893e+01 0 -1 0
657 1 5 4.1799999999999998e-01 1.1651885597338676e+01 4.5865398179593143e+01 1.6052190776429310e+01 1 1 0
646 1 2 2.0499999999999999e-01 1.5494188268242052e+01 4.6510551209126589e+01 1.7073444367707634e+01 1 1 0
647 1 3 5.9999999999999998e-02 1.5201691894461124e+01 4.8564898393464254e+01 1.7396285383480002e+01 1 1 0
1543 1 3 5.9999999999999998e-02 1.0282666973871104e+01 5.1421391100589140e+01 1.4386737108582457e+01 1 0 0
1544 1 3 5.9999999999999998e-02 1.1935309764855294e+01 5.0988328722713611e+01 1.4166613885845875e+01 1 0 0
1541 1 6 -1.2000000000000000e-01 1.1242309261467547e+01 5.1803903959631292e+01 1.4121490238686102e+01 1 0 0
656 1 4 -6.8300000000000005e-01 1.2178743488132865e+01 4.5300417740222024e+01 1.5526098062179322e+01 1 1 0
1542 1 2 2.0499999999999999e-01 1.1600592566428329e+01 5.2740605600868882e+01 1.5302649568269700e+01 1 0 0
1548 1 6 -1.2000000000000000e-01 1.2912278865221504e+01 5.2471505563476548e+01 1.5976725732277282e+01 1 0 0
1550 1 3 5.9999999999999998e-02 1.3120740682715764e+01 5.1471570796876996e+01 1.6191817087867960e+01 1 0 0
658 1 3 5.9999999999999998e-02 1.3287683652122226e+01 4.4789773490448503e+01 1.7201840594278021e+01 1 1 0
653 1 2 2.0499999999999999e-01 1.3443059108374955e+01 4.5057773892584002e+01 1.6144154976867373e+01 1 1 0
655 1 3 5.9999999999999998e-02 1.4830428430871192e+01 4.6441731876819354e+01 1.4966182654114530e+01 1 1 0
652 1 6 -1.2000000000000000e-01 1.4332685094052282e+01 4.6323721832410300e+01 1.5944572084165545e+01 1 1 0
654 1 3 5.9999999999999998e-02 1.3681244730721835e+01 4.7143450815100934e+01 1.6001992421357180e+01 1 1 0
1545 1 4 -6.8300000000000005e-01 1.0641790542855418e+01 5.2609324151077331e+01 1.6363097854408039e+01 1 0 0
1551 1 3 5.9999999999999998e-02 1.3689066199532759e+01 5.2739892082380827e+01 1.5283603475838257e+01 1 0 0
1549 1 2 2.0499999999999999e-01 1.3444325378178199e+01 5.3406186725244986e+01 1.7051611658657194e+01 1 0 0
1708 1 3 5.9999999999999998e-02 1.5530155185321249e+01 5.2745449159808615e+01 1.3798574912894678e+01 1 0 0
661 1 3 5.9999999999999998e-02 1.4531060300711625e+01 4.4045824378259077e+01 1.4454058537090280e+01 1 1 0
1557 1 3 5.9999999999999998e-02 1.5061458123208306e+01 5.2096805319922034e+01 1.7596441898755415e+01 1 0 0
1558 1 3 5.9999999999999998e-02 1.5480923970623266e+01 5.3579043652922707e+01 1.6581576986433415e+01 1 0 0
1552 1 4 -6.8300000000000005e-01 1.2690012796087665e+01 5.3090306396294878e+01 1.8215540276692220e+01 1 0 0
43217 1 5 4.1799999999999998e-01 1.0123782488109329e+01 4.6742834391777045e+01 1.7029346450156190e+01 0 -1 0
43216 1 4 -6.8300000000000005e-01 1.0769398841477917e+01 4.7196812729335470e+01 1.7632419072435216e+01 0 -1 0
43221 1 3 5.9999999999999998e-02 1.2392481568020584e+01 4.9111849977527804e+01 1.7336560717639806e+01 0 -1 0
43213 1 2 2.0499999999999999e-01 1.0407513967305810e+01 4.8527165925746367e+01 1.7881517769289413e+01 0 -1 0
43219 1 6 -1.2000000000000000e-01 1.1736270549560958e+01 4.9302557318441806e+01 1.8108792094922883e+01 0 -1 0
664 1 5 4.1799999999999998e-01 1.1898230685460303e+01 4.3671748764312014e+01 1.4732232248265603e+01 1 1 0
577 1 3 5.9999999999999998e-02 1.5886762383868607e+01 4.3645810047142803e+01 1.2582633336024077e+01 1 1 0
42822 1 3 5.9999999999999998e-02 4.0983060552261397e-01 4.5946135105712187e+01 1.8772747509567612e+01 0 -1 0
42275 1 2 2.0499999999999999e-01 3.7424726756358795e-01 5.0475093670004625e+01 2.0156607582765030e+01 0 -1 0
42858 1 3 5.9999999999999998e-02 6.0904189543580065e+00 5.3622387500966418e+01 2.1974942971184408e+01 0 -1 0
42854 1 3 5.9999999999999998e-02 3.5631869265779148e+00 5.3591717849627379e+01 2.1810657109121141e+01 0 -1 0
4134 1 3 5.9999999999999998e-02 1.2212015893056293e+01 5.1992551031253143e+01 2.2175125110896460e+01 1 0 0
42276 1 3 5.9999999999999998e-02 7.8034396551892404e-01 5.2512370380163475e+01 1.9573798428687020e+01 0 -1 0
42820 1 6 -1.2000000000000000e-01 1.2446174487783460e-01 4.6472311744199544e+01 1.9705111998415909e+01 0 -1 0
4104 1 2 2.0499999999999999e-01 1.0525078793235984e+01 4.4371474334711081e+01 2.2169936145317134e+01 1 0 0
43366 1 6 -1.2000000000000000e-01 5.2930157229433599e+00 4.3515377766427363e+01 1.9625215037619068e+01 0 -1 0
42823 1 3 5.9999999999999998e-02 3.7445922652583163e-01 4.7430858986854474e+01 1.9307107938383830e+01 0 -1 0
43375 1 3 5.9999999999999998e-02 2.7157631240475939e+00 4.3493088855022059e+01 2.0089199477910366e+01 0 -1 0
43364 1 5 4.1799999999999998e-01 6.5262938007353828e+00 4.3763714836972277e+01 2.1586440339093777e+01 0 -1 0
43360 1 2 2.0499999999999999e-01 6.8498860444399527e+00 4.3324508852060809e+01 1.9737379526826651e+01 0 -1 0
43359 1 6 -1.2000000000000000e-01 7.6558305197598520e+00 4.4069047565326422e+01 1.8626115846225780e+01 0 -1 0
42274 1 6 -1.2000000000000000e-01 2.7928207142191358e-01 5.1686538188063487e+01 1.9133055200934656e+01 0 -1 0
43363 1 4 -6.8300000000000005e-01 7.2932993835367821e+00 4.3726415243127661e+01 2.1007796184834572e+01 0 -1 0
42272 1 5 4.1799999999999998e-01 2.5771134722602413e+00 5.0602735369667471e+01 1.8623689636173072e+01 0 -1 0
43095 1 3 5.9999999999999998e-02 4.9203021602843355e+00 5.2322918535697902e+01 1.8766459123519699e+01 0 -1 0
42826 1 3 5.9999999999999998e-02 6.6421762137875284e-01 4.6654677290069181e+01 2.1735709070368848e+01 0 -1 0
42279 1 5 4.1799999999999998e-01 2.0377139488958949e+00 5.0849084092124201e+01 2.1033569423103984e+01 0 -1 0
43368 1 3 5.9999999999999998e-02 5.0147075875911131e+00 4.4546273061914306e+01 1.9904157505119173e+01 0 -1 0
42851 1 3 5.9999999999999998e-02 4.9848942012550532e+00 5.1954507318520562e+01 2.3948839545454788e+01 0 -1 0
42832 1 5 4.1799999999999998e-01 3.7104169938123737e+00 4.4657217937245463e+01 2.1937235967788880e+01 0 -1 0
42831 1 4 -6.8300000000000005e-01 3.3456242891827870e+00 4.5289976918694983e+01 2.2553997837507492e+01 0 -1 0
42830 1 3 5.9999999999999998e-02 2.5336669193972465e+00 4.7542273510084279e+01 2.0291092168574746e+01 0 -1 0
42829 1 3 5.9999999999999998e-02 2.9119915025794665e+00 4.5909263386127350e+01 1.9904558737824935e+01 0 -1 0
42838 1 4 -6.8300000000000005e-01 4.7046945829078384e+00 4.8756677621135943e+01 2.0135676337913058e+01 0 -1 0
42839 1 5 4.1799999999999998e-01 4.8421740275370011e+00 4.8035936615061502e+01 1.9549516912144423e+01 0 -1 0
42846 1 5 4.1799999999999998e-01 4.4287185605623272e+00 5.0556086474498677e+01 2.0414334693116672e+01 0 -1 0
42840 1 3 5.9999999999999998e-02 6.2144163365762921e+00 4.8545937665382262e+01 2.1324382662864778e+01 0 -1 0
42841 1 6 -1.2000000000000000e-01 4.6946475151356877e+00 4.9638956383836209e+01 2.2394198186265278e+01 0 -1 0
42844 1 3 5.9999999999999998e-02 5.2985105407587456e+00 4.9446067643173706e+01 2.3323623511023488e+01 0 -1 0
42836 1 3 5.9999999999999998e-02 5.3237912214649574e+00 4.6806578413465239e+01 2.2792724130498883e+01 0 -1 0
42837 1 3 5.9999999999999998e-02 5.2894378626917842e+00 4.6495520449811735e+01 2.0983688301253061e+01 0 -1 0
42847 1 3 5.9999999999999998e-02 6.0339273184756808e+00 5.1274795302177210e+01 2.1983793944201910e+01 0 -1 0
42834 1 6 -1.2000000000000000e-01 4.7909002809012389e+00 4.7055378019029106e+01 2.1822407155128893e+01 0 -1 0
42828 1 2 2.0499999999999999e-01 3.3383979516285227e+00 4.6546719924616127e+01 2.1993713985852587e+01 0 -1 0
42835 1 2 2.0499999999999999e-01 5.1408323313110698e+00 4.8494017904896715e+01 2.1450270437382176e+01 0 -1 0
42842 1 2 2.0499999999999999e-01 4.9357933581565527e+00 5.1121888313039847e+01 2.2069439376715206e+01 0 -1 0
42845 1 4 -6.8300000000000005e-01 4.2647099722865249e+00 5.1387472643260644e+01 2.0889274599802871e+01 0 -1 0
42843 1 3 5.9999999999999998e-02 3.6529638291158020e+00 4.9496253421806543e+01 2.2727367937308131e+01 0 -1 0
42827 1 6 -1.2000000000000000e-01 2.4414328623737913e+00 4.6548710943169503e+01 2.0663882133336067e+01 0 -1 0
42833 1 3 5.9999999999999998e-02 2.7782743885071497e+00 4.7133209971584101e+01 2.2710558382483178e+01 0 -1 0
42848 1 6 -1.2000000000000000e-01 4.3827942363108843e+00 5.2020451106780833e+01 2.3146442113105955e+01 0 -1 0
42850 1 3 5.9999999999999998e-02 3.5252385480358241e+00 5.1518888648489806e+01 2.3484693141085831e+01 0 -1 0
42821 1 2 2.0499999999999999e-01 9.7208391241875503e-01 4.6096429308053885e+01 2.0908942334375752e+01 0 -1 0
42824 1 4 -6.8300000000000005e-01 7.7345896162084593e-01 4.4743461831618880e+01 2.1304222437693998e+01 0 -1 0
42825 1 5 4.1799999999999998e-01 1.3415155254814699e+00 4.4451791201670233e+01 2.2010766094843987e+01 0 -1 0
42278 1 4 -6.8300000000000005e-01 1.6179714275471788e+00 5.0128315062139521e+01 2.0598829189797314e+01 0 -1 0
4115 1 5 4.1799999999999998e-01 7.8738964188185010e+00 4.5447969940026780e+01 2.1362105031645129e+01 1 0 0
43090 1 4 -6.8300000000000005e-01 7.4014271571929031e+00 5.2085091875796948e+01 1.9117085156634630e+01 0 -1 0
43093 1 6 -1.2000000000000000e-01 5.3948851794346204e+00 5.3324557025905214e+01 1.8892051272610065e+01 0 -1 0
43087 1 2 2.0499999999999999e-01 6.8499175560112375e+00 5.3220954647432663e+01 1.8557591619273367e+01 0 -1 0
4122 1 5 4.1799999999999998e-01 7.8918340459136305e+00 4.8445418090510685e+01 2.2683243623264303e+01 1 0 0
4114 1 4 -6.8300000000000005e-01 8.1235495883991078e+00 4.6318493041057039e+01 2.1744439755798457e+01 1 0 0
43361 1 3 5.9999999999999998e-02 8.2514141860659880e+00 4.4937291257815680e+01 1.8980882961948776e+01 0 -1 0
42849 1 2 2.0499999999999999e-01 4.1733561245037771e+00 5.3500915289810990e+01 2.2724773780294324e+01 0 -1 0
43096 1 3 5.9999999999999998e-02 5.3456577297584484e+00 5.3497383450621022e+01 1.9970538003262270e+01 0 -1 0
42853 1 5 4.1799999999999998e-01 2.5912735770232231e+00 5.3838566832323366e+01 2.3961101872546223e+01 0 -1 0
43261 1 6 -1.2000000000000000e-01 1.5975857215013269e+01 4.3248289977316276e+01 2.1381085005057745e+01 0 -1 0
43084 1 5 4.1799999999999998e-01 1.0817048730305761e+01 5.3723995932281213e+01 1.9086709716943343e+01 0 -1 0
43233 1 6 -1.2000000000000000e-01 1.5081092554888050e+01 5.0896941451200945e+01 2.1751715680939014e+01 0 -1 0
43260 1 3 5.9999999999999998e-02 1.6125935710593996e+01 4.5422253191231100e+01 2.1067158067928055e+01 0 -1 0
43224 1 5 4.1799999999999998e-01 1.2432847197668197e+01 4.7316459390452927e+01 1.8715056343462880e+01 0 -1 0
4110 1 6 -1.2000000000000000e-01 1.0168358325155149e+01 4.5253993892749456e+01 2.1017040217336326e+01 1 0 0
1553 1 5 4.1799999999999998e-01 1.3174612361903698e+01 5.3638185715646927e+01 1.8913629262371085e+01 1 0 0
43236 1 3 5.9999999999999998e-02 1.4567833484584243e+01 5.1071643283703217e+01 2.2709549159448695e+01 0 -1 0
4127 1 3 5.9999999999999998e-02 1.1626133173643380e+01 4.9888998374194387e+01 2.2323830687025747e+01 1 0 0
4131 1 6 -1.2000000000000000e-01 1.1476845256809016e+01 5.2377677859481793e+01 2.2899207061362386e+01 1 0 0
4126 1 3 5.9999999999999998e-02 1.1047979940956941e+01 4.9911057784858087e+01 2.3900310026894122e+01 1 0 0
4117 1 6 -1.2000000000000000e-01 1.0121172092467493e+01 4.7570516621791292e+01 2.2366847160530057e+01 1 0 0
4119 1 3 5.9999999999999998e-02 9.9119408305779224e+00 4.7199047730509172e+01 2.3344576085867384e+01 1 0 0
43231 1 5 4.1799999999999998e-01 1.4680771495071447e+01 4.8108520106479901e+01 2.0113726993455529e+01 0 -1 0
4123 1 3 5.9999999999999998e-02 9.6285920096313298e+00 4.9298045230210604e+01 2.1342160281053715e+01 1 0 0
43229 1 3 5.9999999999999998e-02 1.2806269911187318e+01 5.0978991686260201e+01 2.0373392838398324e+01 0 -1 0
4111 1 2 2.0499999999999999e-01 9.4476758489670871e+00 4.6634032367615170e+01 2.1319175146420736e+01 1 0 0
4116 1 3 5.9999999999999998e-02 9.2912369975547406e+00 4.7189784880029890e+01 2.0409994737115522e+01 1 0 0
43265 1 4 -6.8300000000000005e-01 1.3785925994290482e+01 4.4031656284565202e+01 2.0700037433593852e+01 0 -1 0
4108 1 5 4.1799999999999998e-01 1.2549023386213729e+01 4.4567053264741098e+01 2.1945950071549710e+01 1 0 0
43232 1 3 5.9999999999999998e-02 1.3857534883918976e+01 4.9082984804891744e+01 2.2027253205091466e+01 0 -1 0
43225 1 3 5.9999999999999998e-02 1.1669364143800520e+01 4.8846458236476217e+01 2.0203117549000027e+01 0 -1 0
43228 1 3 5.9999999999999998e-02 1.3956391412757611e+01 5.0429701762705101e+01 1.9070318195159338e+01 0 -1 0
4136 1 5 4.1799999999999998e-01 9.6698068219717115e+00 5.3692981776402881e+01 2.3469047481968026e+01 1 0 0
4112 1 3 5.9999999999999998e-02 1.1083805884154854e+01 4.5532315033759318e+01 2.0504399318206339e+01 1 0 0
43218 1 3 5.9999999999999998e-02 9.7730230525392692e+00 4.8642334150104389e+01 1.8756983707127251e+01 0 -1 0
649 1 4 -6.8300000000000005e-01 1.5006562081635531e+01 4.6133279755830728e+01 1.8396424052646626e+01 1 1 0
4133 1 3 5.9999999999999998e-02 1.1909338788192391e+01 5.2326425732989392e+01 2.3933969678584514e+01 1 0 0
4118 1 2 2.0499999999999999e-01 9.6418649858855101e+00 4.9067170120713563e+01 2.2345888526542307e+01 1 0 0
43235 1 3 5.9999999999999998e-02 1.5026001210670412e+01 5.1751668066945683e+01 2.1039374426202091e+01 0 -1 0
4130 1 3 5.9999999999999998e-02 9.9628481829615971e+00 5.1503942419394100e+01 2.1645174492652185e+01 1 0 0
43220 1 2 2.0499999999999999e-01 1.2425214840067909e+01 4.9010227541424292e+01 1.9476717934629612e+01 0 -1 0
43230 1 4 -6.8300000000000005e-01 1.5254537026587872e+01 4.8807399645364185e+01 2.0469877302962587e+01 0 -1 0
43083 1 4 -6.8300000000000005e-01 9.8604144371034135e+00 5.3541049087014727e+01 1.9273229258324580e+01 0 -1 0
43222 1 3 5.9999999999999998e-02 1.1602710877175175e+01 5.0409109916676179e+01 1.8021404159222808e+01 0 -1 0
650 1 5 4.1799999999999998e-01 1.4293098601757665e+01 4.6691783880479491e+01 1.8716507292220715e+01 1 1 0
4107 1 4 -6.8300000000000005e-01 1.1873234825201127e+01 4.4596683692123122e+01 2.2641047070130096e+01 1 0 0
4124 1 6 -1.2000000000000000e-01 1.0706734536779379e+01 5.0021586600033068e+01 2.2856909085632655e+01 1 0 0
43227 1 2 2.0499999999999999e-01 1.4357971294671511e+01 4.9648032018129250e+01 2.1175990204289434e+01 0 -1 0
4121 1 4 -6.8300000000000005e-01 8.4095810038449255e+00 4.9179345732309358e+01 2.2995886067737263e+01 1 0 0
43091 1 5 4.1799999999999998e-01 8.3276170051641589e+00 5.2200776360524557e+01 1.9244731522034101e+01 0 -1 0
4129 1 5 4.1799999999999998e-01 8.6551531705546338e+00 5.1066618604074691e+01 2.3750566586580590e+01 1 0 0
43226 1 6 -1.2000000000000000e-01 1.3388381154042799e+01 5.0135375048712497e+01 2.0002466363548315e+01 0 -1 0
4125 1 2 2.0499999999999999e-01 1.0276481069359832e+01 5.1446911084986446e+01 2.2700176029602364e+01 1 0 0
4109 1 3 5.9999999999999998e-02 9.8072721374799166e+00 4.4572878867104038e+01 2.2965597133282142e+01 1 0 0
43266 1 5 4.1799999999999998e-01 1.3215671675764224e+01 4.4008975667899826e+01 1.9872132272570308e+01 0 -1 0
4128 1 4 -6.8300000000000005e-01 9.2415745707180985e+00 5.1833535267278400e+01 2.3638338097590090e+01 1 0 0
4120 1 3 5.9999999999999998e-02 1.1174958114682500e+01 4.7542282386264674e+01 2.2291858838912354e+01 1 0 0
229 1 4 -6.8300000000000005e-01 1.2059167584710860e+01 4.3318588111488133e+01 1.1883083320908887e+00 1 1 0
42192 1 3 5.9999999999999998e-02 1.3130622576429269e+00 4.3411088202914321e+01 1.1940265731566553e+01 0 -1 0
42262 1 3 5.9999999999999998e-02 1.4153472262168050e+00 5.3888297454480089e+01 1.4193601714971154e+01 0 -1 0
60 1 3 5.9999999999999998e-02 3.3510192249048694e+00 4.3244746061041361e+01 4.3225032647335633e+00 1 1 0
1700 1 5 4.1799999999999998e-01 1.5659616489261666e+01 5.3925996645173534e+01 1.0984237234798728e+01 1 0 0
4137 1 3 5.9999999999999998e-02 1.0882255765503992e+01 5.3936596435233255e+01 2.1516779516768608e+01 1 0 0
4132 1 2 2.0499999999999999e-01 1.1253009481372525e+01 5.3896822607093561e+01 2.2584591838705713e+01 1 0 0
43369 1 3 5.9999999999999998e-02 5.0216448275292507e+00 4.3323748324318657e+01 1.8599660895107725e+01 0 -1 0
43657 1 4 -6.8300000000000005e-01 2.2480991656939113e+00 4.3176173591426640e+01 1.6961757938773534e+01 0 -1 0
42411 1 4 -6.8300000000000005e-01 5.7915859179231628e+00 5.8971265013376495e+01 3.5296179740868587e+00 0 -1 0
42408 1 2 2.0499999999999999e-01 6.8118313863753697e+00 5.9546831264731871e+01 2.6983438957211634e+00 0 -1 0
42412 1 5 4.1799999999999998e-01 5.3154049488084469e+00 5.8267345114748956e+01 3.0810276957799814e+00 0 -1 0
2433 1 3 5.9999999999999998e-02 6.6309823843034144e+00 5.5919328019763519e+01 2.4677396094930950e+00 1 0 0
2427 1 4 -6.8300000000000005e-01 4.2718517998988395e+00 5.6987663639849771e+01 2.2155170353005476e+00 1 0 0
42413 1 3 5.9999999999999998e-02 7.2640578304515646e+00 5.8838035122866522e+01 2.0510643470624985e+00 0 -1 0
42414 1 6 -1.2000000000000000e-01 6.0447504275838417e+00 6.0664007726914754e+01 1.8532308580408283e+00 0 -1 0
42415 1 2 2.0499999999999999e-01 5.2895297067578504e+00 6.1823446910549954e+01 2.6703490249411046e+00 0 -1 0
42420 1 3 5.9999999999999998e-02 4.9014713876850200e+00 6.1530001509907109e+01 3.6629816299196083e+00 0 -1 0
42416 1 3 5.9999999999999998e-02 6.8036969106877105e+00 6.1217237600136272e+01 1.1606741399340799e+00 0 -1 0
42409 1 3 5.9999999999999998e-02 7.5527773905896955e+00 6.0805094961966816e+01 4.1924103507613966e+00 0 -1 0
2423 1 6 -1.2000000000000000e-01 4.3977323420155274e+00 5.5575792456159100e+01 4.3219100950129787e+00 1 0 0
42417 1 3 5.9999999999999998e-02 5.4393860531891844e+00 6.0217167238617449e+01 1.0723945004186575e+00 0 -1 0
2426 1 3 5.9999999999999998e-02 5.3584575738685434e+00 5.5573966819325278e+01 4.8586773402768486e+00 1 0 0
42405 1 5 4.1799999999999998e-01 7.0174526810689200e+00 5.8438831085879890e+01 4.9067108266100616e+00 0 -1 0
42424 1 3 5.9999999999999998e-02 3.3231040315481177e+00 6.1646359851786521e+01 1.6916745791684040e+00 0 -1 0
42421 1 6 -1.2000000000000000e-01 3.9867940245865454e+00 6.2453311114483945e+01 2.0279688365661324e+00 0 -1 0
42418 1 4 -6.8300000000000005e-01 6.2532342729071235e+00 6.2798004977398783e+01 2.8693383975530571e+00 0 -1 0
42434 1 3 5.9999999999999998e-02 1.4336720275217074e+00 6.1680515631083900e+01 2.7384259767101398e+00 0 -1 0
42423 1 3 5.9999999999999998e-02 4.2268990977029528e+00 6.2946732297370538e+01 1.1204590708013842e+00 0 -1 0
42427 1 3 5.9999999999999998e-02 3.5575401869380472e+00 6.3291994495021591e+01 3.8999020323981370e+00 0 -1 0
42422 1 2 2.0499999999999999e-01 3.3504706093210896e+00 6.3575052669674598e+01 2.8611038934896560e+00 0 -1 0
2425 1 3 5.9999999999999998e-02 4.0402614565433561e+00 5.6503464566475621e+01 4.6816158991688832e+00 1 0 0
42428 1 6 -1.2000000000000000e-01 1.8058451873811383e+00 6.3856782956579359e+01 2.7290616665969747e+00 0 -1 0
2428 1 5 4.1799999999999998e-01 3.3807052963834665e+00 5.7240129708347766e+01 2.5314708509615738e+00 1 0 0
2424 1 2 2.0499999999999999e-01 4.5068022817232993e+00 5.5663615172537803e+01 2.7238914886265193e+00 1 0 0
42419 1 5 4.1799999999999998e-01 5.7503151562299433e+00 6.3608384600055501e+01 3.0059411525117756e+00 0 -1 0
2430 1 6 -1.2000000000000000e-01 5.8382721636043788e+00 5.5211047310075628e+01 2.1358354000442539e+00 1 0 0
42429 1 2 2.0499999999999999e-01 8.6006849971601895e-01 6.2570565136747412e+01 3.0351795292268560e+00 0 -1 0
42407 1 6 -1.2000000000000000e-01 8.0288899238695013e+00 6.0065520551116364e+01 3.5623893413126755e+00 0 -1 0
42431 1 3 5.9999999999999998e-02 1.7217496066569047e+00 6.4092399052835887e+01 1.6687971345295325e+00 0 -1 0
2432 1 3 5.9999999999999998e-02 5.7245085008124539e+00 5.5350807277591898e+01 1.0388918032839629e+00 1 0 0
2429 1 3 5.9999999999999998e-02 3.6742509792581468e+00 5.4988280789945321e+01 2.3250605009416025e+00 1 0 0
42404 1 4 -6.8300000000000005e-01 7.8632940126250528e+00 5.8359078524113713e+01 5.3028899891542656e+00 0 -1 0
42641 1 3 5.9999999999999998e-02 2.9331328485846662e+00 6.3914168177108806e+01 5.7324437410218936e+00 0 -1 0
2417 1 2 2.0499999999999999e-01 3.4336447044920306e+00 5.4459657368368916e+01 4.8951834828597915e+00 1 0 0
2420 1 4 -6.8300000000000005e-01 2.2556332308060774e+00 5.5075465402475594e+01 5.2567368511924206e+00 1 0 0
42374 1 3 5.9999999999999998e-02 3.0670449997008027e+00 5.9019413748347681e+01 5.7391976529436928e+00 0 -1 0
42459 1 3 5.9999999999999998e-02 3.1437335553573348e-01 5.5159742652540245e+01 3.2931582676841789e+00 0 -1 0
42571 1 3 5.9999999999999998e-02 1.7037784811238241e-01 5.7296369521833398e+01 2.1987837846915632e+01 0 -1 0
1699 1 4 -6.8300000000000005e-01 1.6168815907835878e+01 5.4354701702804824e+01 1.1644324446598867e+01 1 0 0
42369 1 4 -6.8300000000000005e-01 9.6543033254129917e-01 5.7454244761109699e+01 5.9826246360852311e+00 0 -1 0
42370 1 5 4.1799999999999998e-01 1.7137153889876853e+00 5.6789943590581238e+01 6.0307040839360768e+00 0 -1 0
42458 1 3 5.9999999999999998e-02 5.0172741904161644e-01 5.4904005453221259e+01 1.5642300880160511e+00 0 -1 0
2421 1 5 4.1799999999999998e-01 1.9370545390502332e+00 5.4470657398159211e+01 5.9487047048289154e+00 1 0 0
42890 1 6 -1.2000000000000000e-01 1.2152248865810037e+01 6.4618898261080176e+01 1.9239300373739482e+01 0 -1 0
42367 1 3 5.9999999999999998e-02 1.9847235276586561e-01 5.9993722731971971e+01 5.3580067815425139e+00 0 -1 0
42432 1 4 -6.8300000000000005e-01 4.2301164216892678e-01 6.2538494680825956e+01 4.4124117628329085e+00 0 -1 0
42452 1 3 5.9999999999999998e-02 1.6114551004933428e-01 5.7599289887954910e+01 2.7625514242636102e+00 0 -1 0
42430 1 3 5.9999999999999998e-02 1.5961746700394561e+00 6.4591731869207791e+01 3.4130370577812252e+00 0 -1 0
1322 1 5 4.1799999999999998e-01 8.5094312202922353e+00 6.3312966839027368e+01 2.6165557090688911e+00 1 0 0
2440 1 3 5.9999999999999998e-02 8.0538916291869604e+00 5.4156648158030038e+01 1.3636437800598757e+00 1 0 0
1515 1 3 5.9999999999999998e-02 8.1550612156955236e+00 5.5230575653234560e+01 4.8863347354121087e+00 1 0 0
42410 1 3 5.9999999999999998e-02 8.7960500301202966e+00 6.0718041148130546e+01 3.0202632962363745e+00 0 -1 0
42401 1 2 2.0499999999999999e-01 8.7934132958262818e+00 5.9032480453329761e+01 4.3723095303214059e+00 0 -1 0
42406 1 3 5.9999999999999998e-02 9.1272725570772550e+00 5.8195458641458686e+01 3.6690901657923347e+00 0 -1 0
1321 1 4 -6.8300000000000005e-01 9.4142957961956366e+00 6.3449753137380995e+01 2.3617573902890006e+00 1 0 0
1323 1 3 5.9999999999999998e-02 9.6840324722976874e+00 6.3856470572531521e+01 4.3316427600377594e+00 1 0 0
42399 1 3 5.9999999999999998e-02 9.4985090739185196e+00 6.1620336120291753e+01 5.1594723577039723e+00 0 -1 0
42400 1 6 -1.2000000000000000e-01 1.0090933891272622e+01 5.9619402816189812e+01 5.0946648004740265e+00 0 -1 0
1511 1 5 4.1799999999999998e-01 1.1143518742571075e+01 5.5671491459976664e+01 3.0668959858106186e+00 1 0 0
42402 1 3 5.9999999999999998e-02 1.0884216113350330e+01 5.9890384123091053e+01 4.4498560241062339e+00 0 -1 0
1510 1 4 -6.8300000000000005e-01 1.0304418081523412e+01 5.5364252638273058e+01 3.4210810231388407e+00 1 0 0
1507 1 2 2.0499999999999999e-01 1.0279645991580839e+01 5.5575209252865491e+01 4.7760214816685682e+00 1 0 0
1500 1 2 2.0499999999999999e-01 1.2745422506700482e+01 5.6158531493675802e+01 5.1106962379425820e+00 1 0 0
1503 1 4 -6.8300000000000005e-01 1.2941345063330644e+01 5.6128688484729658e+01 3.6567527424010664e+00 1 0 0
1506 1 6 -1.2000000000000000e-01 1.1604080463157111e+01 5.5153505915718384e+01 5.4399246840030484e+00 1 0 0
1504 1 5 4.1799999999999998e-01 1.3810110940999200e+01 5.6548913927210521e+01 3.6023259489247024e+00 1 0 0
1335 1 4 -6.8300000000000005e-01 1.4470999490586122e+01 6.1152123678607495e+01 3.7880478186190873e+00 1 0 0
1336 1 5 4.1799999999999998e-01 1.3533996506555955e+01 6.1135979589251463e+01 3.4922121524136367e+00 1 0 0
1332 1 2 2.0499999999999999e-01 1.4723914018883761e+01 6.2410803658466314e+01 4.2573979872214833e+00 1 0 0
1512 1 3 5.9999999999999998e-02 1.0203153801875422e+01 5.6680033972933998e+01 4.9144694870183638e+00 1 0 0
1328 1 4 -6.8300000000000005e-01 1.1863995079072589e+01 6.2007743460974666e+01 3.0613950177747511e+00 1 0 0
1337 1 3 5.9999999999999998e-02 1.4220443772365867e+01 6.2456529747802648e+01 5.2162974480669044e+00 1 0 0
1329 1 5 4.1799999999999998e-01 1.1162550267156373e+01 6.2041847691094418e+01 2.4490838611738850e+00 1 0 0
1501 1 3 5.9999999999999998e-02 1.4524443518604860e+01 5.4940791203595772e+01 5.4381368254895364e+00 1 0 0
1325 1 2 2.0499999999999999e-01 1.2288596117914107e+01 6.3308002598588402e+01 3.5494301694137231e+00 1 0 0
1331 1 6 -1.2000000000000000e-01 1.3915438243433915e+01 6.3410683852677977e+01 3.3741743724734090e+00 1 0 0
42403 1 3 5.9999999999999998e-02 1.0472625886579358e+01 5.8773883747778989e+01 5.7020937921691646e+00 0 -1 0
1505 1 3 5.9999999999999998e-02 1.2367649027118366e+01 5.7160284530585173e+01 5.3887957206581563e+00 1 0 0
1330 1 3 5.9999999999999998e-02 1.2037110238999883e+01 6.3353546032871193e+01 4.6489556645673620e+00 1 0 0
1333 1 3 5.9999999999999998e-02 1.4190922640298686e+01 6.3446132931952306e+01 2.3842008950530569e+00 1 0 0
42398 1 5 4.1799999999999998e-01 1.1599098608888450e+01 6.1413579600680613e+01 5.2417779710925370e+00 0 -1 0
1513 1 6 -1.2000000000000000e-01 8.9930887062429381e+00 5.5023533635115122e+01 5.5194583904809464e+00 1 0 0
42394 1 2 2.0499999999999999e-01 9.9028338351553877e+00 6.0940591457143320e+01 5.8874160339527899e+00 0 -1 0
1493 1 2 2.0499999999999999e-01 1.5192770082708911e+01 5.6943949038901167e+01 5.3764949877319905e+00 1 0 0
1499 1 6 -1.2000000000000000e-01 1.4126703372281186e+01 5.5859583812048264e+01 5.7604064477176893e+00 1 0 0
1496 1 4 -6.8300000000000005e-01 1.5430378004905588e+01 5.6899877218390991e+01 3.9724332377013782e+00 1 0 0
1498 1 3 5.9999999999999998e-02 1.4914664004666610e+01 5.8040639826921165e+01 5.6415387472453409e+00 1 0 0
1318 1 2 2.0499999999999999e-01 9.8717639222578200e+00 6.4225956500928959e+01 3.3231459507116949e+00 1 0 0
1559 1 4 -6.8300000000000005e-01 1.4567498838655672e+01 5.4271878753791555e+01 1.9631884016118331e+01 1 0 0
1508 1 3 5.9999999999999998e-02 1.1929785279019509e+01 5.4070623325507249e+01 5.2574978565221659e+00 1 0 0
1324 1 6 -1.2000000000000000e-01 1.1320493329507102e+01 6.4392362570480230e+01 2.9896058494773845e+00 1 0 0
1334 1 3 5.9999999999999998e-02 1.4252911005001275e+01 6.4414994919801373e+01 3.5849498037909679e+00 1 0 0
2461 1 3 5.9999999999999998e-02 1.4503455685665223e+01 5.4342104640517221e+01 1.6901770246190595e+00 1 0 0
4163 1 4 -6.8300000000000005e-01 1.5503573215299379e+01 6.3331324431798095e+01 2.0139914997826100e+01 1 0 0
4142 1 4 -6.8300000000000005e-01 1.1526377945628079e+01 5.6765965892869986e+01 2.3737958740328718e+01 1 0 0
2464 1 3 5.9999999999999998e-02 1.5839125951885027e+01 5.4168347188476709e+01 3.9665329024811853e+00 1 0 0
1326 1 3 5.9999999999999998e-02 1.1526109098493031e+01 6.4358429685879727e+01 1.9168101766755095e+00 1 0 0
42650 1 5 4.1799999999999998e-01 3.0501177460614454e-01 6.1253994048642696e+01 1.0285658978664815e+01 0 -1 0
42517 1 5 4.1799999999999998e-01 6.5566928226624031e+00 5.4200185563411665e+01 9.4281117459052286e+00 0 -1 0
42248 1 3 5.9999999999999998e-02 3.0474990902326510e-01 5.5131561686059129e+01 9.3109143420698945e+00 0 -1 0
42375 1 3 5.9999999999999998e-02 2.6770457301100543e+00 6.0164378600099873e+01 6.8488177882184198e+00 0 -1 0
42644 1 3 5.9999999999999998e-02 2.8587979488274282e+00 6.4434431792827482e+01 8.1629471471131581e+00 0 -1 0
42365 1 6 -1.2000000000000000e-01 8.5655922834283443e-02 5.9591489582302529e+01 6.4084710901431219e+00 0 -1 0
42392 1 3 5.9999999999999998e-02 7.2257749091286296e+00 6.0579137215863000e+01 6.3383341004003944e+00 0 -1 0
1518 1 5 4.1799999999999998e-01 7.0537985818488931e+00 5.6658698491611396e+01 6.2607547245660049e+00 1 0 0
42372 1 6 -1.2000000000000000e-01 2.6640825470474820e+00 5.9119841882464321e+01 6.7898358530828276e+00 0 -1 0
42513 1 2 2.0499999999999999e-01 5.5047018071582068e+00 5.4729830703590949e+01 1.0963554689409285e+01 0 -1 0
42382 1 3 5.9999999999999998e-02 5.3707390144525089e+00 5.9005009427266508e+01 6.6011211198491759e+00 0 -1 0
42366 1 2 2.0499999999999999e-01 1.2012874554710833e+00 5.8625422789950797e+01 6.7906827769264604e+00 0 -1 0
42371 1 3 5.9999999999999998e-02 1.1052040352005359e+00 5.8308168976277159e+01 7.8404815639811973e+00 0 -1 0
42389 1 3 5.9999999999999998e-02 7.4013282787264814e+00 5.9953508722895002e+01 8.9291679813580291e+00 0 -1 0
42377 1 5 4.1799999999999998e-01 4.5540474192420959e+00 5.6564599315600098e+01 7.9629198608657310e+00 0 -1 0
42376 1 4 -6.8300000000000005e-01 3.8709885453843049e+00 5.6984398449686189e+01 7.4619189652653350e+00 0 -1 0
42378 1 3 5.9999999999999998e-02 3.3236974036313431e+00 5.8462417686894590e+01 8.7039561447779494e+00 0 -1 0
42384 1 5 4.1799999999999998e-01 5.0431128483306296e+00 5.9627490395394211e+01 9.9898009329324289e+00 0 -1 0
42381 1 3 5.9999999999999998e-02 5.8952223035838145e+00 5.8262516893890023e+01 8.1281711255137470e+00 0 -1 0
42385 1 3 5.9999999999999998e-02 4.8847824235171826e+00 6.1240205078753419e+01 7.7192979799376840e+00 0 -1 0
42380 1 2 2.0499999999999999e-01 5.3806942697064537e+00 6.0398757072572124e+01 8.2740429739640433e+00 0 -1 0
42386 1 6 -1.2000000000000000e-01 6.9166942976228531e+00 6.0735135539889200e+01 8.4432994236742633e+00 0 -1 0
42383 1 4 -6.8300000000000005e-01 4.9012734334731602e+00 6.0518295264794631e+01 9.5838583011732439e+00 0 -1 0
42379 1 6 -1.2000000000000000e-01 5.1624233278568203e+00 5.8988573315261718e+01 7.6707576256337395e+00 0 -1 0
42373 1 2 2.0499999999999999e-01 3.7075849695264922e+00 5.8400998144187675e+01 7.7241923553234511e+00 0 -1 0
42648 1 3 5.9999999999999998e-02 2.0266679061324795e+00 6.2232171652647786e+01 7.2662491260183435e+00 0 -1 0
42654 1 3 5.9999999999999998e-02 3.3657293904861372e+00 6.2528917434444786e+01 9.5120155475778585e+00 0 -1 0
42519 1 6 -1.2000000000000000e-01 4.2084790788995985e+00 5.5561555061570289e+01 1.1061333059254586e+01 0 -1 0
42521 1 3 5.9999999999999998e-02 3.6240724030586255e+00 5.5575110212468680e+01 1.0179363597526379e+01 0 -1 0
42516 1 4 -6.8300000000000005e-01 6.0675472328889333e+00 5.5016600244442891e+01 9.6696955725624747e+00 0 -1 0
42652 1 6 -1.2000000000000000e-01 2.4970822343496786e+00 6.2849298033948777e+01 1.0098487918712030e+01 0 -1 0
42388 1 3 5.9999999999999998e-02 6.9877243593876566e+00 6.1628193417572795e+01 9.0855462437454264e+00 0 -1 0
42529 1 3 5.9999999999999998e-02 2.4480697613618401e+00 5.7469389572288769e+01 1.1157035817984850e+01 0 -1 0
42520 1 2 2.0499999999999999e-01 4.4618548972155159e+00 5.7008432812082226e+01 1.1641784467801427e+01 0 -1 0
42523 1 4 -6.8300000000000005e-01 5.2205938607526017e+00 5.7769763058942019e+01 1.0678543029696888e+01 0 -1 0
42524 1 5 4.1799999999999998e-01 6.0881641199479208e+00 5.7334868846124458e+01 1.0499014577643818e+01 0 -1 0
42657 1 5 4.1799999999999998e-01 4.2973967294590363e+00 6.1436540509235456e+01 1.1067931590353909e+01 0 -1 0
42646 1 2 2.0499999999999999e-01 1.2123673133887132e+00 6.2582659323992210e+01 9.2579129323457838e+00 0 -1 0
42645 1 6 -1.2000000000000000e-01 1.4211071262565462e+00 6.2947017691679022e+01 7.8018770163212086e+00 0 -1 0
42518 1 3 5.9999999999999998e-02 6.1278458051085893e+00 5.4975331614190260e+01 1.1805739476648375e+01 0 -1 0
42655 1 3 5.9999999999999998e-02 2.6567300893959440e+00 6.3924002331962399e+01 1.0262883108099933e+01 0 -1 0
1517 1 4 -6.8300000000000005e-01 7.3251732165762435e+00 5.5995776832261043e+01 6.8753965516726954e+00 1 0 0
42526 1 6 -1.2000000000000000e-01 3.1256871497294219e+00 5.7716984428869075e+01 1.1958583130088616e+01 0 -1 0
42653 1 2 2.0499999999999999e-01 2.6087662030385093e+00 6.2083326902239264e+01 1.1501657001595975e+01 0 -1 0
42658 1 3 5.9999999999999998e-02 2.2312927338689295e+00 6.1048002188248539e+01 1.1381429296470785e+01 0 -1 0
42387 1 2 2.0499999999999999e-01 7.6170491983522419e+00 6.1134490124402795e+01 7.1123670901616673e+00 0 -1 0
42390 1 4 -6.8300000000000005e-01 7.4974893850707769e+00 6.2532328949460300e+01 6.9263175947373545e+00 0 -1 0
43138 1 3 5.9999999999999998e-02 7.5236579110148512e+00 5.9536259044284336e+01 1.1616637246968679e+01 0 -1 0
1525 1 5 4.1799999999999998e-01 7.4992538929927823e+00 5.6643794021574557e+01 8.9182481096619632e+00 1 0 0
42619 1 3 5.9999999999999998e-02 6.4644935388588882e+00 6.3971092780330508e+01 1.1372579064546406e+01 0 -1 0
42522 1 3 5.9999999999999998e-02 3.5026881573949318e+00 5.5084384319284482e+01 1.1734670439639727e+01 0 -1 0
42656 1 4 -6.8300000000000005e-01 4.0137665056755871e+00 6.2011643479102368e+01 1.1766634608711694e+01 0 -1 0
42391 1 5 4.1799999999999998e-01 7.8909012027239784e+00 6.3005713726553822e+01 7.6419991078482710e+00 0 -1 0
2419 1 3 5.9999999999999998e-02 4.7224559675362512e+00 5.4312217925041409e+01 6.7780463368300072e+00 1 0 0
42639 1 2 2.0499999999999999e-01 2.0109152614885732e+00 6.4427221536762517e+01 7.6027133685525463e+00 0 -1 0
42634 1 3 5.9999999999999998e-02 5.2098111348661451e+00 6.4742029718857736e+01 6.4530830918674846e+00 0 -1 0
42649 1 4 -6.8300000000000005e-01 7.9830707622698571e-01 6.1244346670003594e+01 9.4631959648105433e+00 0 -1 0
42368 1 3 5.9999999999999998e-02 1.9229029003314452e-01 6.0523523478993830e+01 6.9928318548517288e+00 0 -1 0
42627 1 3 5.9999999999999998e-02 4.7089874723046963e+00 6.4606688170319728e+01 9.1237006582540232e+00 0 -1 0
42651 1 3 5.9999999999999998e-02 3.9084323762674866e-01 6.3285851426967582e+01 9.5509977541751461e+00 0 -1 0
42528 1 3 5.9999999999999998e-02 3.1508932053377707e+00 5.8814033715505872e+01 1.2090295813564019e+01 0 -1 0
42255 1 3 5.9999999999999998e-02 1.1265761451495935e+00 5.4368992224281058e+01 1.1616751491553954e+01 0 -1 0
42647 1 3 5.9999999999999998e-02 4.6238976937036014e-01 6.2956385037287582e+01 7.2928674331725132e+00 0 -1 0
43047 1 3 5.9999999999999998e-02 1.6032500935350207e+01 6.3583005439994061e+01 1.1648768140618269e+01 0 -1 0
4135 1 4 -6.8300000000000005e-01 1.0194602043040048e+01 5.4439499464817096e+01 2.3322005953297605e+01 1 0 0
42397 1 4 -6.8300000000000005e-01 1.1257313228394546e+01 6.1322254524092585e+01 6.1348741943563061e+00 0 -1 0
43041 1 4 -6.8300000000000005e-01 1.5807807701620510e+01 6.0980039132988040e+01 9.5149839904346010e+00 0 -1 0
1495 1 3 5.9999999999999998e-02 1.6109196170976603e+01 5.6274805166539110e+01 7.1522346690672789e+00 1 0 0
1532 1 5 4.1799999999999998e-01 1.2240087932188702e+01 5.4276257290135170e+01 1.1377098558962226e+01 1 0 0
42872 1 3 5.9999999999999998e-02 9.1177115594867715e+00 5.7904758067471690e+01 2.1802540040687504e+01 0 -1 0
1524 1 4 -6.8300000000000005e-01 8.2352361252612987e+00 5.6847438019197917e+01 9.4938448699845690e+00 1 0 0
1522 1 3 5.9999999999999998e-02 8.4753140285512973e+00 5.4189665363362749e+01 8.3727920060503198e+00 1 0 0
1530 1 3 5.9999999999999998e-02 8.3175542126667761e+00 5.4921643391648097e+01 1.0990431635599721e+01 1 0 0
1523 1 3 5.9999999999999998e-02 1.0091140713018209e+01 5.4471421146578457e+01 7.9677089027973818e+00 1 0 0
1509 1 3 5.9999999999999998e-02 1.1417192954094205e+01 5.5087566931678026e+01 6.4870107884893464e+00 1 0 0
1502 1 3 5.9999999999999998e-02 1.3953111407926512e+01 5.5645111552114599e+01 6.8143416269559891e+00 1 0 0
43038 1 2 2.0499999999999999e-01 1.5259599345194720e+01 6.2146717536542489e+01 1.0197667974462735e+01 0 -1 0
43035 1 5 4.1799999999999998e-01 1.2492787353035695e+01 6.1936006389501728e+01 7.2724979775831908e+00 0 -1 0
1514 1 2 2.0499999999999999e-01 8.7545104355161900e+00 5.5798085924511284e+01 6.8782702296495630e+00 1 0 0
43141 1 3 5.9999999999999998e-02 9.1811172044785714e+00 6.1282052155327371e+01 1.0724238733111703e+01 0 -1 0
42393 1 6 -1.2000000000000000e-01 9.1173540968782749e+00 6.0774343029670298e+01 7.1893532201457377e+00 0 -1 0
42396 1 3 5.9999999999999998e-02 9.1951810914610359e+00 5.9772449875737166e+01 7.5126531985262375e+00 0 -1 0
43022 1 3 5.9999999999999998e-02 1.0493784499619343e+01 6.3027177980451100e+01 9.5674041499812681e+00 0 -1 0
42395 1 3 5.9999999999999998e-02 9.4010710819474550e+00 6.1401936038363552e+01 8.0489037920526449e+00 0 -1 0
1519 1 3 5.9999999999999998e-02 9.0968318082764217e+00 5.6778039831560577e+01 6.9581356303301511e+00 1 0 0
1520 1 6 -1.2000000000000000e-01 9.1272077046388862e+00 5.4994211866327596e+01 8.1462223628302137e+00 1 0 0
43145 1 3 5.9999999999999998e-02 9.3485775057794456e+00 5.9183406151128509e+01 9.7844445467883272e+00 0 -1 0
43152 1 3 5.9999999999999998e-02 1.2340343603737672e+01 5.9372174542499287e+01 7.9205257983911661e+00 0 -1 0
1521 1 2 2.0499999999999999e-01 9.2410759315363702e+00 5.5833866021977997e+01 9.3771245070690306e+00 1 0 0
1526 1 3 5.9999999999999998e-02 1.0157559172853171e+01 5.6352381671124839e+01 9.1734947626587626e+00 1 0 0
1527 1 6 -1.2000000000000000e-01 9.3309677598488907e+00 5.5300513963118149e+01 1.0772667600278643e+01 1 0 0
43159 1 3 5.9999999999999998e-02 1.4256461020784609e+01 5.9255004392620251e+01 9.3151165484008427e+00 0 -1 0
43151 1 3 5.9999999999999998e-02 1.0958055200536709e+01 5.8411242671333376e+01 8.2843673246929299e+00 0 -1 0
43154 1 5 4.1799999999999998e-01 1.2266948962475681e+01 5.5898702741254645e+01 9.2074094787043670e+00 0 -1 0
43148 1 3 5.9999999999999998e-02 1.1205317423131556e+01 6.0855493477426364e+01 9.1921497029344685e+00 0 -1 0
43153 1 4 -6.8300000000000005e-01 1.2449974606898344e+01 5.6605440314479196e+01 8.5648676471395131e+00 0 -1 0
43155 1 3 5.9999999999999998e-02 1.2536035113721820e+01 5.7340780668133050e+01 1.0354913711447971e+01 0 -1 0
43149 1 6 -1.2000000000000000e-01 1.1895802862284906e+01 5.8813102297709626e+01 8.7238269134031139e+00 0 -1 0
43143 1 2 2.0499999999999999e-01 1.1347151376519692e+01 5.9892217652390094e+01 9.7077965902901617e+00 0 -1 0
43150 1 2 2.0499999999999999e-01 1.2746685740330525e+01 5.7707681667787476e+01 9.3342778788033982e+00 0 -1 0
43156 1 6 -1.2000000000000000e-01 1.4262144685143248e+01 5.8144607863921813e+01 9.3102287257737775e+00 0 -1 0
43146 1 4 -6.8300000000000005e-01 1.2342772399401523e+01 6.0189023732466396e+01 1.0577270034791905e+01 0 -1 0
43142 1 6 -1.2000000000000000e-01 1.0096515090972513e+01 5.9424655484279498e+01 1.0516435017801154e+01 0 -1 0
43158 1 3 5.9999999999999998e-02 1.4642318567616723e+01 5.7857162296279910e+01 8.3366882357288166e+00 0 -1 0
43034 1 4 -6.8300000000000005e-01 1.3368844779565899e+01 6.2068358806047073e+01 7.6088592849570009e+00 0 -1 0
43144 1 3 5.9999999999999998e-02 1.0380926286405963e+01 5.8517108600061462e+01 1.0993483588830381e+01 0 -1 0
43031 1 2 2.0499999999999999e-01 1.3439881714858144e+01 6.3154069803654927e+01 8.5165524361155907e+00 0 -1 0
43157 1 2 2.0499999999999999e-01 1.5202700555092003e+01 5.7697700748645488e+01 1.0414957348121453e+01 0 -1 0
43036 1 3 5.9999999999999998e-02 1.2796409752964630e+01 6.3095464671852532e+01 9.3556728201960198e+00 0 -1 0
43162 1 3 5.9999999999999998e-02 1.5248033460711966e+01 5.6607131568169876e+01 1.0248240332915595e+01 0 -1 0
43136 1 2 2.0499999999999999e-01 9.4585629122849220e+00 6.0506913225673088e+01 1.1455986829749810e+01 0 -1 0
43029 1 3 5.9999999999999998e-02 1.1197036944259290e+01 6.3888993126081012e+01 7.3084770686545699e+00 0 -1 0
43017 1 2 2.0499999999999999e-01 1.0185468990468452e+01 6.4013885188059859e+01 9.8729771873711378e+00 0 -1 0
43020 1 4 -6.8300000000000005e-01 8.8623976976708914e+00 6.4112600132744817e+01 9.3324169563455737e+00 0 -1 0
43037 1 6 -1.2000000000000000e-01 1.4894850137040494e+01 6.3177310817214199e+01 9.1764619070351330e+00 0 -1 0
43043 1 3 5.9999999999999998e-02 1.4323928018005915e+01 6.1829499380969352e+01 1.0727548737079097e+01 0 -1 0
1529 1 3 5.9999999999999998e-02 9.6275514969418836e+00 5.6033357374369579e+01 1.1548882397118465e+01 1 0 0
43147 1 5 4.1799999999999998e-01 1.2127922442428313e+01 6.0936766512173399e+01 1.1156734110634549e+01 0 -1 0
43013 1 4 -6.8300000000000005e-01 1.2185082422198480e+01 6.2981811631839022e+01 1.1841948359244885e+01 0 -1 0
43040 1 3 5.9999999999999998e-02 1.4995220107604903e+01 6.4098571980537088e+01 9.6795013136281494e+00 0 -1 0
43018 1 3 5.9999999999999998e-02 9.4685241559183950e+00 6.3919672462692823e+01 1.1961266898372180e+01 0 -1 0
43169 1 3 5.9999999999999998e-02 1.3534689839092971e+01 5.6230891036438265e+01 1.2056469671517283e+01 0 -1 0
43030 1 6 -1.2000000000000000e-01 1.3127948383544068e+01 6.4495469012435919e+01 7.7984882061317320e+00 0 -1 0
43163 1 6 -1.2000000000000000e-01 1.4852020172523229e+01 5.8107471597687606e+01 1.1871493842395985e+01 0 -1 0
43166 1 3 5.9999999999999998e-02 1.4539488812954502e+01 5.9129001438186165e+01 1.1965167698895314e+01 0 -1 0
43010 1 2 2.0499999999999999e-01 1.1610713977090915e+01 6.4241468460898986e+01 1.2079497609245985e+01 0 -1 0
43016 1 6 -1.2000000000000000e-01 1.0244551931663251e+01 6.4489544936183151e+01 1.1389600670648814e+01 0 -1 0
1531 1 4 -6.8300000000000005e-01 1.1652374008973450e+01 5.4749417340944802e+01 1.0804412526762885e+01 1 0 0
43039 1 3 5.9999999999999998e-02 1.5677984937904130e+01 6.3277342281032496e+01 8.4147200395578317e+00 0 -1 0
43032 1 3 5.9999999999999998e-02 1.3579600452629130e+01 6.4372253476386504e+01 6.7671581840295811e+00 0 -1 0
43014 1 5 4.1799999999999998e-01 1.1614327356416613e+01 6.2235535002110900e+01 1.2170486386459849e+01 0 -1 0
42869 1 6 -1.2000000000000000e-01 8.2184508572889179e+00 5.8538681141701232e+01 2.1665640747625527e+01 0 -1 0
43042 1 5 4.1799999999999998e-01 1.5409018641736187e+01 6.0978242461823783e+01 8.6210257774234123e+00 0 -1 0
1528 1 2 2.0499999999999999e-01 1.0349480627286297e+01 5.4219778105334882e+01 1.0961268035214491e+01 1 0 0
42620 1 3 5.9999999999999998e-02 4.8397347428046684e+00 6.4394826965841702e+01 1.1429241638686710e+01 0 -1 0
42610 1 6 -1.2000000000000000e-01 5.2707448445054226e+00 6.4452473036995514e+01 1.4117436249646225e+01 0 -1 0
42525 1 3 5.9999999999999998e-02 5.1280463405106724e+00 5.6986422085708867e+01 1.2458135589094525e+01 0 -1 0
43134 1 3 5.9999999999999998e-02 7.0211679402066469e+00 6.1827618392981222e+01 1.2200074137079708e+01 0 -1 0
42606 1 3 5.9999999999999998e-02 4.1455673643547444e+00 6.3966032675396477e+01 1.6715313118040410e+01 0 -1 0
42534 1 2 2.0499999999999999e-01 3.4359331503274060e-01 5.7390607231403997e+01 1.4735489944777285e+01 0 -1 0
42539 1 3 5.9999999999999998e-02 4.4316434965707840e-01 5.6313957091361409e+01 1.4966878381728678e+01 0 -1 0
42672 1 3 5.9999999999999998e-02 9.4323162483058287e-01 6.0912496122564896e+01 1.6199528806628241e+01 0 -1 0
42662 1 3 5.9999999999999998e-02 7.5515073268841415e-01 6.2586926286382358e+01 1.2362054592781487e+01 0 -1 0
42668 1 3 5.9999999999999998e-02 1.3763478707083754e+00 6.3686436482125828e+01 1.5153795854700245e+01 0 -1 0
42535 1 3 5.9999999999999998e-02 1.1225226059731201e+00 5.8879452891388212e+01 1.3305909018183005e+01 0 -1 0
42537 1 4 -6.8300000000000005e-01 9.8514496271464391e-01 5.7989155298588585e+01 1.5822836193286451e+01 0 -1 0
42667 1 2 2.0499999999999999e-01 8.8257532806855310e-01 6.1922988101508693e+01 1.6413044236286066e+01 0 -1 0
42603 1 6 -1.2000000000000000e-01 5.2012409579604126e+00 6.3735384863927287e+01 1.6567116531663800e+01 0 -1 0
42665 1 3 5.9999999999999998e-02 1.5731788385612850e+00 6.1009748117080136e+01 1.3951388970134495e+01 0 -1 0
42538 1 5 4.1799999999999998e-01 1.8630796504722960e+00 5.8021663386776353e+01 1.5543352122388782e+01 0 -1 0
42659 1 6 -1.2000000000000000e-01 1.8219883381244080e+00 6.2690325439913671e+01 1.2660497557813715e+01 0 -1 0
42532 1 3 5.9999999999999998e-02 2.4023284413620800e+00 5.6193741967107670e+01 1.3355872447054612e+01 0 -1 0
42527 1 2 2.0499999999999999e-01 2.5188750439371073e+00 5.7251701435367480e+01 1.3327036446497823e+01 0 -1 0
42661 1 3 5.9999999999999998e-02 2.1761673596032090e+00 6.3740846587221320e+01 1.2673633197669215e+01 0 -1 0
42671 1 5 4.1799999999999998e-01 2.7442458839041515e+00 6.1978615194901984e+01 1.6426797313473582e+01 0 -1 0
43130 1 3 5.9999999999999998e-02 6.0626813962563277e+00 5.9630249206265773e+01 1.3514108107112786e+01 0 -1 0
42531 1 5 4.1799999999999998e-01 4.1103048056947333e+00 5.7224396043783635e+01 1.4486124658324371e+01 0 -1 0
42530 1 4 -6.8300000000000005e-01 3.3115615997233729e+00 5.7775815575930167e+01 1.4386679024639188e+01 0 -1 0
42664 1 5 4.1799999999999998e-01 3.8639303778308234e+00 6.1735778157404681e+01 1.3877344295335806e+01 0 -1 0
43131 1 3 5.9999999999999998e-02 5.4893834221610254e+00 6.1209555596481501e+01 1.3842472994551485e+01 0 -1 0
42660 1 2 2.0499999999999999e-01 1.8947341080410243e+00 6.2040108866793098e+01 1.3998135916820956e+01 0 -1 0
42663 1 4 -6.8300000000000005e-01 3.2612192242078488e+00 6.2050120230788181e+01 1.4502166483457668e+01 0 -1 0
43124 1 3 5.9999999999999998e-02 4.8139104649981928e+00 6.0360040020590155e+01 1.5992726587562979e+01 0 -1 0
43123 1 3 5.9999999999999998e-02 5.3744520005439496e+00 5.8745981187148516e+01 1.5465123649779549e+01 0 -1 0
43121 1 6 -1.2000000000000000e-01 5.6254597364991055e+00 5.9669014859203642e+01 1.6019393864885373e+01 0 -1 0
43122 1 2 2.0499999999999999e-01 6.8820399631965605e+00 6.0381294136662611e+01 1.5421086322667488e+01 0 -1 0
43127 1 3 5.9999999999999998e-02 6.9931557683142263e+00 6.1362143266764043e+01 1.5781142356183976e+01 0 -1 0
43128 1 6 -1.2000000000000000e-01 6.4067709990977457e+00 6.0562707189253636e+01 1.3907939025814091e+01 0 -1 0
43189 1 5 4.1799999999999998e-01 5.0651355812583700e+00 5.4992280555035101e+01 1.4669093564681472e+01 0 -1 0
43188 1 4 -6.8300000000000005e-01 5.5338686128589787e+00 5.5847627797744778e+01 1.4527425798565364e+01 0 -1 0
43185 1 2 2.0499999999999999e-01 6.8276547529733334e+00 5.5424132372303056e+01 1.4934207801489123e+01 0 -1 0
43190 1 3 5.9999999999999998e-02 7.0075697467267100e+00 5.5430677513915903e+01 1.6029827246658446e+01 0 -1 0
42605 1 3 5.9999999999999998e-02 5.1363167557585117e+00 6.2697132334656835e+01 1.6298804288768295e+01 0 -1 0
43113 1 3 5.9999999999999998e-02 3.3646561813737077e+00 5.8308591237215488e+01 1.7161113841382484e+01 0 -1 0
42670 1 4 -6.8300000000000005e-01 2.0512983833040153e+00 6.2143172928875096e+01 1.7168319133477308e+01 0 -1 0
42533 1 6 -1.2000000000000000e-01 1.1165589956356194e+00 5.7830798036755652e+01 1.3446701477409931e+01 0 -1 0
42666 1 6 -1.2000000000000000e-01 9.6328828686675938e-01 6.2722728653349293e+01 1.5075372588695826e+01 0 -1 0
43106 1 3 5.9999999999999998e-02 2.5641186516375871e+00 5.6139788007274703e+01 1.7396341488672601e+01 0 -1 0
42612 1 3 5.9999999999999998e-02 5.2157045866551837e+00 6.3400939856206492e+01 1.3765681748592995e+01 0 -1 0
43119 1 5 4.1799999999999998e-01 6.9149244643694399e+00 5.7701239488958073e+01 1.7181233903029028e+01 0 -1 0
43115 1 2 2.0499999999999999e-01 5.7498262223671635e+00 5.9265605811449049e+01 1.7538789062856665e+01 0 -1 0
43129 1 2 2.0499999999999999e-01 7.4781875678566418e+00 6.1182103026096314e+01 1.2949793110752719e+01 0 -1 0
43186 1 3 5.9999999999999998e-02 7.3039044160229540e+00 5.7410952299530656e+01 1.4218661845303007e+01 0 -1 0
42597 1 2 2.0499999999999999e-01 5.7274992834593839e+00 6.3916057395917932e+01 1.7986101780639881e+01 0 -1 0
43118 1 4 -6.8300000000000005e-01 6.1835965307120233e+00 5.7924815615417224e+01 1.7761764535267559e+01 0 -1 0
43184 1 6 -1.2000000000000000e-01 7.7935699826393918e+00 5.6415841292754834e+01 1.4213416518299553e+01 0 -1 0
43133 1 5 4.1799999999999998e-01 7.7430205882296752e+00 6.2725699049115946e+01 1.4260821288414746e+01 0 -1 0
42608 1 5 4.1799999999999998e-01 7.4276422503808952e+00 6.4104466080660274e+01 1.6438450453181055e+01 0 -1 0
42536 1 3 5.9999999999999998e-02 5.4046750494735352e-01 5.7450555806825356e+01 1.2628754877969273e+01 0 -1 0
42607 1 4 -6.8300000000000005e-01 7.2594077983752765e+00 6.4111347067836377e+01 1.5525309939735941e+01 0 -1 0
42600 1 4 -6.8300000000000005e-01 7.1098562189921797e+00 6.3846245200593515e+01 1.8084928354086649e+01 0 -1 0
43112 1 5 4.1799999999999998e-01 2.2154718787271070e+00 6.0387622803972370e+01 1.8363517799000622e+01 0 -1 0
43099 1 3 5.9999999999999998e-02 5.0031352782306211e+00 5.5299973870134480e+01 1.7896079142323767e+01 0 -1 0
42604 1 2 2.0499999999999999e-01 5.9023197226734450e+00 6.4576099413193717e+01 1.5519209559419396e+01 0 -1 0
43094 1 2 2.0499999999999999e-01 4.4841012455757872e+00 5.4388595490975021e+01 1.8216563395500522e+01 0 -1 0
4141 1 3 5.9999999999999998e-02 1.3230742092283021e+01 5.4533267618916767e+01 2.2007899411923702e+01 1 0 0
43069 1 4 -6.8300000000000005e-01 1.4097676904527399e+01 5.7417647678156236e+01 1.9087296660437133e+01 0 -1 0
4153 1 2 2.0499999999999999e-01 1.4663104592368457e+01 6.0509612863569401e+01 2.0906601382787926e+01 1 0 0
1554 1 3 5.9999999999999998e-02 1.3256615662352717e+01 5.4460721772965520e+01 1.6827282968024832e+01 1 0 0
1536 1 3 5.9999999999999998e-02 1.0254969424826911e+01 5.4264243268336251e+01 1.3046256123165522e+01 1 0 0
43135 1 6 -1.2000000000000000e-01 8.2436947303367969e+00 6.0104306045754143e+01 1.2213198802913576e+01 0 -1 0
43165 1 3 5.9999999999999998e-02 1.5860128856219887e+01 5.8074783417632993e+01 1.2187360895355294e+01 0 -1 0
43125 1 4 -6.8300000000000005e-01 8.1206893053998428e+00 5.9697072493358533e+01 1.5589106787692147e+01 0 -1 0
43008 1 3 5.9999999999999998e-02 1.3623947895302059e+01 6.4291865502399034e+01 1.3745928061102910e+01 0 -1 0
43187 1 3 5.9999999999999998e-02 7.9787079519554176e+00 5.6046605732479286e+01 1.3210577996379039e+01 0 -1 0
43173 1 3 5.9999999999999998e-02 1.2082048117634161e+01 5.8289240256051059e+01 1.2336348016545015e+01 0 -1 0
43085 1 3 5.9999999999999998e-02 9.2205602171772316e+00 5.4456381961002727e+01 1.7637963121689271e+01 0 -1 0
43057 1 3 5.9999999999999998e-02 1.5796378335572623e+01 5.9649439492872446e+01 1.4240376163079771e+01 0 -1 0
43137 1 3 5.9999999999999998e-02 8.5433119286440462e+00 5.9351840724181372e+01 1.2903435348583237e+01 0 -1 0
43139 1 4 -6.8300000000000005e-01 1.0430390607444766e+01 6.0956673060386400e+01 1.2393088172904507e+01 0 -1 0
43182 1 5 4.1799999999999998e-01 8.6148591443986202e+00 5.8150588925727327e+01 1.6013051485004116e+01 0 -1 0
43164 1 2 2.0499999999999999e-01 1.3917750312812661e+01 5.7116172317609937e+01 1.2693911101562600e+01 0 -1 0
43052 1 2 2.0499999999999999e-01 1.5762396190767040e+01 6.0699661500455470e+01 1.4586828839717523e+01 0 -1 0
43132 1 4 -6.8300000000000005e-01 8.2834228617173782e+00 6.2054416695572435e+01 1.3784707779218376e+01 0 -1 0
43054 1 3 5.9999999999999998e-02 1.4570887993075859e+01 6.1617769532553623e+01 1.2975801701535698e+01 0 -1 0
43168 1 5 4.1799999999999998e-01 1.5598966323527650e+01 5.6440085527618940e+01 1.3380564525685053e+01 0 -1 0
43126 1 5 4.1799999999999998e-01 8.8037775543870307e+00 6.0375063716389306e+01 1.5612976678753350e+01 0 -1 0
43181 1 4 -6.8300000000000005e-01 8.9267154313603001e+00 5.7306943835293950e+01 1.6217723952608580e+01 0 -1 0
43051 1 6 -1.2000000000000000e-01 1.5597806644533478e+01 6.1698204920670015e+01 1.3412046115921202e+01 0 -1 0
43176 1 3 5.9999999999999998e-02 1.1556489174955972e+01 5.5880126811153197e+01 1.3389177463778221e+01 0 -1 0
43178 1 2 2.0499999999999999e-01 9.1829054813387412e+00 5.6587598393727831e+01 1.4978610774771091e+01 0 -1 0
43140 1 5 4.1799999999999998e-01 9.8592398120910385e+00 6.1430561437799071e+01 1.3043047289869595e+01 0 -1 0
43167 1 4 -6.8300000000000005e-01 1.4730881257049731e+01 5.6655198942692174e+01 1.3763165019734704e+01 0 -1 0
43170 1 6 -1.2000000000000000e-01 1.2624790835645916e+01 5.7798405539195095e+01 1.3195740186198293e+01 0 -1 0
43180 1 3 5.9999999999999998e-02 9.6885113355544235e+00 5.7589007199508316e+01 1.3156089651335312e+01 0 -1 0
43172 1 3 5.9999999999999998e-02 1.2782803368832178e+01 5.8611019211012746e+01 1.3941254203417657e+01 0 -1 0
43183 1 3 5.9999999999999998e-02 9.5433379547602097e+00 5.5506660992362697e+01 1.5210037881744682e+01 0 -1 0
43175 1 5 4.1799999999999998e-01 1.3205447987530519e+01 5.6331912932259762e+01 1.4814201892626540e+01 0 -1 0
43179 1 3 5.9999999999999998e-02 1.0235743601013919e+01 5.8433047905356069e+01 1.4459630259363347e+01 0 -1 0
43171 1 2 2.0499999999999999e-01 1.1615819519322272e+01 5.6842863716648374e+01 1.3863356183645658e+01 0 -1 0
43177 1 6 -1.2000000000000000e-01 1.0192863893469667e+01 5.7409514000493147e+01 1.4173381934012664e+01 0 -1 0
43174 1 4 -6.8300000000000005e-01 1.2240325353169965e+01 5.6433737839025177e+01 1.5029418826806570e+01 0 -1 0
43061 1 3 5.9999999999999998e-02 1.3665460256868897e+01 6.0524447457288694e+01 1.5155598983922962e+01 0 -1 0
43058 1 6 -1.2000000000000000e-01 1.4594389829387920e+01 6.0672942597946616e+01 1.5657450768706447e+01 0 -1 0
43060 1 3 5.9999999999999998e-02 1.4679331596074181e+01 6.1541993622633186e+01 1.6261948639440227e+01 0 -1 0
43059 1 2 2.0499999999999999e-01 1.4642695979553533e+01 5.9425442408186036e+01 1.6618384086136608e+01 0 -1 0
43071 1 3 5.9999999999999998e-02 1.3382432430710647e+01 5.7184164235908888e+01 1.7257565743497963e+01 0 -1 0
43078 1 3 5.9999999999999998e-02 1.1339999367678304e+01 5.5683187571339978e+01 1.7659546428668268e+01 0 -1 0
43068 1 3 5.9999999999999998e-02 1.2615355798974168e+01 5.9300420645066083e+01 1.6738229032945888e+01 0 -1 0
43065 1 6 -1.2000000000000000e-01 1.3394993229784472e+01 5.9253136558289974e+01 1.7489940328833956e+01 0 -1 0
43064 1 3 5.9999999999999998e-02 1.4798563048015685e+01 5.8615821204988620e+01 1.5989009445221987e+01 0 -1 0
43066 1 2 2.0499999999999999e-01 1.3111601839005493e+01 5.7856638673938974e+01 1.8128466436155279e+01 0 -1 0
43062 1 4 -6.8300000000000005e-01 1.5855016012260666e+01 5.9317854584451723e+01 1.7482350154707756e+01 0 -1 0
43067 1 3 5.9999999999999998e-02 1.3198104509641006e+01 6.0107104460067752e+01 1.8169435951575100e+01 0 -1 0
43011 1 3 5.9999999999999998e-02 1.1047457330321816e+01 6.3190660717689312e+01 1.3940223175012131e+01 0 -1 0
42887 1 4 -6.8300000000000005e-01 1.0668203994386486e+01 6.3512340717859026e+01 1.7510156988274318e+01 0 -1 0
42888 1 5 4.1799999999999998e-01 9.8851217044722954e+00 6.3027385644838958e+01 1.7816425300772412e+01 0 -1 0
43006 1 4 -6.8300000000000005e-01 1.2965263612558907e+01 6.3936725464380672e+01 1.5558720437697978e+01 0 -1 0
43075 1 3 5.9999999999999998e-02 1.1041201865954905e+01 5.8025273925265545e+01 1.7959176902291450e+01 0 -1 0
43053 1 3 5.9999999999999998e-02 1.5736215560319819e+01 6.2730920737476893e+01 1.3775271629951405e+01 0 -1 0
1561 1 3 5.9999999999999998e-02 1.5853128706359797e+01 5.4971387057744046e+01 1.8189950574844641e+01 1 0 0
42889 1 3 5.9999999999999998e-02 1.2381964603207699e+01 6.2683992556228468e+01 1.8243016401256398e+01 0 -1 0
43009 1 6 -1.2000000000000000e-01 1.1425860893711413e+01 6.4193841456162090e+01 1.3629353535185789e+01 0 -1 0
43007 1 5 4.1799999999999998e-01 1.2107663534341080e+01 6.3735735172049260e+01 1.5950620894546695e+01 0 -1 0
43003 1 2 2.0499999999999999e-01 1.2754104634714219e+01 6.4615935951762935e+01 1.4345281259771687e+01 0 -1 0
42881 1 5 4.1799999999999998e-01 8.2214496546593132e+00 6.1349916323922606e+01 1.8772938572786860e+01 0 -1 0
42579 1 4 -6.8300000000000005e-01 9.4092499567025173e-02 6.1982829671760484e+01 2.2978397539082149e+01 0 -1 0
42852 1 4 -6.8300000000000005e-01 3.4673256941599320e+00 5.4204027301004921e+01 2.3864753540388683e+01 0 -1 0
43102 1 3 5.9999999999999998e-02 2.4899861313073779e+00 5.4266953242395275e+01 1.9049040475428196e+01 0 -1 0
43120 1 3 5.9999999999999998e-02 6.5370326756041885e+00 5.9820089949680707e+01 1.8042599089947117e+01 0 -1 0
43116 1 3 5.9999999999999998e-02 4.1598360636360123e+00 6.0582527663956995e+01 1.7968881339235068e+01 0 -1 0
43108 1 2 2.0499999999999999e-01 3.3028619422390042e+00 5.8724784348469129e+01 1.8147689829400019e+01 0 -1 0
42601 1 5 4.1799999999999998e-01 7.3141653390732335e+00 6.3742203085103213e+01 1.9065483489613623e+01 0 -1 0
43105 1 5 4.1799999999999998e-01 1.1514235639139769e+00 5.7264671593845911e+01 1.8637070983502202e+01 0 -1 0
43086 1 6 -1.2000000000000000e-01 7.6474226434054060e+00 5.4380638956282361e+01 1.9261141446238380e+01 0 -1 0
43101 1 2 2.0499999999999999e-01 2.6424209781162227e+00 5.6268639203091155e+01 1.8485865482746860e+01 0 -1 0
43104 1 4 -6.8300000000000005e-01 1.2969875007199829e+00 5.6347008630512484e+01 1.8733579847640570e+01 0 -1 0
42855 1 6 -1.2000000000000000e-01 5.5213620995037598e+00 5.4218717905626043e+01 2.2634075084431242e+01 0 -1 0
42857 1 3 5.9999999999999998e-02 5.9264935773481699e+00 5.4367431292306229e+01 2.3640766385414882e+01 0 -1 0
42577 1 3 5.9999999999999998e-02 6.7987688404705715e-01 5.9508611786172473e+01 2.3833738658284062e+01 0 -1 0
43114 1 6 -1.2000000000000000e-01 4.5023581979414002e+00 5.9629955477450302e+01 1.8392733987867945e+01 0 -1 0
43111 1 4 -6.8300000000000005e-01 2.0942052000669920e+00 5.9444927496058426e+01 1.8426108501510289e+01 0 -1 0
42599 1 3 5.9999999999999998e-02 4.0857806903441443e+00 6.2669677252436863e+01 1.8717551051720299e+01 0 -1 0
43100 1 6 -1.2000000000000000e-01 3.2871333796508253e+00 5.4967370897250504e+01 1.9017080038213539e+01 0 -1 0
42598 1 3 5.9999999999999998e-02 5.5422253919762632e+00 6.2102259626313725e+01 1.9129120731575089e+01 0 -1 0
43103 1 3 5.9999999999999998e-02 3.4232515969660064e+00 5.5078765430918821e+01 2.0097988870214945e+01 0 -1 0
43089 1 3 5.9999999999999998e-02 7.0450172929081942e+00 5.5306230588432662e+01 1.9093923539215950e+01 0 -1 0
43110 1 3 5.9999999999999998e-02 4.3295865355242027e+00 5.7348053590953050e+01 1.9427751051386867e+01 0 -1 0
42596 1 6 -1.2000000000000000e-01 5.0478552446765299e+00 6.3011080040728125e+01 1.9028942669013947e+01 0 -1 0
42575 1 6 -1.2000000000000000e-01 6.0844270503368103e-01 5.9635450136299738e+01 2.2733759986807328e+01 0 -1 0
42587 1 5 4.1799999999999998e-01 1.4835605310564270e+00 6.3540006286002580e+01 2.2807221272500360e+01 0 -1 0
42578 1 3 5.9999999999999998e-02 1.3370172500530584e+00 5.9012388479184374e+01 2.2266217028256971e+01 0 -1 0
42581 1 3 5.9999999999999998e-02 7.1597045757917077e-01 6.1011674115378305e+01 2.1183221641762746e+01 0 -1 0
42576 1 2 2.0499999999999999e-01 9.2010946333052490e-01 6.1096204826824490e+01 2.2243825122179064e+01 0 -1 0
42593 1 4 -6.8300000000000005e-01 6.5105611940026780e+00 6.3774140723590591e+01 2.0921847677029035e+01 0 -1 0
42591 1 3 5.9999999999999998e-02 4.7661906417012911e+00 6.3233913825523871e+01 2.2551087068120562e+01 0 -1 0
43107 1 6 -1.2000000000000000e-01 3.3024826536728873e+00 5.7515594737579526e+01 1.9123390334294569e+01 0 -1 0
43109 1 3 5.9999999999999998e-02 2.9282915207264941e+00 5.7814109029717301e+01 2.0066958696745726e+01 0 -1 0
42584 1 3 5.9999999999999998e-02 2.6995213330787520e+00 6.1484286566643220e+01 2.3523520938268025e+01 0 -1 0
43117 1 3 5.9999999999999998e-02 4.7514713672112254e+00 5.9797015133847815e+01 1.9456362831654143e+01 0 -1 0
42592 1 3 5.9999999999999998e-02 4.8554235953610219e+00 6.1816501619761894e+01 2.1496580457751005e+01 0 -1 0
42583 1 2 2.0499999999999999e-01 2.8724940543054167e+00 6.2684549179252869e+01 2.1668840825405450e+01 0 -1 0
42582 1 6 -1.2000000000000000e-01 2.4337719136387923e+00 6.1460013275858621e+01 2.2495294217413111e+01 0 -1 0
42861 1 3 5.9999999999999998e-02 5.1437988765657350e+00 5.5557850114238860e+01 2.1091903831875893e+01 0 -1 0
42860 1 5 4.1799999999999998e-01 4.0160244004557555e+00 5.5954676491807533e+01 2.3435065700832542e+01 0 -1 0
42856 1 2 2.0499999999999999e-01 5.4429075186128806e+00 5.5657932533521787e+01 2.2114538612084420e+01 0 -1 0
42866 1 4 -6.8300000000000005e-01 5.8685397510858968e+00 5.8683085960934072e+01 2.2113567059177900e+01 0 -1 0
42867 1 5 4.1799999999999998e-01 5.2987477225144177e+00 5.8022305500540121e+01 2.2625604020013323e+01 0 -1 0
42859 1 4 -6.8300000000000005e-01 4.4450124478140562e+00 5.6461323757955093e+01 2.2806493074303955e+01 0 -1 0
42589 1 6 -1.2000000000000000e-01 4.3911544669134317e+00 6.2799978689690789e+01 2.1573751917422832e+01 0 -1 0
42585 1 3 5.9999999999999998e-02 3.0115955791341769e+00 6.0571787122225437e+01 2.2298738704773509e+01 0 -1 0
42590 1 2 2.0499999999999999e-01 5.1152678088366565e+00 6.3697289386434001e+01 2.0477471770702742e+01 0 -1 0
42874 1 5 4.1799999999999998e-01 6.4903958411429610e+00 5.9865712086259755e+01 2.0869022900399500e+01 0 -1 0
42863 1 2 2.0499999999999999e-01 6.8253266598750120e+00 5.7767117319823619e+01 2.1525424300215199e+01 0 -1 0
42868 1 3 5.9999999999999998e-02 6.5394148302976207e+00 5.7473269164742227e+01 2.0561191634079780e+01 0 -1 0
42588 1 3 5.9999999999999998e-02 2.3939526766981878e+00 6.2619407881793784e+01 2.0706437343170833e+01 0 -1 0
42586 1 4 -6.8300000000000005e-01 2.3334490744130503e+00 6.3768378593314360e+01 2.2429690296903452e+01 0 -1 0
42862 1 6 -1.2000000000000000e-01 6.7876624587199048e+00 5.6401951853688338e+01 2.2205269909077668e+01 0 -1 0
42864 1 3 5.9999999999999998e-02 6.9992857114010807e+00 5.6591010571366411e+01 2.3269513705569068e+01 0 -1 0
42594 1 5 4.1799999999999998e-01 6.6453195996727574e+00 6.2940557856479977e+01 2.1356923427534348e+01 0 -1 0
42873 1 4 -6.8300000000000005e-01 7.1502391419139766e+00 6.0278074157527946e+01 2.0321862245119153e+01 0 -1 0
42865 1 3 5.9999999999999998e-02 7.5647189062422653e+00 5.5744194274642659e+01 2.1945158700966921e+01 0 -1 0
42595 1 3 5.9999999999999998e-02 4.6033015281107872e+00 6.4625636809061120e+01 2.0503159149473266e+01 0 -1 0
43088 1 3 5.9999999999999998e-02 7.6160929661351791e+00 5.4251509790692637e+01 2.0362416558796436e+01 0 -1 0
4157 1 5 4.1799999999999998e-01 1.3449548089191415e+01 6.0970963336805731e+01 2.2372729766293425e+01 1 0 0
1560 1 5 4.1799999999999998e-01 1.5014327366365322e+01 5.4523459019262617e+01 2.0411347054531088e+01 1 0 0
4154 1 3 5.9999999999999998e-02 1.5645761029873398e+01 5.9455937472744296e+01 2.2546258836389544e+01 1 0 0
42875 1 3 5.9999999999999998e-02 8.4561609651587606e+00 5.8945502935653501e+01 1.9508441004628143e+01 0 -1 0
4156 1 4 -6.8300000000000005e-01 1.4012512157605055e+01 6.1469411682870231e+01 2.1729020379347663e+01 1 0 0
1556 1 2 2.0499999999999999e-01 1.5594972190816113e+01 5.4086338687169111e+01 1.8686227792233819e+01 1 0 0
42893 1 3 5.9999999999999998e-02 1.3039668763824160e+01 6.4407732265148709e+01 1.9848292416969546e+01 0 -1 0
4147 1 3 5.9999999999999998e-02 1.4147330001187628e+01 5.7057070894397611e+01 2.3632440918747299e+01 1 0 0
4160 1 2 2.0499999999999999e-01 1.5929704465483239e+01 6.2214665309801227e+01 1.9393104470903552e+01 1 0 0
42882 1 3 5.9999999999999998e-02 1.0617332386969450e+01 6.0745140255350016e+01 1.8594888234617745e+01 0 -1 0
4158 1 3 5.9999999999999998e-02 1.4042339960118376e+01 6.0259452094730541e+01 2.0064885116069732e+01 1 0 0
42884 1 2 2.0499999999999999e-01 1.1594538105314376e+01 6.3292171299417603e+01 1.8632525381295039e+01 0 -1 0
43070 1 5 4.1799999999999998e-01 1.4864336867458576e+01 5.7298706720845495e+01 1.8595328769829713e+01 0 -1 0
42880 1 4 -6.8300000000000005e-01 9.0600725921118777e+00 6.1595017963413618e+01 1.8455092286341628e+01 0 -1 0
4159 1 6 -1.2000000000000000e-01 1.5974952552399124e+01 6.0986641857434165e+01 2.0296910390182312e+01 1 0 0
42879 1 3 5.9999999999999998e-02 1.0486107151311518e+01 5.9843188430554171e+01 2.0897493759738783e+01 0 -1 0
42878 1 3 5.9999999999999998e-02 9.3948974564794607e+00 6.1114660344645756e+01 2.1458010239352987e+01 0 -1 0
43081 1 3 5.9999999999999998e-02 9.7761318095812992e+00 5.6132858939404720e+01 2.0178387484952481e+01 0 -1 0
4139 1 2 2.0499999999999999e-01 1.2277439128185337e+01 5.6337546591848955e+01 2.2608989812660909e+01 1 0 0
4165 1 3 5.9999999999999998e-02 1.5171562670486413e+01 6.1935503300012165e+01 1.8623674875846888e+01 1 0 0
4155 1 3 5.9999999999999998e-02 1.5486835867087930e+01 5.8518058099549783e+01 2.1143865290946721e+01 1 0 0
4145 1 6 -1.2000000000000000e-01 1.3654752750360194e+01 5.7095294157702149e+01 2.2654305631088711e+01 1 0 0
43074 1 3 5.9999999999999998e-02 1.1503917644668705e+01 5.7989966257466023e+01 1.9692523224873206e+01 0 -1 0
4164 1 5 4.1799999999999998e-01 1.4981454573170987e+01 6.3107410938009281e+01 2.0931415164752860e+01 1 0 0
4149 1 4 -6.8300000000000005e-01 1.2812492087855926e+01 5.9385156868794368e+01 2.3072332470491343e+01 1 0 0
4146 1 2 2.0499999999999999e-01 1.3558031697183193e+01 5.8585075653077929e+01 2.2107092791999673e+01 1 0 0
4144 1 3 5.9999999999999998e-02 1.1758322003586981e+01 5.6591725158131197e+01 2.1652944043039788e+01 1 0 0
42883 1 6 -1.2000000000000000e-01 1.1011987923731061e+01 6.2433292945574834e+01 1.9771546274421098e+01 0 -1 0
43073 1 2 2.0499999999999999e-01 1.1278045037233651e+01 5.6065092455371918e+01 1.8640002716026956e+01 0 -1 0
42886 1 3 5.9999999999999998e-02 1.1835536297296198e+01 6.2006582263721782e+01 2.0404278512990139e+01 0 -1 0
42870 1 2 2.0499999999999999e-01 8.3536441994132282e+00 5.9489129849099854e+01 2.0448954392107314e+01 0 -1 0
4152 1 6 -1.2000000000000000e-01 1.4917942076891563e+01 5.9275328045891094e+01 2.1721188974156657e+01 1 0 0
42871 1 3 5.9999999999999998e-02 8.2632440233431463e+00 5.9242984471566977e+01 2.2478231993991955e+01 0 -1 0
4148 1 3 5.9999999999999998e-02 1.4332446280964504e+01 5.6524332775706263e+01 2.1998195544509333e+01 1 0 0
4151 1 3 5.9999999999999998e-02 1.2859842416857930e+01 5.8493105983171915e+01 2.1258322716784367e+01 1 0 0
4138 1 6 -1.2000000000000000e-01 1.2507888235743071e+01 5.4820749624512771e+01 2.2732448620923076e+01 1 0 0
42877 1 2 2.0499999999999999e-01 1.0063810176295149e+01 6.1276779478489750e+01 1.9361712372036227e+01 0 -1 0
4150 1 5 4.1799999999999998e-01 1.2293801193651685e+01 5.8788762953391029e+01 2.3604503987956910e+01 1 0 0
43082 1 3 5.9999999999999998e-02 9.2057222033755597e+00 5.6746695951871047e+01 1.8719642160993200e+01 0 -1 0
43077 1 5 4.1799999999999998e-01 1.2798960271879936e+01 5.5914327863490904e+01 1.9717038858545013e+01 0 -1 0
43076 1 4 -6.8300000000000005e-01 1.1985430561763934e+01 5.5398763983014085e+01 1.9598717225858245e+01 0 -1 0
42885 1 3 5.9999999999999998e-02 1.0578187688826375e+01 6.3056191417440786e+01 2.0530758189705836e+01 0 -1 0
43079 1 6 -1.2000000000000000e-01 9.7787811969417060e+00 5.5939616659456220e+01 1.9110168743655041e+01 0 -1 0
4143 1 5 4.1799999999999998e-01 1.0848100888440786e+01 5.6050093720275889e+01 2.3741751588201701e+01 1 0 0
4140 1 3 5.9999999999999998e-02 1.3002764232588477e+01 5.4839615421848272e+01 2.3710524375101325e+01 1 0 0
43080 1 2 2.0499999999999999e-01 9.0843153658272211e+00 5.4583308221331507e+01 1.8749340924597369e+01 0 -1 0
42876 1 6 -1.2000000000000000e-01 9.6129995077419714e+00 6.0420645947468628e+01 2.0594024137566191e+01 0 -1 0
43072 1 6 -1.2000000000000000e-01 1.1686095421986140e+01 5.7591706944069820e+01 1.8664519623153485e+01 0 -1 0
42626 1 3 5.9999999999999998e-02 6.3303730461390533e+00 6.4611571709270848e+01 8.4954908701190046e+00 0 -1 0
4171 1 5 4.1799999999999998e-01 1.6124957785500317e+01 6.4684923290074835e+01 1.8792031692222118e+01 1 0 0
42425 1 4 -6.8300000000000005e-01 4.1300150922287795e+00 6.4740257997708014e+01 2.5930006436254849e+00 0 -1 0
2436 1 3 5.9999999999999998e-02 6.5519574586952185e+00 5.3973427944750384e+01 3.6632910958135025e+00 1 0 0
43193 1 3 5.9999999999999998e-02 7.1115341110390053e+00 5.4017735955747249e+01 1.3436756036000652e+01 0 -1 0
42675 1 3 5.9999999999999998e-02 3.9483499518553344e-02 6.2180610641871127e+01 1.8356511835886987e+01 0 -1 0
1516 1 3 5.9999999999999998e-02 9.0619494940876120e+00 5.3978862820352980e+01 5.6730558980540202e+00 1 0 0
17004 1 6 -1.2000000000000000e-01 5.4764984999490327e+00 7.2880180300575731e+01 3.6025617292817462e+00 1 0 0
17002 1 5 4.1799999999999998e-01 6.3387303649708322e+00 7.0834278247961990e+01 3.1307938136142113e+00 1 0 0
17001 1 4 -6.8300000000000005e-01 5.4144272843243852e+00 7.0560699626366358e+01 3.2469303118207611e+00 1 0 0
16998 1 2 2.0499999999999999e-01 4.9037364243337800e+00 7.1534774198392100e+01 4.1598315493181239e+00 1 0 0
17003 1 3 5.9999999999999998e-02 5.3050640702489318e+00 7.1388588749172726e+01 5.1729156104107297e+00 1 0 0
16997 1 6 -1.2000000000000000e-01 3.3827764475515192e+00 7.1498132422250080e+01 4.2226110368404575e+00 1 0 0
16999 1 3 5.9999999999999998e-02 2.9605196332671637e+00 7.1702650072957965e+01 3.2590357835861146e+00 1 0 0
16994 1 4 -6.8300000000000005e-01 3.2953348900283350e+00 6.9163892239982218e+01 3.8658892487334944e+00 1 0 0
17000 1 3 5.9999999999999998e-02 3.1627423822447529e+00 7.2367613525955463e+01 4.8747557502937573e+00 1 0 0
16991 1 2 2.0499999999999999e-01 2.8170981177851391e+00 7.0123178347447038e+01 4.7417262779088665e+00 1 0 0
16990 1 6 -1.2000000000000000e-01 1.2878439737393887e+00 7.0161506705888172e+01 4.9134362226373502e+00 1 0 0
17007 1 3 5.9999999999999998e-02 5.0853439749860483e+00 7.3641455572076538e+01 4.2512928004299395e+00 1 0 0
16995 1 5 4.1799999999999998e-01 4.0075927502302244e+00 6.9456735211706672e+01 3.3548228290149158e+00 1 0 0
17006 1 3 5.9999999999999998e-02 4.9768958285987770e+00 7.3077808307094088e+01 2.6409444708837921e+00 1 0 0
17005 1 2 2.0499999999999999e-01 6.9604723041979444e+00 7.3025665275317195e+01 3.6866606584058181e+00 1 0 0
42635 1 4 -6.8300000000000005e-01 3.5206165594123342e+00 6.6367216081171009e+01 4.6673061482236538e+00 0 -1 0
42636 1 5 4.1799999999999998e-01 3.5186334950668754e+00 6.7322831261147613e+01 4.5669914673478704e+00 0 -1 0
16988 1 5 4.1799999999999998e-01 1.1780629907095101e+00 6.7903220562526343e+01 3.7636713675197324e+00 1 0 0
16992 1 3 5.9999999999999998e-02 9.1375874888719211e-01 7.0373239809561738e+01 3.9036222357838524e+00 1 0 0
16984 1 2 2.0499999999999999e-01 5.5854239201929923e-01 6.8865712202327245e+01 5.2902703921150280e+00 1 0 0
1312 1 3 5.9999999999999998e-02 7.1565490971196413e+00 6.7420253360888069e+01 5.0740436472131760e+00 1 0 0
17013 1 3 5.9999999999999998e-02 6.9871075511470515e+00 7.4268468268805762e+01 1.8472155380646189e+00 1 0 0
17010 1 3 5.9999999999999998e-02 7.1594928659848236e+00 7.3063579900655668e+01 4.7381176731252381e+00 1 0 0
17011 1 6 -1.2000000000000000e-01 7.4467340101969688e+00 7.4289232308139503e+01 2.8721728249381191e+00 1 0 0
16987 1 4 -6.8300000000000005e-01 3.6972217974028249e-01 6.8016983532745513e+01 4.1942567962594532e+00 1 0 0
16996 1 3 5.9999999999999998e-02 3.2432817496645372e+00 6.9789894633114571e+01 5.7088388419317235e+00 1 0 0
17008 1 4 -6.8300000000000005e-01 7.6826656122610393e+00 7.1937400163662900e+01 3.2036056796034047e+00 1 0 0
42633 1 3 5.9999999999999998e-02 5.5798695757759749e+00 6.6054698294256582e+01 5.8913002953674551e+00 0 -1 0
16712 1 3 5.9999999999999998e-02 1.1870194640277263e+00 7.4391686432622791e+01 4.8577189442405651e+00 1 0 0
42640 1 3 5.9999999999999998e-02 1.5386611032491981e+00 6.4968439600985349e+01 5.6230858549683953e+00 0 -1 0
16710 1 6 -1.2000000000000000e-01 2.4997136446744642e-01 7.4994007743989386e+01 4.9952064375274308e+00 1 0 0
17014 1 3 5.9999999999999998e-02 6.9838299437013198e+00 7.5105186249260626e+01 3.4076679638513103e+00 1 0 0
42426 1 5 4.1799999999999998e-01 3.8626288813346568e+00 6.5443603602145700e+01 3.1857608823763526e+00 0 -1 0
16993 1 3 5.9999999999999998e-02 1.0216497352076004e+00 7.0930145102293707e+01 5.6654471800620829e+00 1 0 0
1319 1 3 5.9999999999999998e-02 8.0382634985318990e+00 6.5174547755131059e+01 3.1121086673726568e+00 1 0 0
16713 1 3 5.9999999999999998e-02 2.3127992444387829e-01 7.5323118560535278e+01 6.0550639302774352e+00 1 0 0
22265 1 4 -6.8300000000000005e-01 8.0011751224924961e+00 7.5225792098446092e+01 6.1527462586764026e+00 0 0 0
1315 1 5 4.1799999999999998e-01 8.0930712104119067e+00 6.5137480122650814e+01 5.7083735401130360e+00 1 0 0
1305 1 3 5.9999999999999998e-02 8.7217636094204209e+00 7.0320655327910814e+01 4.9524883818376297e+00 1 0 0
1313 1 3 5.9999999999999998e-02 8.1799938523345954e+00 6.8342022413272375e+01 4.0026798115243913e+00 1 0 0
1310 1 6 -1.2000000000000000e-01 8.1979925265971634e+00 6.7722036175050718e+01 4.9082495766991192e+00 1 0 0
17009 1 5 4.1799999999999998e-01 8.4748288229791484e+00 7.2300664227054739e+01 2.8257843093670840e+00 1 0 0
1304 1 2 2.0499999999999999e-01 8.6673112718805108e+00 6.8648888834720424e+01 6.0111952751636828e+00 1 0 0
1320 1 3 5.9999999999999998e-02 9.3770382787075270e+00 6.6219974391179420e+01 2.5288838635241726e+00 1 0 0
1311 1 2 2.0499999999999999e-01 9.1681941907796460e+00 6.6436946726964422e+01 4.6605154503944428e+00 1 0 0
1303 1 6 -1.2000000000000000e-01 9.5155116775370701e+00 6.9754361793233585e+01 5.4577598151895925e+00 1 0 0
1306 1 3 5.9999999999999998e-02 1.0199629888827612e+01 6.9387599798914437e+01 4.6983475165655157e+00 1 0 0
1316 1 3 5.9999999999999998e-02 1.0150145508014107e+01 6.6703769975732115e+01 4.8162963371058130e+00 1 0 0
4233 1 4 -6.8300000000000005e-01 1.2507059542800096e+01 7.3822578422170125e+01 1.7257732754268711e+00 1 0 0
4232 1 3 5.9999999999999998e-02 1.4098411890803082e+01 7.3180045013926431e+01 4.4464543387122273e+00 1 0 0
4227 1 5 4.1799999999999998e-01 1.2405182620027013e+01 7.0273535242070892e+01 2.4634190360981574e+00 1 0 0
4226 1 4 -6.8300000000000005e-01 1.2572921980552868e+01 7.1226909966353219e+01 2.3941517608115466e+00 1 0 0
4223 1 2 2.0499999999999999e-01 1.3659872050327373e+01 7.1515981744085494e+01 3.2132282253023075e+00 1 0 0
4228 1 3 5.9999999999999998e-02 1.4620558979281366e+01 7.1432277529791278e+01 2.5644721316301826e+00 1 0 0
4221 1 3 5.9999999999999998e-02 1.4540727137730373e+01 6.9047279068814433e+01 3.2188651556957986e+00 1 0 0
4216 1 2 2.0499999999999999e-01 1.3975105105162646e+01 6.9122084160786017e+01 4.1533411818829116e+00 1 0 0
4222 1 6 -1.2000000000000000e-01 1.3616463001221016e+01 7.0605751344821016e+01 4.4021300570135669e+00 1 0 0
4219 1 4 -6.8300000000000005e-01 1.2718688889075070e+01 6.8421854671336732e+01 3.9716879256848201e+00 1 0 0
4220 1 5 4.1799999999999998e-01 1.2939959328148447e+01 6.7554888455892467e+01 4.3012650802032368e+00 1 0 0
4225 1 3 5.9999999999999998e-02 1.4385826785003339e+01 7.0923689111074339e+01 5.1887005979441696e+00 1 0 0
4224 1 3 5.9999999999999998e-02 1.2633083663754027e+01 7.0667879495321387e+01 4.9202607333469270e+00 1 0 0
1299 1 3 5.9999999999999998e-02 1.0807921158296823e+01 7.1985390471910364e+01 4.8262089762208049e+00 1 0 0
4229 1 6 -1.2000000000000000e-01 1.3424222035131503e+01 7.2952005087376349e+01 3.6481359105665208e+00 1 0 0
4231 1 3 5.9999999999999998e-02 1.2434940062509950e+01 7.3032129332211554e+01 4.1292003190577491e+00 1 0 0
4209 1 2 2.0499999999999999e-01 1.5022484191712495e+01 6.6962296043389060e+01 5.2408615464571744e+00 1 0 0
4215 1 6 -1.2000000000000000e-01 1.4754662395932215e+01 6.8426917034358411e+01 5.3484814911101424e+00 1 0 0
4212 1 4 -6.8300000000000005e-01 1.3769038569614182e+01 6.6387738941289797e+01 5.1100728442571146e+00 1 0 0
4235 1 3 5.9999999999999998e-02 1.4565903601393199e+01 7.3827678904546744e+01 1.9376206990428211e+00 1 0 0
4230 1 2 2.0499999999999999e-01 1.3669979991106198e+01 7.3984379195059446e+01 2.5146603306729145e+00 1 0 0
17015 1 4 -6.8300000000000005e-01 9.5779227799452880e+00 7.3592153195099613e+01 1.8603683098035642e+00 1 0 0
4234 1 5 4.1799999999999998e-01 1.2391127375360629e+01 7.2850372681484657e+01 1.7722221319965752e+00 1 0 0
17016 1 5 4.1799999999999998e-01 1.0527178067393022e+01 7.3799294047157588e+01 1.8110157496996011e+00 1 0 0
1292 1 3 5.9999999999999998e-02 1.1446878782703379e+01 7.4420810357670632e+01 5.4432116205148500e+00 1 0 0
17012 1 2 2.0499999999999999e-01 8.9428524077344029e+00 7.4591793465054366e+01 2.7445772113262952e+00 1 0 0
17017 1 3 5.9999999999999998e-02 9.4768354534960082e+00 7.4396186359570592e+01 3.6745282634081571e+00 1 0 0
4213 1 5 4.1799999999999998e-01 1.3232389685842790e+01 6.6444189122431752e+01 5.9164736875367439e+00 1 0 0
4218 1 3 5.9999999999999998e-02 1.5590427509070869e+01 6.9113965847753519e+01 5.4799479411424850e+00 1 0 0
4214 1 3 5.9999999999999998e-02 1.5628791617475382e+01 6.6683666413364463e+01 4.3468454633275337e+00 1 0 0
1317 1 6 -1.2000000000000000e-01 9.0633779516829343e+00 6.5526294580764969e+01 3.3548029867160656e+00 1 0 0
1327 1 3 5.9999999999999998e-02 1.1745658934715916e+01 6.5323172786099377e+01 3.3501177206407653e+00 1 0 0
1314 1 4 -6.8300000000000005e-01 8.9248394022303348e+00 6.5600952330088205e+01 5.8137883420120469e+00 1 0 0
1296 1 6 -1.2000000000000000e-01 1.0557611538457898e+01 7.1984674725634861e+01 5.9610427232041641e+00 1 0 0
4236 1 6 -1.2000000000000000e-01 1.3547896045801849e+01 7.5448394640772591e+01 3.0394545350120659e+00 1 0 0
21875 1 3 5.9999999999999998e-02 2.3166779991721564e-01 7.3527085614293171e+01 1.5969555695126580e+01 0 0 0
16989 1 3 5.9999999999999998e-02 1.2174784718209681e+00 6.8342142464562528e+01 5.9499682984023030e+00 1 0 0
42624 1 6 -1.2000000000000000e-01 5.5604678392582239e+00 6.5265098842519265e+01 8.9894322294928237e+00 0 -1 0
42632 1 2 2.0499999999999999e-01 3.4010494339508872e+00 6.6028277808118943e+01 6.0561596903147867e+00 0 -1 0
42631 1 6 -1.2000000000000000e-01 4.8732762383346575e+00 6.5741624325193285e+01 6.6174064316377539e+00 0 -1 0
21907 1 3 5.9999999999999998e-02 3.1916651349107811e-01 6.8944988603007616e+01 1.0387884034361136e+01 0 0 0
42637 1 3 5.9999999999999998e-02 2.9856537913536481e+00 6.6933146298744774e+01 6.5025847274452353e+00 0 -1 0
21906 1 3 5.9999999999999998e-02 6.5901246515609491e-01 6.7849160749812469e+01 9.0679628645408492e+00 0 0 0
22258 1 4 -6.8300000000000005e-01 6.8121956111680015e+00 7.3204186526504714e+01 9.1341463288309477e+00 0 0 0
21914 1 3 5.9999999999999998e-02 8.0518532242604102e-01 7.1112951706625523e+01 9.9975357349368750e+00 0 0 0
22259 1 5 4.1799999999999998e-01 6.7882412006332062e+00 7.2459067827979865e+01 8.4941792884498799e+00 0 0 0
21904 1 6 -1.2000000000000000e-01 1.1200673583030720e+00 6.8356596139119446e+01 9.9244387788261665e+00 0 0 0
42628 1 4 -6.8300000000000005e-01 6.1427239326134835e+00 6.7296806214880903e+01 7.8727972927144316e+00 0 -1 0
21923 1 5 4.1799999999999998e-01 3.0506349357920128e+00 7.3243026768159950e+01 6.7600620122538801e+00 0 0 0
42630 1 3 5.9999999999999998e-02 4.1800108810697090e+00 6.6920490175388935e+01 8.2963102608230130e+00 0 -1 0
42625 1 2 2.0499999999999999e-01 5.1120266317003278e+00 6.6354575877332991e+01 7.9841191629667065e+00 0 -1 0
21912 1 2 2.0499999999999999e-01 2.3763387112903733e+00 7.2033695270269590e+01 8.7364815542863372e+00 0 0 0
42618 1 2 2.0499999999999999e-01 5.9095664481187899e+00 6.5867902823809047e+01 1.0404421710352111e+01 0 -1 0
42623 1 3 5.9999999999999998e-02 5.2278736537142869e+00 6.6661791545124629e+01 1.0629285150438022e+01 0 -1 0
21917 1 3 5.9999999999999998e-02 3.1869432716888331e+00 7.2207270393254220e+01 9.5402657540196429e+00 0 0 0
21905 1 2 2.0499999999999999e-01 2.1071500608166649e+00 6.9517377410240513e+01 9.4221060751958419e+00 0 0 0
21908 1 4 -6.8300000000000005e-01 2.7396576288033159e+00 6.9015856378316187e+01 8.2291343933242889e+00 0 0 0
21916 1 5 4.1799999999999998e-01 3.3047093095264293e+00 7.0683249602558334e+01 7.6313865155702540e+00 0 0 0
21918 1 6 -1.2000000000000000e-01 1.7152532192328946e+00 7.3415635219967498e+01 8.6278712866950453e+00 0 0 0
21915 1 4 -6.8300000000000005e-01 3.1805239407344899e+00 7.1656403648607309e+01 7.6056144162243893e+00 0 0 0
21911 1 6 -1.2000000000000000e-01 1.4139952028703813e+00 7.0857748950347371e+01 9.1027125820985404e+00 0 0 0
21921 1 3 5.9999999999999998e-02 1.2392519631288730e+00 7.3557848321050074e+01 9.6152569199583926e+00 0 0 0
21909 1 5 4.1799999999999998e-01 3.4985467867966498e+00 6.8460811884849534e+01 8.4929531005186973e+00 0 0 0
21910 1 3 5.9999999999999998e-02 2.9067728071012668e+00 6.9691534806437829e+01 1.0152519892185863e+01 0 0 0
21920 1 3 5.9999999999999998e-02 8.0273697951060030e-01 7.3343985093730794e+01 8.0521918790213967e+00 0 0 0
21922 1 4 -6.8300000000000005e-01 2.8921076347473789e+00 7.4197495554459707e+01 6.7964414652235670e+00 0 0 0
21913 1 3 5.9999999999999998e-02 5.9354523148644567e-01 7.0798495299848511e+01 8.4205373811375868e+00 0 0 0
21919 1 2 2.0499999999999999e-01 2.6518272524348423e+00 7.4524484253555954e+01 8.1751139093011531e+00 0 0 0
21924 1 3 5.9999999999999998e-02 3.6787383771893922e+00 7.4508573858184491e+01 8.6356882891795230e+00 0 0 0
21898 1 2 2.0499999999999999e-01 1.7200291389377280e+00 6.7513014581430951e+01 1.1047505470973176e+01 0 0 0
21901 1 4 -6.8300000000000005e-01 2.5767235115994715e+00 6.6567684392479364e+01 1.0522690780174239e+01 0 0 0
21902 1 5 4.1799999999999998e-01 1.9592492247454132e+00 6.6240442538653298e+01 9.8393124587212100e+00 0 0 0
42642 1 4 -6.8300000000000005e-01 1.1606467304843542e+00 6.5445737027091937e+01 8.1460901674767179e+00 0 -1 0
22410 1 3 5.9999999999999998e-02 5.3219475282112940e+00 7.1990643440180577e+01 1.1687259211683587e+01 0 0 0
42621 1 4 -6.8300000000000005e-01 7.2697313462115343e+00 6.6263442286332975e+01 1.0381292290822367e+01 0 -1 0
42629 1 5 4.1799999999999998e-01 6.7039173664854861e+00 6.7148467359941534e+01 8.5953450249938115e+00 0 -1 0
22403 1 3 5.9999999999999998e-02 4.8008705055449745e+00 7.4628268831210292e+01 1.0495574710094960e+01 0 0 0
22255 1 2 2.0499999999999999e-01 7.8819277184930892e+00 7.4112079962073295e+01 8.8506330707639727e+00 0 0 0
42622 1 5 4.1799999999999998e-01 7.3931439854862777e+00 6.6665823903860343e+01 1.1235924422725379e+01 0 -1 0
21897 1 6 -1.2000000000000000e-01 5.3300343265099503e-01 6.6707317853401861e+01 1.1746633952401515e+01 0 0 0
1308 1 5 4.1799999999999998e-01 7.0002365906803625e+00 6.8412219053354448e+01 6.9878359333424456e+00 1 0 0
1307 1 4 -6.8300000000000005e-01 7.5599664561823721e+00 6.9200364928646465e+01 6.7243818344420925e+00 1 0 0
42638 1 6 -1.2000000000000000e-01 2.4503984338570373e+00 6.4785363823612286e+01 6.1458737285836049e+00 0 -1 0
21888 1 5 4.1799999999999998e-01 5.9224633596766463e-01 7.0437443139441783e+01 1.3202435781857410e+01 0 0 0
22401 1 6 -1.2000000000000000e-01 5.0160702967614288e+00 7.4811960474736068e+01 1.1513041973107208e+01 0 0 0
22404 1 3 5.9999999999999998e-02 6.0531110796526741e+00 7.4595949959846479e+01 1.1447723745992691e+01 0 0 0
21903 1 3 5.9999999999999998e-02 2.2133645191886573e+00 6.8152051839765349e+01 1.1800012216944909e+01 0 0 0
22405 1 4 -6.8300000000000005e-01 3.2277141557781484e+00 7.3392726884835795e+01 1.2240145147148331e+01 0 0 0
22261 1 6 -1.2000000000000000e-01 7.2429519375976836e+00 7.5423111985309077e+01 8.3620200802171532e+00 0 0 0
22263 1 3 5.9999999999999998e-02 6.2694728955874730e+00 7.5282003523581736e+01 7.8985255280730557e+00 0 0 0
21899 1 3 5.9999999999999998e-02 2.0832111582896642e-01 6.5866235804977876e+01 1.1119898963782889e+01 0 0 0
42617 1 6 -1.2000000000000000e-01 5.7858423082842849e+00 6.4829318646505854e+01 1.1551472583362525e+01 0 -1 0
42643 1 5 4.1799999999999998e-01 2.8110020688135368e-01 6.5429318889656116e+01 7.7369742610916452e+00 0 -1 0
4217 1 3 5.9999999999999998e-02 1.4171069005180220e+01 6.8657213607719797e+01 6.2423191981483459e+00 1 0 0
1309 1 3 5.9999999999999998e-02 9.2522257151838065e+00 6.8024578631682658e+01 6.7313336217792905e+00 1 0 0
1302 1 3 5.9999999999999998e-02 1.1444802031624009e+01 7.0103337208305291e+01 6.3738558495870619e+00 1 0 0
43033 1 3 5.9999999999999998e-02 1.3707010570095205e+01 6.5321473289808750e+01 8.2868334705785021e+00 0 -1 0
1298 1 3 5.9999999999999998e-02 9.5460513558347628e+00 7.2549501064840129e+01 6.0717894034145203e+00 1 0 0
1288 1 3 5.9999999999999998e-02 1.3670567683624427e+01 7.4820684251148322e+01 6.5959662843693412e+00 1 0 0
22124 1 3 5.9999999999999998e-02 1.5672615192104246e+01 7.3411473595080651e+01 8.6047827589204893e+00 0 0 0
22260 1 3 5.9999999999999998e-02 8.4811829910068290e+00 7.3642742390014149e+01 8.0144143983950684e+00 0 0 0
22256 1 3 5.9999999999999998e-02 8.8973768162273466e+00 7.3189972455183252e+01 1.0630389445698913e+01 0 0 0
22254 1 6 -1.2000000000000000e-01 8.7054118108960328e+00 7.4164048320722017e+01 1.0165726785224239e+01 0 0 0
1297 1 2 2.0499999999999999e-01 1.0454529772815276e+01 7.0546252755364364e+01 6.4642826146052412e+00 1 0 0
1295 1 3 5.9999999999999998e-02 1.2547700600298130e+01 7.2331611612581327e+01 6.7026765672607649e+00 1 0 0
22112 1 5 4.1799999999999998e-01 1.5673343617070945e+01 6.9124179578115488e+01 8.7284791328734137e+00 0 0 0
4208 1 6 -1.2000000000000000e-01 1.5667611150675505e+01 6.6472299670240290e+01 6.5146888348621950e+00 1 0 0
1301 1 5 4.1799999999999998e-01 9.1334698827752412e+00 6.9849731433347969e+01 7.7283173249282449e+00 1 0 0
1289 1 6 -1.2000000000000000e-01 1.1574919895152423e+01 7.4243424440245576e+01 6.4743117610988055e+00 1 0 0
1300 1 4 -6.8300000000000005e-01 9.8532338708916409e+00 7.0475188019528559e+01 7.8132834227475563e+00 1 0 0
43025 1 3 5.9999999999999998e-02 1.0409843202893908e+01 6.6037708603930213e+01 9.0527936254054531e+00 0 -1 0
1290 1 2 2.0499999999999999e-01 1.1540720169607978e+01 7.2765458165557320e+01 6.8376594931888430e+00 1 0 0
1287 1 5 4.1799999999999998e-01 1.2726826687507343e+01 7.3937793889575602e+01 8.5137698369097432e+00 1 0 0
1294 1 5 4.1799999999999998e-01 1.0859308991381138e+01 7.1848243622861048e+01 8.3241908633369235e+00 1 0 0
1293 1 4 -6.8300000000000005e-01 1.1428589908823698e+01 7.2618830294752371e+01 8.2641598597473873e+00 1 0 0
22116 1 3 5.9999999999999998e-02 1.4042229127178549e+01 7.1046988868098538e+01 7.8371618912628387e+00 0 0 0
22114 1 6 -1.2000000000000000e-01 1.4482648228229120e+01 7.1079869792190721e+01 8.8435475320764603e+00 0 0 0
22117 1 3 5.9999999999999998e-02 1.4013130325662253e+01 7.2010327966905507e+01 9.3400700851244309e+00 0 0 0
22109 1 3 5.9999999999999998e-02 1.2387280680493978e+01 6.8920603029046845e+01 8.9213691153348496e+00 0 0 0
22108 1 2 2.0499999999999999e-01 1.4190157711810100e+01 6.9785258649906723e+01 9.5978938064776518e+00 0 0 0
22107 1 6 -1.2000000000000000e-01 1.2765202462680586e+01 6.9503352695373749e+01 9.7899455396028365e+00 0 0 0
22110 1 3 5.9999999999999998e-02 1.2359393254017972e+01 7.0518078816585728e+01 9.7262390405618309e+00 0 0 0
22113 1 3 5.9999999999999998e-02 1.4607090033752712e+01 7.0052878312235350e+01 1.0560058216239407e+01 0 0 0
22102 1 3 5.9999999999999998e-02 1.0626882467860286e+01 6.7521543257160587e+01 1.0880155991925511e+01 0 0 0
22101 1 2 2.0499999999999999e-01 1.2336005319209828e+01 6.8678422397079814e+01 1.1068128127644902e+01 0 0 0
22103 1 3 5.9999999999999998e-02 1.0210560928747668e+01 6.9139301615244804e+01 1.0552183445267435e+01 0 0 0
22100 1 6 -1.2000000000000000e-01 1.0849691458614688e+01 6.8515278040998055e+01 1.1272065195968681e+01 0 0 0
22105 1 5 4.1799999999999998e-01 1.3879481720487254e+01 6.7688059201678797e+01 1.0469768741815615e+01 0 0 0
22104 1 4 -6.8300000000000005e-01 1.3146993781758251e+01 6.7526961221807198e+01 1.1015305264860091e+01 0 0 0
22111 1 4 -6.8300000000000005e-01 1.4931962233447576e+01 6.8693188904669313e+01 9.1740785196461836e+00 0 0 0
4211 1 3 5.9999999999999998e-02 1.5043211113836360e+01 6.6832916777293931e+01 7.3689837559200413e+00 1 0 0
22078 1 3 5.9999999999999998e-02 1.4441624848573076e+01 7.4140489455367600e+01 1.1374768557875138e+01 0 0 0
22251 1 4 -6.8300000000000005e-01 1.0991732633309837e+01 7.3877146625731157e+01 1.0620776463384161e+01 0 0 0
22106 1 3 5.9999999999999998e-02 1.2681475223025151e+01 6.9297983245958150e+01 1.1895877930933208e+01 0 0 0
1286 1 4 -6.8300000000000005e-01 1.3068695874470590e+01 7.4778252843543598e+01 8.3678791956480225e+00 1 0 0
22252 1 5 4.1799999999999998e-01 1.1248169247845629e+01 7.3381362137934005e+01 9.8069156636620729e+00 0 0 0
1291 1 3 5.9999999999999998e-02 1.0641252507097754e+01 7.4700782166026826e+01 6.7749291118051147e+00 1 0 0
43019 1 3 5.9999999999999998e-02 9.9913209182657710e+00 6.5474738578199336e+01 1.1536254742463518e+01 0 -1 0
4210 1 3 5.9999999999999998e-02 1.5471122308688877e+01 6.5305868641638227e+01 6.5920849387700944e+00 1 0 0
43028 1 5 4.1799999999999998e-01 1.0671083766824434e+01 6.5799931410919470e+01 6.4757443692236523e+00 0 -1 0
22123 1 3 5.9999999999999998e-02 1.5783011146370075e+01 7.2791821855269035e+01 6.8187617157878542e+00 0 0 0
43015 1 3 5.9999999999999998e-02 1.2313840440562096e+01 6.5031624897667243e+01 1.1805022516729814e+01 0 -1 0
43027 1 4 -6.8300000000000005e-01 1.1560920973743027e+01 6.5900290472121512e+01 6.8206078802025383e+00 0 -1 0
22085 1 3 5.9999999999999998e-02 1.2499681799098409e+01 7.2154834901986106e+01 1.2062808884476866e+01 0 0 0
1283 1 2 2.0499999999999999e-01 1.2733505181195445e+01 7.5047666351580673e+01 7.0225867966700637e+00 1 0 0
22257 1 3 5.9999999999999998e-02 8.1119622536981382e+00 7.4558255903329410e+01 1.0947411415921682e+01 0 0 0
22253 1 3 5.9999999999999998e-02 1.0441840266456387e+01 7.4908419075316544e+01 9.1068221280076695e+00 0 0 0
43026 1 3 5.9999999999999998e-02 1.1893105803370807e+01 6.5355632585910129e+01 9.7102414971647182e+00 0 -1 0
22115 1 2 2.0499999999999999e-01 1.5971580128280676e+01 7.1372793164431940e+01 8.5706049432524178e+00 0 0 0
43021 1 5 4.1799999999999998e-01 8.3909839880449404e+00 6.4856176892950785e+01 9.7118870612650721e+00 0 -1 0
22248 1 2 2.0499999999999999e-01 1.0065958282679446e+01 7.4842634833932081e+01 1.0131152967883368e+01 0 0 0
43023 1 6 -1.2000000000000000e-01 1.0984726063773840e+01 6.5102649146756960e+01 9.1000772157721865e+00 0 -1 0
22245 1 5 4.1799999999999998e-01 1.1993301145528699e+01 7.5400125182104361e+01 1.1373904869078377e+01 0 0 0
23435 1 5 4.1799999999999998e-01 7.9021080133300403e+00 7.5410771336615610e+01 1.3637175155983190e+01 0 0 0
42615 1 5 4.1799999999999998e-01 7.4434266090116576e+00 6.4994631140305131e+01 1.4013846376313332e+01 0 -1 0
21884 1 2 2.0499999999999999e-01 3.3896252403876231e-01 6.8788743244231597e+01 1.4140154877117384e+01 0 0 0
21887 1 4 -6.8300000000000005e-01 7.7890390289155720e-01 6.9539392321192565e+01 1.3010536542442766e+01 0 0 0
21870 1 2 2.0499999999999999e-01 2.0483667542529505e-01 7.3528988393752599e+01 1.4854304024452411e+01 0 0 0
22406 1 5 4.1799999999999998e-01 3.2421937143281343e+00 7.2450330113633612e+01 1.2103283119559782e+01 0 0 0
21883 1 6 -1.2000000000000000e-01 5.1216661686273424e-01 6.9691112249539856e+01 1.5365141561447151e+01 0 0 0
42614 1 4 -6.8300000000000005e-01 7.1775276132569994e+00 6.5541925297355164e+01 1.3253301135148513e+01 0 -1 0
42611 1 2 2.0499999999999999e-01 5.8402975586269577e+00 6.5336466041490738e+01 1.3005854045922261e+01 0 -1 0
21876 1 6 -1.2000000000000000e-01 5.8836324521962247e-01 7.2086167854485453e+01 1.4482974889822680e+01 0 0 0
22411 1 3 5.9999999999999998e-02 6.3642169546174712e+00 7.2735099351200347e+01 1.2882727732412214e+01 0 0 0
22408 1 6 -1.2000000000000000e-01 5.3555505967053412e+00 7.2430191049111514e+01 1.2682280245084574e+01 0 0 0
42616 1 3 5.9999999999999998e-02 5.4261702478874820e+00 6.6333648776801667e+01 1.2963916776997461e+01 0 -1 0
22412 1 4 -6.8300000000000005e-01 3.5938049186662648e+00 7.0841296509155825e+01 1.3315129548870665e+01 0 0 0
21893 1 3 5.9999999999999998e-02 8.9699084495972969e-01 6.7055453302941018e+01 1.5246829040375973e+01 0 0 0
21891 1 2 2.0499999999999999e-01 7.4780466951649682e-01 6.6324620363718537e+01 1.3202845790337022e+01 0 0 0
22413 1 5 4.1799999999999998e-01 3.5228029353423871e+00 7.0003787447846733e+01 1.3695012600229511e+01 0 0 0
21754 1 4 -6.8300000000000005e-01 4.0081036055781931e+00 7.3950574286473383e+01 1.6267017821308915e+01 0 0 0
22417 1 3 5.9999999999999998e-02 6.0548514205277950e+00 6.9747279361888076e+01 1.3059247718411076e+01 0 0 0
22407 1 3 5.9999999999999998e-02 4.6043405725625028e+00 7.4118513985074102e+01 1.3533345819884417e+01 0 0 0
21872 1 3 5.9999999999999998e-02 2.0990434637492896e+00 7.4272192872433720e+01 1.4705211822072622e+01 0 0 0
22418 1 3 5.9999999999999998e-02 6.8261115187844927e+00 7.0714191412554413e+01 1.4158364066236246e+01 0 0 0
22420 1 5 4.1799999999999998e-01 4.1212924920251215e+00 6.7842043836135772e+01 1.5319611011329187e+01 0 0 0
22415 1 6 -1.2000000000000000e-01 5.8088313937444891e+00 7.0321527843682887e+01 1.3990611401879608e+01 0 0 0
22419 1 4 -6.8300000000000005e-01 4.3489400792553781e+00 6.8471370361185024e+01 1.4678846792564217e+01 0 0 0
21890 1 6 -1.2000000000000000e-01 1.0837243261494178e+00 6.7452451655454368e+01 1.4291903774234788e+01 0 0 0
21892 1 3 5.9999999999999998e-02 2.1081283845929302e+00 6.7709619069459322e+01 1.4288908730549883e+01 0 0 0
22409 1 2 2.0499999999999999e-01 4.7942707065351167e+00 7.1449307406847495e+01 1.3742168137073328e+01 0 0 0
22414 1 3 5.9999999999999998e-02 4.4444137066983851e+00 7.1938604211679262e+01 1.4644911995713125e+01 0 0 0
42609 1 3 5.9999999999999998e-02 5.7737497118364036e+00 6.5582405016578065e+01 1.5905579492345659e+01 0 -1 0
22416 1 2 2.0499999999999999e-01 5.3198697938526731e+00 6.9365997774685113e+01 1.5079537332763877e+01 0 0 0
22424 1 3 5.9999999999999998e-02 6.7165546873966315e+00 6.7634377553162480e+01 1.5371406010802430e+01 0 0 0
22421 1 3 5.9999999999999998e-02 4.8502752174471553e+00 6.9893281983011519e+01 1.5895767064318919e+01 0 0 0
22422 1 6 -1.2000000000000000e-01 6.4782540541506899e+00 6.8648754798241455e+01 1.5794281995332387e+01 0 0 0
21879 1 3 5.9999999999999998e-02 1.6139623571942534e+00 7.1936757102438705e+01 1.4640616105692681e+01 0 0 0
22423 1 2 2.0499999999999999e-01 6.3300444506053255e+00 6.8434298331258418e+01 1.7372206087720492e+01 0 0 0
21896 1 3 5.9999999999999998e-02 1.5618914484130986e+00 6.5608029886284029e+01 1.3405595770633878e+01 0 0 0
21747 1 4 -6.8300000000000005e-01 3.1154622033610546e+00 7.1318023999025172e+01 1.6640384216017576e+01 0 0 0
21885 1 3 5.9999999999999998e-02 1.5652040504354698e+00 6.9885222903781624e+01 1.5432620666166411e+01 0 0 0
23441 1 4 -6.8300000000000005e-01 6.5053748840084173e+00 7.2173461897347423e+01 1.6925373604645657e+01 0 0 0
22402 1 2 2.0499999999999999e-01 4.5626636612920803e+00 7.3763688167707670e+01 1.2532135690862683e+01 0 0 0
23442 1 5 4.1799999999999998e-01 5.9486160920125357e+00 7.2813417249601756e+01 1.6447791460567370e+01 0 0 0
21755 1 5 4.1799999999999998e-01 3.6061204820592563e+00 7.3066839025071914e+01 1.6171225283538156e+01 0 0 0
22426 1 4 -6.8300000000000005e-01 5.2119229728954002e+00 6.7591694509448757e+01 1.7622860273148024e+01 0 0 0
21748 1 5 4.1799999999999998e-01 2.8525130800810277e+00 7.0386389962714816e+01 1.6554730878434842e+01 0 0 0
21869 1 6 -1.2000000000000000e-01 1.1228144059590046e+00 7.4612807963290422e+01 1.4370200941553483e+01 0 0 0
21871 1 3 5.9999999999999998e-02 1.1702883447270049e+00 7.4698593921790149e+01 1.3252693666535858e+01 0 0 0
23443 1 3 5.9999999999999998e-02 7.6484882029838017e+00 7.3596966014667132e+01 1.7564541860711181e+01 0 0 0
22428 1 3 5.9999999999999998e-02 6.1099058000072564e+00 6.9348672044443759e+01 1.7907170535298523e+01 0 0 0
21740 1 4 -6.8300000000000005e-01 2.6148866230720440e+00 6.8637296829243283e+01 1.7726153866348280e+01 0 0 0
23438 1 2 2.0499999999999999e-01 7.8094201353312345e+00 7.2657424391469434e+01 1.7085894491787613e+01 0 0 0
22425 1 3 5.9999999999999998e-02 7.3742873834253437e+00 6.9208678967628188e+01 1.5612626476508785e+01 0 0 0
22429 1 6 -1.2000000000000000e-01 7.6174722902492222e+00 6.7781706585986200e+01 1.7927352979960716e+01 0 0 0
22431 1 3 5.9999999999999998e-02 7.8588476165058072e+00 6.6859867942606783e+01 1.7338934732118371e+01 0 0 0
21751 1 2 2.0499999999999999e-01 4.0620914279263483e+00 7.4173487284994465e+01 1.7668815849156339e+01 0 0 0
23434 1 4 -6.8300000000000005e-01 7.8096129326547139e+00 7.4519318521233373e+01 1.3862716154480596e+01 0 0 0
21878 1 3 5.9999999999999998e-02 4.4058449651284820e-01 7.1949203743859641e+01 1.3369654540627764e+01 0 0 0
21752 1 3 5.9999999999999998e-02 2.0564365937148144e+00 7.3416821224877964e+01 1.8145717467561724e+01 0 0 0
21886 1 3 5.9999999999999998e-02 1.2243048121074021e-01 6.9107246276742146e+01 1.6164949519068688e+01 0 0 0
23436 1 3 5.9999999999999998e-02 7.5080177327639674e+00 7.5035788926304718e+01 1.5857324091083585e+01 0 0 0
21741 1 5 4.1799999999999998e-01 3.4629813801900595e+00 6.8194667607804448e+01 1.7640833838958727e+01 0 0 0
21744 1 2 2.0499999999999999e-01 3.2408381143892302e+00 7.1633992019108661e+01 1.7981208552744661e+01 0 0 0
21750 1 6 -1.2000000000000000e-01 3.0615212766094366e+00 7.3154698411009520e+01 1.8329819690788700e+01 0 0 0
23302 1 5 4.1799999999999998e-01 1.6008811833823135e+01 6.8427631158094187e+01 2.1614679167663692e+01 0 0 0
23430 1 6 -1.2000000000000000e-01 9.5535113903096374e+00 7.5308848308332600e+01 1.5196969936239986e+01 0 0 0
23433 1 3 5.9999999999999998e-02 1.0275023200902126e+01 7.5060043315043600e+01 1.5917103839989396e+01 0 0 0
22074 1 3 5.9999999999999998e-02 1.6141234422505629e+01 7.5440565457788537e+01 1.3501232019778122e+01 0 0 0
42919 1 2 2.0499999999999999e-01 1.5476998792512450e+01 7.5350722496369016e+01 1.6493316226349826e+01 0 -1 0
22076 1 4 -6.8300000000000005e-01 1.5831011729603338e+01 7.3172803692144953e+01 1.2259239182169177e+01 0 0 0
22096 1 3 5.9999999999999998e-02 1.0530498409166789e+01 7.0954709723490637e+01 1.2431020515704907e+01 0 0 0
22073 1 2 2.0499999999999999e-01 1.4779174998167980e+01 7.4067431345028936e+01 1.2392419801849535e+01 0 0 0
22097 1 4 -6.8300000000000005e-01 8.9711173399285986e+00 6.8344170213190623e+01 1.2597545753050909e+01 0 0 0
22094 1 2 2.0499999999999999e-01 1.0286931643694913e+01 6.8753191538584375e+01 1.2650709791156103e+01 0 0 0
23446 1 3 5.9999999999999998e-02 8.2560256619797592e+00 7.0782206577103153e+01 1.7927054103488160e+01 0 0 0
42895 1 5 4.1799999999999998e-01 1.0740286596571275e+01 6.5192506968409987e+01 1.7604401022427808e+01 0 -1 0
22098 1 5 4.1799999999999998e-01 8.7613163273526311e+00 6.8366709795841402e+01 1.3466769660934423e+01 0 0 0
22084 1 5 4.1799999999999998e-01 1.4822547483364231e+01 7.1678925486874249e+01 1.2752348444852071e+01 0 0 0
23431 1 2 2.0499999999999999e-01 8.2654665828972735e+00 7.4489433223493322e+01 1.5225266286253969e+01 0 0 0
23439 1 3 5.9999999999999998e-02 8.1636693310848489e+00 7.2274919427607429e+01 1.4941896536727068e+01 0 0 0
23437 1 6 -1.2000000000000000e-01 8.3769418966735447e+00 7.3014114884905339e+01 1.5689351158432514e+01 0 0 0
22099 1 3 5.9999999999999998e-02 1.0806023570708835e+01 6.8074531531020028e+01 1.3369250002757431e+01 0 0 0
22093 1 6 -1.2000000000000000e-01 1.0396037489347089e+01 7.0177418113437597e+01 1.3147242000391191e+01 0 0 0
22095 1 3 5.9999999999999998e-02 9.3720187597746669e+00 7.0517979529871710e+01 1.3595172074031478e+01 0 0 0
22083 1 4 -6.8300000000000005e-01 1.4004061463761946e+01 7.1207025246917468e+01 1.2924249145280735e+01 0 0 0
43000 1 5 4.1799999999999998e-01 1.4392997905419804e+01 6.4973521517636442e+01 1.5678101934528939e+01 0 -1 0
42918 1 6 -1.2000000000000000e-01 1.5427852187085682e+01 7.4281522359224581e+01 1.7623905524653434e+01 0 -1 0
23440 1 3 5.9999999999999998e-02 9.4609747467844567e+00 7.2970229560550550e+01 1.5832797987469769e+01 0 0 0
22080 1 2 2.0499999999999999e-01 1.3011413178362638e+01 7.2221037293543418e+01 1.3058635166325411e+01 0 0 0
43005 1 3 5.9999999999999998e-02 1.2398752891770535e+01 6.6625336318493623e+01 1.3709676866141450e+01 0 -1 0
43001 1 3 5.9999999999999998e-02 1.4897401447851678e+01 6.6158616123601064e+01 1.3555599591609381e+01 0 -1 0
43004 1 3 5.9999999999999998e-02 1.2497327690984733e+01 6.6382434085773255e+01 1.5479483330127994e+01 0 -1 0
22082 1 3 5.9999999999999998e-02 1.2930557596547960e+01 7.4302172986217940e+01 1.3260036583962846e+01 0 0 0
22092 1 3 5.9999999999999998e-02 1.2261023928231577e+01 6.9646527871722469e+01 1.4268300048690032e+01 0 0 0
22091 1 5 4.1799999999999998e-01 1.1521961961471678e+01 6.9876972070278825e+01 1.6032202722925572e+01 0 0 0
42917 1 3 5.9999999999999998e-02 1.4796756031765199e+01 7.2707409177463703e+01 1.6421702876588594e+01 0 -1 0
22088 1 3 5.9999999999999998e-02 1.2796211113189440e+01 7.1748726100820690e+01 1.5151497667286050e+01 0 0 0
43002 1 6 -1.2000000000000000e-01 1.2947463189805257e+01 6.6166380665789006e+01 1.4508607181471842e+01 0 -1 0
42996 1 2 2.0499999999999999e-01 1.4465209521273556e+01 6.6562864875972082e+01 1.4484636640231569e+01 0 -1 0
22087 1 2 2.0499999999999999e-01 1.1438472728779049e+01 7.0381454276248391e+01 1.4204440336899477e+01 0 0 0
42995 1 6 -1.2000000000000000e-01 1.4700416338741229e+01 6.8178967378826215e+01 1.4423801379405093e+01 0 -1 0
42997 1 3 5.9999999999999998e-02 1.3954366302818004e+01 6.8762742319584575e+01 1.4984384631886147e+01 0 -1 0
22090 1 4 -6.8300000000000005e-01 1.0784675036373987e+01 7.0181426736413187e+01 1.5497069165046057e+01 0 0 0
42999 1 4 -6.8300000000000005e-01 1.4988049308135540e+01 6.5811444294411473e+01 1.5569958440201738e+01 0 -1 0
22086 1 6 -1.2000000000000000e-01 1.2170014676646241e+01 7.1763056661716078e+01 1.4252489414329341e+01 0 0 0
42910 1 3 5.9999999999999998e-02 1.3904172346645851e+01 7.0487365094735679e+01 1.6916153059718724e+01 0 -1 0
22089 1 3 5.9999999999999998e-02 1.1465564354775305e+01 7.2553450377095544e+01 1.4466610139761094e+01 0 0 0
22079 1 6 -1.2000000000000000e-01 1.3709455077286066e+01 7.3574405589575250e+01 1.3305336086760425e+01 0 0 0
22081 1 3 5.9999999999999998e-02 1.4167839448159807e+01 7.3646794849783348e+01 1.4314402095404851e+01 0 0 0
42912 1 2 2.0499999999999999e-01 1.4535354550824806e+01 7.3051685907095205e+01 1.7450463368045192e+01 0 -1 0
42903 1 3 5.9999999999999998e-02 1.4048835353626188e+01 6.7779816598372548e+01 1.7369774937312233e+01 0 -1 0
42915 1 4 -6.8300000000000005e-01 1.3203016427960351e+01 7.3426195714540299e+01 1.7401418600003982e+01 0 -1 0
42916 1 5 4.1799999999999998e-01 1.2771892774743277e+01 7.2600710525022421e+01 1.7321992134459080e+01 0 -1 0
42998 1 3 5.9999999999999998e-02 1.4605179224470186e+01 6.8481299570423744e+01 1.3358934475295653e+01 0 -1 0
22432 1 3 5.9999999999999998e-02 8.5356898627297113e+00 6.8439426049618277e+01 1.7801562028150002e+01 0 0 0
42905 1 2 2.0499999999999999e-01 1.3770909452132381e+01 7.0735168096888287e+01 1.7936087753142289e+01 0 -1 0
42990 1 3 5.9999999999999998e-02 1.5402777135974212e+01 7.0778645940384067e+01 1.5114770295658488e+01 0 -1 0
42908 1 4 -6.8300000000000005e-01 1.2343454163958619e+01 7.1008338359720028e+01 1.7988966263499812e+01 0 -1 0
42894 1 4 -6.8300000000000005e-01 1.1214192729497480e+01 6.6045013562433738e+01 1.7763115996373688e+01 0 -1 0
42909 1 5 4.1799999999999998e-01 1.1929499703196312e+01 7.0197945947780127e+01 1.8071066809418873e+01 0 -1 0
23447 1 3 5.9999999999999998e-02 9.6596538500422238e+00 7.1587614157720111e+01 1.7628228992525994e+01 0 0 0
42902 1 5 4.1799999999999998e-01 1.1737114075807998e+01 6.7653029549557033e+01 1.7343208948639337e+01 0 -1 0
42896 1 3 5.9999999999999998e-02 1.3133827194914780e+01 6.5414194828082458e+01 1.7422140639289882e+01 0 -1 0
42901 1 4 -6.8300000000000005e-01 1.2154833934829293e+01 6.8466382150856816e+01 1.7394104046125562e+01 0 -1 0
43012 1 3 5.9999999999999998e-02 1.0616479957612624e+01 6.4833134513144429e+01 1.3972173721713732e+01 0 -1 0
23457 1 3 5.9999999999999998e-02 1.0160256131347003e+01 7.4380975075937684e+01 1.7956208015792530e+01 0 0 0
42898 1 2 2.0499999999999999e-01 1.3353369787588258e+01 6.8157589186329844e+01 1.8081836866161087e+01 0 -1 0
23444 1 6 -1.2000000000000000e-01 8.6462577311346518e+00 7.1754226112702867e+01 1.8036155600172957e+01 0 0 0
23432 1 3 5.9999999999999998e-02 1.0068479679137683e+01 7.5256931094209392e+01 1.4197722709057571e+01 0 0 0
42924 1 3 5.9999999999999998e-02 1.5798995929492127e+01 7.4948072025961466e+01 1.5579040172120946e+01 0 -1 0
22072 1 6 -1.2000000000000000e-01 1.5349891965762378e+01 7.5500437256900597e+01 1.2711531117083217e+01 0 0 0
42923 1 5 4.1799999999999998e-01 1.3598652935644083e+01 7.5185818497895909e+01 1.6462282986477650e+01 0 -1 0
42989 1 2 2.0499999999999999e-01 1.6035428605314600e+01 6.8613365806450432e+01 1.4964185276434909e+01 0 -1 0
29774 1 3 5.9999999999999998e-02 1.6120243117961042e-01 7.3516466351706242e+01 2.3634804469141329e+01 0 0 0
29776 1 4 -6.8300000000000005e-01 2.8869613916129316e-01 7.1723570056190368e+01 2.2082490961227339e+01 0 0 0
22441 1 5 4.1799999999999998e-01 7.9354355171777744e+00 6.4898013174533261e+01 2.1530964404709898e+01 0 0 0
22454 1 4 -6.8300000000000005e-01 1.0790183784622654e+01 7.1335855851729946e+01 2.3470575504609400e+01 0 0 0
42602 1 3 5.9999999999999998e-02 5.5731159753870045e+00 6.4974524780048242e+01 1.8125576648402326e+01 0 -1 0
22427 1 5 4.1799999999999998e-01 5.4374498711473747e+00 6.7156027596084371e+01 1.8475236740370569e+01 0 0 0
42727 1 5 4.1799999999999998e-01 3.1386279018920615e-01 6.6359323922733836e+01 2.2671650829659960e+01 0 -1 0
21756 1 3 5.9999999999999998e-02 5.0382588056339319e+00 7.3785111344439855e+01 1.7771434501911848e+01 0 0 0
21749 1 3 5.9999999999999998e-02 4.2638293815395052e+00 7.1383012598788227e+01 1.8264743706557162e+01 0 0 0
29777 1 5 4.1799999999999998e-01 1.1106511676826814e+00 7.2136398667805679e+01 2.2232993163487134e+01 0 0 0
21745 1 3 5.9999999999999998e-02 1.1822628799906267e+00 7.0946941099939451e+01 1.8257352381364797e+01 0 0 0
21734 1 5 4.1799999999999998e-01 2.1417431280867061e+00 6.5743841294874898e+01 2.1275271154401242e+01 0 0 0
21738 1 3 5.9999999999999998e-02 8.6428128003982585e-01 6.7988262838513819e+01 1.9359492787211977e+01 0 0 0
29770 1 5 4.1799999999999998e-01 3.0191728993118079e+00 7.4664524380695710e+01 2.2115390957303074e+01 0 0 0
21739 1 3 5.9999999999999998e-02 9.1723043882157862e-01 6.9318173777256689e+01 2.0403648769337561e+01 0 0 0
21733 1 4 -6.8300000000000005e-01 1.5380762541988489e+00 6.6467967004935602e+01 2.1214442172742654e+01 0 0 0
21753 1 3 5.9999999999999998e-02 3.1429510421218314e+00 7.3280170729128372e+01 1.9378447698004770e+01 0 0 0
21713 1 5 4.1799999999999998e-01 6.2162032577959323e+00 7.4278511005791245e+01 2.0822148169290461e+01 0 0 0
22434 1 5 4.1799999999999998e-01 6.2774608789559112e+00 6.7033127380497262e+01 2.0790662429960076e+01 0 0 0
22433 1 4 -6.8300000000000005e-01 6.3879302223180368e+00 6.6881984136928921e+01 1.9869326579591846e+01 0 0 0
21742 1 3 5.9999999999999998e-02 3.4629672029884127e+00 6.9267502756561385e+01 1.9384167452219071e+01 0 0 0
29769 1 4 -6.8300000000000005e-01 2.3827151911998561e+00 7.3935548698822160e+01 2.2267660929125249e+01 0 0 0
21735 1 3 5.9999999999999998e-02 3.0973907846010560e+00 6.7201426427376461e+01 2.0220405033247044e+01 0 0 0
21736 1 6 -1.2000000000000000e-01 1.5552631258455125e+00 6.8547330042188747e+01 1.9860605372071671e+01 0 0 0
21714 1 3 5.9999999999999998e-02 5.1431039998848433e+00 7.3792944693917448e+01 2.2943947763991684e+01 0 0 0
21731 1 3 5.9999999999999998e-02 2.6169947506074718e+00 6.7722101254179094e+01 2.3047280936020339e+01 0 0 0
21709 1 2 2.0499999999999999e-01 5.9890354189347494e+00 7.3256340969479652e+01 2.2507987761213716e+01 0 0 0
21712 1 4 -6.8300000000000005e-01 5.7973393744899724e+00 7.3425365750697125e+01 2.1081976044488194e+01 0 0 0
21732 1 3 5.9999999999999998e-02 2.6155923726757777e+00 6.9201100106266395e+01 2.2319371390798093e+01 0 0 0
21737 1 2 2.0499999999999999e-01 2.4853549399450698e+00 6.9263421604682179e+01 1.8970545423792711e+01 0 0 0
21730 1 2 2.0499999999999999e-01 2.2892799746353147e+00 6.7616428423867390e+01 2.0841382876690197e+01 0 0 0
21729 1 6 -1.2000000000000000e-01 2.9503624324806106e+00 6.8212260743838300e+01 2.2117193527172798e+01 0 0 0
21718 1 3 5.9999999999999998e-02 5.7328208999156720e+00 7.1639948843352414e+01 2.3958311831286750e+01 0 0 0
21725 1 3 5.9999999999999998e-02 5.1705598675897226e+00 6.9316960202020283e+01 2.3824913518516762e+01 0 0 0
21727 1 5 4.1799999999999998e-01 4.6430076199726216e+00 6.6478967570897467e+01 2.2931665280248353e+01 0 0 0
21724 1 3 5.9999999999999998e-02 6.4102247960935683e+00 6.9042299688437495e+01 2.2546801757666014e+01 0 0 0
21717 1 3 5.9999999999999998e-02 7.0345799744797750e+00 7.1469425340751016e+01 2.2782579823353039e+01 0 0 0
21715 1 6 -1.2000000000000000e-01 6.0113251067872708e+00 7.1751915444904739e+01 2.2929400741769470e+01 0 0 0
21726 1 4 -6.8300000000000005e-01 5.0358231755254739e+00 6.6885052742565406e+01 2.2176184978230573e+01 0 0 0
21720 1 5 4.1799999999999998e-01 5.7101872833409040e+00 7.1847568083743113e+01 2.0724734518464150e+01 0 0 0
21719 1 4 -6.8300000000000005e-01 5.4722321579342079e+00 7.0881061603406422e+01 2.0814426642087273e+01 0 0 0
21728 1 3 5.9999999999999998e-02 4.7116143103061834e+00 6.8365572727590802e+01 2.0931976454998086e+01 0 0 0
21723 1 2 2.0499999999999999e-01 4.5165807582501882e+00 6.8223707015480215e+01 2.1882611702610060e+01 0 0 0
21743 1 6 -1.2000000000000000e-01 2.1458142680553784e+00 7.0837655095075775e+01 1.8689734772617157e+01 0 0 0
21721 1 3 5.9999999999999998e-02 4.1528974207910681e+00 7.1084329318725679e+01 2.2348739228452381e+01 0 0 0
21716 1 2 2.0499999999999999e-01 5.1460819940577176e+00 7.0730270005468370e+01 2.2169686873005485e+01 0 0 0
21722 1 6 -1.2000000000000000e-01 5.3356474232229649e+00 6.9289978667875715e+01 2.2708648350525177e+01 0 0 0
21746 1 3 5.9999999999999998e-02 1.9406900083637431e+00 7.1283832845736669e+01 1.9689963814560127e+01 0 0 0
21708 1 6 -1.2000000000000000e-01 7.3089837487910101e+00 7.3989656245291798e+01 2.2835855567798870e+01 0 0 0
29766 1 2 2.0499999999999999e-01 1.2032797135327196e+00 7.4742868740505358e+01 2.2144328344023819e+01 0 0 0
23449 1 5 4.1799999999999998e-01 7.7350909643113770e+00 7.0970318276421082e+01 2.0746025554162081e+01 0 0 0
29771 1 3 5.9999999999999998e-02 1.0651800080071898e+00 7.4972939006096240e+01 2.1155424890425948e+01 0 0 0
23450 1 3 5.9999999999999998e-02 7.7495640615481944e+00 7.2804052188071537e+01 1.9677790548923834e+01 0 0 0
21711 1 3 5.9999999999999998e-02 7.5198943875210933e+00 7.3789178005868052e+01 2.3918485603825193e+01 0 0 0
22435 1 3 5.9999999999999998e-02 7.6003473796113576e+00 6.8641468745493526e+01 1.9833758197459279e+01 0 0 0
22430 1 2 2.0499999999999999e-01 7.5586752703323921e+00 6.7570390550742971e+01 1.9463311498939561e+01 0 0 0
22442 1 3 5.9999999999999998e-02 8.0911107104936981e+00 6.6983258183869509e+01 2.1980007795622107e+01 0 0 0
23295 1 5 4.1799999999999998e-01 1.6120602545788245e+01 6.5420537915539086e+01 2.2902221528660192e+01 0 0 0
22458 1 2 2.0499999999999999e-01 1.3231515720210920e+01 7.3003031652143164e+01 2.2532737273383372e+01 0 0 0
22440 1 4 -6.8300000000000005e-01 8.8874739796751321e+00 6.5225913367031538e+01 2.1688781821733169e+01 0 0 0
42911 1 6 -1.2000000000000000e-01 1.4628698585926532e+01 7.1898062194959309e+01 1.8398029232352588e+01 0 -1 0
42891 1 2 2.0499999999999999e-01 1.2503362904105458e+01 6.5670409074325931e+01 1.8252181637280465e+01 0 -1 0
21710 1 3 5.9999999999999998e-02 8.1397887055233760e+00 7.3410161942521199e+01 2.2368878752578169e+01 0 0 0
42920 1 3 5.9999999999999998e-02 1.5232716393416853e+01 7.4734547260752706e+01 1.8569248284524438e+01 0 -1 0
23458 1 6 -1.2000000000000000e-01 1.1257269562108300e+01 7.5460566463110624e+01 1.9445003799014295e+01 0 0 0
42907 1 3 5.9999999999999998e-02 1.5042228674942448e+01 6.9144608861942601e+01 1.8900643983435781e+01 0 -1 0
22443 1 6 -1.2000000000000000e-01 1.0207185133582016e+01 6.7194304920411341e+01 2.2107448305442166e+01 0 0 0
22469 1 5 4.1799999999999998e-01 1.3086349429262819e+01 7.5337826446198036e+01 2.2545409483870934e+01 0 0 0
22438 1 3 5.9999999999999998e-02 8.9756222703633455e+00 6.5877934910207898e+01 1.9264967647180711e+01 0 0 0
42904 1 6 -1.2000000000000000e-01 1.3987444353576947e+01 6.9358583200556453e+01 1.8729482640443436e+01 0 -1 0
42892 1 3 5.9999999999999998e-02 1.1388661769100153e+01 6.5008560728645108e+01 1.9921398139549801e+01 0 -1 0
22448 1 5 4.1799999999999998e-01 9.3442814436903525e+00 6.8330501900529342e+01 2.3931136035488979e+01 0 0 0
22444 1 2 2.0499999999999999e-01 1.0241718760863465e+01 6.8724732577230213e+01 2.2251005994295340e+01 0 0 0
23455 1 4 -6.8300000000000005e-01 8.8543574494763675e+00 7.5286830389889104e+01 1.9023098844102631e+01 0 0 0
22465 1 2 2.0499999999999999e-01 1.4977645495520463e+01 7.4813733618049710e+01 2.2036503746770645e+01 0 0 0
42899 1 3 5.9999999999999998e-02 1.2430174555559274e+01 6.7305965606646652e+01 1.9668389568896298e+01 0 -1 0
42913 1 3 5.9999999999999998e-02 1.4421022673012121e+01 7.2214171227744870e+01 1.9408826772655758e+01 0 -1 0
22457 1 6 -1.2000000000000000e-01 1.3047608559198883e+01 7.1502406016814106e+01 2.2859169430133182e+01 0 0 0
22461 1 4 -6.8300000000000005e-01 1.2181619929441418e+01 7.3696886292816018e+01 2.3197225132762533e+01 0 0 0
23448 1 4 -6.8300000000000005e-01 8.6488210335137801e+00 7.1229108027179862e+01 2.0550467060815446e+01 0 0 0
22466 1 3 5.9999999999999998e-02 1.4916163133010379e+01 7.3516622548604559e+01 2.3762199050892164e+01 0 0 0
22451 1 2 2.0499999999999999e-01 1.1668429620670247e+01 7.0841978810504870e+01 2.2561388218380955e+01 0 0 0
22462 1 5 4.1799999999999998e-01 1.1483795011258325e+01 7.3072838872433678e+01 2.3311032101815766e+01 0 0 0
22439 1 3 5.9999999999999998e-02 9.8206756747201016e+00 6.7338325409376168e+01 1.9515886441702587e+01 0 0 0
22437 1 2 2.0499999999999999e-01 8.9460552531115951e+00 6.6664228874058182e+01 2.1427774845142810e+01 0 0 0
22463 1 3 5.9999999999999998e-02 1.2963958834412287e+01 7.3045191933693545e+01 2.1497119982690673e+01 0 0 0
22449 1 3 5.9999999999999998e-02 9.9069064909239213e+00 6.9288426591431474e+01 2.1347188234313887e+01 0 0 0
23461 1 3 5.9999999999999998e-02 1.2078012012335696e+01 7.4743806619376471e+01 1.9637078651919705e+01 0 0 0
22446 1 3 5.9999999999999998e-02 1.1041978829742584e+01 6.6833793226139520e+01 2.1504592861834997e+01 0 0 0
42914 1 3 5.9999999999999998e-02 1.5712611643381573e+01 7.1719720735417695e+01 1.8465742924923486e+01 0 -1 0
22453 1 3 5.9999999999999998e-02 1.2367143155020498e+01 6.9010552685139444e+01 2.1823241480727958e+01 0 0 0
22456 1 3 5.9999999999999998e-02 1.1227533155077662e+01 7.1180730306266298e+01 2.1640893755183800e+01 0 0 0
23445 1 2 2.0499999999999999e-01 8.7252008640453997e+00 7.2294661515941200e+01 1.9514812307162256e+01 0 0 0
22460 1 3 5.9999999999999998e-02 1.3755158234207688e+01 7.0990796676358215e+01 2.2182140608846378e+01 0 0 0
23454 1 3 5.9999999999999998e-02 1.0784863172180328e+01 7.2798690573159021e+01 1.9641771794978879e+01 0 0 0
23452 1 2 2.0499999999999999e-01 1.0075274435338008e+01 7.4596068589028647e+01 1.9002553066376919e+01 0 0 0
22436 1 6 -1.2000000000000000e-01 8.8922806682515443e+00 6.6847420795728354e+01 1.9854998555923817e+01 0 0 0
23453 1 3 5.9999999999999998e-02 9.7675143338520733e+00 7.3563543828012257e+01 2.0922538416708182e+01 0 0 0
22455 1 5 4.1799999999999998e-01 1.0232495763922852e+01 7.0591259962065678e+01 2.3534991977971401e+01 0 0 0
42906 1 3 5.9999999999999998e-02 1.3662930401195672e+01 6.9597073116957048e+01 1.9694202889730494e+01 0 -1 0
22450 1 6 -1.2000000000000000e-01 1.1645778445109126e+01 6.9302019034757663e+01 2.2529581470397730e+01 0 0 0
22464 1 6 -1.2000000000000000e-01 1.4665750740812074e+01 7.3505244311254827e+01 2.2747330591817594e+01 0 0 0
23451 1 6 -1.2000000000000000e-01 9.9398530469825648e+00 7.3304055528209162e+01 1.9882536353918052e+01 0 0 0
22445 1 3 5.9999999999999998e-02 1.0220612295257940e+01 6.6888254508008828e+01 2.3139312888724767e+01 0 0 0
22447 1 4 -6.8300000000000005e-01 9.3272074520172392e+00 6.9036347829068035e+01 2.3280183246548969e+01 0 0 0
42900 1 3 5.9999999999999998e-02 1.4005795919795132e+01 6.6675061977456906e+01 1.9415087340018761e+01 0 -1 0
22470 1 3 5.9999999999999998e-02 1.5054088546126177e+01 7.4528710824536091e+01 2.0963729820882747e+01 0 0 0
22452 1 3 5.9999999999999998e-02 1.2008981439141991e+01 6.8888054687793513e+01 2.3524462281915902e+01 0 0 0
42897 1 6 -1.2000000000000000e-01 1.3094784654797540e+01 6.6943740970242828e+01 1.8882415072129916e+01 0 -1 0
22459 1 3 5.9999999999999998e-02 1.3398807087364679e+01 7.1294911931036140e+01 2.3887783375000563e+01 0 0 0
22467 1 3 5.9999999999999998e-02 1.5333661751952054e+01 7.2807882318289103e+01 2.2379143886603465e+01 0 0 0
21703 1 3 5.9999999999999998e-02 9.4859229147521749e+00 7.5408224452294505e+01 2.2104670956752251e+01 0 0 0
4238 1 3 5.9999999999999998e-02 1.2686189949524856e+01 7.5511389955499169e+01 3.6851590682695701e+00 1 0 0
21702 1 2 2.0499999999999999e-01 7.3532506591976139e+00 7.5523875678424432e+01 2.2475185184570943e+01 0 0 0
43024 1 2 2.0499999999999999e-01 1.1624940130624591e+01 6.4811293994638078e+01 7.6974636167307864e+00 0 -1 0
42613 1 3 5.9999999999999998e-02 4.2297588032850033e+00 6.4883457976528319e+01 1.4206115573445407e+01 0 -1 0
16687 1 5 4.1799999999999998e-01 4.6849658260575584e+00 8.3943299134392376e+01 2.2802677010736789e+00 1 0 0
16686 1 4 -6.8300000000000005e-01 4.1749046757310238e+00 8.3192456360471738e+01 2.5095205813534469e+00 1 0 0
16694 1 5 4.1799999999999998e-01 3.7313966986098519e+00 8.1530724461380714e+01 2.0870213429698912e+00 1 0 0
16693 1 4 -6.8300000000000005e-01 3.3378565646101674e+00 8.0670492417116805e+01 2.2366566054735868e+00 1 0 0
16690 1 2 2.0499999999999999e-01 2.9555077273057075e+00 8.0693223074558887e+01 3.6140058736159539e+00 1 0 0
16688 1 3 5.9999999999999998e-02 2.9645952233003934e+00 8.3564745854375261e+01 4.0570441821480845e+00 1 0 0
16683 1 2 2.0499999999999999e-01 3.9627027840198141e+00 8.3132964152385568e+01 3.9175849748879266e+00 1 0 0
16696 1 6 -1.2000000000000000e-01 2.9576828608077097e+00 7.9262027545068989e+01 4.0814629705456458e+00 1 0 0
16689 1 6 -1.2000000000000000e-01 3.8692233335273323e+00 8.1648878764755551e+01 4.4446279504619461e+00 1 0 0
16682 1 6 -1.2000000000000000e-01 5.0873811597321312e+00 8.3907738488750695e+01 4.6075040861599739e+00 1 0 0
16691 1 3 5.9999999999999998e-02 4.9096622359030491e+00 8.1171628138977354e+01 4.3265793514570170e+00 1 0 0
16695 1 3 5.9999999999999998e-02 1.9616454690187521e+00 8.1054106152214501e+01 3.6778720543348391e+00 1 0 0
16698 1 3 5.9999999999999998e-02 3.9015770576245430e+00 7.8686788490603803e+01 4.0879083356631192e+00 1 0 0
16697 1 2 2.0499999999999999e-01 1.7789328918023077e+00 7.8346519799936061e+01 3.7129209353251738e+00 1 0 0
16703 1 6 -1.2000000000000000e-01 1.6924164676823261e+00 7.7006196877330325e+01 4.4082131768102331e+00 1 0 0
16676 1 2 2.0499999999999999e-01 5.0836128485051049e+00 8.5485476700488988e+01 4.3570999197174753e+00 1 0 0
16684 1 3 5.9999999999999998e-02 6.0511440535904999e+00 8.3563678673754140e+01 4.2186818485288091e+00 1 0 0
16701 1 5 4.1799999999999998e-01 2.4080263414608636e+00 7.8996165186103198e+01 2.0289872299232194e+00 1 0 0
16705 1 3 5.9999999999999998e-02 2.4326418904671359e+00 7.6357751866946188e+01 4.1408929182966041e+00 1 0 0
16679 1 4 -6.8300000000000005e-01 5.4375703769043149e+00 8.5870342870417957e+01 3.0445911448932086e+00 1 0 0
16692 1 3 5.9999999999999998e-02 3.6386203216572715e+00 8.1671214335012053e+01 5.5206696776036219e+00 1 0 0
16699 1 3 5.9999999999999998e-02 2.9296487294953182e+00 7.9454241173016044e+01 5.1365151310133967e+00 1 0 0
16700 1 4 -6.8300000000000005e-01 1.8120077440468729e+00 7.8257299674563171e+01 2.2916073204267375e+00 1 0 0
16677 1 3 5.9999999999999998e-02 7.0931291944181716e+00 8.5909051862467791e+01 4.9646422612974357e+00 1 0 0
17119 1 3 5.9999999999999998e-02 2.1307350822923841e+00 8.4571664900347088e+01 1.7193342195923642e+00 1 0 0
17116 1 6 -1.2000000000000000e-01 1.2262725515205231e+00 8.5071819494295028e+01 1.9972025560777078e+00 1 0 0
17122 1 3 5.9999999999999998e-02 8.9162512911477598e-01 8.3844186383063530e+01 3.7472421519615455e+00 1 0 0
16681 1 3 5.9999999999999998e-02 4.0277779439500536e+00 8.5837944234674211e+01 4.4569801317590114e+00 1 0 0
16706 1 3 5.9999999999999998e-02 1.9350212536373737e+00 7.7119126524236407e+01 5.4444943343186782e+00 1 0 0
16685 1 3 5.9999999999999998e-02 5.1138564336910850e+00 8.3754363624832976e+01 5.6838664174705062e+00 1 0 0
17118 1 3 5.9999999999999998e-02 8.3187354389885937e-01 8.5272601872044220e+01 9.6248969857387989e-01 1 0 0
16702 1 3 5.9999999999999998e-02 8.6916779611851058e-01 7.8916927241569923e+01 4.0274129718370979e+00 1 0 0
17024 1 3 5.9999999999999998e-02 7.9957337277370266e+00 7.7156739708616712e+01 3.5142376631863872e+00 1 0 0
17126 1 3 5.9999999999999998e-02 6.3089615445677560e-01 8.2386552365262560e+01 1.6738204272850161e+00 1 0 0
16708 1 5 4.1799999999999998e-01 8.8062439054588537e-01 7.6726438168410681e+01 2.5643226323688997e+00 1 0 0
16768 1 3 5.9999999999999998e-02 2.9410467497092463e-01 8.5730522689022266e+01 5.7273487568319554e+00 1 0 0
16704 1 2 2.0499999999999999e-01 3.7738308333369980e-01 7.6283964418435062e+01 4.1802010214725600e+00 1 0 0
16707 1 4 -6.8300000000000005e-01 3.9809442963249703e-01 7.5957584797800848e+01 2.8261318426805180e+00 1 0 0
17117 1 2 2.0499999999999999e-01 3.5101413782603685e-01 8.4128749042155135e+01 2.8430284050944681e+00 1 0 0
17115 1 3 5.9999999999999998e-02 2.0352935994240822e+00 8.6099983842925326e+01 3.6723110324702635e+00 1 0 0
16675 1 6 -1.2000000000000000e-01 6.0575028767812933e+00 8.6204829414878859e+01 5.2721677752786036e+00 1 0 0
4258 1 2 2.0499999999999999e-01 1.5706954472571242e+01 8.4028629917013930e+01 2.2185595197727461e+00 1 0 0
22266 1 5 4.1799999999999998e-01 8.4789574636277916e+00 7.5795136505326568e+01 5.4257305183443743e+00 0 0 0
17021 1 3 5.9999999999999998e-02 8.6352910804901324e+00 7.6205002842963069e+01 1.2785818942347440e+00 1 0 0
4241 1 5 4.1799999999999998e-01 1.2181028426760131e+01 7.5716313684687520e+01 1.1085190423160833e+00 1 0 0
17038 1 3 5.9999999999999998e-02 9.1499718111151438e+00 8.2725966909670888e+01 4.0301564917004287e+00 1 0 0
17031 1 3 5.9999999999999998e-02 8.5391177300481882e+00 8.0151223348847225e+01 3.9379181323130865e+00 1 0 0
17028 1 3 5.9999999999999998e-02 8.4431916157703402e+00 7.8794263996965398e+01 1.9076314562492884e+00 1 0 0
4251 1 2 2.0499999999999999e-01 1.4595290349567900e+01 8.1669701111773293e+01 2.1712222473481688e+00 1 0 0
17035 1 3 5.9999999999999998e-02 9.0378631194815338e+00 8.1137228190778359e+01 1.8424922035928391e+00 1 0 0
4242 1 3 5.9999999999999998e-02 1.4569416678797678e+01 7.6311754226950413e+01 1.5202158670147459e+00 1 0 0
17019 1 2 2.0499999999999999e-01 9.0209416417204036e+00 7.7198204188393532e+01 3.1993622029264919e+00 1 0 0
17025 1 6 -1.2000000000000000e-01 9.2888363710633204e+00 7.8578003134233938e+01 2.5632968771076809e+00 1 0 0
17027 1 3 5.9999999999999998e-02 1.0172832359361696e+01 7.8332846991465999e+01 1.8956024509774532e+00 1 0 0
17026 1 2 2.0499999999999999e-01 9.4636434301296379e+00 7.9888986321862333e+01 3.4123503248046987e+00 1 0 0
17042 1 3 5.9999999999999998e-02 9.7522209300741949e+00 8.3657689826450266e+01 1.6722287155863387e+00 1 0 0
17032 1 6 -1.2000000000000000e-01 9.8065124485330557e+00 8.1067140501785232e+01 2.5906724892500592e+00 1 0 0
17034 1 3 5.9999999999999998e-02 1.0785392501491435e+01 8.0871933390059823e+01 2.1631704807897383e+00 1 0 0
17029 1 4 -6.8300000000000005e-01 1.0478920235863516e+01 7.9622998487429243e+01 4.3678340232770445e+00 1 0 0
17033 1 2 2.0499999999999999e-01 1.0007174183023103e+01 8.2444524279188769e+01 3.4363806150505343e+00 1 0 0
17039 1 6 -1.2000000000000000e-01 1.0358183160936163e+01 8.3654590307714315e+01 2.5363036743392429e+00 1 0 0
17030 1 5 4.1799999999999998e-01 1.0802187720569119e+01 8.0526587241967931e+01 4.5864071330282865e+00 1 0 0
17041 1 3 5.9999999999999998e-02 1.1356831761334119e+01 8.3396599788642206e+01 2.2051250318168325e+00 1 0 0
4248 1 5 4.1799999999999998e-01 1.2590424328876372e+01 7.8442915499674896e+01 1.0791108513001273e+00 1 0 0
4255 1 5 4.1799999999999998e-01 1.2977117126761305e+01 8.1165438336925035e+01 1.2603961726522055e+00 1 0 0
4247 1 4 -6.8300000000000005e-01 1.2984499352811136e+01 7.9279577366825023e+01 1.2296744047920078e+00 1 0 0
4254 1 4 -6.8300000000000005e-01 1.3414100938893437e+01 8.2029927087041187e+01 1.5114722532187630e+00 1 0 0
4252 1 3 5.9999999999999998e-02 1.3628914891515425e+01 8.0557287597364933e+01 3.5032704287286847e+00 1 0 0
4244 1 2 2.0499999999999999e-01 1.4143042329905416e+01 7.9074680405466921e+01 2.0109555758887656e+00 1 0 0
4245 1 3 5.9999999999999998e-02 1.2676028624639528e+01 7.8113453994375888e+01 3.4510278676777140e+00 1 0 0
4243 1 6 -1.2000000000000000e-01 1.3642607691335737e+01 7.7957386666122929e+01 2.8749817388328252e+00 1 0 0
4246 1 3 5.9999999999999998e-02 1.4315467740440500e+01 7.7767860251498078e+01 3.7676742103138561e+00 1 0 0
4237 1 2 2.0499999999999999e-01 1.3622702645770675e+01 7.6577636792666496e+01 2.0316432332277428e+00 1 0 0
4240 1 4 -6.8300000000000005e-01 1.2567252218546644e+01 7.6553571116484562e+01 1.1124446884900681e+00 1 0 0
17036 1 4 -6.8300000000000005e-01 1.0991119608870999e+01 8.2217265326423473e+01 4.4551606333956757e+00 1 0 0
17037 1 5 4.1799999999999998e-01 1.1104391368072243e+01 8.3127054573172956e+01 4.7348333603787225e+00 1 0 0
17023 1 5 4.1799999999999998e-01 1.0052660658000208e+01 7.7898387845428175e+01 4.6931594607300360e+00 1 0 0
17022 1 4 -6.8300000000000005e-01 9.7426167357958757e+00 7.7020562329831336e+01 4.4094216553605436e+00 1 0 0
4250 1 6 -1.2000000000000000e-01 1.4423475943551049e+01 8.0347822182166610e+01 2.8917466295977894e+00 1 0 0
17043 1 4 -6.8300000000000005e-01 1.0915562960946621e+01 8.4919764909195592e+01 4.5331967569202600e+00 1 0 0
17040 1 2 2.0499999999999999e-01 1.0320222625912686e+01 8.5018493955413376e+01 3.2227816392085233e+00 1 0 0
4262 1 5 4.1799999999999998e-01 1.4151484679335933e+01 8.4186392700488412e+01 1.2332503348705968e+00 1 0 0
4259 1 3 5.9999999999999998e-02 1.4194710086541386e+01 8.3295984951007398e+01 3.7285337879771601e+00 1 0 0
4249 1 3 5.9999999999999998e-02 1.5097302731062765e+01 7.8794290768202316e+01 1.4823998715936029e+00 1 0 0
4261 1 4 -6.8300000000000005e-01 1.4684707735456307e+01 8.4800176899257750e+01 1.6753364792367560e+00 1 0 0
17045 1 3 5.9999999999999998e-02 9.2335750019662566e+00 8.5277121031877215e+01 3.3975580876653511e+00 1 0 0
17018 1 6 -1.2000000000000000e-01 9.2458698229793566e+00 7.6012596261637157e+01 2.1713933271301356e+00 1 0 0
4253 1 3 5.9999999999999998e-02 1.5370556508215216e+01 8.0216295670852645e+01 3.4424040724167697e+00 1 0 0
4257 1 6 -1.2000000000000000e-01 1.5052473736169858e+01 8.2866812561096097e+01 3.1344145899372498e+00 1 0 0
1267 1 3 5.9999999999999998e-02 1.5143468695870396e+01 8.2542641187497935e+01 5.9306689318433836e+00 1 0 0
17046 1 6 -1.2000000000000000e-01 1.0999802323961880e+01 8.6162487391804973e+01 2.3805367933751898e+00 1 0 0
1260 1 3 5.9999999999999998e-02 1.4846592372894696e+01 8.4974842867413216e+01 5.2779097645043169e+00 1 0 0
17020 1 3 5.9999999999999998e-02 1.0213095435705618e+01 7.6037604170606940e+01 1.7473745142826427e+00 1 0 0
17044 1 5 4.1799999999999998e-01 1.1080432385041373e+01 8.5826708963814241e+01 4.8406054845116024e+00 1 0 0
1285 1 3 5.9999999999999998e-02 1.2161399974131228e+01 7.6774420667464042e+01 5.7398948927101161e+00 1 0 0
29840 1 5 4.1799999999999998e-01 1.9240485632013568e-01 7.6082422479507500e+01 1.9286411530180359e+01 0 0 0
4260 1 3 5.9999999999999998e-02 1.5820284885275987e+01 8.2537761617617178e+01 3.8548305425895708e+00 1 0 0
1274 1 3 5.9999999999999998e-02 1.5038986947643448e+01 7.9868978512144324e+01 6.0693111053619164e+00 1 0 0
4269 1 5 4.1799999999999998e-01 1.5720667288243845e+01 8.6264966715205333e+01 1.6242047108324822e+00 1 0 0
17048 1 3 5.9999999999999998e-02 1.2042554226666718e+01 8.5979421604428964e+01 2.1875548082524920e+00 1 0 0
4266 1 3 5.9999999999999998e-02 1.6092144003097083e+01 8.5506864741285497e+01 3.8203238074941468e+00 1 0 0
4256 1 3 5.9999999999999998e-02 1.5264674480656867e+01 8.1541765306744054e+01 1.3575041064280278e+00 1 0 0
22270 1 3 5.9999999999999998e-02 7.8786979168473046e+00 7.7891644219172932e+01 5.9748272668746916e+00 0 0 0
16757 1 5 4.1799999999999998e-01 6.7413705122331635e-01 8.1832840598140322e+01 6.0115873085596396e+00 1 0 0
21927 1 3 5.9999999999999998e-02 1.4818950671071383e+00 7.6222880882004034e+01 7.3976556138556084e+00 0 0 0
21958 1 5 4.1799999999999998e-01 6.8048766449165008e+00 8.6047545010644114e+01 8.4940583008210186e+00 0 0 0
22278 1 3 5.9999999999999998e-02 7.6582207590006233e+00 8.0425276143648503e+01 6.9974451461735017e+00 0 0 0
16938 1 4 -6.8300000000000005e-01 2.2582299595211672e-01 7.9940689950620921e+01 9.3319714588627125e+00 1 0 0
16939 1 5 4.1799999999999998e-01 6.6443744744229649e-01 8.0835006024233593e+01 9.2457574358326866e+00 1 0 0
21930 1 5 4.1799999999999998e-01 3.7968054986202864e+00 7.5710464848467296e+01 6.6765374742459711e+00 0 0 0
16772 1 3 5.9999999999999998e-02 1.7393664929280606e+00 8.5597843677836337e+01 8.3938815433794343e+00 1 0 0
22271 1 3 5.9999999999999998e-02 6.6359697988039201e+00 7.7783414433683205e+01 7.1598750207172852e+00 0 0 0
22268 1 6 -1.2000000000000000e-01 7.6962938697286827e+00 7.7601634869910910e+01 7.0119830063577320e+00 0 0 0
16763 1 4 -6.8300000000000005e-01 1.4908861145979284e+00 8.3248336169958179e+01 6.2907042120874994e+00 1 0 0
16764 1 5 4.1799999999999998e-01 2.2417881862716307e+00 8.3759649429732036e+01 6.4413396154590625e+00 1 0 0
21937 1 5 4.1799999999999998e-01 4.4788330411621118e+00 7.8544920041885973e+01 6.5581820096837413e+00 0 0 0
21936 1 4 -6.8300000000000005e-01 4.7757298513390989e+00 7.9378289317038792e+01 6.8580135815791206e+00 0 0 0
21929 1 4 -6.8300000000000005e-01 4.0098304301054304e+00 7.6662593036250072e+01 6.8286778852537751e+00 0 0 0
21944 1 5 4.1799999999999998e-01 5.5482187550699473e+00 8.1147213021276045e+01 6.8102332758335562e+00 0 0 0
21934 1 3 5.9999999999999998e-02 2.3297718744524740e+00 7.8618587954445303e+01 7.3983342169249582e+00 0 0 0
22396 1 3 5.9999999999999998e-02 5.9541549654105035e+00 7.7278756059084103e+01 1.0316869175950133e+01 0 0 0
21932 1 6 -1.2000000000000000e-01 3.0088225836921980e+00 7.8410738304088298e+01 8.2138959414912680e+00 0 0 0
21938 1 3 5.9999999999999998e-02 5.0256783924779249e+00 7.8901006563791498e+01 8.9083504876919246e+00 0 0 0
21951 1 5 4.1799999999999998e-01 6.2750434839985507e+00 8.3612023511652666e+01 7.4857508115154214e+00 0 0 0
21947 1 2 2.0499999999999999e-01 5.8436014974182982e+00 8.4176966873941566e+01 9.2298149039884656e+00 0 0 0
21940 1 2 2.0499999999999999e-01 5.0891736150679785e+00 8.1816260979307600e+01 8.5591318814329735e+00 0 0 0
21943 1 4 -6.8300000000000005e-01 5.5856633259816908e+00 8.1966432001612546e+01 7.2499320314332891e+00 0 0 0
21933 1 2 2.0499999999999999e-01 4.2888725592115033e+00 7.9345999989422765e+01 8.2221244703289109e+00 0 0 0
21952 1 3 5.9999999999999998e-02 6.5537415279352178e+00 8.3545426164673799e+01 9.7488421560707117e+00 0 0 0
21946 1 6 -1.2000000000000000e-01 4.7507353558581702e+00 8.3177334346064839e+01 9.1557938616075774e+00 0 0 0
21945 1 3 5.9999999999999998e-02 5.8518303337817787e+00 8.1400263625776546e+01 9.0839332159207000e+00 0 0 0
21939 1 6 -1.2000000000000000e-01 3.9672373153700446e+00 8.0823287781506551e+01 8.5780581251299406e+00 0 0 0
21948 1 3 5.9999999999999998e-02 3.9866974430313049e+00 8.3720721259501545e+01 8.5964659083010044e+00 0 0 0
21942 1 3 5.9999999999999998e-02 3.5580236701976129e+00 8.0777466174225694e+01 9.5842199160900634e+00 0 0 0
21949 1 3 5.9999999999999998e-02 4.3714494469045588e+00 8.2951102236879848e+01 1.0186597941325624e+01 0 0 0
21941 1 3 5.9999999999999998e-02 3.1624916178104323e+00 8.1216744783840127e+01 7.8877590014098553e+00 0 0 0
21935 1 3 5.9999999999999998e-02 2.4442518091599501e+00 7.8432665235719114e+01 9.1346360448055322e+00 0 0 0
21931 1 3 5.9999999999999998e-02 4.0733511833884197e+00 7.6647775203006347e+01 8.8591420202747617e+00 0 0 0
21926 1 2 2.0499999999999999e-01 3.4030412459930388e+00 7.6967556051277427e+01 8.0753227531825829e+00 0 0 0
22389 1 3 5.9999999999999998e-02 6.9715778045883496e+00 7.9818394504032923e+01 1.0643417079854647e+01 0 0 0
21950 1 4 -6.8300000000000005e-01 6.4560421456390822e+00 8.4447993219529522e+01 7.9954756442791366e+00 0 0 0
16932 1 5 4.1799999999999998e-01 1.8031663157457192e+00 8.3284806618135562e+01 1.0237671617032840e+01 1 0 0
21953 1 6 -1.2000000000000000e-01 5.6310158592784232e+00 8.5451649430312386e+01 1.0139479681276601e+01 0 0 0
21956 1 3 5.9999999999999998e-02 5.2587271657249062e+00 8.5203671072357608e+01 1.1147173881527525e+01 0 0 0
16924 1 4 -6.8300000000000005e-01 2.3886378695025612e+00 8.4830630168279811e+01 1.1275065151315212e+01 1 0 0
16943 1 3 5.9999999999999998e-02 8.3537639471669967e-01 7.7925963741506692e+01 1.1204720395469344e+01 1 0 0
16760 1 2 2.0499999999999999e-01 3.2503261000287020e-01 8.3900180919626663e+01 6.9552863705408141e+00 1 0 0
16766 1 6 -1.2000000000000000e-01 2.7852975130869601e-01 8.5417090415222390e+01 6.7308240248438613e+00 1 0 0
22394 1 6 -1.2000000000000000e-01 5.8845240740698301e+00 7.7321024750022417e+01 1.1423653926116231e+01 0 0 0
16925 1 5 4.1799999999999998e-01 2.6433828361167788e+00 8.5737289039708230e+01 1.1469626071993767e+01 1 0 0
22398 1 4 -6.8300000000000005e-01 3.5125792740975714e+00 7.6676040637413053e+01 1.1486864898825550e+01 0 0 0
22274 1 3 5.9999999999999998e-02 7.6306495501189175e+00 7.8732768790100295e+01 8.7505290197597354e+00 0 0 0
16765 1 3 5.9999999999999998e-02 6.1100366267013029e-01 8.3742008060604732e+01 7.9549523418856083e+00 1 0 0
16931 1 4 -6.8300000000000005e-01 1.1849402277793923e+00 8.2566422294345003e+01 1.0206721739513894e+01 1 0 0
22264 1 3 5.9999999999999998e-02 7.2621519159422281e+00 7.6136023464104568e+01 9.1931510717001288e+00 0 0 0
22397 1 3 5.9999999999999998e-02 6.8412242533800569e+00 7.6888985968997531e+01 1.1824857642748576e+01 0 0 0
21925 1 6 -1.2000000000000000e-01 2.1729794676564849e+00 7.6015616632215313e+01 8.1901789186487495e+00 0 0 0
21928 1 3 5.9999999999999998e-02 1.5561187965841619e+00 7.6242878552443699e+01 9.0419736733790632e+00 0 0 0
16767 1 2 2.0499999999999999e-01 1.5413035950171918e+00 8.6078199149786712e+01 7.3985128877726023e+00 1 0 0
16928 1 2 2.0499999999999999e-01 8.9351753891220143e-01 8.2141119709893857e+01 1.1553052372097719e+01 1 0 0
16936 1 3 5.9999999999999998e-02 1.9380085619599794e+00 8.0259226894181921e+01 1.1281422872310493e+01 1 0 0
16770 1 4 -6.8300000000000005e-01 2.7024454474368067e+00 8.5890899164093170e+01 6.5889022199945639e+00 1 0 0
21959 1 3 5.9999999999999998e-02 7.7931653251871698e+00 8.5846360062523928e+01 1.0505657354321016e+01 0 0 0
16756 1 4 -6.8300000000000005e-01 5.4313299609639078e-03 8.1140447120998715e+01 6.1262302463900395e+00 1 0 0
22387 1 6 -1.2000000000000000e-01 6.8731147094632856e+00 7.9639259869746795e+01 1.1678359914717207e+01 0 0 0
22390 1 3 5.9999999999999998e-02 7.8026763644072368e+00 7.9032112471008105e+01 1.1852883160787835e+01 0 0 0
22391 1 4 -6.8300000000000005e-01 4.5338238550291825e+00 7.9306365782239212e+01 1.1369372046121637e+01 0 0 0
22385 1 5 4.1799999999999998e-01 5.2274541977575772e+00 8.0960200181543328e+01 1.1992454584757203e+01 0 0 0
22392 1 5 4.1799999999999998e-01 4.0092251206459197e+00 7.8518347538073854e+01 1.1015011985496034e+01 0 0 0
16934 1 6 -1.2000000000000000e-01 9.8199183129713097e-01 8.0567076858671911e+01 1.1644659346875050e+01 1 0 0
22395 1 2 2.0499999999999999e-01 4.7994225563854771e+00 7.6316849174490102e+01 1.1931247492647536e+01 0 0 0
22388 1 2 2.0499999999999999e-01 5.6854851003497693e+00 7.8747485380948177e+01 1.2000696248078675e+01 0 0 0
21955 1 3 5.9999999999999998e-02 4.7194637808003357e+00 8.6066375531930362e+01 9.8030960246782630e+00 0 0 0
16678 1 3 5.9999999999999998e-02 5.9045893459419192e+00 8.6036326507337833e+01 6.3621634154618043e+00 1 0 0
16950 1 3 5.9999999999999998e-02 3.2680198934235669e-02 7.5655742079445801e+01 1.1256171073758908e+01 1 0 0
22399 1 5 4.1799999999999998e-01 2.9577170943315960e+00 7.5968480373875622e+01 1.1695964609029648e+01 0 0 0
22290 1 2 2.0499999999999999e-01 1.0605315533600717e+01 8.6157385913241427e+01 8.9801894608838282e+00 0 0 0
1281 1 3 5.9999999999999998e-02 1.4445089619357812e+01 7.7242666245339890e+01 6.2639072266762579e+00 1 0 0
22262 1 2 2.0499999999999999e-01 8.1163851458348137e+00 7.6119392195127432e+01 7.2895460127488727e+00 0 0 0
22281 1 3 5.9999999999999998e-02 8.7520839038410241e+00 8.1189745495643066e+01 9.1772716456488261e+00 0 0 0
22269 1 2 2.0499999999999999e-01 8.3473120430096994e+00 7.8613910268692393e+01 7.9555292822140862e+00 0 0 0
22382 1 3 5.9999999999999998e-02 7.9003913150865150e+00 8.2450996114140821e+01 1.1061270185180442e+01 0 0 0
1265 1 4 -6.8300000000000005e-01 1.5363871517044188e+01 8.2677225115011439e+01 7.8922229385846938e+00 1 0 0
1278 1 3 5.9999999999999998e-02 1.2672859656869546e+01 7.9018728228506987e+01 5.9188903485949886e+00 1 0 0
22066 1 2 2.0499999999999999e-01 1.5928730137555936e+01 7.6256172539939428e+01 1.1565258855511413e+01 0 0 0
22285 1 3 5.9999999999999998e-02 8.3122086796434775e+00 8.2840564729833588e+01 7.3405437755767213e+00 0 0 0
1271 1 3 5.9999999999999998e-02 1.3057981261268113e+01 8.1512116606303749e+01 5.9312196870040141e+00 1 0 0
22277 1 3 5.9999999999999998e-02 9.1871038345168987e+00 7.9968937317569683e+01 6.4711640477640566e+00 0 0 0
22267 1 3 5.9999999999999998e-02 9.1907765020227430e+00 7.6129360739490991e+01 7.4874825148630348e+00 0 0 0
1264 1 3 5.9999999999999998e-02 1.2906867276143233e+01 8.3865316743994583e+01 6.0547055855799536e+00 1 0 0
22275 1 6 -1.2000000000000000e-01 8.5617508783584721e+00 8.0014460959323642e+01 7.3793811751779304e+00 0 0 0
1273 1 5 4.1799999999999998e-01 1.4896312425750287e+01 7.9058967690751004e+01 8.3319625912938200e+00 1 0 0
22222 1 3 5.9999999999999998e-02 1.4904035189076415e+01 8.5070234950436742e+01 9.8308240916228673e+00 0 0 0
22272 1 4 -6.8300000000000005e-01 9.6104989625622110e+00 7.8144949862864522e+01 8.3456582561333352e+00 0 0 0
22071 1 3 5.9999999999999998e-02 1.5151848900148522e+01 7.6601745743747443e+01 1.0971367988174558e+01 0 0 0
1272 1 4 -6.8300000000000005e-01 1.5038668821176747e+01 7.9974390608274234e+01 8.0041072198316776e+00 1 0 0
22247 1 6 -1.2000000000000000e-01 1.0137126230615843e+01 7.6215664293175223e+01 1.0857740049108610e+01 0 0 0
1255 1 2 2.0499999999999999e-01 1.4638077444992510e+01 8.5280599008117392e+01 6.2958418306961743e+00 1 0 0
22288 1 3 5.9999999999999998e-02 8.9536542332174509e+00 8.3651952772535225e+01 9.4483582381684421e+00 0 0 0
22250 1 3 5.9999999999999998e-02 9.3868481001599715e+00 7.6859296056325675e+01 1.0489243590413340e+01 0 0 0
22276 1 2 2.0499999999999999e-01 9.2842409068484208e+00 8.1103708809657348e+01 8.2745198573303202e+00 0 0 0
22273 1 5 4.1799999999999998e-01 1.0039514274212566e+01 7.8972980467896846e+01 8.5604372638287760e+00 0 0 0
1280 1 5 4.1799999999999998e-01 1.3775062170776174e+01 7.6521798773293227e+01 8.5928136058805595e+00 1 0 0
1261 1 6 -1.2000000000000000e-01 1.3769479581413961e+01 8.4025604481851431e+01 6.7174727682509712e+00 1 0 0
1262 1 2 2.0499999999999999e-01 1.4522517040099002e+01 8.2637603276835421e+01 6.7941792579580254e+00 1 0 0
22241 1 2 2.0499999999999999e-01 1.1441444902658358e+01 7.6971304374282767e+01 1.0708754929382524e+01 0 0 0
22282 1 6 -1.2000000000000000e-01 9.2748072085754156e+00 8.2538026475623340e+01 7.6765813050535163e+00 0 0 0
22284 1 3 5.9999999999999998e-02 9.9281854309896254e+00 8.2408180565066829e+01 6.8398692028076926e+00 0 0 0
1263 1 3 5.9999999999999998e-02 1.3276531306652846e+01 8.4243399918763402e+01 7.6555330964553754e+00 1 0 0
22279 1 4 -6.8300000000000005e-01 1.0575014197467093e+01 8.0608688677695696e+01 8.5376467134553415e+00 0 0 0
22283 1 2 2.0499999999999999e-01 9.8279854918718179e+00 8.3599655071148419e+01 8.6919766116206105e+00 0 0 0
22280 1 5 4.1799999999999998e-01 1.1035099201975042e+01 8.1452158066904104e+01 8.7546355813994694e+00 0 0 0
22243 1 3 5.9999999999999998e-02 1.0804877320586394e+01 7.8994256479937519e+01 1.0602813156328114e+01 0 0 0
22239 1 3 5.9999999999999998e-02 1.3341510328543894e+01 7.8749356813567317e+01 1.0400467072056950e+01 0 0 0
22234 1 2 2.0499999999999999e-01 1.2770452900839716e+01 7.9098140818713773e+01 1.1281851612642846e+01 0 0 0
22286 1 4 -6.8300000000000005e-01 1.1036430603988091e+01 8.3186819195364478e+01 9.3384186572343602e+00 0 0 0
22287 1 5 4.1799999999999998e-01 1.1396632834600574e+01 8.3977241480245311e+01 9.7974225435411100e+00 0 0 0
22236 1 3 5.9999999999999998e-02 1.2226480770461317e+01 8.0936260866915561e+01 1.0281506433600018e+01 0 0 0
22233 1 6 -1.2000000000000000e-01 1.2806023519206859e+01 8.0615194200017243e+01 1.1164338808645367e+01 0 0 0
1284 1 3 5.9999999999999998e-02 1.1658281571537646e+01 7.6940043653054261e+01 7.4754720628042781e+00 1 0 0
1282 1 6 -1.2000000000000000e-01 1.2442118720158309e+01 7.6577364865384169e+01 6.8173797163061725e+00 1 0 0
1277 1 3 5.9999999999999998e-02 1.2481101694951352e+01 7.9187235052294156e+01 7.6055254918675868e+00 1 0 0
22229 1 3 5.9999999999999998e-02 1.3703935723126508e+01 8.3032866945179094e+01 1.0051068926133004e+01 0 0 0
1270 1 3 5.9999999999999998e-02 1.2873484743842964e+01 8.1531656787315285e+01 7.4990207045440016e+00 1 0 0
1275 1 6 -1.2000000000000000e-01 1.3196277271095894e+01 7.8968519552714682e+01 6.8226312331395516e+00 1 0 0
1268 1 6 -1.2000000000000000e-01 1.3623832299861185e+01 8.1393971094363010e+01 6.7345478785434674e+00 1 0 0
1276 1 2 2.0499999999999999e-01 1.3700323664260125e+01 7.7513849518395403e+01 6.9410070297890885e+00 1 0 0
1269 1 2 2.0499999999999999e-01 1.4264800750523770e+01 8.0036569927718887e+01 6.8307449180638731e+00 1 0 0
1279 1 4 -6.8300000000000005e-01 1.4216943118935669e+01 7.7287481688113573e+01 8.2115040430731003e+00 1 0 0
22240 1 6 -1.2000000000000000e-01 1.1377749721319649e+01 7.8474984498310036e+01 1.1229386538104208e+01 0 0 0
22232 1 3 5.9999999999999998e-02 1.4649480966898295e+01 8.0940017872568049e+01 1.0273376878116839e+01 0 0 0
22226 1 6 -1.2000000000000000e-01 1.4263580303295587e+01 8.2897418204718250e+01 1.0995750625094718e+01 0 0 0
22227 1 2 2.0499999999999999e-01 1.4189204600189338e+01 8.1342320401060576e+01 1.1142332082195066e+01 0 0 0
22289 1 6 -1.2000000000000000e-01 1.0118415137793786e+01 8.4981174866663707e+01 8.0947287807689037e+00 0 0 0
22291 1 3 5.9999999999999998e-02 1.0825161443720827e+01 8.4895469829503199e+01 7.2606434907941555e+00 0 0 0
22219 1 6 -1.2000000000000000e-01 1.5476002566936032e+01 8.5081937512498598e+01 1.0779917159848205e+01 0 0 0
22246 1 3 5.9999999999999998e-02 1.1875000600192074e+01 7.6871453743569546e+01 9.7280327236816966e+00 0 0 0
22220 1 2 2.0499999999999999e-01 1.5662707990812537e+01 8.3593298214711211e+01 1.1016500016041405e+01 0 0 0
22375 1 3 5.9999999999999998e-02 9.4955117668348095e+00 8.4448255923702462e+01 1.1539147475949040e+01 0 0 0
22292 1 3 5.9999999999999998e-02 9.2555798037286099e+00 8.5353318677375796e+01 7.4836495702348964e+00 0 0 0
22293 1 4 -6.8300000000000005e-01 1.1898895316112707e+01 8.5722419209030647e+01 9.5312067477257401e+00 0 0 0
22249 1 3 5.9999999999999998e-02 9.7691064186097254e+00 7.6088795432267602e+01 1.1940030625607376e+01 0 0 0
22244 1 4 -6.8300000000000005e-01 1.2222188463420951e+01 7.6311082388072023e+01 1.1555567746828352e+01 0 0 0
1259 1 5 4.1799999999999998e-01 1.5837422558046688e+01 8.4362951523419511e+01 7.4447908238732055e+00 1 0 0
22235 1 3 5.9999999999999998e-02 1.2197514151267221e+01 8.0999139188885465e+01 1.1958785746559629e+01 0 0 0
22221 1 3 5.9999999999999998e-02 1.4943873554332548e+01 8.5581217321278999e+01 1.1636814327638630e+01 0 0 0
1266 1 5 4.1799999999999998e-01 1.5489659977118645e+01 8.1812877025071458e+01 8.3105033515932742e+00 1 0 0
1258 1 4 -6.8300000000000005e-01 1.5858867053454127e+01 8.5266408507508544e+01 7.0725545032474573e+00 1 0 0
22380 1 6 -1.2000000000000000e-01 8.1534389219088919e+00 8.2076043394014150e+01 1.2031451042093556e+01 0 0 0
22228 1 3 5.9999999999999998e-02 1.3643454606069964e+01 8.3458284476159932e+01 1.1691341197748619e+01 0 0 0
22383 1 3 5.9999999999999998e-02 9.0535975367689652e+00 8.1526104626128145e+01 1.1818245789422203e+01 0 0 0
22295 1 3 5.9999999999999998e-02 9.9656954885036111e+00 8.6198815687774598e+01 9.7746440780186035e+00 0 0 0
22064 1 3 5.9999999999999998e-02 1.5716131760850617e+01 7.8813151443692817e+01 1.0740323208671981e+01 0 0 0
21836 1 3 5.9999999999999998e-02 7.0533942114416037e+00 8.6048146518052604e+01 1.5686259233524641e+01 0 0 0
21762 1 5 4.1799999999999998e-01 4.7404556050841622e+00 7.5674399789014970e+01 1.6056910716714537e+01 0 0 0
16937 1 3 5.9999999999999998e-02 9.2997691125859838e-01 8.0201805599940769e+01 1.2654781855232502e+01 1 0 0
21763 1 3 5.9999999999999998e-02 6.1545039234279848e+00 7.5840194551895365e+01 1.8057516852146424e+01 0 0 0
21759 1 3 5.9999999999999998e-02 3.1468126938112273e+00 7.6032324095154721e+01 1.7862982234735796e+01 0 0 0
29056 1 5 4.1799999999999998e-01 3.2505616890125011e-01 8.5595553933704863e+01 1.6228649889167119e+01 0 0 0
22384 1 4 -6.8300000000000005e-01 5.7772818471813405e+00 8.1752151534721577e+01 1.2008316871079478e+01 0 0 0
21863 1 2 2.0499999999999999e-01 9.5963440912397635e-01 7.6068071767050483e+01 1.4876467073143136e+01 0 0 0
16929 1 3 5.9999999999999998e-02 2.7608809010202022e+00 8.2394983712793731e+01 1.2163897424038636e+01 1 0 0
22400 1 3 5.9999999999999998e-02 4.9030537972504957e+00 7.6446631911164644e+01 1.3014231198699122e+01 0 0 0
21834 1 6 -1.2000000000000000e-01 7.4495552597543302e+00 8.5399077507679777e+01 1.6526487121713885e+01 0 0 0
16926 1 3 5.9999999999999998e-02 9.7975592169163706e-01 8.4881303294808546e+01 1.2714148366607890e+01 1 0 0
22378 1 5 4.1799999999999998e-01 6.5327314480267278e+00 8.3289313963709375e+01 1.2651751121490287e+01 0 0 0
16921 1 2 2.0499999999999999e-01 1.8598402097192850e+00 8.4372195469672462e+01 1.2509015337725954e+01 1 0 0
16927 1 6 -1.2000000000000000e-01 1.8458656448567168e+00 8.2801482520761937e+01 1.2577373340189299e+01 1 0 0
22381 1 2 2.0499999999999999e-01 6.9898324533821059e+00 8.1110039442114271e+01 1.2407619607982049e+01 0 0 0
16922 1 3 5.9999999999999998e-02 3.8288049874798031e+00 8.4372850178548276e+01 1.3329355617910782e+01 1 0 0
21860 1 5 4.1799999999999998e-01 9.6561043356935061e-01 7.9987459829044823e+01 1.5114061735155477e+01 0 0 0
16920 1 6 -1.2000000000000000e-01 2.8993853288136417e+00 8.4781601880007273e+01 1.3562654602790193e+01 1 0 0
21843 1 3 5.9999999999999998e-02 5.3226467455685595e+00 8.4198433211737708e+01 1.5374928388547948e+01 0 0 0
16923 1 3 5.9999999999999998e-02 2.6972645355465255e+00 8.4465425980720909e+01 1.4576525758842161e+01 1 0 0
21864 1 3 5.9999999999999998e-02 2.1825591389128522e+00 7.7241828600520520e+01 1.3464260377806562e+01 0 0 0
21862 1 6 -1.2000000000000000e-01 2.1656030663024013e+00 7.7051075541018875e+01 1.4528683889781844e+01 0 0 0
21856 1 2 2.0499999999999999e-01 2.0014537332053144e+00 7.8380682206128853e+01 1.5262834833474720e+01 0 0 0
22393 1 3 5.9999999999999998e-02 5.6377898184348103e+00 7.8690565851462281e+01 1.3081646348099861e+01 0 0 0
21857 1 3 5.9999999999999998e-02 3.0347533709387049e+00 7.9791332839923442e+01 1.3859300510699779e+01 0 0 0
21850 1 3 5.9999999999999998e-02 4.1725221568711621e+00 8.1957402997634134e+01 1.4605147913496054e+01 0 0 0
21848 1 6 -1.2000000000000000e-01 4.5178842051833490e+00 8.1472581772361451e+01 1.5477292267393452e+01 0 0 0
21855 1 6 -1.2000000000000000e-01 3.1982856820021528e+00 7.9293637914955639e+01 1.4824777668157745e+01 0 0 0
21841 1 6 -1.2000000000000000e-01 5.8535160157245407e+00 8.3588636260568180e+01 1.6078990947557980e+01 0 0 0
21858 1 3 5.9999999999999998e-02 4.1098587260356325e+00 7.8695287839448554e+01 1.4730616823750701e+01 0 0 0
21851 1 3 5.9999999999999998e-02 5.5189013493470673e+00 8.1088731752975875e+01 1.5273403762219758e+01 0 0 0
21865 1 3 5.9999999999999998e-02 3.0504111747906930e+00 7.6520514572920618e+01 1.4685772184322317e+01 0 0 0
21842 1 2 2.0499999999999999e-01 4.8802757745126231e+00 8.2490905454836991e+01 1.6572951523471708e+01 0 0 0
21849 1 2 2.0499999999999999e-01 3.4862672531709440e+00 8.0440906791311463e+01 1.5834936043574624e+01 0 0 0
21852 1 4 -6.8300000000000005e-01 2.2577475243166538e+00 8.1094223619639138e+01 1.5918739538465768e+01 0 0 0
21861 1 3 5.9999999999999998e-02 1.9554877440974479e+00 7.8246818526908385e+01 1.6355193154019542e+01 0 0 0
21845 1 4 -6.8300000000000005e-01 3.7335691035779242e+00 8.3219259887879090e+01 1.7015408202791598e+01 0 0 0
21844 1 3 5.9999999999999998e-02 6.6588644013464897e+00 8.3083386163571120e+01 1.5490269327790800e+01 0 0 0
21854 1 3 5.9999999999999998e-02 3.7372920453815608e+00 8.0167878334064071e+01 1.6876895554538251e+01 0 0 0
21853 1 5 4.1799999999999998e-01 2.3714140500373868e+00 8.1940748249405530e+01 1.6386018387909612e+01 0 0 0
21769 1 5 4.1799999999999998e-01 6.0646623840323297e+00 7.8060515237681770e+01 1.6471938057622104e+01 0 0 0
21835 1 2 2.0499999999999999e-01 6.3398764905878098e+00 8.4551808790785444e+01 1.7085138985888072e+01 0 0 0
21859 1 4 -6.8300000000000005e-01 8.0703710064960399e-01 7.9065868242947275e+01 1.4856086416291278e+01 0 0 0
21768 1 4 -6.8300000000000005e-01 6.5294736618674163e+00 7.8857893933683840e+01 1.6833497840445883e+01 0 0 0
16930 1 3 5.9999999999999998e-02 1.8390132938020596e+00 8.2271050722381759e+01 1.3545860929943247e+01 1 0 0
22386 1 3 5.9999999999999998e-02 6.9431638005618890e+00 8.0915458259142753e+01 1.3466601991154407e+01 0 0 0
21761 1 4 -6.8300000000000005e-01 5.0668923348488137e+00 7.6556211748327783e+01 1.6360755559741726e+01 0 0 0
22377 1 4 -6.8300000000000005e-01 7.2087076280462945e+00 8.3930252890472062e+01 1.2809179783987494e+01 0 0 0
21847 1 3 5.9999999999999998e-02 5.3979054256022820e+00 8.2008118343975312e+01 1.7359470152225640e+01 0 0 0
21846 1 5 4.1799999999999998e-01 4.1046599881765991e+00 8.4017178851215036e+01 1.7408280939776571e+01 0 0 0
21776 1 5 4.1799999999999998e-01 7.5418331640087883e+00 8.0257833429199394e+01 1.6804875136222382e+01 0 0 0
21758 1 2 2.0499999999999999e-01 5.2509694501314526e+00 7.6408490652134304e+01 1.7796034065621100e+01 0 0 0
22371 1 5 4.1799999999999998e-01 7.8851446045880946e+00 8.5498155546424101e+01 1.3497161289847126e+01 0 0 0
21765 1 2 2.0499999999999999e-01 6.6769585523591601e+00 7.8538341794814926e+01 1.8158163933146536e+01 0 0 0
21868 1 3 5.9999999999999998e-02 8.8059725317006154e-01 7.6028378385673861e+01 1.5945091543396055e+01 0 0 0
21838 1 4 -6.8300000000000005e-01 5.3945850239768429e+00 8.5430409746102058e+01 1.7696322403283457e+01 0 0 0
29834 1 3 5.9999999999999998e-02 1.2461451361361005e+00 7.9802525487627719e+01 1.7897324918749170e+01 0 0 0
21840 1 3 5.9999999999999998e-02 6.8634492997962333e+00 8.3967389846868429e+01 1.7910627950186122e+01 0 0 0
21839 1 5 4.1799999999999998e-01 5.9002775632394835e+00 8.6010700248999100e+01 1.8205218360100275e+01 0 0 0
16916 1 3 5.9999999999999998e-02 4.2952730521472864e+00 8.6225396775537391e+01 1.5537301230136910e+01 1 0 0
22370 1 4 -6.8300000000000005e-01 8.5752018902194269e+00 8.6155543212559650e+01 1.3573111967132380e+01 0 0 0
22242 1 3 5.9999999999999998e-02 1.0819602183494343e+01 7.8572766347090251e+01 1.2227475031317217e+01 0 0 0
22238 1 5 4.1799999999999998e-01 1.3068673366696331e+01 7.7637905878077873e+01 1.2350457872856886e+01 0 0 0
22230 1 4 -6.8300000000000005e-01 1.4927955780130876e+01 8.0955994671216729e+01 1.2304254695372082e+01 0 0 0
[truncated: 12,544,348 more chars]
