# Supplementary material for: Thermodynamic driving forces in contact electrification between polymeric materials
Source: Nat Commun. 2024 Mar 23;15:2616. doi: 10.1038/s41467-024-46932-2 (PMC10960812; doi:10.1038/s41467-024-46932-2)
Supplement: Supplementary file 6 — Supplementary Dataset 3 [file 41467_2024_46932_MOESM6_ESM.zip › configuration_data/initial/PVC/H3O.data]

LAMMPS data file via write_data, version 3 Mar 2020, timestep = 10009596

45609 atoms
10 atom types
43607 bonds
8 bond types
81209 angles
14 angle types
118800 dihedrals
11 dihedral types

0.0000000000000000e+00 1.2950000000000000e+02 xlo xhi
0.0000000000000000e+00 1.2950000000000000e+02 ylo yhi
0.0000000000000000e+00 1.1000000000000000e+02 zlo zhi

Masses

1 12.011
2 12.011
3 1.008
4 35.453
5 1.008
6 12.011
7 15.9994  #O
8 1.008    #H
9 15.9994  #OH
10 1.008    #HH

Pair Coeffs # lj/cut/coul/long

1 0.066 3.5
2 0.066 3.5
3 0.03 2.5
4 0.3 3.4
5 0.03 2.5
6 0.066 3.5
7 0.15535 3.16600
8 0.00000 2.05800
9 0.19120 3.10000
10 0.00000 1.00000

Bond Coeffs # harmonic

1 245 1.781
2 340 1.09
3 268 1.529
4 340 1.09
5 340 1.09
6 268 1.529
7 600.000 1.000
8 600.000 0.980

Angle Coeffs # harmonic

1 37.5 110.7
2 37.5 110.7
3 51 107.6
4 69 109.8
5 58.35 112.7
6 33 107.8
7 58.35 112.7
8 69 109.8
9 33 107.8
10 37.5 110.7
11 58.35 112.7
12 37.5 110.7
13 75.000 109.470
14 75.000 111.400

Dihedral Coeffs # opls

1 0 0 0.3 0
2 1.3 -0.05 0.2 0
3 0 0 0.3 0
4 0 0 0.4 0
5 0 0 0.3 0
6 0 0 0.4 0
7 0 0 0.3 0
8 0 0 0.3 0
9 0 0 0.4 0
10 0 0 0.3 0
11 1.3 -0.05 0.2 0

Atoms # full

4643 1 4 -2.0000000000000001e-01 5.7220056730508739e+00 2.9659083766568433e+00 2.2515618741486367e+00 1 1 0
4638 1 5 1.0299999999999999e-01 3.2898627279184116e+00 2.9967853720634574e+00 3.7533902683171090e+00 1 1 0
4634 1 2 9.7000000000000003e-02 2.8054165114056793e+00 3.7770515681576349e+00 3.1546014852481421e+00 1 1 0
4640 1 2 9.7000000000000003e-02 5.1233664704274258e+00 4.6314320784464043e+00 2.1086916948262173e+00 1 1 0
4673 1 4 -2.0000000000000001e-01 4.9724907834085004e+00 1.5118048016520467e+00 5.7757005900018665e+00 1 1 0
4633 1 6 -1.2000000000000000e-01 1.4493073265253897e+00 3.2104127042980970e+00 2.6671455610180459e+00 1 1 0
4637 1 4 -2.0000000000000001e-01 2.5261777058883248e+00 4.9666939065717566e+00 4.4092366412248474e+00 1 1 0
4635 1 3 5.9999999999999998e-02 1.7228383171545247e+00 2.3672911916192598e+00 2.0540474711087451e+00 1 1 0
4631 1 4 -2.0000000000000001e-01 1.0754700624974562e+00 1.4419348155153102e+00 4.8291390947329953e+00 1 1 0
4648 1 3 5.9999999999999998e-02 6.8546544172257358e+00 5.4848540407406112e+00 3.0447287048121310e+00 1 1 0
4645 1 6 -1.2000000000000000e-01 5.7639068249700065e+00 5.5635696040418381e+00 3.1516205679314937e+00 1 1 0
4647 1 3 5.9999999999999998e-02 5.5048964555294448e+00 5.2538318501935715e+00 4.1589909572847397e+00 1 1 0
4636 1 3 5.9999999999999998e-02 9.9411367951611529e-01 3.7757545439300255e+00 1.8376481006532830e+00 1 1 0
4641 1 3 5.9999999999999998e-02 3.5272287040287487e+00 3.9660367268026642e+00 1.0746541489871979e+00 1 1 0
4639 1 6 -1.2000000000000000e-01 3.6246318366418975e+00 4.5203421873533562e+00 2.0644302242149863e+00 1 1 0
4644 1 5 1.0299999999999999e-01 5.4997562381641956e+00 4.8766124397942425e+00 1.1509343813203707e+00 1 1 0
4628 1 2 9.7000000000000003e-02 4.7702685914987270e-01 2.7895357518962394e+00 3.8041166728143749e+00 1 1 0
4677 1 3 5.9999999999999998e-02 6.9350147422870183e+00 3.3985381854085652e+00 4.8022320303166035e+00 1 1 0
4642 1 3 5.9999999999999998e-02 3.1336893545590199e+00 5.4470840267908498e+00 1.7535519776195923e+00 1 1 0
4675 1 6 -1.2000000000000000e-01 7.5035049915531555e+00 2.6713927031084763e+00 5.4135943073235397e+00 1 1 0
20086 1 3 5.9999999999999998e-02 5.0808157726497747e+00 2.0092420413270079e-01 2.1494666897926244e+01 1 1 0
4680 1 5 1.0299999999999999e-01 7.4371641215870508e+00 1.0810960029931309e+00 3.9573458477581016e+00 1 1 0
4465 1 6 -1.2000000000000000e-01 7.0426482291078552e+00 6.1856867491098845e-02 1.0950498359053354e+01 1 1 0
4676 1 2 9.7000000000000003e-02 8.2034965413256220e+00 1.6992479309625486e+00 4.4128471532514757e+00 1 1 0
4679 1 4 -2.0000000000000001e-01 8.9674010938689630e+00 2.5018779244306462e+00 3.0276761794946254e+00 1 1 0
19922 1 2 9.7000000000000003e-02 1.3274285954616797e+01 4.2819390799288284e+00 3.3098474697813929e+00 1 1 0
19927 1 6 -1.2000000000000000e-01 1.4656784344100018e+01 4.9686289124421190e+00 3.1385625841833198e+00 1 1 0
19926 1 5 1.0299999999999999e-01 1.2984310700861858e+01 4.1157702652611805e+00 4.3334855693142638e+00 1 1 0
19919 1 4 -2.0000000000000001e-01 9.8780862482600966e+00 5.7383047602348372e+00 4.1591629535610970e+00 1 1 0
19925 1 4 -2.0000000000000001e-01 1.3467237090829075e+01 2.5670057615308606e+00 2.6614208032492401e+00 1 1 0
19923 1 3 5.9999999999999998e-02 1.1280900360692174e+01 4.3333222698643139e+00 2.4685529333788758e+00 1 1 0
19921 1 6 -1.2000000000000000e-01 1.2114771376752371e+01 4.9935675269585023e+00 2.5974588852992455e+00 1 1 0
19930 1 3 5.9999999999999998e-02 1.4611333112397702e+01 6.0289834510447662e+00 3.5129595671484575e+00 1 1 0
19916 1 2 9.7000000000000003e-02 1.1424810476215242e+01 6.1265693178050444e+00 3.3793127284182010e+00 1 1 0
19924 1 3 5.9999999999999998e-02 1.2509097787394726e+01 5.2372329796756123e+00 1.6145892112864655e+00 1 1 0
19920 1 5 1.0299999999999999e-01 1.1986648382895973e+01 6.3513699987498713e+00 4.2141268161115555e+00 1 1 0
19929 1 3 5.9999999999999998e-02 1.4857743000305836e+01 5.1029977214309614e+00 2.0872678143302146e+00 1 1 0
19933 1 6 -1.2000000000000000e-01 1.5824275631038338e+01 3.9278049131207746e+00 5.3600332307608172e+00 1 1 0
27997 1 6 -1.2000000000000000e-01 1.5834697494078977e+01 1.9448902997607025e+01 4.4762893605916103e+00 0 0 0
19928 1 2 9.7000000000000003e-02 1.5867507580664505e+01 4.2931336198465795e+00 3.7778639295572733e+00 1 1 0
4683 1 3 5.9999999999999998e-02 1.0095184388699883e+01 1.3884109869121979e+00 5.4811424116499863e+00 1 1 0
29406 1 5 1.0299999999999999e-01 1.5450661946031474e+01 4.3619090958767331e-01 2.2120484386715074e+00 0 0 0
19935 1 3 5.9999999999999998e-02 1.4964716026016895e+01 3.2827524199883551e+00 5.5544670840713630e+00 1 1 0
19938 1 5 1.0299999999999999e-01 1.4971565571720323e+01 5.8509233006551415e+00 5.9536450731666202e+00 1 1 0
19216 1 3 5.9999999999999998e-02 2.3013069401873043e-01 1.4046669497945082e+01 2.8897101388820616e+01 1 1 0
19837 1 6 -1.2000000000000000e-01 3.7999800622594737e-01 1.3667103412627180e+00 1.2794475195502764e+01 1 1 0
4646 1 2 9.7000000000000003e-02 5.4481382706606292e+00 7.0564848394946065e+00 2.9612730146197723e+00 1 1 0
4650 1 5 1.0299999999999999e-01 4.4532080420548414e+00 7.2136592842119338e+00 3.2953221521225857e+00 1 1 0
4649 1 4 -2.0000000000000001e-01 5.4254906487344776e+00 7.5890228753076938e+00 1.2790257369235192e+00 1 1 0
4651 1 6 -1.2000000000000000e-01 6.4098136882914938e+00 7.9942348531728111e+00 3.7991037718160459e+00 1 1 0
19879 1 6 -1.2000000000000000e-01 1.6518124322660273e+00 1.0858516397738947e+01 3.3809698102000234e+00 1 1 0
19880 1 2 9.7000000000000003e-02 2.9699231619406588e+00 1.0648496457536520e+01 2.7265687251798076e+00 1 1 0
19874 1 2 9.7000000000000003e-02 1.6949512218821454e+00 1.0208344338041121e+01 4.7799368378994949e+00 1 1 0
19882 1 3 5.9999999999999998e-02 1.2818051832285964e+00 1.1873154919297162e+01 3.4844155823282250e+00 1 1 0
19885 1 6 -1.2000000000000000e-01 4.2106687762506017e+00 1.1444304005006394e+01 3.3168066343640890e+00 1 1 0
19883 1 4 -2.0000000000000001e-01 2.7053268465834841e+00 1.1208154270482893e+01 1.1245195305198747e+00 1 1 0
19884 1 5 1.0299999999999999e-01 3.2423390836440378e+00 9.5889452080124542e+00 2.5532797836296983e+00 1 1 0
19888 1 3 5.9999999999999998e-02 5.0057573732132843e+00 1.1300182975792321e+01 2.6191931571111415e+00 1 1 0
19887 1 3 5.9999999999999998e-02 4.5119525015760233e+00 1.0924349373840142e+01 4.2570577440120720e+00 1 1 0
4654 1 3 5.9999999999999998e-02 6.3702053497925695e+00 9.0510159269868495e+00 3.4186178064054014e+00 1 1 0
19877 1 4 -2.0000000000000001e-01 1.8571845619820535e+00 8.4680338198382934e+00 4.6705137581412739e+00 1 1 0
19881 1 3 5.9999999999999998e-02 8.1417839123902480e-01 1.0435559660178161e+01 2.7604501048861780e+00 1 1 0
19878 1 5 1.0299999999999999e-01 2.4653941107976083e+00 1.0714859358488477e+01 5.2317725005984057e+00 1 1 0
19896 1 5 1.0299999999999999e-01 6.1039097899257788e+00 1.3249120182152144e+01 1.5958182098495486e+00 1 1 0
19886 1 2 9.7000000000000003e-02 4.1627922431992861e+00 1.3009074499132867e+01 3.4669403912237606e+00 1 1 0
4653 1 3 5.9999999999999998e-02 7.4804090311571736e+00 7.7105048228480175e+00 3.7656839348210989e+00 1 1 0
19890 1 5 1.0299999999999999e-01 3.7432233210689443e+00 1.3367087282876728e+01 2.5670832475449448e+00 1 1 0
19889 1 4 -2.0000000000000001e-01 2.9472712353098958e+00 1.3575073533015731e+01 4.7314629264477484e+00 1 1 0
19894 1 3 5.9999999999999998e-02 6.0783512476544219e+00 1.2990258208572872e+01 4.3726675302304781e+00 1 1 0
19902 1 5 1.0299999999999999e-01 8.0043887398432449e+00 1.2069836233802279e+01 3.6224079102328495e+00 1 1 0
4656 1 5 1.0299999999999999e-01 4.9512512871451424e+00 8.3517906313592025e+00 5.3581336714320305e+00 1 1 0
4652 1 2 9.7000000000000003e-02 5.9958602615415755e+00 8.2203841249725915e+00 5.2869392202360563e+00 1 1 0
19891 1 6 -1.2000000000000000e-01 5.5485326480717942e+00 1.3631030334306447e+01 3.6547950976261245e+00 1 1 0
19897 1 6 -1.2000000000000000e-01 7.9029070264014596e+00 1.3847774364542209e+01 2.5135162563515747e+00 1 1 0
19892 1 2 9.7000000000000003e-02 6.3652362431843672e+00 1.3939964187787449e+01 2.3155454221655929e+00 1 1 0
4590 1 5 1.0299999999999999e-01 5.7130707902138689e-01 1.3619869356084008e+01 2.7766279822642690e+00 1 1 0
19901 1 4 -2.0000000000000001e-01 7.9147973099232534e+00 1.1367602953286164e+01 1.3547248740874120e+00 1 1 0
19873 1 6 -1.2000000000000000e-01 3.6042014453979382e-01 1.0545730756934638e+01 5.5376025707897121e+00 1 1 0
19898 1 2 9.7000000000000003e-02 8.4879386737856901e+00 1.2488318065624730e+01 2.7118463069026815e+00 1 1 0
19917 1 3 5.9999999999999998e-02 1.0284055535762757e+01 7.3112214125279253e+00 1.9020603702659686e+00 1 1 0
19915 1 6 -1.2000000000000000e-01 1.1237885905611481e+01 7.4356655917421799e+00 2.6029856526863862e+00 1 1 0
19918 1 3 5.9999999999999998e-02 1.2094199577019664e+01 7.4563797047771478e+00 1.9501915560635565e+00 1 1 0
19914 1 5 1.0299999999999999e-01 1.0396945644749840e+01 8.5229369519652298e+00 4.3763545197486780e+00 1 1 0
19910 1 2 9.7000000000000003e-02 1.1157665777968921e+01 8.7018827014843421e+00 3.5524564642853518e+00 1 1 0
19911 1 3 5.9999999999999998e-02 9.5986883955035509e+00 9.6670798451706990e+00 2.5549010827461744e+00 1 1 0
19908 1 5 1.0299999999999999e-01 1.1684751021260276e+01 1.1484922606303329e+01 3.7946785468524391e+00 1 1 0
19904 1 2 9.7000000000000003e-02 1.0641716583541083e+01 1.1212203411599720e+01 3.5958339512037312e+00 1 1 0
19903 1 6 -1.2000000000000000e-01 1.0030243040885219e+01 1.2440490100906919e+01 2.8713033975355016e+00 1 1 0
19905 1 3 5.9999999999999998e-02 1.0514579382305385e+01 1.2558600097143197e+01 1.8486910824741447e+00 1 1 0
19912 1 3 5.9999999999999998e-02 1.1186599937082404e+01 1.0097425203897386e+01 1.8661261208894970e+00 1 1 0
19909 1 6 -1.2000000000000000e-01 1.0630684991049517e+01 9.8913330254536636e+00 2.7919485502055239e+00 1 1 0
28019 1 4 -2.0000000000000001e-01 1.4311314116349465e+01 1.0897824847366321e+01 1.7751328106321069e+00 0 0 0
19906 1 3 5.9999999999999998e-02 1.0217169914892217e+01 1.3285594642296822e+01 3.6072074098790563e+00 1 1 0
19913 1 4 -2.0000000000000001e-01 1.2827662469530177e+01 9.1615974992866303e+00 4.0853911257206654e+00 1 1 0
19907 1 4 -2.0000000000000001e-01 9.8728417961780028e+00 1.1008778405619120e+01 5.1452013425118972e+00 1 1 0
28017 1 3 5.9999999999999998e-02 1.4724151653496417e+01 1.3253160468761859e+01 3.5249660017129889e+00 0 0 0
28020 1 5 1.0299999999999999e-01 1.5143680336296303e+01 1.0866887408162915e+01 3.9517421932516510e+00 0 0 0
28016 1 2 9.7000000000000003e-02 1.5493341592030147e+01 1.1345486710794635e+01 3.0269235745274568e+00 0 0 0
19961 1 4 -2.0000000000000001e-01 1.3476731891234232e+01 1.1968773383381173e+01 6.0130599876501991e+00 1 1 0
19899 1 3 5.9999999999999998e-02 8.4924611170791948e+00 1.4116090010918159e+01 1.6736620160815594e+00 1 1 0
28015 1 6 -1.2000000000000000e-01 1.5689245652200821e+01 1.2854640890749415e+01 3.1863328825825619e+00 0 0 0
28018 1 3 5.9999999999999998e-02 1.5805074428343179e+01 1.3244710260979257e+01 2.1843742754010518e+00 0 0 0
19893 1 3 5.9999999999999998e-02 5.4393155433498874e+00 1.4544813230479228e+01 4.2170668093068082e+00 1 1 0
4587 1 3 5.9999999999999998e-02 1.4808840435772588e+00 1.5409710184560454e+01 1.2886034481541633e+00 1 1 0
4588 1 3 5.9999999999999998e-02 2.2290554759113186e+00 1.5305996181658108e+01 2.8468867417099730e+00 1 1 0
19895 1 4 -2.0000000000000001e-01 5.8953522817651480e+00 1.5544850297358160e+01 1.6430469074044090e+00 1 1 0
4576 1 3 5.9999999999999998e-02 2.8713225649482115e+00 1.8809416840216024e+01 4.5311672604965052e+00 1 1 0
4574 1 2 9.7000000000000003e-02 2.9239395370423460e+00 1.9267803131785445e+01 2.4800485118066207e+00 1 1 0
4577 1 4 -2.0000000000000001e-01 4.4046851140197916e+00 1.9830410442640076e+01 1.5326329624394373e+00 1 1 0
4573 1 6 -1.2000000000000000e-01 3.1655187929574922e+00 1.9725839315436151e+01 3.9376727034156787e+00 1 1 0
4581 1 3 5.9999999999999998e-02 3.0399708892744108e+00 1.7590132664983106e+01 1.2357218838850605e+00 1 1 0
4579 1 6 -1.2000000000000000e-01 2.7689923349504721e+00 1.7808633381960778e+01 2.3102954985518842e+00 1 1 0
4582 1 3 5.9999999999999998e-02 3.4358785022418816e+00 1.7283214110389640e+01 2.9547974223881277e+00 1 1 0
4578 1 5 1.0299999999999999e-01 2.0596850815785235e+00 1.9900778690026826e+01 2.1486548647019896e+00 1 1 0
4580 1 2 9.7000000000000003e-02 1.3384321143316835e+00 1.7147180147448537e+01 2.6350139368381660e+00 1 1 0
4585 1 6 -1.2000000000000000e-01 1.3210312047636268e+00 1.5605086812805663e+01 2.3848228966214715e+00 1 1 0
27903 1 3 5.9999999999999998e-02 7.0559880109813529e+00 1.9828351553837621e+01 4.6186196384317899e+00 0 0 0
4575 1 3 5.9999999999999998e-02 4.2395416890529800e+00 1.9905427820075722e+01 4.1009779455370650e+00 1 1 0
4584 1 5 1.0299999999999999e-01 9.4837062207802247e-01 1.7466146472732056e+01 3.5802887691130398e+00 1 1 0
27910 1 3 5.9999999999999998e-02 8.2124995569381305e+00 2.0738713386732687e+01 1.8721702218305161e+00 0 0 0
4572 1 5 1.0299999999999999e-01 1.3769885256946170e+00 2.0715393974356587e+01 4.3869740839315972e+00 1 1 0
4586 1 2 9.7000000000000003e-02 2.0754085916919526e-01 1.4667172663438816e+01 2.9183162914726819e+00 1 1 0
4583 1 4 -2.0000000000000001e-01 7.2286523514943329e-02 1.7803869064655022e+01 1.6466181766313956e+00 1 1 0
4568 1 2 9.7000000000000003e-02 2.4507346971292776e+00 2.1007973340599133e+01 4.3011399551992264e+00 1 1 0
28008 1 5 1.0299999999999999e-01 1.5812307243616548e+01 1.5681691414304801e+01 2.4321199418076160e+00 0 0 0
27901 1 6 -1.2000000000000000e-01 7.5600727018558143e+00 2.0738184170912128e+01 4.9601257990787264e+00 0 0 0
19900 1 3 5.9999999999999998e-02 8.1085686409422930e+00 1.4436035599763590e+01 3.3221189788741641e+00 1 1 0
27905 1 4 -2.0000000000000001e-01 9.4493445679247223e+00 1.9112057440312359e+01 3.7667440381299402e+00 0 0 0
27996 1 5 1.0299999999999999e-01 1.3804142138003348e+01 2.0161598758057472e+01 4.6608366639261982e+00 0 0 0
28001 1 4 -2.0000000000000001e-01 1.4201737187939319e+01 1.7529815871172310e+01 3.3434215887037233e+00 0 0 0
27992 1 2 9.7000000000000003e-02 1.4682019287594814e+01 2.0041691389222308e+01 5.3326206525045476e+00 0 0 0
28002 1 5 1.0299999999999999e-01 1.5817323541060144e+01 1.7438276956698324e+01 5.0922642320094589e+00 0 0 0
27902 1 2 9.7000000000000003e-02 8.8393968392712896e+00 2.0702044185653623e+01 4.0230557955258801e+00 0 0 0
27898 1 3 5.9999999999999998e-02 5.8901904490428896e+00 2.1208177320808716e+01 7.0521762698059671e+00 0 0 0
27998 1 2 9.7000000000000003e-02 1.5775412037539853e+01 1.7923614792501205e+01 4.1346198284174607e+00 0 0 0
4659 1 3 5.9999999999999998e-02 6.4289758358235289e+00 6.1631806392678712e+00 5.6777805934233214e+00 1 1 0
4670 1 2 9.7000000000000003e-02 6.5389448851206939e+00 2.0859383341436852e+00 6.4133566053888407e+00 1 1 0
4468 1 3 5.9999999999999998e-02 7.6586502055315533e+00 5.7166293869774210e-01 1.0269694337571240e+01 1 1 0
5018 1 2 9.7000000000000003e-02 8.7510837248575987e-02 3.3281715202561371e+00 8.1704845858715842e+00 1 1 0
4668 1 5 1.0299999999999999e-01 5.4068632788359068e+00 4.2137946138232651e+00 6.3356569010590311e+00 1 1 0
5027 1 4 -2.0000000000000001e-01 2.9037102619966171e+00 9.4376265036134921e-01 9.9530860929560276e+00 1 1 0
5022 1 5 1.0299999999999999e-01 7.1287574881798943e-01 3.6209066395940490e+00 7.3820672082231464e+00 1 1 0
4671 1 3 5.9999999999999998e-02 7.3632931343900738e+00 3.1695912372449699e+00 8.0322717524033305e+00 1 1 0
4669 1 6 -1.2000000000000000e-01 6.3686895167603508e+00 3.0438362693984296e+00 7.6170698216740984e+00 1 1 0
4662 1 5 1.0299999999999999e-01 4.4559750309082027e+00 6.6987582816934630e+00 7.2038085583918416e+00 1 1 0
4664 1 2 9.7000000000000003e-02 5.4845975752623994e+00 4.2575717445410071e+00 7.4202153852569195e+00 1 1 0
4666 1 3 5.9999999999999998e-02 5.7157572365742411e+00 5.4799240813239640e+00 9.2232343732511648e+00 1 1 0
4663 1 6 -1.2000000000000000e-01 5.9748084220656494e+00 5.5543100701466441e+00 8.1864240163006130e+00 1 1 0
4665 1 3 5.9999999999999998e-02 7.0688533390878909e+00 5.5574339117404792e+00 8.1100950539858800e+00 1 1 0
4658 1 2 9.7000000000000003e-02 5.4882148290950283e+00 6.8113507865211327e+00 7.4703376980238358e+00 1 1 0
5024 1 2 9.7000000000000003e-02 1.5972283160986227e+00 1.2345115960143642e+00 8.7580536998605787e+00 1 1 0
19854 1 5 1.0299999999999999e-01 1.7838242477514319e+00 5.9818420601574962e+00 1.1120862342743175e+01 1 1 0
5025 1 3 5.9999999999999998e-02 1.3087407226130199e+00 3.1319095561682562e+00 9.9256212520234666e+00 1 1 0
4667 1 4 -2.0000000000000001e-01 3.7381526108180676e+00 3.9310978298534298e+00 7.8076139961558253e+00 1 1 0
5028 1 5 1.0299999999999999e-01 2.0312468871256288e+00 1.4797717599171201e+00 7.8239258197843746e+00 1 1 0
4672 1 3 5.9999999999999998e-02 5.9262289583137902e+00 2.5316270286004734e+00 8.5001795109024503e+00 1 1 0
4474 1 3 5.9999999999999998e-02 7.3573054010786558e+00 2.7114066341299083e+00 1.0744861539328713e+01 1 1 0
19850 1 2 9.7000000000000003e-02 1.6531150090445856e+00 6.7695586427856078e+00 1.1834379895729192e+01 1 1 0
4674 1 5 1.0299999999999999e-01 6.9111720780477341e+00 1.1061807399524932e+00 6.7957085490175464e+00 1 1 0
5023 1 6 -1.2000000000000000e-01 6.9970933564717597e-01 2.4175954653811194e+00 9.2921216685440591e+00 1 1 0
19846 1 3 5.9999999999999998e-02 2.9851287882892075e-01 4.2340558761981644e+00 1.1968127845214424e+01 1 1 0
4657 1 6 -1.2000000000000000e-01 6.3450375241268659e+00 7.0643896942868656e+00 6.1951314457605973e+00 1 1 0
4470 1 5 1.0299999999999999e-01 5.3643326772634596e+00 1.3734090783016086e+00 1.1359471952422060e+01 1 1 0
4466 1 2 9.7000000000000003e-02 6.3295966766090590e+00 1.1955104791891491e+00 1.1764235274868883e+01 1 1 0
19223 1 4 -2.0000000000000001e-01 8.2523263238520606e-01 9.3995911830601244e+00 2.8306956475317076e+01 1 1 0
4475 1 4 -2.0000000000000001e-01 5.0519523621441662e+00 3.9237867183128214e+00 1.2080898775437454e+01 1 1 0
19839 1 3 5.9999999999999998e-02 1.2759715718157727e+00 1.3321708561344776e+00 1.2284178982781791e+01 1 1 0
4471 1 6 -1.2000000000000000e-01 7.2865422787060528e+00 2.4442955064437308e+00 1.1806015332688560e+01 1 1 0
4473 1 3 5.9999999999999998e-02 8.3600913546062436e+00 2.0906163922855630e+00 1.2153493610420833e+01 1 1 0
4681 1 6 -1.2000000000000000e-01 9.2729376931777701e+00 6.8762832015102759e-01 5.1456298421957083e+00 1 1 0
4480 1 3 5.9999999999999998e-02 7.6903992615327548e+00 5.3213072300990518e+00 1.1621739189997909e+01 1 1 0
31770 1 5 1.0299999999999999e-01 4.7706226787697245e-02 1.7330803236523351e-01 2.6881017547051993e+01 0 0 0
5020 1 3 5.9999999999999998e-02 2.9429369124872040e-01 5.1127084378116665e+00 9.2843798454291022e+00 1 1 0
4678 1 3 5.9999999999999998e-02 8.3462371606651722e+00 3.1653518467112263e+00 5.8710050312472148e+00 1 1 0
29231 1 4 -2.0000000000000001e-01 1.2927083112595147e+01 1.3981048023116209e+00 6.3966857424410257e+00 0 0 0
34122 1 5 1.0299999999999999e-01 1.6162878857047428e+01 1.4637766994077158e+01 2.6459256133354099e+01 0 0 0
29229 1 3 5.9999999999999998e-02 1.3938120797939186e+01 7.1162076808424135e-01 9.7537673107870191e+00 0 0 0
29243 1 4 -2.0000000000000001e-01 1.2270543547622383e+01 5.4407034269797494e+00 6.7833738533034218e+00 0 0 0
29227 1 6 -1.2000000000000000e-01 1.4026107056134524e+01 8.9613028420267438e-01 8.7311098016049460e+00 0 0 0
29238 1 5 1.0299999999999999e-01 1.0813326333629135e+01 2.8895171968524394e+00 6.9772844061436299e+00 0 0 0
29235 1 3 5.9999999999999998e-02 1.1943917639820546e+01 2.5741868902750324e+00 9.7023973801610222e+00 0 0 0
29239 1 6 -1.2000000000000000e-01 1.0174939936297939e+01 4.4099890215739217e+00 8.2730321687859050e+00 0 0 0
29240 1 2 9.7000000000000003e-02 1.1151542744662439e+01 5.6752187662673039e+00 8.1275630824252652e+00 0 0 0
29244 1 5 1.0299999999999999e-01 1.1656369503972321e+01 5.7938709995900295e+00 9.0968135478894840e+00 0 0 0
29241 1 3 5.9999999999999998e-02 9.4075864697838565e+00 4.5609350646313915e+00 7.5549555170940232e+00 0 0 0
29242 1 3 5.9999999999999998e-02 9.6511213351468044e+00 4.4934591692187675e+00 9.2754818172332882e+00 0 0 0
29234 1 2 9.7000000000000003e-02 1.0723888597497986e+01 2.9776992531563811e+00 8.0776022491260928e+00 0 0 0
29236 1 3 5.9999999999999998e-02 1.2881933997445298e+01 3.3862133883061194e+00 8.5475358536052983e+00 0 0 0
29233 1 6 -1.2000000000000000e-01 1.2058212514189576e+01 2.6046204787622811e+00 8.6424857349748709e+00 0 0 0
29237 1 4 -2.0000000000000001e-01 9.5954799846589651e+00 1.7218276835494906e+00 8.5864808516637119e+00 0 0 0
29344 1 3 5.9999999999999998e-02 1.3684895642513876e+01 4.5458717439867096e+00 1.0798047961365492e+01 0 0 0
29230 1 3 5.9999999999999998e-02 1.4703852380531867e+01 1.7263061033269875e+00 8.6500026379062547e+00 0 0 0
29228 1 2 9.7000000000000003e-02 1.2636463845205325e+01 1.2178111046424096e+00 8.1674308752347855e+00 0 0 0
29341 1 6 -1.2000000000000000e-01 1.3691326053457564e+01 4.3372611372995911e+00 1.1868501903088770e+01 0 0 0
29232 1 5 1.0299999999999999e-01 1.2033418529071259e+01 3.1559840265551647e-01 8.2726067970037036e+00 0 0 0
29245 1 6 -1.2000000000000000e-01 1.0360282337202475e+01 7.0197278658015874e+00 7.7660339712714892e+00 0 0 0
29248 1 3 5.9999999999999998e-02 9.6205744438143146e+00 6.8801037398334204e+00 6.9606432466621690e+00 0 0 0
29249 1 4 -2.0000000000000001e-01 8.4981181428702914e+00 6.8954093833435186e+00 9.7100103190379556e+00 0 0 0
29343 1 3 5.9999999999999998e-02 1.3090886785358938e+01 3.4305374262843888e+00 1.1965715365899941e+01 0 0 0
19937 1 4 -2.0000000000000001e-01 1.5322821230050193e+01 4.6095436566869159e+00 7.9313377792414261e+00 1 1 0
29339 1 4 -2.0000000000000001e-01 1.1254310741228007e+01 5.4953604800743916e+00 1.1924121742666728e+01 0 0 0
29347 1 6 -1.2000000000000000e-01 1.5731606888793214e+01 2.7970136840223838e+00 1.2023397747818715e+01 0 0 0
19948 1 3 5.9999999999999998e-02 1.5640202795724447e+01 7.7128786890651773e+00 7.4813503861138457e+00 1 1 0
29337 1 3 5.9999999999999998e-02 1.3546137011487808e+01 7.1479386683995658e+00 1.1408591301406041e+01 0 0 0
19283 1 4 -2.0000000000000001e-01 1.1272029520655787e+01 8.5023254004940774e-01 1.1513244388505756e+01 1 1 0
29349 1 3 5.9999999999999998e-02 1.5043001993299875e+01 2.0351485485753202e+00 1.2354897077628548e+01 0 0 0
29350 1 3 5.9999999999999998e-02 1.5831874566408459e+01 2.7007453601185096e+00 1.0955291448979734e+01 0 0 0
19869 1 3 5.9999999999999998e-02 3.7108757044125418e-01 1.0875839824205062e+01 8.8860982659599195e+00 1 1 0
19868 1 2 9.7000000000000003e-02 1.8347359107834041e-01 9.9667591557970550e+00 6.9727911269208782e+00 1 1 0
19859 1 4 -2.0000000000000001e-01 2.1022306424427861e+00 7.5156049766878601e+00 8.7223286574283918e+00 1 1 0
19858 1 3 5.9999999999999998e-02 3.5466610239338188e+00 7.6235980795024059e+00 1.1032162158578799e+01 1 1 0
4655 1 4 -2.0000000000000001e-01 6.7081359481422176e+00 9.6595043170847568e+00 5.9879219226448113e+00 1 1 0
4661 1 4 -2.0000000000000001e-01 5.4765313448912458e+00 8.1343694362710366e+00 8.7320590264910667e+00 1 1 0
4660 1 3 5.9999999999999998e-02 7.3756400525199242e+00 7.1482476949954910e+00 6.5210121613399528e+00 1 1 0
19867 1 6 -1.2000000000000000e-01 8.8947296135186649e-01 1.0813644735880029e+01 7.9684730011459282e+00 1 1 0
19855 1 6 -1.2000000000000000e-01 2.4978395002693388e+00 7.9863629405135583e+00 1.1246790831154229e+01 1 1 0
19856 1 2 9.7000000000000003e-02 1.9710579497502152e+00 8.7235540470731738e+00 9.9790208045176545e+00 1 1 0
19864 1 3 5.9999999999999998e-02 3.6954028624066897e+00 9.9565981925509011e+00 9.7508845076961155e+00 1 1 0
19866 1 5 1.0299999999999999e-01 2.7470266523343394e+00 9.8280255344442615e+00 7.4635416836133519e+00 1 1 0
19865 1 4 -2.0000000000000001e-01 3.3302097005646139e+00 1.2096742530660547e+01 8.1136386754971443e+00 1 1 0
19862 1 2 9.7000000000000003e-02 2.3829030580166886e+00 1.0535854919647596e+01 8.2555066534893076e+00 1 1 0
19861 1 6 -1.2000000000000000e-01 2.6912810937801925e+00 1.0022495926246521e+01 9.6322255463087796e+00 1 1 0
19863 1 3 5.9999999999999998e-02 2.5571802224013171e+00 1.0760946421305784e+01 1.0403683864531621e+01 1 1 0
29261 1 4 -2.0000000000000001e-01 6.2013966433916305e+00 1.2970530203489199e+01 1.0563605192632968e+01 0 0 0
29260 1 3 5.9999999999999998e-02 6.8405000936997995e+00 1.0694056329367664e+01 9.3479648950067471e+00 0 0 0
29265 1 3 5.9999999999999998e-02 6.3225081866461554e+00 9.9497892859903914e+00 1.1601886070330684e+01 0 0 0
29263 1 6 -1.2000000000000000e-01 6.8529336907837672e+00 1.0817409779633717e+01 1.2104026115454872e+01 0 0 0
29258 1 2 9.7000000000000003e-02 7.4332445516046670e+00 1.1841823980412279e+01 1.1005400311542740e+01 0 0 0
19994 1 2 9.7000000000000003e-02 7.0131451627348074e-01 1.4418579680664175e+01 1.0911898735013398e+01 1 1 0
19973 1 4 -2.0000000000000001e-01 8.1746655041010428e+00 1.3373525879586101e+01 6.6472554474590515e+00 1 1 0
19860 1 5 1.0299999999999999e-01 8.8152244192101425e-01 8.9304408996958511e+00 1.0136700107269084e+01 1 1 0
19998 1 5 1.0299999999999999e-01 1.1443050894614786e+00 1.3565089349826055e+01 1.0305963203056722e+01 1 1 0
19857 1 3 5.9999999999999998e-02 2.6519762887012228e+00 8.6804330574202968e+00 1.2084038120041072e+01 1 1 0
29266 1 3 5.9999999999999998e-02 7.6809010024097706e+00 1.0291429654485043e+01 1.2584883343254024e+01 0 0 0
19872 1 5 1.0299999999999999e-01 4.9074439798198299e-01 8.8986474149074670e+00 6.9981365586350552e+00 1 1 0
19870 1 3 5.9999999999999998e-02 8.9558437758074150e-01 1.1873257559228636e+01 7.8178465894174423e+00 1 1 0
29257 1 6 -1.2000000000000000e-01 7.8383239364788606e+00 1.1129290992623956e+01 9.6999986792985577e+00 0 0 0
29262 1 5 1.0299999999999999e-01 8.2280727895117955e+00 1.2526861309329561e+01 1.1367116129445039e+01 0 0 0
29259 1 3 5.9999999999999998e-02 8.2369538911632230e+00 1.1928931726423581e+01 9.0404346270194544e+00 0 0 0
29247 1 3 5.9999999999999998e-02 1.0997749445790710e+01 7.8377664555940099e+00 7.5365883602384294e+00 0 0 0
29246 1 2 9.7000000000000003e-02 9.7580508167207203e+00 7.8339405761187866e+00 8.9847942193997667e+00 0 0 0
29250 1 5 1.0299999999999999e-01 1.0634984290429852e+01 7.9348579839481550e+00 9.7010260210514829e+00 0 0 0
19968 1 5 1.0299999999999999e-01 1.1015323335210120e+01 1.2968128807002318e+01 6.6770957740366619e+00 1 1 0
29254 1 3 5.9999999999999998e-02 8.2472334639086995e+00 9.1544580784299256e+00 8.0997206629567700e+00 0 0 0
29256 1 5 1.0299999999999999e-01 8.6781012085653604e+00 9.5113521114616653e+00 1.0834582354093961e+01 0 0 0
29252 1 2 9.7000000000000003e-02 8.9368423952184539e+00 1.0115834492393294e+01 9.9433772574855936e+00 0 0 0
19956 1 5 1.0299999999999999e-01 1.4906668259330505e+01 1.0083613010923585e+01 7.3860397611021371e+00 1 1 0
19955 1 4 -2.0000000000000001e-01 1.3206190622898566e+01 9.2049395754390222e+00 8.8344933472805867e+00 1 1 0
19962 1 5 1.0299999999999999e-01 1.2180148453277534e+01 1.1462632586311130e+01 7.8880755858175604e+00 1 1 0
29253 1 3 5.9999999999999998e-02 9.8331646871881215e+00 9.7952815957209172e+00 8.0208152543682871e+00 0 0 0
29251 1 6 -1.2000000000000000e-01 9.2110460427815610e+00 9.2517896293416406e+00 8.6842045314007805e+00 0 0 0
29255 1 4 -2.0000000000000001e-01 1.0446997657777045e+01 1.0999348182772128e+01 1.0231801327321579e+01 0 0 0
19952 1 2 9.7000000000000003e-02 1.4637559432172290e+01 1.0246045654796484e+01 8.4142942607269333e+00 1 1 0
19957 1 6 -1.2000000000000000e-01 1.4306699714746106e+01 1.1773202656746928e+01 8.5608639077817248e+00 1 1 0
19959 1 3 5.9999999999999998e-02 1.4111251247229605e+01 1.1761477163378967e+01 9.6200518535416215e+00 1 1 0
19960 1 3 5.9999999999999998e-02 1.5185160071165951e+01 1.2380245630416400e+01 8.2790153150514492e+00 1 1 0
19958 1 2 9.7000000000000003e-02 1.3053553766155471e+01 1.2149241775562913e+01 7.7598271277347131e+00 1 1 0
19963 1 6 -1.2000000000000000e-01 1.2473810778683923e+01 1.3512379731352182e+01 8.0667269449068080e+00 1 1 0
19965 1 3 5.9999999999999998e-02 1.2018055623289765e+01 1.3305203189538359e+01 9.0833119084371567e+00 1 1 0
19950 1 5 1.0299999999999999e-01 1.5465081999339642e+01 7.7450088020883534e+00 9.7967005718498825e+00 1 1 0
19953 1 3 5.9999999999999998e-02 1.5477019646481452e+01 1.0137466446794800e+01 1.0429232060767621e+01 1 1 0
19951 1 6 -1.2000000000000000e-01 1.5847703272420249e+01 9.8678795814455356e+00 9.3878055756725445e+00 1 1 0
4632 1 5 1.0299999999999999e-01 3.1098780057967512e-01 3.6031994941703029e+00 4.5057281106749976e+00 1 1 0
34367 1 4 -2.0000000000000001e-01 1.3445774765579756e+01 1.4503937185327352e+01 1.1466030617339289e+01 0 0 0
34364 1 2 9.7000000000000003e-02 1.5165895092171038e+01 1.4641092541668826e+01 1.1812839324834922e+01 0 0 0
29331 1 3 5.9999999999999998e-02 1.2572880817278119e+01 9.5745107784645693e+00 1.1969958600753870e+01 0 0 0
27189 1 3 5.9999999999999998e-02 1.0287596944862626e+01 1.8467659388569515e+01 2.8439607291999419e+01 0 0 0
19979 1 4 -2.0000000000000001e-01 6.6933639045203357e+00 1.7034717964727331e+01 6.1359650235780405e+00 1 1 0
19993 1 6 -1.2000000000000000e-01 4.5003256924240476e-01 1.5668249167516732e+01 9.9431819593622368e+00 1 1 0
19992 1 5 1.0299999999999999e-01 1.2533173143456182e+00 1.4731132339991513e+01 8.2194489847616374e+00 1 1 0
27892 1 3 5.9999999999999998e-02 4.4379486458504482e+00 1.9901454601237180e+01 8.7062648397176812e+00 0 0 0
19977 1 3 5.9999999999999998e-02 7.7721307457677291e+00 1.4757361526485745e+01 8.9061382535603322e+00 1 1 0
19980 1 5 1.0299999999999999e-01 6.0104224060340421e+00 1.4889042497184080e+01 6.9724276037665849e+00 1 1 0
27897 1 3 5.9999999999999998e-02 5.9775118068518456e+00 1.9524338638594852e+01 7.0221536275090761e+00 0 0 0
19986 1 5 1.0299999999999999e-01 3.7587598737635055e+00 1.5030800785519403e+01 7.4079673858926309e+00 1 1 0
19989 1 3 5.9999999999999998e-02 3.2058398428331576e+00 1.5584748509377237e+01 9.8212773559617581e+00 1 1 0
19983 1 3 5.9999999999999998e-02 5.3079626237814361e+00 1.5576234254010082e+01 9.3659438614906865e+00 1 1 0
19988 1 2 9.7000000000000003e-02 1.2989826947793437e+00 1.5751249573556048e+01 8.6705320432961841e+00 1 1 0
19985 1 4 -2.0000000000000001e-01 3.6714260340112332e+00 1.7271126900775261e+01 6.5237077331645192e+00 1 1 0
19982 1 2 9.7000000000000003e-02 3.8889569566313065e+00 1.6033509560331442e+01 7.8130645397249241e+00 1 1 0
19987 1 6 -1.2000000000000000e-01 2.8650095300438139e+00 1.6137710252364155e+01 8.9629538490787581e+00 1 1 0
19976 1 2 9.7000000000000003e-02 6.4405732783581362e+00 1.5767898217563474e+01 7.4005612216733550e+00 1 1 0
19981 1 6 -1.2000000000000000e-01 5.3183315092406689e+00 1.6140872533797815e+01 8.4373221679451653e+00 1 1 0
19984 1 3 5.9999999999999998e-02 5.5406993126926976e+00 1.7122008305466220e+01 8.7940193786005469e+00 1 1 0
27891 1 3 5.9999999999999998e-02 5.3591892757400066e+00 1.9405311287648082e+01 1.0074754512817890e+01 0 0 0
27889 1 6 -1.2000000000000000e-01 5.2104051391188317e+00 2.0221628149130474e+01 9.3842895137831377e+00 0 0 0
27890 1 2 9.7000000000000003e-02 6.6214752984737641e+00 2.0420148758275733e+01 8.7317578409266385e+00 0 0 0
19990 1 3 5.9999999999999998e-02 2.7606535177498928e+00 1.7194069017197826e+01 9.3411675345393359e+00 1 1 0
27895 1 6 -1.2000000000000000e-01 6.5456713489012976e+00 2.0416937826720108e+01 7.2586256815582679e+00 0 0 0
19975 1 6 -1.2000000000000000e-01 7.8007749993100841e+00 1.5506752634674356e+01 8.1291958182394382e+00 1 1 0
27885 1 3 5.9999999999999998e-02 3.6536444178966812e+00 2.0493313557841645e+01 1.1653771120864993e+01 0 0 0
27886 1 3 5.9999999999999998e-02 2.6466245301296545e+00 2.0829203026611772e+01 1.0397031865957503e+01 0 0 0
29307 1 3 5.9999999999999998e-02 8.0295217973126736e+00 1.7732079603128501e+01 1.1677882354375424e+01 0 0 0
27893 1 4 -2.0000000000000001e-01 7.6348839288977164e+00 1.9055954770612370e+01 9.1068550525051855e+00 0 0 0
19978 1 3 5.9999999999999998e-02 8.1648941946308451e+00 1.6463796694183955e+01 8.5347593846743237e+00 1 1 0
29301 1 3 5.9999999999999998e-02 5.1359739411473742e+00 1.8681656039128654e+01 1.2377847732324479e+01 0 0 0
4563 1 3 5.9999999999999998e-02 9.7464871232861505e-01 2.0853953825487643e+01 7.5740029482911169e+00 1 1 0
19842 1 5 1.0299999999999999e-01 2.5587875407175315e-01 2.7626340404347616e+00 1.4482090069078179e+01 1 1 0
19934 1 2 9.7000000000000003e-02 1.5810918800563309e+01 5.2439687842548350e+00 6.2936549714035932e+00 1 1 0
4570 1 3 5.9999999999999998e-02 3.0800689727923398e+00 2.0679505282158225e+01 6.3172513576293383e+00 1 1 0
19967 1 4 -2.0000000000000001e-01 1.1866312247019877e+01 1.4853297888211518e+01 5.7656189354281429e+00 1 1 0
19964 1 2 9.7000000000000003e-02 1.1349337175549254e+01 1.3899173964236295e+01 7.1437215113932453e+00 1 1 0
19971 1 3 5.9999999999999998e-02 9.9618230218840012e+00 1.3979559588606792e+01 8.8960556451559878e+00 1 1 0
27896 1 2 9.7000000000000003e-02 7.8439997245882127e+00 2.0639605774334512e+01 6.4782131124369560e+00 0 0 0
27989 1 4 -2.0000000000000001e-01 1.1617350360125620e+01 2.0193064797616948e+01 6.2152077802075878e+00 0 0 0
27994 1 3 5.9999999999999998e-02 1.3908868570641609e+01 1.8248292742531405e+01 6.1368189658578904e+00 0 0 0
19966 1 3 5.9999999999999998e-02 1.3262625119864715e+01 1.4224202682584281e+01 8.1812062267838730e+00 1 1 0
27900 1 5 1.0299999999999999e-01 8.5849178567318862e+00 1.9893195329054048e+01 6.7094348418692809e+00 0 0 0
19969 1 6 -1.2000000000000000e-01 1.0204807765455927e+01 1.4576448979855872e+01 7.9527833195677564e+00 1 1 0
27979 1 6 -1.2000000000000000e-01 1.2200639849991990e+01 2.0502909477260381e+01 1.0229680890237740e+01 0 0 0
27991 1 6 -1.2000000000000000e-01 1.4172871807376158e+01 1.9253235961857783e+01 6.5094223750329236e+00 0 0 0
19970 1 2 9.7000000000000003e-02 8.8818118469538447e+00 1.4870375522628182e+01 7.2213562095708923e+00 1 1 0
19974 1 5 1.0299999999999999e-01 9.2123742243603957e+00 1.5544888588210579e+01 6.4587117596191330e+00 1 1 0
19972 1 3 5.9999999999999998e-02 1.0610265610616542e+01 1.5537794922007482e+01 8.2516543394667412e+00 1 1 0
27990 1 5 1.0299999999999999e-01 1.3328342266219899e+01 2.0765012389072190e+01 7.7782551010786722e+00 0 0 0
27986 1 2 9.7000000000000003e-02 1.2946640012154967e+01 1.9834601977558282e+01 7.2708864917571656e+00 0 0 0
27984 1 5 1.0299999999999999e-01 1.0569635347215273e+01 1.9629577480787567e+01 8.9638182486759188e+00 0 0 0
27980 1 2 9.7000000000000003e-02 1.1540372207600763e+01 1.9355982926954418e+01 9.4495023432103569e+00 0 0 0
27988 1 3 5.9999999999999998e-02 1.1977990638301041e+01 1.7873177338564254e+01 8.0763507093300628e+00 0 0 0
27987 1 3 5.9999999999999998e-02 1.3422340285986369e+01 1.8576316215560521e+01 8.8954303171907352e+00 0 0 0
27985 1 6 -1.2000000000000000e-01 1.2500610140373116e+01 1.8793523208666226e+01 8.3695398147841846e+00 0 0 0
27983 1 4 -2.0000000000000001e-01 1.1009661269950294e+01 1.8069860083262153e+01 1.0583011238955612e+01 0 0 0
27993 1 3 5.9999999999999998e-02 1.4994325160990917e+01 1.9131336330757765e+01 7.2752409116587025e+00 0 0 0
34361 1 4 -2.0000000000000001e-01 1.5125774723279653e+01 1.7480264496838714e+01 1.0793666348551293e+01 0 0 0
27982 1 3 5.9999999999999998e-02 1.3029949733808118e+01 2.0064266659356434e+01 1.0764190818209103e+01 0 0 0
27978 1 5 1.0299999999999999e-01 1.0917759770455946e+01 2.0662749767231332e+01 1.2005924138827185e+01 0 0 0
34362 1 5 1.0299999999999999e-01 1.3640431121714292e+01 1.7055330603632235e+01 1.2516013236885369e+01 0 0 0
34358 1 2 9.7000000000000003e-02 1.4693978167757596e+01 1.7148574490769072e+01 1.2483206483155454e+01 0 0 0
29314 1 3 5.9999999999999998e-02 9.3179136416736235e+00 1.5291243684092752e+01 1.2528001467730766e+01 0 0 0
34321 1 6 -1.2000000000000000e-01 1.6159424308589596e+01 9.3624120435638911e+00 2.1525480754198917e+01 0 0 0
34368 1 5 1.0299999999999999e-01 1.5626442959907948e+01 1.4923761000961626e+01 1.0868790817892190e+01 0 0 0
19832 1 2 9.7000000000000003e-02 3.3303549311129227e-01 1.3681783080682380e-01 1.3654484029969018e+01 1 1 0
19835 1 4 -2.0000000000000001e-01 1.6591743883694587e+00 2.4417924956408343e-01 1.4763649719309516e+01 1 1 0
4472 1 2 9.7000000000000003e-02 6.6961410518216642e+00 3.6450008069194144e+00 1.2673322414064540e+01 1 1 0
19845 1 3 5.9999999999999998e-02 1.8726226918812483e+00 3.5484711344454931e+00 1.2473911501757732e+01 1 1 0
4469 1 4 -2.0000000000000001e-01 6.0107690293874017e+00 6.2457539548059804e-01 1.3466682615097159e+01 1 1 0
19843 1 6 -1.2000000000000000e-01 8.8104830284812563e-01 3.9310976089650196e+00 1.2798891578010746e+01 1 1 0
19844 1 2 9.7000000000000003e-02 1.1295706888064132e+00 5.0511115747618671e+00 1.3767725195550002e+01 1 1 0
19852 1 3 5.9999999999999998e-02 3.0395554784273524e+00 5.7312927151866822e+00 1.3189383080034640e+01 1 1 0
19849 1 6 -1.2000000000000000e-01 2.0519846926458341e+00 6.1716727814159453e+00 1.3211920066933395e+01 1 1 0
4477 1 6 -1.2000000000000000e-01 7.5596299163154610e+00 4.9294540516298371e+00 1.2641809656178635e+01 1 1 0
19847 1 4 -2.0000000000000001e-01 2.0918517900801294e+00 4.3575451090490152e+00 1.5063298845823489e+01 1 1 0
4482 1 5 1.0299999999999999e-01 5.9756761470749415e+00 6.2613799415154077e+00 1.3158713814079691e+01 1 1 0
4476 1 5 1.0299999999999999e-01 6.6043581222720080e+00 3.1784200156750417e+00 1.3614012644649065e+01 1 1 0
4478 1 2 9.7000000000000003e-02 6.9601503256502975e+00 5.9864130043553532e+00 1.3547752963307467e+01 1 1 0
4483 1 6 -1.2000000000000000e-01 6.7644269528662599e+00 5.5802501291257709e+00 1.5068169090041877e+01 1 1 0
4485 1 3 5.9999999999999998e-02 6.4131066537571604e+00 4.5430514033657072e+00 1.5153585114206155e+01 1 1 0
4484 1 2 9.7000000000000003e-02 5.9982937703658585e+00 6.4838715444988626e+00 1.5965577036321125e+01 1 1 0
4491 1 3 5.9999999999999998e-02 5.3722900835046197e+00 4.7654704518100335e+00 1.7227693641103290e+01 1 1 0
4489 1 6 -1.2000000000000000e-01 5.8105985461964167e+00 5.8250388508225219e+00 1.7356953883205577e+01 1 1 0
4486 1 3 5.9999999999999998e-02 7.7729523753660459e+00 5.5279507152382097e+00 1.5470932110563385e+01 1 1 0
4492 1 3 5.9999999999999998e-02 6.7048254740870723e+00 5.6494271075664271e+00 1.7861556924845665e+01 1 1 0
20022 1 5 1.0299999999999999e-01 7.5493197525198807e-01 7.0031296577080751e+00 1.7213069849134321e+01 1 1 0
4494 1 5 1.0299999999999999e-01 3.6999381804508520e+00 6.2685249049635816e+00 1.7959408515518938e+01 1 1 0
19269 1 3 5.9999999999999998e-02 8.5768883215233735e+00 2.3790057389180004e+00 1.6238594354924864e+01 1 1 0
19851 1 3 5.9999999999999998e-02 2.1157484162299269e+00 7.0501182239962663e+00 1.3867095433486682e+01 1 1 0
4487 1 4 -2.0000000000000001e-01 4.4241198619361830e+00 7.0390094966986547e+00 1.5400111389602719e+01 1 1 0
19213 1 6 -1.2000000000000000e-01 3.2514800544606615e-01 1.4121609113268214e+01 2.7777305458111140e+01 1 1 0
29342 1 2 9.7000000000000003e-02 1.5097848638972291e+01 4.1466385132351222e+00 1.2420138001990692e+01 0 0 0
4479 1 3 5.9999999999999998e-02 8.5152173385944128e+00 4.7599457219328531e+00 1.3098869847047560e+01 1 1 0
29336 1 2 9.7000000000000003e-02 1.2892940033040803e+01 5.4384969652726616e+00 1.2558543764512818e+01 0 0 0
19276 1 3 5.9999999999999998e-02 1.0085213534042662e+01 1.0163068393448205e+00 1.4669473012651187e+01 1 1 0
19270 1 3 5.9999999999999998e-02 9.1545850291374489e+00 3.8726256286165111e+00 1.6720906251460445e+01 1 1 0
19274 1 2 9.7000000000000003e-02 1.2199621362903786e+01 1.2900751055169404e+00 1.4483200611842612e+01 1 1 0
19267 1 6 -1.2000000000000000e-01 9.3850881414753999e+00 2.8459533317609647e+00 1.6752368781251210e+01 1 1 0
19271 1 4 -2.0000000000000001e-01 1.0527894461599253e+01 4.0221549222605049e+00 1.4743446725087905e+01 1 1 0
19273 1 6 -1.2000000000000000e-01 1.0870843743795879e+01 1.3471080587553121e+00 1.5327380376493140e+01 1 1 0
19278 1 5 1.0299999999999999e-01 1.2012463400224039e+01 2.1676479168841674e+00 1.3909531651584825e+01 1 1 0
19268 1 2 9.7000000000000003e-02 1.0629645068481661e+01 2.7093017109161197e+00 1.5921495520219029e+01 1 1 0
31835 1 4 -2.0000000000000001e-01 1.4431322560277460e+01 4.7247771030600525e+00 1.6014602861924878e+01 0 0 0
19272 1 5 1.0299999999999999e-01 1.1543131202694067e+01 2.9592821412571939e+00 1.6500038833942465e+01 1 1 0
29340 1 5 1.0299999999999999e-01 1.2739819664294290e+01 5.1351419304989276e+00 1.3610907090496791e+01 0 0 0
31832 1 2 9.7000000000000003e-02 1.4988385282106357e+01 5.1202903915453764e+00 1.7755346052079037e+01 0 0 0
19277 1 4 -2.0000000000000001e-01 1.3650099870911202e+01 1.5432550603010593e+00 1.5550010807959058e+01 1 1 0
19262 1 2 9.7000000000000003e-02 9.5065469068616206e+00 2.3436260904973794e+00 1.8222459791897457e+01 1 1 0
31836 1 5 1.0299999999999999e-01 1.4629794624959107e+01 6.1036465546401129e+00 1.8014491038553409e+01 0 0 0
29346 1 5 1.0299999999999999e-01 1.5098016074985688e+01 4.1222306859481401e+00 1.3514536709259813e+01 0 0 0
19275 1 3 5.9999999999999998e-02 1.0969603571963409e+01 5.3962775063507207e-01 1.6027690434749140e+01 1 1 0
29335 1 6 -1.2000000000000000e-01 1.3450237768148387e+01 6.8395571706857146e+00 1.2474740956745256e+01 0 0 0
29338 1 3 5.9999999999999998e-02 1.4490703819881936e+01 6.9460324388062098e+00 1.2845179266175085e+01 0 0 0
19266 1 5 1.0299999999999999e-01 9.8420286140012809e+00 1.3103507583639753e+00 1.8236052148894569e+01 1 1 0
27974 1 2 9.7000000000000003e-02 1.1341342567681332e+01 2.1289894313641398e+01 1.1201608016531241e+01 0 0 0
27188 1 2 9.7000000000000003e-02 1.1787827700858891e+01 1.8645434789936154e+01 2.6943834966632490e+01 0 0 0
20004 1 5 1.0299999999999999e-01 5.2885371297657424e-01 1.2546581688616829e+01 1.3031277953093991e+01 1 1 0
4488 1 5 1.0299999999999999e-01 6.5389245584469418e+00 7.3759689766344172e+00 1.6122975919392786e+01 1 1 0
29268 1 5 1.0299999999999999e-01 5.4751491264475067e+00 1.2147360887096557e+01 1.2767254121209497e+01 0 0 0
29264 1 2 9.7000000000000003e-02 6.1648909404686165e+00 1.1467782778466564e+01 1.3214000113525922e+01 0 0 0
29267 1 4 -2.0000000000000001e-01 7.4239526521388086e+00 1.2415314245907286e+01 1.4098453371135452e+01 0 0 0
29273 1 4 -2.0000000000000001e-01 3.1328213204650255e+00 1.1531630087206976e+01 1.3821127380507630e+01 0 0 0
29271 1 3 5.9999999999999998e-02 5.1902538838803167e+00 9.7030093533953305e+00 1.3552831239410409e+01 0 0 0
29272 1 3 5.9999999999999998e-02 6.4118249581459459e+00 1.0027909500293811e+01 1.4703727220494937e+01 0 0 0
29269 1 6 -1.2000000000000000e-01 5.6123826028322767e+00 1.0485440639028095e+01 1.4186139946169103e+01 0 0 0
29277 1 3 5.9999999999999998e-02 5.5425588868701832e+00 1.1861413033496415e+01 1.6542052466865904e+01 0 0 0
29275 1 6 -1.2000000000000000e-01 4.7045855115314650e+00 1.2122307288976128e+01 1.5941092968175326e+01 0 0 0
29278 1 3 5.9999999999999998e-02 5.2066693934199035e+00 1.2878030947848760e+01 1.5301024871529181e+01 0 0 0
29270 1 2 9.7000000000000003e-02 4.3560122165768176e+00 1.0945297421204879e+01 1.5020415616042945e+01 0 0 0
29274 1 5 1.0299999999999999e-01 4.0015467980543225e+00 9.9946052188767993e+00 1.5515678081335022e+01 0 0 0
29280 1 5 1.0299999999999999e-01 2.6880517540861049e+00 1.2209729923913867e+01 1.6534582602073183e+01 0 0 0
29276 1 2 9.7000000000000003e-02 3.5727079075213397e+00 1.2820814127517052e+01 1.6642054711975160e+01 0 0 0
20015 1 4 -2.0000000000000001e-01 1.3161070476166012e+00 9.7526728381010344e+00 1.6403467394107643e+01 1 1 0
26909 1 4 -2.0000000000000001e-01 7.5167985529609744e+00 9.9031400021598923e+00 1.7372801387476009e+01 0 0 0
4498 1 3 5.9999999999999998e-02 4.7963205971834624e+00 8.6112761353913623e+00 1.8030102102240114e+01 1 1 0
26916 1 5 1.0299999999999999e-01 7.4501550556390255e+00 1.2855564515652073e+01 1.7610908815041668e+01 0 0 0
29279 1 4 -2.0000000000000001e-01 3.8583063399857243e+00 1.3040254680404374e+01 1.8365073279857974e+01 0 0 0
4481 1 4 -2.0000000000000001e-01 8.0551341545911406e+00 7.4320270178133816e+00 1.3500457290161835e+01 1 1 0
29284 1 3 5.9999999999999998e-02 3.1475663693283398e+00 1.3984635131358953e+01 1.5011789309871110e+01 0 0 0
29285 1 4 -2.0000000000000001e-01 7.7740580305708140e-01 1.4142145145363749e+01 1.6445136046421212e+01 0 0 0
29281 1 6 -1.2000000000000000e-01 3.3428052090452147e+00 1.4218715053616837e+01 1.6005960717700436e+01 0 0 0
34371 1 3 5.9999999999999998e-02 1.5681156973604310e+01 1.3171741933539424e+01 1.3436199043781910e+01 0 0 0
29333 1 4 -2.0000000000000001e-01 1.2978857554502648e+01 7.5213434334054670e+00 1.5086443583665309e+01 0 0 0
29320 1 3 5.9999999999999998e-02 1.1120793533799006e+01 1.3760851193838079e+01 1.2727389383314197e+01 0 0 0
34372 1 3 5.9999999999999998e-02 1.5018667980728079e+01 1.2512160980824177e+01 1.2008167346339242e+01 0 0 0
29325 1 3 5.9999999999999998e-02 1.2880573558892449e+01 1.2110666145170189e+01 1.2645073077148915e+01 0 0 0
29334 1 5 1.0299999999999999e-01 1.1643224962405624e+01 7.6022502487542933e+00 1.3217367420582107e+01 0 0 0
29330 1 2 9.7000000000000003e-02 1.2664978227636942e+01 7.8487695484126716e+00 1.3321936499529480e+01 0 0 0
29327 1 4 -2.0000000000000001e-01 1.0304445046183480e+01 1.0248698033182292e+01 1.3344586090659094e+01 0 0 0
29326 1 3 5.9999999999999998e-02 1.3579795517683289e+01 1.1635435169961671e+01 1.4048268530253395e+01 0 0 0
29332 1 3 5.9999999999999998e-02 1.3926558388744052e+01 9.5402501430073912e+00 1.2995927620328112e+01 0 0 0
29329 1 6 -1.2000000000000000e-01 1.2853142627225264e+01 9.3345935905707282e+00 1.2980759345163637e+01 0 0 0
29319 1 3 5.9999999999999998e-02 9.9894192583454711e+00 1.2849520408644493e+01 1.3630180509257006e+01 0 0 0
29328 1 5 1.0299999999999999e-01 1.2038513731434737e+01 1.0089741683529162e+01 1.4843440736801261e+01 0 0 0
29324 1 2 9.7000000000000003e-02 1.2050207666604607e+01 1.0314151734081733e+01 1.3746205356721273e+01 0 0 0
29321 1 4 -2.0000000000000001e-01 1.1683003311928452e+01 1.2530759750564014e+01 1.6118972291988371e+01 0 0 0
29318 1 2 9.7000000000000003e-02 1.2034548925726048e+01 1.2933692000045188e+01 1.4429380169900607e+01 0 0 0
29323 1 6 -1.2000000000000000e-01 1.2642846898903853e+01 1.1759254019330386e+01 1.3629286430410382e+01 0 0 0
29317 1 6 -1.2000000000000000e-01 1.0815060728013876e+01 1.3580909419678573e+01 1.3756661510470565e+01 0 0 0
29322 1 5 1.0299999999999999e-01 1.2831655046690919e+01 1.3705579384182384e+01 1.4515717005185525e+01 0 0 0
34332 1 5 1.0299999999999999e-01 1.3954815755946687e+01 1.1190121031439157e+01 1.8020947694050101e+01 0 0 0
34337 1 4 -2.0000000000000001e-01 1.5260394459163237e+01 1.3530912225829740e+01 1.6668739235977977e+01 0 0 0
34338 1 5 1.0299999999999999e-01 1.3267186926715327e+01 1.3478575031415792e+01 1.7865086000165526e+01 0 0 0
34334 1 2 9.7000000000000003e-02 1.4323013443423511e+01 1.3670168032593665e+01 1.8193000359516606e+01 0 0 0
26908 1 3 5.9999999999999998e-02 1.0145987054354316e+01 9.3652720799952611e+00 1.7485878431683801e+01 0 0 0
26914 1 3 5.9999999999999998e-02 9.3707406597329275e+00 1.1840063606314521e+01 1.7398775179090940e+01 0 0 0
26920 1 3 5.9999999999999998e-02 9.4042407219618358e+00 1.4565002482604779e+01 1.7898598412611257e+01 0 0 0
34369 1 6 -1.2000000000000000e-01 1.5693822263518518e+01 1.3275994060150696e+01 1.2309160364721407e+01 0 0 0
27073 1 6 -1.2000000000000000e-01 7.5423591096106763e+00 2.1367049708522057e+01 1.7452941831388927e+01 0 0 0
19997 1 4 -2.0000000000000001e-01 1.9221089025528961e+00 1.4904252585600409e+01 1.2073700776802088e+01 1 1 0
27187 1 6 -1.2000000000000000e-01 1.0358658448790454e+01 1.8679742133333377e+01 2.7406045301392286e+01 0 0 0
29303 1 4 -2.0000000000000001e-01 6.1208631495632799e+00 1.5850678095145739e+01 1.2438780624696477e+01 0 0 0
34329 1 3 5.9999999999999998e-02 1.5657290553155635e+01 9.9431794077873796e+00 1.8912324046537691e+01 0 0 0
27065 1 4 -2.0000000000000001e-01 3.1920083253485996e+00 2.1240404072375931e+01 1.6821622976237013e+01 0 0 0
27714 1 5 1.0299999999999999e-01 9.9135264314197302e-01 1.9689303963487223e+01 1.7557485019149354e+01 0 0 0
29283 1 3 5.9999999999999998e-02 4.3091703978429967e+00 1.4732133277755096e+01 1.6019067680694071e+01 0 0 0
26921 1 4 -2.0000000000000001e-01 6.9888447557912246e+00 1.5188588301342328e+01 1.6506770726781205e+01 0 0 0
29286 1 5 1.0299999999999999e-01 2.3409964436871253e+00 1.5376584314360555e+01 1.7706585990066372e+01 0 0 0
29282 1 2 9.7000000000000003e-02 2.2275594313133986e+00 1.5080012890688172e+01 1.6681614845766855e+01 0 0 0
29297 1 4 -2.0000000000000001e-01 2.9198236717508124e+00 1.9091194362204952e+01 1.3682465086190419e+01 0 0 0
29299 1 6 -1.2000000000000000e-01 5.4346935706310786e+00 1.8308404440029399e+01 1.3312349271679924e+01 0 0 0
29298 1 5 1.0299999999999999e-01 3.7393077675408262e+00 1.6862792354081954e+01 1.3483069657796625e+01 0 0 0
29302 1 3 5.9999999999999998e-02 5.8515192501980247e+00 1.9113737835575296e+01 1.3891787123332110e+01 0 0 0
29300 1 2 9.7000000000000003e-02 6.5973577723726198e+00 1.7246971915753818e+01 1.3272846047981213e+01 0 0 0
29304 1 5 1.0299999999999999e-01 6.7053100639809111e+00 1.6894780915993916e+01 1.4298041808687564e+01 0 0 0
29294 1 2 9.7000000000000003e-02 4.1061963427356840e+00 1.7770561626349824e+01 1.3912542640702705e+01 0 0 0
29292 1 5 1.0299999999999999e-01 2.3852966147320473e+00 1.8422224044040110e+01 1.6061437455711108e+01 0 0 0
29295 1 3 5.9999999999999998e-02 4.8511388272542790e+00 1.8368068939404562e+01 1.5855229554294151e+01 0 0 0
29293 1 6 -1.2000000000000000e-01 4.2407968935006828e+00 1.7560073650769894e+01 1.5408992601832090e+01 0 0 0
29296 1 3 5.9999999999999998e-02 4.7221439844949797e+00 1.6587846573235936e+01 1.5446815835751996e+01 0 0 0
29288 1 2 9.7000000000000003e-02 2.9506088329196198e+00 1.7531121721662583e+01 1.6283658943049399e+01 0 0 0
29287 1 6 -1.2000000000000000e-01 2.0604225504959874e+00 1.6392099580772939e+01 1.5944373169082969e+01 0 0 0
29289 1 3 5.9999999999999998e-02 2.0618694330406768e+00 1.6189180045047770e+01 1.4873286331216093e+01 0 0 0
29290 1 3 5.9999999999999998e-02 1.1448995822682777e+00 1.6817247770177186e+01 1.6329243773361021e+01 0 0 0
27072 1 5 1.0299999999999999e-01 5.7892679470800337e+00 2.0612478291171765e+01 1.6867033684260445e+01 0 0 0
29305 1 6 -1.2000000000000000e-01 7.9888404950831688e+00 1.7774321116861806e+01 1.2769918354705462e+01 0 0 0
29308 1 3 5.9999999999999998e-02 7.9341192703507577e+00 1.8824985240830049e+01 1.2962670359041676e+01 0 0 0
29291 1 4 -2.0000000000000001e-01 3.5140564696640610e+00 1.7551364613421050e+01 1.7985890306273458e+01 0 0 0
19208 1 2 9.7000000000000003e-02 1.9770843446436989e-01 1.5655346376540953e+01 2.7344976448915229e+01 1 1 0
27309 1 3 5.9999999999999998e-02 1.3401808383772156e+01 2.1244632468135983e+01 1.7285442820362292e+01 0 0 0
34366 1 3 5.9999999999999998e-02 1.5105095768942169e+01 1.5505798418122875e+01 1.3861945296201057e+01 0 0 0
19212 1 5 1.0299999999999999e-01 2.3764674783370363e-01 1.5709547390496859e+01 2.6280785374259761e+01 1 1 0
34351 1 6 -1.2000000000000000e-01 1.5790962108759159e+01 1.7945734193648974e+01 1.5704351910138762e+01 0 0 0
34359 1 3 5.9999999999999998e-02 1.4898144324655767e+01 1.9194740629243888e+01 1.2784493062957656e+01 0 0 0
27076 1 3 5.9999999999999998e-02 8.0636797193058243e+00 2.0438579491491918e+01 1.7130783176727199e+01 0 0 0
34346 1 2 9.7000000000000003e-02 1.5548834851074258e+01 1.8119996020863894e+01 1.7255918020151629e+01 0 0 0
34363 1 6 -1.2000000000000000e-01 1.5334650750782727e+01 1.5757366627715429e+01 1.2840232742068913e+01 0 0 0
29310 1 5 1.0299999999999999e-01 1.0099377327287485e+01 1.7477384564576436e+01 1.3115001334881319e+01 0 0 0
29313 1 3 5.9999999999999998e-02 8.3163314950011440e+00 1.5276021083900371e+01 1.3851093341911792e+01 0 0 0
29312 1 2 9.7000000000000003e-02 1.0366417561555256e+01 1.4970218415469468e+01 1.4340798894065863e+01 0 0 0
29309 1 4 -2.0000000000000001e-01 9.1600522794460613e+00 1.7796405871546810e+01 1.5229955554246692e+01 0 0 0
29316 1 5 1.0299999999999999e-01 1.0127396177690951e+01 1.4898133881683979e+01 1.5379942832448188e+01 0 0 0
29315 1 4 -2.0000000000000001e-01 1.1856859412204852e+01 1.5958669810492824e+01 1.4464425625206585e+01 0 0 0
29311 1 6 -1.2000000000000000e-01 9.2791837687682914e+00 1.5604086899883862e+01 1.3507283130671340e+01 0 0 0
34344 1 5 1.0299999999999999e-01 1.4098101656417876e+01 1.5909382749952901e+01 1.6641491314730867e+01 0 0 0
29306 1 2 9.7000000000000003e-02 9.1583678700841524e+00 1.7169755577710298e+01 1.3565119479316014e+01 0 0 0
34356 1 5 1.0299999999999999e-01 1.3722521243725986e+01 1.7868400214991144e+01 1.4847747007924207e+01 0 0 0
34352 1 2 9.7000000000000003e-02 1.4678446889512960e+01 1.8366649011051301e+01 1.4746131832404542e+01 0 0 0
34340 1 2 9.7000000000000003e-02 1.3815873441214199e+01 1.6174216266296746e+01 1.7697211869302031e+01 0 0 0
34355 1 4 -2.0000000000000001e-01 1.4329019675845139e+01 2.0127078617119125e+01 1.5121604426100816e+01 0 0 0
34347 1 3 5.9999999999999998e-02 1.3410192895896609e+01 1.8155404398271084e+01 1.7476545348018306e+01 0 0 0
34345 1 6 -1.2000000000000000e-01 1.4243761267202968e+01 1.7638542869902256e+01 1.7883075796693245e+01 0 0 0
34357 1 6 -1.2000000000000000e-01 1.5159635631582121e+01 1.8322737317964858e+01 1.3304327276811243e+01 0 0 0
34343 1 4 -2.0000000000000001e-01 1.2037367207746872e+01 1.6024345150190225e+01 1.7827483754215990e+01 0 0 0
34350 1 5 1.0299999999999999e-01 1.5611775159726172e+01 1.9194808866979404e+01 1.7466778702666723e+01 0 0 0
26925 1 3 5.9999999999999998e-02 8.5649834989878659e+00 1.7163438076380253e+01 1.7889836665218585e+01 0 0 0
34339 1 6 -1.2000000000000000e-01 1.4441388239646221e+01 1.5166019671122688e+01 1.8680420799797339e+01 0 0 0
27199 1 6 -1.2000000000000000e-01 1.5058558403273913e+01 2.0568406752676822e+01 2.7881715850960745e+01 0 0 0
34324 1 3 5.9999999999999998e-02 1.6070818587418273e+01 8.2595173468326415e+00 2.1389029442505958e+01 0 0 0
19263 1 3 5.9999999999999998e-02 7.3991581303700222e+00 1.8737119360127352e+00 1.8575488873423712e+01 1 1 0
4490 1 2 9.7000000000000003e-02 4.7338605423677009e+00 6.4238100552669017e+00 1.8299527895967611e+01 1 1 0
20027 1 4 -2.0000000000000001e-01 1.1742383809962484e+00 4.7887145836826832e+00 1.8591533417799472e+01 1 1 0
19259 1 4 -2.0000000000000001e-01 7.7764514846237400e+00 5.8740172278870773e-01 2.0779105814126350e+01 1 1 0
20075 1 4 -2.0000000000000001e-01 7.7940782850696144e-01 3.3102885065150032e+00 2.1807523973912797e+01 1 1 0
20076 1 5 1.0299999999999999e-01 2.9331663381434661e+00 4.0930027950880392e+00 2.1537792326887942e+01 1 1 0
20081 1 4 -2.0000000000000001e-01 3.3273403217196638e+00 1.7989367051670120e+00 1.9506326138596766e+01 1 1 0
20072 1 2 9.7000000000000003e-02 2.4708777531281947e+00 3.4829426547675801e+00 2.2301773671780758e+01 1 1 0
20082 1 5 1.0299999999999999e-01 2.1419515342267541e+00 7.3148998594526660e-01 2.1183796256448794e+01 1 1 0
20078 1 2 9.7000000000000003e-02 3.1198543200483027e+00 1.0871729489411868e+00 2.1160095611475828e+01 1 1 0
20077 1 6 -1.2000000000000000e-01 3.2636255881015375e+00 2.0536042280149802e+00 2.2357779761977866e+01 1 1 0
19257 1 3 5.9999999999999998e-02 6.3818134686679802e+00 3.0528802596389726e+00 2.1354533512394081e+01 1 1 0
20079 1 3 5.9999999999999998e-02 4.3075385347673363e+00 2.2980392010255821e+00 2.2413912350074959e+01 1 1 0
19249 1 6 -1.2000000000000000e-01 7.1389728329086042e+00 4.8161823672467241e+00 2.3358884591317629e+01 1 1 0
19251 1 3 5.9999999999999998e-02 6.1208624273088583e+00 4.5151296422184251e+00 2.3650892788634000e+01 1 1 0
19255 1 6 -1.2000000000000000e-01 7.4168444153222124e+00 3.3776963485209457e+00 2.1339988198015657e+01 1 1 0
4493 1 4 -2.0000000000000001e-01 4.8346107058062415e+00 5.3210765264169320e+00 1.9740267458388473e+01 1 1 0
20080 1 3 5.9999999999999998e-02 2.9010214088373774e+00 1.4586605492169338e+00 2.3194587572125769e+01 1 1 0
20070 1 5 1.0299999999999999e-01 1.7643331030877047e+00 6.0445545792484729e+00 2.2980772804113261e+01 1 1 0
19258 1 3 5.9999999999999998e-02 7.6039058399675730e+00 4.2969449638308816e+00 2.0879628763294377e+01 1 1 0
19252 1 3 5.9999999999999998e-02 6.9945732878485343e+00 5.5823212609190884e+00 2.2569005640081048e+01 1 1 0
20071 1 6 -1.2000000000000000e-01 2.5311088576213687e+00 4.1530666806895526e+00 2.3680379967222819e+01 1 1 0
20066 1 2 9.7000000000000003e-02 2.5128549898939929e+00 5.7318050266257083e+00 2.3709763950875853e+01 1 1 0
19253 1 4 -2.0000000000000001e-01 7.1749772341292459e+00 2.1098496504746485e+00 2.3539773272431866e+01 1 1 0
19250 1 2 9.7000000000000003e-02 7.7753796375896886e+00 3.5386860657630494e+00 2.2761122937375383e+01 1 1 0
31736 1 2 9.7000000000000003e-02 1.2035850576998319e+01 3.8304102009293900e-01 2.6622649443889674e+01 0 0 0
20073 1 3 5.9999999999999998e-02 3.5000899365843035e+00 3.8817622346749547e+00 2.4131634409607489e+01 1 1 0
20069 1 4 -2.0000000000000001e-01 4.0282764035131349e+00 6.4273574018177353e+00 2.3218017678718308e+01 1 1 0
19264 1 3 5.9999999999999998e-02 7.8650635632322636e+00 3.4530763887776494e+00 1.8756969705974520e+01 1 1 0
19261 1 6 -1.2000000000000000e-01 8.2068823839463576e+00 2.5286968861275114e+00 1.9046282478726887e+01 1 1 0
20074 1 3 5.9999999999999998e-02 1.8372123778878233e+00 3.6528844426140079e+00 2.4385840527123150e+01 1 1 0
31815 1 3 5.9999999999999998e-02 9.9735947219667569e+00 5.9692226410569504e-01 2.2747168380130450e+01 0 0 0
31814 1 2 9.7000000000000003e-02 1.1829900359348901e+01 1.6683702623297936e-01 2.1739000259065207e+01 0 0 0
26903 1 4 -2.0000000000000001e-01 9.8991453014521831e+00 6.7810763965869700e+00 1.7798914343221448e+01 0 0 0
31833 1 3 5.9999999999999998e-02 1.4344380594102949e+01 3.1691827619033446e+00 1.8338637504536912e+01 0 0 0
19256 1 2 9.7000000000000003e-02 8.2981609338815172e+00 2.3188274612493696e+00 2.0579789195686057e+01 1 1 0
31834 1 3 5.9999999999999998e-02 1.3317776907115592e+01 4.4147579951878368e+00 1.8617987309087365e+01 0 0 0
31831 1 6 -1.2000000000000000e-01 1.4344622869883981e+01 4.1384858759648973e+00 1.8749628757443933e+01 0 0 0
19254 1 5 1.0299999999999999e-01 8.8803923788699031e+00 3.5930526110522316e+00 2.2970464751569317e+01 1 1 0
19265 1 4 -2.0000000000000001e-01 1.0700242618481077e+01 3.3223348840487867e+00 1.9071189076892111e+01 1 1 0
31823 1 4 -2.0000000000000001e-01 1.4648372048543614e+01 9.2588256831752624e-01 2.1066496231654629e+01 0 0 0
26902 1 3 5.9999999999999998e-02 1.0154801752954501e+01 6.5278924819392934e+00 2.0590321895264843e+01 0 0 0
19260 1 5 1.0299999999999999e-01 9.3258308724923378e+00 2.3250013024763496e+00 2.0890125544102915e+01 1 1 0
31829 1 4 -2.0000000000000001e-01 1.4919255502538016e+01 5.7603231982201804e+00 2.0665876106089925e+01 0 0 0
31822 1 3 5.9999999999999998e-02 1.2692378651179082e+01 1.7844719569636835e+00 2.2844021391322229e+01 0 0 0
31819 1 6 -1.2000000000000000e-01 1.2248730003673957e+01 1.5924116369263892e+00 2.1854494704786937e+01 0 0 0
31824 1 5 1.0299999999999999e-01 1.3056754215258792e+01 1.8899833214710668e+00 1.9819262461270817e+01 0 0 0
31825 1 6 -1.2000000000000000e-01 1.3654798272219381e+01 3.4986325077235620e+00 2.1127162731545891e+01 0 0 0
31826 1 2 9.7000000000000003e-02 1.4704413277323351e+01 4.1097187769717634e+00 2.0246854859563104e+01 0 0 0
31827 1 3 5.9999999999999998e-02 1.2863948049253750e+01 4.2541183048993183e+00 2.0967503358842134e+01 0 0 0
31821 1 3 5.9999999999999998e-02 1.1444902219539422e+01 2.2945563390094112e+00 2.1704533339384259e+01 0 0 0
31820 1 2 9.7000000000000003e-02 1.3285019233393271e+01 2.0357195178525003e+00 2.0852135380153843e+01 0 0 0
31828 1 3 5.9999999999999998e-02 1.3969221541647629e+01 3.5767258358469118e+00 2.2191104361730297e+01 0 0 0
31830 1 5 1.0299999999999999e-01 1.5687315944414896e+01 3.6983922772802802e+00 2.0439536047144159e+01 0 0 0
34155 1 3 5.9999999999999998e-02 1.5720398913660631e+01 4.7201544473266654e+00 2.2977606340056692e+01 0 0 0
27311 1 4 -2.0000000000000001e-01 1.6023322669917523e+01 2.1536947129757284e+01 1.8611173775064191e+01 0 0 0
19848 1 5 1.0299999999999999e-01 2.2417254462272809e-01 5.4234992308687957e+00 1.4152944467563163e+01 1 1 0
27194 1 2 9.7000000000000003e-02 1.4268166735805996e+01 1.9448912966605523e+01 2.7142529160906125e+01 0 0 0
4515 1 3 5.9999999999999998e-02 8.0579457082998041e-01 1.3837048181569845e+01 2.1346173727925951e+01 1 1 0
4511 1 4 -2.0000000000000001e-01 3.2861804714370485e-01 1.1114672429716014e+01 2.2378279528990486e+01 1 1 0
4497 1 3 5.9999999999999998e-02 5.7771396878893473e+00 8.0727959129162468e+00 1.9315082559043638e+01 1 1 0
4495 1 6 -1.2000000000000000e-01 4.8420970756660049e+00 7.9012308555755899e+00 1.8879033534185083e+01 1 1 0
4499 1 4 -2.0000000000000001e-01 2.3118283116171461e+00 7.7617316578933391e+00 1.9737620411606223e+01 1 1 0
4500 1 5 1.0299999999999999e-01 4.2923229922944452e+00 7.6898499317056324e+00 2.0852510915878817e+01 1 1 0
4496 1 2 9.7000000000000003e-02 3.9094127842171376e+00 8.3271297654391336e+00 2.0082588865170067e+01 1 1 0
4503 1 3 5.9999999999999998e-02 5.0995835111558030e+00 1.0181575586098491e+01 2.0328327647958165e+01 1 1 0
4504 1 3 5.9999999999999998e-02 3.5152272768099300e+00 1.0319067727384196e+01 1.9555126035552370e+01 1 1 0
4506 1 5 1.0299999999999999e-01 2.5569009713592394e+00 9.6760748026141119e+00 2.1865646577538193e+01 1 1 0
4509 1 3 5.9999999999999998e-02 2.7000565511757673e+00 1.2070009489144093e+01 2.2669679042014263e+01 1 1 0
4507 1 6 -1.2000000000000000e-01 2.7161030708463794e+00 1.1705562310304098e+01 2.1614665333641401e+01 1 1 0
4510 1 3 5.9999999999999998e-02 3.3605941172580156e+00 1.2379760986672148e+01 2.1064085319271303e+01 1 1 0
4505 1 4 -2.0000000000000001e-01 4.4448983758059679e+00 1.0231222685605134e+01 2.3091885118596551e+01 1 1 0
4502 1 2 9.7000000000000003e-02 3.3962505727062786e+00 1.0337184233430436e+01 2.1689910904815807e+01 1 1 0
4501 1 6 -1.2000000000000000e-01 4.0549152467048417e+00 9.8597089503659419e+00 2.0351475511037510e+01 1 1 0
4508 1 2 9.7000000000000003e-02 1.2662759420707825e+00 1.1640883778404913e+01 2.1004039801636495e+01 1 1 0
4512 1 5 1.0299999999999999e-01 1.0405168205995339e+00 1.0898903111150098e+01 2.0202682058952835e+01 1 1 0
4516 1 3 5.9999999999999998e-02 1.5551493458929777e+00 1.3526864805065982e+01 1.9881476309906766e+01 1 1 0
26915 1 4 -2.0000000000000001e-01 6.8478543737630728e+00 1.2521065258373872e+01 1.9778605623588412e+01 0 0 0
26897 1 4 -2.0000000000000001e-01 7.7315629034228737e+00 8.0510504148368174e+00 2.1623070897278815e+01 0 0 0
4513 1 6 -1.2000000000000000e-01 8.9117259393245296e-01 1.3083291604399927e+01 2.0580567399174793e+01 1 1 0
26910 1 5 1.0299999999999999e-01 8.1558231596627149e+00 1.0278886317463085e+01 1.9679896362796569e+01 0 0 0
26912 1 2 9.7000000000000003e-02 8.0248175797576344e+00 1.2910020643264154e+01 1.8465578537896217e+01 0 0 0
27694 1 3 5.9999999999999998e-02 5.1466927058728453e+00 1.4733007520998433e+01 2.2881667568608101e+01 0 0 0
26892 1 5 1.0299999999999999e-01 7.8782579902844132e+00 1.0332856384648176e+01 2.2899826257547410e+01 0 0 0
26905 1 6 -1.2000000000000000e-01 9.7452309200188498e+00 9.3587854856015298e+00 1.8531330657976181e+01 0 0 0
34326 1 5 1.0299999999999999e-01 1.4796554760619442e+01 1.0852181300490134e+01 2.1442351081672435e+01 0 0 0
26904 1 5 1.0299999999999999e-01 8.3204323762378145e+00 7.7972375818241098e+00 1.9214442786089226e+01 0 0 0
34331 1 4 -2.0000000000000001e-01 1.2308706474957928e+01 1.1409169822519658e+01 1.9571237646805120e+01 0 0 0
34328 1 2 9.7000000000000003e-02 1.3992394709088140e+01 1.1288123022191945e+01 1.9055237643213747e+01 0 0 0
26906 1 2 9.7000000000000003e-02 8.5961414436637344e+00 1.0339904617996289e+01 1.8685000996123541e+01 0 0 0
26911 1 6 -1.2000000000000000e-01 9.0630257037912791e+00 1.1772460358853355e+01 1.8377473408069719e+01 0 0 0
26899 1 6 -1.2000000000000000e-01 1.0116029529138089e+01 7.6158987440211723e+00 2.0417373784941255e+01 0 0 0
26898 1 5 1.0299999999999999e-01 9.8776423773178141e+00 7.5620885293640718e+00 2.2496564881153457e+01 0 0 0
26901 1 3 5.9999999999999998e-02 1.1133016473693536e+01 7.9605293687397793e+00 2.0314830578748467e+01 0 0 0
26907 1 3 5.9999999999999998e-02 1.0398249754127310e+01 9.6993927546871781e+00 1.9238011644789552e+01 0 0 0
26900 1 2 9.7000000000000003e-02 9.4242546321363143e+00 7.9510293197232818e+00 1.9049581357552199e+01 0 0 0
26895 1 3 5.9999999999999998e-02 9.6678283177129813e+00 1.0206865851610996e+01 2.1144190668428120e+01 0 0 0
34333 1 6 -1.2000000000000000e-01 1.4706906483745371e+01 1.2603341133817493e+01 1.9301749869849001e+01 0 0 0
26913 1 3 5.9999999999999998e-02 9.9296941816510742e+00 1.1938265349015477e+01 1.9060227031136719e+01 0 0 0
34335 1 3 5.9999999999999998e-02 1.4525944680917640e+01 1.3083395019943246e+01 2.0271477781348054e+01 0 0 0
34330 1 3 5.9999999999999998e-02 1.4085115027848195e+01 9.2363404630250479e+00 1.9215620197510962e+01 0 0 0
26894 1 2 9.7000000000000003e-02 9.5050004178204830e+00 8.2278441715157076e+00 2.1720200258157828e+01 0 0 0
34327 1 6 -1.2000000000000000e-01 1.4702763082792943e+01 1.0034459500056125e+01 1.9513339805297797e+01 0 0 0
26889 1 3 5.9999999999999998e-02 9.3508881205106551e+00 1.2455978377834258e+01 2.2647424954375740e+01 0 0 0
26893 1 6 -1.2000000000000000e-01 9.7922143850663126e+00 9.6995299192864177e+00 2.2098606996987815e+01 0 0 0
26896 1 3 5.9999999999999998e-02 1.0840666615055165e+01 9.7198613231620001e+00 2.2288918868677374e+01 0 0 0
34325 1 4 -2.0000000000000001e-01 1.3493169495043011e+01 8.9291075468483889e+00 2.1850344561215060e+01 0 0 0
34322 1 2 9.7000000000000003e-02 1.4804186725284996e+01 9.8834168870693233e+00 2.1043105898775053e+01 0 0 0
26887 1 6 -1.2000000000000000e-01 9.4332792655703344e+00 1.1760359454488892e+01 2.3512522654454539e+01 0 0 0
26890 1 3 5.9999999999999998e-02 1.0546752609083889e+01 1.1688678827016160e+01 2.3740183921935394e+01 0 0 0
26888 1 2 9.7000000000000003e-02 8.9536439771289729e+00 1.0321525203268704e+01 2.3236374353401914e+01 0 0 0
26874 1 5 1.0299999999999999e-01 1.2186224503909356e+01 1.4473180131957278e+01 2.3963313017549186e+01 0 0 0
26917 1 6 -1.2000000000000000e-01 8.6171241194711410e+00 1.4311877772986826e+01 1.8626598408440390e+01 0 0 0
26873 1 4 -2.0000000000000001e-01 1.1380821308648644e+01 1.4102630437493138e+01 2.1756129472046041e+01 0 0 0
26868 1 5 1.0299999999999999e-01 1.4042646688713408e+01 1.4654655524589826e+01 2.1903472884914049e+01 0 0 0
26867 1 4 -2.0000000000000001e-01 1.4921803476781431e+01 1.4609074018318880e+01 2.3921212923997761e+01 0 0 0
26919 1 3 5.9999999999999998e-02 8.9710024592250655e+00 1.4444811845943129e+01 1.9642900148346897e+01 0 0 0
34336 1 3 5.9999999999999998e-02 1.5797784310840234e+01 1.2579321974026584e+01 1.9210155078799009e+01 0 0 0
34320 1 5 1.0299999999999999e-01 1.5734886274457242e+01 9.8992867388502646e+00 2.3639968217996763e+01 0 0 0
31744 1 3 5.9999999999999998e-02 1.0202678960841924e+01 8.0076852256132716e-03 2.7769417629582289e+01 0 0 0
19991 1 4 -2.0000000000000001e-01 5.2010031113628108e-01 1.6871777004102125e+01 7.5655020902581809e+00 1 1 0
31767 1 3 5.9999999999999998e-02 3.0968414041715446e+00 6.3854863294155087e-02 2.6094277471789699e+01 0 0 0
26926 1 3 5.9999999999999998e-02 6.8589504378596144e+00 1.7288551771699442e+01 1.7998379626741169e+01 0 0 0
26918 1 2 9.7000000000000003e-02 7.4478516242372503e+00 1.5369023822234693e+01 1.8266817590993504e+01 0 0 0
27075 1 3 5.9999999999999998e-02 7.1965564595837366e+00 2.1047928733043644e+01 1.8408517941978914e+01 0 0 0
26936 1 2 9.7000000000000003e-02 6.1730114234266429e+00 2.1384234865796081e+01 2.1871791409671697e+01 0 0 0
27710 1 2 9.7000000000000003e-02 4.4100638707486178e-01 1.9852127222055692e+01 1.8513077151044900e+01 0 0 0
26922 1 5 1.0299999999999999e-01 6.5174143232539796e+00 1.5086744199345933e+01 1.8764780833179504e+01 0 0 0
27696 1 5 1.0299999999999999e-01 2.4814249901751761e+00 1.5516267371504464e+01 2.2571055696445821e+01 0 0 0
27704 1 2 9.7000000000000003e-02 9.6895399654692715e-01 2.0298982839151346e+01 2.0973833438767645e+01 0 0 0
27709 1 6 -1.2000000000000000e-01 1.4505881028852152e+00 2.0163933159637612e+01 1.9571490809769340e+01 0 0 0
27695 1 4 -2.0000000000000001e-01 4.1581235685815772e+00 1.6047523643194939e+01 2.0857044353075004e+01 0 0 0
27692 1 2 9.7000000000000003e-02 3.4755680063912111e+00 1.6051606048545278e+01 2.2546432571727067e+01 0 0 0
27706 1 3 5.9999999999999998e-02 2.8800439214606510e+00 2.0106022249486969e+01 2.2087900594724729e+01 0 0 0
27705 1 3 5.9999999999999998e-02 1.4190885770421011e+00 1.9893483617662902e+01 2.2990989994502815e+01 0 0 0
27697 1 6 -1.2000000000000000e-01 3.0743097324360686e+00 1.7516741764876386e+01 2.2907008918728341e+01 0 0 0
27698 1 2 9.7000000000000003e-02 2.1108683084468685e+00 1.8101699489081916e+01 2.1901458248652375e+01 0 0 0
27702 1 5 1.0299999999999999e-01 2.3310986449464712e+00 1.7871236510745426e+01 2.0812624861654726e+01 0 0 0
27700 1 3 5.9999999999999998e-02 3.9561833300738503e+00 1.8115192324446614e+01 2.2943442997245103e+01 0 0 0
27703 1 6 -1.2000000000000000e-01 1.8983451870833044e+00 1.9671903794548818e+01 2.2055970998617294e+01 0 0 0
27712 1 3 5.9999999999999998e-02 2.0704738273094532e+00 1.9381408862285902e+01 1.9584821157518647e+01 0 0 0
26933 1 4 -2.0000000000000001e-01 6.5383460199674470e+00 1.8542688147125727e+01 2.2785362849824214e+01 0 0 0
26932 1 3 5.9999999999999998e-02 6.4220161486236202e+00 1.8767153849673441e+01 1.9908800704718502e+01 0 0 0
26940 1 5 1.0299999999999999e-01 5.5907200935786703e+00 2.0941827949319752e+01 2.2677864211799388e+01 0 0 0
26939 1 4 -2.0000000000000001e-01 5.2301818811525740e+00 2.1091873161656615e+01 2.0351286270859017e+01 0 0 0
27691 1 6 -1.2000000000000000e-01 4.5640467709561658e+00 1.5499105862203587e+01 2.3454480821122914e+01 0 0 0
26935 1 6 -1.2000000000000000e-01 7.5576981744204863e+00 2.0670862201864331e+01 2.1812741550418735e+01 0 0 0
27693 1 3 5.9999999999999998e-02 5.3424081120139411e+00 1.6224134536149101e+01 2.3538052891786126e+01 0 0 0
27701 1 4 -2.0000000000000001e-01 4.2493189418650845e-01 1.7337929292472651e+01 2.2134254333325980e+01 0 0 0
26928 1 5 1.0299999999999999e-01 7.4928654725444712e+00 1.6476418085447300e+01 2.0692003534608475e+01 0 0 0
26929 1 6 -1.2000000000000000e-01 7.5022454291122571e+00 1.8630153403981168e+01 2.0141813749502667e+01 0 0 0
26930 1 2 9.7000000000000003e-02 7.6616136873750502e+00 1.9203082282980468e+01 2.1635227096886243e+01 0 0 0
27699 1 3 5.9999999999999998e-02 2.6044178017942343e+00 1.7588894167283879e+01 2.3867527029332596e+01 0 0 0
26937 1 3 5.9999999999999998e-02 8.1537578977486973e+00 2.0908660625930960e+01 2.2710473344429865e+01 0 0 0
27711 1 3 5.9999999999999998e-02 1.9370181310643799e+00 2.1038641984043423e+01 1.9312887696687966e+01 0 0 0
26938 1 3 5.9999999999999998e-02 8.1669345860900631e+00 2.1156654400657487e+01 2.1096736896556745e+01 0 0 0
26855 1 4 -2.0000000000000001e-01 1.5728592534010973e+01 2.1214998287124615e+01 2.2058906783163359e+01 0 0 0
26858 1 2 9.7000000000000003e-02 1.5823642745057064e+01 1.7782378213558388e+01 2.2564320861785006e+01 0 0 0
27894 1 5 1.0299999999999999e-01 7.1060211059425846e+00 2.1352825019742568e+01 9.0626112540994601e+00 0 0 0
27305 1 4 -2.0000000000000001e-01 1.1593566150866193e+01 2.0101641436825336e+01 1.8693598472548075e+01 0 0 0
26923 1 6 -1.2000000000000000e-01 7.7373067310173367e+00 1.6781499246066033e+01 1.8502568059730237e+01 0 0 0
26924 1 2 9.7000000000000003e-02 7.9472905881932077e+00 1.7160980486945256e+01 1.9966831518325289e+01 0 0 0
26865 1 3 5.9999999999999998e-02 1.4805526046401209e+01 1.6872951441882943e+01 2.0944895840190128e+01 0 0 0
26863 1 6 -1.2000000000000000e-01 1.5317636107737261e+01 1.6503281488020995e+01 2.1823916330771809e+01 0 0 0
34342 1 3 5.9999999999999998e-02 1.5442103756578117e+01 1.5374065690307024e+01 1.8916409709550191e+01 0 0 0
27906 1 5 1.0299999999999999e-01 9.6361568145564291e+00 2.1264969944446502e+01 4.5220636789052113e+00 0 0 0
26931 1 3 5.9999999999999998e-02 8.0405898679188290e+00 1.9268846005586589e+01 1.9469611929509789e+01 0 0 0
26880 1 5 1.0299999999999999e-01 9.0615628243586812e+00 1.4458620636079026e+01 2.3068492352023526e+01 0 0 0
34348 1 3 5.9999999999999998e-02 1.4152729527946660e+01 1.7930978315512359e+01 1.8918880083287920e+01 0 0 0
27300 1 5 1.0299999999999999e-01 1.0894551001765009e+01 2.0834679627573465e+01 2.1717532545364328e+01 0 0 0
27298 1 3 5.9999999999999998e-02 1.1768358998742867e+01 2.0928718128419327e+01 2.3942303292075426e+01 0 0 0
27302 1 2 9.7000000000000003e-02 1.2976803235251053e+01 2.1011194227189659e+01 1.9374863013702178e+01 0 0 0
26876 1 2 9.7000000000000003e-02 9.2708720362031034e+00 1.4915594601697595e+01 2.4055817434393781e+01 0 0 0
27296 1 2 9.7000000000000003e-02 1.1935975223481076e+01 2.0906762647309918e+01 2.1829030621938184e+01 0 0 0
26870 1 2 9.7000000000000003e-02 1.1772151985163646e+01 1.5094209524949015e+01 2.3233164475193284e+01 0 0 0
26864 1 2 9.7000000000000003e-02 1.4273806067015132e+01 1.5537346366887023e+01 2.2533651461153859e+01 0 0 0
34341 1 3 5.9999999999999998e-02 1.3892735696392554e+01 1.5296433434423191e+01 1.9617930720911261e+01 0 0 0
26934 1 5 1.0299999999999999e-01 8.6537515152308551e+00 1.9049184587359708e+01 2.1888885008091773e+01 0 0 0
27306 1 5 1.0299999999999999e-01 1.3750860722252893e+01 2.0340954271268533e+01 1.9592017732060562e+01 0 0 0
26927 1 4 -2.0000000000000001e-01 9.7343586189827658e+00 1.7054353406352689e+01 2.0415414030587893e+01 0 0 0
26872 1 3 5.9999999999999998e-02 1.2542495689650980e+01 1.6545108189859587e+01 2.1781201883347407e+01 0 0 0
26869 1 6 -1.2000000000000000e-01 1.2842332571357963e+01 1.6134647791757015e+01 2.2794810246123429e+01 0 0 0
27299 1 4 -2.0000000000000001e-01 1.2450567028185130e+01 1.9214161579355885e+01 2.2004903880438828e+01 0 0 0
26878 1 3 5.9999999999999998e-02 1.0263997152063347e+01 1.6662494516031966e+01 2.3292796783870241e+01 0 0 0
26862 1 5 1.0299999999999999e-01 1.4897198672015504e+01 1.8367564217575740e+01 2.2975913610253489e+01 0 0 0
26875 1 6 -1.2000000000000000e-01 1.0555523778575385e+01 1.5787843681631143e+01 2.3933252126700886e+01 0 0 0
26871 1 3 5.9999999999999998e-02 1.2810089859997726e+01 1.6889542944186775e+01 2.3479302972134864e+01 0 0 0
27907 1 6 -1.2000000000000000e-01 8.6570734413860233e+00 2.1356938238533047e+01 2.6118771294918477e+00 0 0 0
34354 1 3 5.9999999999999998e-02 1.6124994410367488e+01 1.6950245598509277e+01 1.5496481063526925e+01 0 0 0
27883 1 6 -1.2000000000000000e-01 3.4308458316420225e+00 2.1312862344579084e+01 1.0976358227095966e+01 0 0 0
20060 1 2 9.7000000000000003e-02 4.7431628420675803e-01 6.1440326762919062e+00 2.5269938965857644e+01 1 1 0
26859 1 3 5.9999999999999998e-02 1.5959762904599852e+01 1.8764295554629825e+01 2.0739966382200141e+01 0 0 0
20064 1 5 1.0299999999999999e-01 2.0709984639221268e-01 5.3826018746925195e+00 2.4497270767563450e+01 1 1 0
20059 1 6 -1.2000000000000000e-01 2.0979579491646563e-01 5.6805069604960945e+00 2.6668744553340201e+01 1 1 0
19876 1 3 5.9999999999999998e-02 2.0828669081564496e-01 1.1693706500104112e+01 5.5196239628025090e+00 1 1 0
19244 1 2 9.7000000000000003e-02 7.6795295821435285e+00 5.4645195994419655e+00 2.4677489588424798e+01 1 1 0
31758 1 5 1.0299999999999999e-01 5.0255638440717201e+00 8.2761497679777041e-01 2.6817001399449754e+01 0 0 0
20065 1 6 -1.2000000000000000e-01 2.0141527679868680e+00 6.4093820807917909e+00 2.5015865032123763e+01 1 1 0
31763 1 4 -2.0000000000000001e-01 1.0730127782071479e+00 1.5431600709410991e+00 2.8843541419608329e+01 0 0 0
31761 1 3 5.9999999999999998e-02 3.7595973005040237e+00 1.0043011343143662e+00 2.8915298038050153e+01 0 0 0
31755 1 3 5.9999999999999998e-02 6.3929365114762122e+00 1.3741545547398479e+00 2.8817531208380519e+01 0 0 0
31759 1 6 -1.2000000000000000e-01 3.7130528696201432e+00 1.7769934667687932e+00 2.8234224466356341e+01 0 0 0
31762 1 3 5.9999999999999998e-02 3.6109115983790456e+00 2.8072351838266978e+00 2.8679502196601316e+01 0 0 0
31760 1 2 9.7000000000000003e-02 2.3486000308644472e+00 1.4691706225830541e+00 2.7610090912697601e+01 0 0 0
31754 1 2 9.7000000000000003e-02 4.9409173618403344e+00 1.7919359821567911e+00 2.7253006079673970e+01 0 0 0
31757 1 4 -2.0000000000000001e-01 4.7632999886583995e+00 3.0898907433447698e+00 2.6107345832027171e+01 0 0 0
31764 1 5 1.0299999999999999e-01 2.0857450408131033e+00 2.3337675610988038e+00 2.6929741735435471e+01 0 0 0
31756 1 3 5.9999999999999998e-02 6.4233029932235066e+00 3.0374617542766620e+00 2.8460259123619601e+01 0 0 0
19243 1 6 -1.2000000000000000e-01 6.7364558811348223e+00 6.4046912935376934e+00 2.5467235880680114e+01 1 1 0
19245 1 3 5.9999999999999998e-02 5.7067147144859014e+00 5.9413597061078516e+00 2.5686220240163717e+01 1 1 0
31753 1 6 -1.2000000000000000e-01 6.3160356710074037e+00 2.0522975617255548e+00 2.7992300783051785e+01 0 0 0
20068 1 3 5.9999999999999998e-02 2.6634828672117865e+00 6.0333110035296649e+00 2.5773312164162547e+01 1 1 0
19238 1 2 9.7000000000000003e-02 7.2461404624847994e+00 7.0772131495410022e+00 2.6768838083590420e+01 1 1 0
31748 1 2 9.7000000000000003e-02 7.5677872189311941e+00 1.8214744969391012e+00 2.7140933873439252e+01 0 0 0
19240 1 3 5.9999999999999998e-02 5.3629262005559513e+00 7.0800248408254394e+00 2.7921984003455535e+01 1 1 0
19248 1 5 1.0299999999999999e-01 7.7991402664527039e+00 4.6436158796510929e+00 2.5435542317809009e+01 1 1 0
19241 1 4 -2.0000000000000001e-01 7.8845037031606147e+00 5.7828599035996167e+00 2.7861545257528270e+01 1 1 0
31769 1 4 -2.0000000000000001e-01 8.6369604309630243e-01 1.0286967742574420e+00 2.4786747924043485e+01 0 0 0
31752 1 5 1.0299999999999999e-01 7.4875975675170752e+00 2.3045255654334378e+00 2.6195988377209314e+01 0 0 0
19246 1 3 5.9999999999999998e-02 6.4362005082084144e+00 7.2242373210527822e+00 2.4797839866656773e+01 1 1 0
20062 1 3 5.9999999999999998e-02 1.0002967281225927e+00 5.0215401606891286e+00 2.6880289820745034e+01 1 1 0
20061 1 3 5.9999999999999998e-02 2.3392859717382408e-01 6.4546379336271693e+00 2.7380805916588809e+01 1 1 0
27196 1 3 5.9999999999999998e-02 1.2711769422515907e+01 1.9381483893626744e+01 2.8775776461309370e+01 0 0 0
31741 1 6 -1.2000000000000000e-01 1.0547342277987115e+01 6.0560982348811176e-01 2.6901864114318563e+01 0 0 0
31743 1 3 5.9999999999999998e-02 1.0103004129563601e+01 2.5907819431274476e-01 2.6058391068864275e+01 0 0 0
34145 1 4 -2.0000000000000001e-01 1.5473904804024981e+01 6.3428143879598045e+00 2.7114188623092250e+01 0 0 0
31739 1 4 -2.0000000000000001e-01 1.3294615170019666e+01 1.0990933269655805e+00 2.7557197740248075e+01 0 0 0
34148 1 2 9.7000000000000003e-02 1.5654846138521322e+01 4.0447004323857785e+00 2.4896490372949895e+01 0 0 0
34151 1 4 -2.0000000000000001e-01 1.5301433919360308e+01 2.2617539612773321e+00 2.4564457115163783e+01 0 0 0
34150 1 3 5.9999999999999998e-02 1.3707260158517201e+01 4.6850981834231504e+00 2.4475695699016807e+01 0 0 0
19247 1 4 -2.0000000000000001e-01 9.3086838197696604e+00 6.1285645665452675e+00 2.4443869700472277e+01 1 1 0
31740 1 5 1.0299999999999999e-01 1.2241462542447765e+01 9.0429575610048440e-01 2.5687733084191304e+01 0 0 0
31750 1 3 5.9999999999999998e-02 8.7616651166521873e+00 3.3255286572691674e+00 2.7797018787225653e+01 0 0 0
31749 1 3 5.9999999999999998e-02 9.0848982297849297e+00 1.9626126951285319e+00 2.8780282317871603e+01 0 0 0
31747 1 6 -1.2000000000000000e-01 8.9057862780695984e+00 2.3612737620696520e+00 2.7793277682678532e+01 0 0 0
31746 1 5 1.0299999999999999e-01 1.0884706518113164e+01 2.6664401843473344e+00 2.7557922316393913e+01 0 0 0
31745 1 4 -2.0000000000000001e-01 1.0042178771440877e+01 2.9030666163437582e+00 2.5398380103617917e+01 0 0 0
31742 1 2 9.7000000000000003e-02 1.0159328635292068e+01 2.0862221234311096e+00 2.6961255295008993e+01 0 0 0
34149 1 3 5.9999999999999998e-02 1.3752128964423747e+01 4.1717985466956415e+00 2.5934930374728012e+01 0 0 0
34147 1 6 -1.2000000000000000e-01 1.4349646682780316e+01 4.7961155767559145e+00 2.5277235397048383e+01 0 0 0
34142 1 2 9.7000000000000003e-02 1.4341940366212473e+01 6.2482797973135487e+00 2.5753687270030536e+01 0 0 0
34143 1 3 5.9999999999999998e-02 1.2520356264979522e+01 6.3287408994789676e+00 2.7005577267931461e+01 0 0 0
34146 1 5 1.0299999999999999e-01 1.4794110473567285e+01 6.8667302512985531e+00 2.4908104348397405e+01 0 0 0
34144 1 3 5.9999999999999998e-02 1.2248646571674621e+01 6.6607208319357492e+00 2.5362543451969810e+01 0 0 0
34141 1 6 -1.2000000000000000e-01 1.2965654271702986e+01 6.8134715856812473e+00 2.6147717457157242e+01 0 0 0
26885 1 4 -2.0000000000000001e-01 7.0872634042395637e+00 1.2788453172954965e+01 2.3902835297847329e+01 0 0 0
20067 1 3 5.9999999999999998e-02 2.1409731820616287e+00 7.4999393460068298e+00 2.4979366491725234e+01 1 1 0
19242 1 5 1.0299999999999999e-01 8.1025863750050782e+00 7.7749835129086060e+00 2.6561770707542287e+01 1 1 0
27689 1 4 -2.0000000000000001e-01 2.8181982965625685e+00 1.3901232938128134e+01 2.4817090152001381e+01 0 0 0
19220 1 2 9.7000000000000003e-02 1.0363221537193734e+00 1.1009698107592104e+01 2.7506923319185095e+01 1 1 0
19237 1 6 -1.2000000000000000e-01 6.1379738788611711e+00 7.8007218348881446e+00 2.7626142075665296e+01 1 1 0
19239 1 3 5.9999999999999998e-02 6.6399106778739609e+00 8.1950166868644772e+00 2.8545801710181401e+01 1 1 0
19215 1 3 5.9999999999999998e-02 1.2756699882954836e+00 1.3790615479720246e+01 2.7568165324144459e+01 1 1 0
19224 1 5 1.0299999999999999e-01 1.5214704746540388e+00 1.1645655099424889e+01 2.8255779984143970e+01 1 1 0
19228 1 3 5.9999999999999998e-02 1.7883413780536812e+00 1.1617823183020734e+01 2.5689418263109150e+01 1 1 0
19229 1 4 -2.0000000000000001e-01 3.9926077399721205e+00 1.2211529296105294e+01 2.7617788586083662e+01 1 1 0
19227 1 3 5.9999999999999998e-02 1.6825670196351077e+00 9.8826178610415045e+00 2.5758567733251024e+01 1 1 0
19225 1 6 -1.2000000000000000e-01 1.9561161218729168e+00 1.0790011756611515e+01 2.6338852907970317e+01 1 1 0
19233 1 3 5.9999999999999998e-02 3.9849297782936262e+00 9.5701011949265968e+00 2.8284824757241463e+01 1 1 0
19226 1 2 9.7000000000000003e-02 3.4802261361224014e+00 1.0761990208439990e+01 2.6602749735134630e+01 1 1 0
19231 1 6 -1.2000000000000000e-01 4.0824734786303871e+00 9.4335967246562227e+00 2.7254370826774124e+01 1 1 0
19230 1 5 1.0299999999999999e-01 4.0701282278289863e+00 1.0843876385706860e+01 2.5677914041826337e+01 1 1 0
19232 1 2 9.7000000000000003e-02 5.5178456974892729e+00 9.0271441597274293e+00 2.6874403154854612e+01 1 1 0
19236 1 5 1.0299999999999999e-01 5.4775647142612858e+00 8.8433188101498565e+00 2.5755834417678582e+01 1 1 0
19234 1 3 5.9999999999999998e-02 3.3858714834324144e+00 8.6607245482271349e+00 2.6997762163854947e+01 1 1 0
19235 1 4 -2.0000000000000001e-01 6.6116927328588710e+00 1.0393438972389630e+01 2.6938692698680239e+01 1 1 0
27690 1 5 1.0299999999999999e-01 5.0403549877227150e+00 1.4440866729774008e+01 2.5328572362312897e+01 0 0 0
34125 1 3 5.9999999999999998e-02 1.5359506695406861e+01 1.2813183810343833e+01 2.8842525051811176e+01 0 0 0
26884 1 3 5.9999999999999998e-02 9.0174299399794826e+00 1.3986187593722928e+01 2.6049494248864939e+01 0 0 0
26882 1 2 9.7000000000000003e-02 8.7140042400451900e+00 1.2480193110779235e+01 2.4593460227421101e+01 0 0 0
34133 1 4 -2.0000000000000001e-01 1.3321475095041837e+01 1.1539845713582872e+01 2.4146012974919888e+01 0 0 0
26891 1 4 -2.0000000000000001e-01 8.8995643135186491e+00 9.4047573749935722e+00 2.4728181508897954e+01 0 0 0
34131 1 3 5.9999999999999998e-02 1.4975033080551649e+01 1.1048049539808831e+01 2.6772192576333676e+01 0 0 0
26881 1 6 -1.2000000000000000e-01 9.4331896590391597e+00 1.3694960771980107e+01 2.5031029440357617e+01 0 0 0
34137 1 3 5.9999999999999998e-02 1.2586598671673535e+01 9.0726738540118568e+00 2.4735602504437601e+01 0 0 0
26883 1 3 5.9999999999999998e-02 1.0444969106922207e+01 1.3384484404970477e+01 2.5247361673577025e+01 0 0 0
34127 1 4 -2.0000000000000001e-01 1.2402578653137814e+01 1.3482738082886987e+01 2.7310933228566032e+01 0 0 0
34138 1 3 5.9999999999999998e-02 1.4300807680059197e+01 9.0285479248480218e+00 2.5092124339424480e+01 0 0 0
34129 1 6 -1.2000000000000000e-01 1.3996853911369174e+01 1.1488445775607175e+01 2.6862747846579580e+01 0 0 0
34135 1 6 -1.2000000000000000e-01 1.3321991920755625e+01 9.3235184289622683e+00 2.5480046004169068e+01 0 0 0
34130 1 2 9.7000000000000003e-02 1.3088003737856395e+01 1.0900751801596511e+01 2.5762934659881587e+01 0 0 0
34134 1 5 1.0299999999999999e-01 1.2059883246017733e+01 1.1013368392392845e+01 2.5980631552642130e+01 0 0 0
34139 1 4 -2.0000000000000001e-01 1.1276383849785665e+01 8.6816612730446732e+00 2.6960917761218468e+01 0 0 0
34124 1 2 9.7000000000000003e-02 1.4074832052151104e+01 1.2999536262209833e+01 2.6946958911991015e+01 0 0 0
26886 1 5 1.0299999999999999e-01 8.5503262288369708e+00 1.1830567174727996e+01 2.5390146679032267e+01 0 0 0
34140 1 5 1.0299999999999999e-01 1.3566688702141727e+01 8.5893968669292295e+00 2.7399722368927620e+01 0 0 0
34136 1 2 9.7000000000000003e-02 1.2945269336370213e+01 8.3250394791742703e+00 2.6592164649110831e+01 0 0 0
34128 1 5 1.0299999999999999e-01 1.4355500259684982e+01 1.3327710132102474e+01 2.5981400356949894e+01 0 0 0
34132 1 3 5.9999999999999998e-02 1.3658704103755793e+01 1.1164777226828129e+01 2.7864475153126016e+01 0 0 0
34123 1 6 -1.2000000000000000e-01 1.5077644874681638e+01 1.3531820569283170e+01 2.8011761514124142e+01 0 0 0
27183 1 3 5.9999999999999998e-02 8.3538079836729988e+00 1.9722793979220089e+01 2.8897093525055308e+01 0 0 0
27670 1 3 5.9999999999999998e-02 1.4732804691665848e+00 2.0340927383157041e+01 2.5014421525519381e+01 0 0 0
27681 1 3 5.9999999999999998e-02 5.4379595021909966e+00 1.8878132326705799e+01 2.7855646923906335e+01 0 0 0
27677 1 4 -2.0000000000000001e-01 4.3636444468693565e+00 1.9988857917375022e+01 2.5268680661870953e+01 0 0 0
27674 1 2 9.7000000000000003e-02 3.5569349534705084e+00 1.9158030357165728e+01 2.6680694584966837e+01 0 0 0
27667 1 6 -1.2000000000000000e-01 8.4427021780196243e-01 2.0677025185839813e+01 2.5769875301470282e+01 0 0 0
27675 1 3 5.9999999999999998e-02 3.3956086704623822e+00 2.0690282478513403e+01 2.8181216675682979e+01 0 0 0
27668 1 2 9.7000000000000003e-02 1.8018703522084663e+00 2.1183375743053951e+01 2.6898466726769783e+01 0 0 0
19995 1 3 5.9999999999999998e-02 4.7954332320245963e-01 1.6602519287466151e+01 1.0499103369053762e+01 1 1 0
27184 1 3 5.9999999999999998e-02 7.4043874388777100e+00 1.9512081421486378e+01 2.7549807324221366e+01 0 0 0
27686 1 2 9.7000000000000003e-02 4.2327700246325497e+00 1.5055800090980009e+01 2.4929777170605909e+01 0 0 0
27688 1 3 5.9999999999999998e-02 3.0373034848823930e+00 1.6603927159969579e+01 2.5851157849051997e+01 0 0 0
27685 1 6 -1.2000000000000000e-01 3.9364977219684980e+00 1.6066724500217330e+01 2.6059151180763259e+01 0 0 0
27684 1 5 1.0299999999999999e-01 5.4564173983842430e+00 1.7480224483139587e+01 2.5578172636811125e+01 0 0 0
27687 1 3 5.9999999999999998e-02 3.7191541122422223e+00 1.5444701606977890e+01 2.6949650264515526e+01 0 0 0
27683 1 4 -2.0000000000000001e-01 6.3400288354824283e+00 1.6285037152815530e+01 2.7281987467231414e+01 0 0 0
27682 1 3 5.9999999999999998e-02 4.1346254682370445e+00 1.7922425778998580e+01 2.8329860449575161e+01 0 0 0
27679 1 6 -1.2000000000000000e-01 4.5935865534482181e+00 1.8298655700881604e+01 2.7393458614351026e+01 0 0 0
19211 1 4 -2.0000000000000001e-01 1.6426898819278755e+00 1.6367085281414742e+01 2.8052982531996360e+01 1 1 0
27678 1 5 1.0299999999999999e-01 2.7233018263861664e+00 1.8674964192201038e+01 2.6169452922817399e+01 0 0 0
27680 1 2 9.7000000000000003e-02 5.0015765907000329e+00 1.7095738964621123e+01 2.6473682060201646e+01 0 0 0
27673 1 6 -1.2000000000000000e-01 2.7409421323458925e+00 2.0162100219931450e+01 2.7532106525853980e+01 0 0 0
27676 1 3 5.9999999999999998e-02 2.1516897714335461e+00 1.9609631701563575e+01 2.8232454224606091e+01 0 0 0
4684 1 3 5.9999999999999998e-02 8.8614533747839346e+00 2.9785901419857824e-01 6.0829757021599944e+00 1 1 0
27181 1 6 -1.2000000000000000e-01 8.1820298595122445e+00 2.0149403601848018e+01 2.7872297042818293e+01 0 0 0
27669 1 3 5.9999999999999998e-02 4.7330488315979491e-01 1.9694142866241741e+01 2.5998067783010264e+01 0 0 0
27192 1 5 1.0299999999999999e-01 1.1782334661108404e+01 1.8917066499349552e+01 2.5897378950277275e+01 0 0 0
4589 1 4 -2.0000000000000001e-01 1.4732109956963434e-02 1.4981243838968398e+01 4.5500223468813896e+00 1 1 0
27195 1 3 5.9999999999999998e-02 1.2522591072367012e+01 2.0543621635701076e+01 2.7522375616407246e+01 0 0 0
27202 1 3 5.9999999999999998e-02 1.4796008292487018e+01 2.0541485339256131e+01 2.8961476647120534e+01 0 0 0
27186 1 5 1.0299999999999999e-01 1.0190192832550222e+01 2.0744435697470514e+01 2.7127064584080177e+01 0 0 0
26879 1 4 -2.0000000000000001e-01 7.8719874263660925e+00 1.5921206899538468e+01 2.4580326694621728e+01 0 0 0
34126 1 3 5.9999999999999998e-02 1.4576792706766707e+01 1.4339397680781850e+01 2.8386761691018815e+01 0 0 0
27190 1 3 5.9999999999999998e-02 9.8888282690988323e+00 1.7812384515046904e+01 2.7000370497213741e+01 0 0 0
26877 1 3 5.9999999999999998e-02 1.0789549246575286e+01 1.6232450254774452e+01 2.4888766363713536e+01 0 0 0
27185 1 4 -2.0000000000000001e-01 9.1414889591914683e+00 1.9941576561181581e+01 2.5296522056455597e+01 0 0 0
27193 1 6 -1.2000000000000000e-01 1.2822773107211868e+01 1.9527476521661004e+01 2.7674996392413046e+01 0 0 0
27182 1 2 9.7000000000000003e-02 9.4935920749958349e+00 1.9951305120802534e+01 2.6990755080220943e+01 0 0 0
27198 1 5 1.0299999999999999e-01 1.4735479480908129e+01 1.8441024333173473e+01 2.7225322849853544e+01 0 0 0
27197 1 4 -2.0000000000000001e-01 1.4332437477390728e+01 1.9944237604985023e+01 2.5393807299795625e+01 0 0 0
27191 1 4 -2.0000000000000001e-01 1.2373126711891141e+01 1.6875831255703879e+01 2.6958147019030942e+01 0 0 0
28026 1 5 1.0299999999999999e-01 1.5833157420364788e+01 8.8891971832045016e+00 2.1325567977983031e+00 0 0 0
34379 1 4 -2.0000000000000001e-01 1.5932876783303348e+01 1.0661088654740926e+01 1.4531044808472007e+01 0 0 0
19932 1 5 1.0299999999999999e-01 1.6147758078285815e+01 3.4183356280395913e+00 3.2453781748604618e+00 1 1 0
27999 1 3 5.9999999999999998e-02 1.6074701670141081e+01 2.0093194081944670e+01 3.5950904560946908e+00 0 0 0
31765 1 6 -1.2000000000000000e-01 2.2891056428340515e+00 1.3600355667911126e-01 2.6880369760390547e+01 0 0 0
31751 1 4 -2.0000000000000001e-01 7.5782671140369402e+00 6.2639235479668876e-02 2.6878034574661910e+01 0 0 0
19838 1 2 9.7000000000000003e-02 6.9946213374099495e-02 2.7702408914427368e+00 1.3462444928292708e+01 1 1 0
27297 1 3 5.9999999999999998e-02 1.3313644681647583e+01 2.1386504098443602e+01 2.3387351196869343e+01 0 0 0
27068 1 2 9.7000000000000003e-02 6.2339104763963995e+00 2.1574784512475379e+01 1.6644508797651579e+01 0 0 0
27295 1 6 -1.2000000000000000e-01 1.2191432737904851e+01 2.1495254647284618e+01 2.3171718907198965e+01 0 0 0
27981 1 3 5.9999999999999998e-02 1.2739766874339271e+01 2.1252712489094318e+01 9.6908719839195765e+00 0 0 0
19281 1 3 5.9999999999999998e-02 1.3429131685138836e+01 3.4460841932903158e-01 1.3186773973230046e+01 1 1 0
29345 1 4 -2.0000000000000001e-01 1.6125755664381877e+01 5.3746314027706443e+00 1.1693993739236626e+01 0 0 0
4567 1 6 -1.2000000000000000e-01 2.8146356366488821e+00 2.1577361260624464e+01 5.6351338548963330e+00 1 1 0
27884 1 2 9.7000000000000003e-02 4.7379778234267667e+00 2.1504214346223343e+01 1.0213632318625690e+01 0 0 0
27880 1 3 5.9999999999999998e-02 1.0781556159819232e+00 2.1382681638400594e+01 1.1899501639370119e+01 0 0 0
28204 1 3 5.9999999999999998e-02 1.4691462681569092e+01 2.1451995537536160e+01 2.9012406930688788e+00 0 0 0
27201 1 3 5.9999999999999998e-02 1.4825494520571615e+01 2.1567437183722046e+01 2.7549782503313114e+01 0 0 0
19279 1 6 -1.2000000000000000e-01 1.2512052370758486e+01 6.2416521824054709e-02 1.3651793769171340e+01 1 1 0
28012 1 3 5.9999999999999998e-02 1.5804673795484499e+01 1.5182336410661003e+01 4.7955790745798419e+00 0 0 0
28893 1 3 5.9999999999999998e-02 1.5166443292055797e+01 2.1544061733523169e+01 1.1735154960883303e+01 0 0 0
27918 1 5 1.0299999999999999e-01 4.4239638593733215e+00 2.3463596937368635e+01 2.3452177065010900e+00 0 0 0
27914 1 2 9.7000000000000003e-02 5.4132986079256709e+00 2.3748225317673562e+01 2.6832568200388129e+00 0 0 0
27917 1 4 -2.0000000000000001e-01 5.5900045519576498e+00 2.3747308355482414e+01 4.4414313144867208e+00 0 0 0
27919 1 6 -1.2000000000000000e-01 5.6645891917891804e+00 2.5247852354340690e+01 2.1951036590502135e+00 0 0 0
27921 1 3 5.9999999999999998e-02 6.3010367302324752e+00 2.5739281915992855e+01 2.9727436986380154e+00 0 0 0
27922 1 3 5.9999999999999998e-02 6.1735086840112654e+00 2.5145141996618463e+01 1.1703176505107620e+00 0 0 0
27924 1 5 1.0299999999999999e-01 3.9634713439322775e+00 2.5661907275753983e+01 1.0172233848419039e+00 0 0 0
27927 1 3 5.9999999999999998e-02 3.0376634285826820e+00 2.5399025053312304e+01 3.3941460462200408e+00 0 0 0
27920 1 2 9.7000000000000003e-02 4.4876087237794353e+00 2.6206311026222643e+01 1.8684125696578744e+00 0 0 0
27925 1 6 -1.2000000000000000e-01 3.5154265837954251e+00 2.6339367577153151e+01 3.1402695263315250e+00 0 0 0
27926 1 2 9.7000000000000003e-02 2.4537520732502967e+00 2.7467338590804413e+01 3.1419304825193022e+00 0 0 0
27931 1 6 -1.2000000000000000e-01 1.5811614014748427e+00 2.7275420622647953e+01 4.3825155767669139e+00 0 0 0
27913 1 6 -1.2000000000000000e-01 6.3472134953134942e+00 2.2658592645804340e+01 2.1544428132619635e+00 0 0 0
27915 1 3 5.9999999999999998e-02 6.3437822544217006e+00 2.2741966740928735e+01 1.0386116551920130e+00 0 0 0
27929 1 4 -2.0000000000000001e-01 1.4001131820466193e+00 2.7172044317387567e+01 1.6946699494765931e+00 0 0 0
28227 1 3 5.9999999999999998e-02 6.8987535934686228e+00 2.7461100229382634e+01 5.0049592871233326e+00 0 0 0
27928 1 3 5.9999999999999998e-02 4.2332764283864286e+00 2.6639922259216199e+01 3.9375881369011592e+00 0 0 0
4565 1 4 -2.0000000000000001e-01 1.3998109241694177e+00 2.3913647148155430e+01 5.5311555628889106e+00 1 1 0
27923 1 4 -2.0000000000000001e-01 4.9974053955425699e+00 2.7795172021734714e+01 1.3060643741885836e+00 0 0 0
27908 1 2 9.7000000000000003e-02 7.8810543647527984e+00 2.2710158347478259e+01 2.5827734642774791e+00 0 0 0
27934 1 3 5.9999999999999998e-02 2.2118350251765149e+00 2.7147999228588855e+01 5.2989738238026591e+00 0 0 0
27933 1 3 5.9999999999999998e-02 9.9210534681176321e-01 2.6387032033837556e+01 4.2899307031978386e+00 0 0 0
27916 1 3 5.9999999999999998e-02 6.1132260996336090e+00 2.1664128239905004e+01 2.5151339926774967e+00 0 0 0
4571 1 4 -2.0000000000000001e-01 2.2689583530497948e+00 2.2289607337589871e+01 3.0604713397177785e+00 1 1 0
27912 1 5 1.0299999999999999e-01 7.9427177967512739e+00 2.3001399254086635e+01 3.6091443761671438e+00 0 0 0
4569 1 3 5.9999999999999998e-02 3.7741410807965039e+00 2.2201314778039656e+01 5.5092963334312097e+00 1 1 0
27071 1 4 -2.0000000000000001e-01 6.3806058764603319e+00 2.1722345380739768e+01 1.4844219253572239e+01 0 0 0
28228 1 3 5.9999999999999998e-02 5.8275872742716341e+00 2.6375355182446690e+01 5.8152294267056721e+00 0 0 0
22552 1 3 5.9999999999999998e-02 1.8277603818078411e-01 4.1725266507155624e+01 1.5139772199184087e+01 1 0 0
27930 1 5 1.0299999999999999e-01 2.9567232554618021e+00 2.8457965952649651e+01 3.0554825624333231e+00 0 0 0
27851 1 4 -2.0000000000000001e-01 3.6668816934483994e-01 2.9798294816730529e+01 1.1087614407762215e+01 0 0 0
12690 1 5 1.0299999999999999e-01 1.8564737293386696e-01 4.1827311521989543e+01 2.4733939528049476e+00 0 1 0
27911 1 4 -2.0000000000000001e-01 8.8019996042806259e+00 2.3943051828027656e+01 1.6902701860204670e+00 0 0 0
28222 1 3 5.9999999999999998e-02 8.2715135439029961e+00 2.4480513724699019e+01 5.5726019564350588e+00 0 0 0
28221 1 3 5.9999999999999998e-02 8.4277674986118196e+00 2.5745053301173243e+01 4.4461555316981825e+00 0 0 0
28219 1 6 -1.2000000000000000e-01 8.6291430133330920e+00 2.5451339596157304e+01 5.4900135840231661e+00 0 0 0
28215 1 3 5.9999999999999998e-02 1.0613920669833906e+01 2.4877121882538198e+01 3.5521842850300120e+00 0 0 0
28207 1 6 -1.2000000000000000e-01 1.2851634977364350e+01 2.3358032024943626e+01 3.5733442291069428e+00 0 0 0
28202 1 2 9.7000000000000003e-02 1.4284322706205081e+01 2.3597594566986480e+01 3.2000115446331638e+00 0 0 0
28213 1 6 -1.2000000000000000e-01 1.0857354317026306e+01 2.4576990170755543e+01 4.5442587146546707e+00 0 0 0
28216 1 3 5.9999999999999998e-02 1.0502358925677063e+01 2.3575449999529884e+01 4.8214337373103699e+00 0 0 0
28205 1 4 -2.0000000000000001e-01 1.4473179873988979e+01 2.4935787320144932e+01 2.0874137609631624e+00 0 0 0
28206 1 5 1.0299999999999999e-01 1.4810424880178852e+01 2.3856113232995586e+01 4.1251446230580822e+00 0 0 0
28208 1 2 9.7000000000000003e-02 1.2334981088276388e+01 2.4388429952076390e+01 4.5471770773620790e+00 0 0 0
28212 1 5 1.0299999999999999e-01 1.2783426680233873e+01 2.5393242763302730e+01 4.2835268006984730e+00 0 0 0
28209 1 3 5.9999999999999998e-02 1.2300571809608552e+01 2.3371713210163307e+01 2.6492781969197075e+00 0 0 0
28201 1 6 -1.2000000000000000e-01 1.4798069860511101e+01 2.2392127010395349e+01 2.3433680896530658e+00 0 0 0
28214 1 2 9.7000000000000003e-02 1.0216178424132210e+01 2.5474832896743791e+01 5.6082242381883329e+00 0 0 0
28210 1 3 5.9999999999999998e-02 1.2650155616684566e+01 2.2302516533937819e+01 3.8841435221289431e+00 0 0 0
28217 1 4 -2.0000000000000001e-01 1.0808785481561342e+01 2.7166050333312398e+01 5.2736860724507615e+00 0 0 0
27533 1 4 -2.0000000000000001e-01 1.2318532273723781e+01 2.7751983613673705e+01 2.5488061159097986e+00 0 0 0
28203 1 3 5.9999999999999998e-02 1.4191979324751308e+01 2.2257694205353825e+01 1.4188224682726707e+00 0 0 0
27401 1 4 -2.0000000000000001e-01 1.5282504621144099e+01 2.7560411848422017e+01 5.4473022135684328e+00 0 0 0
27532 1 3 5.9999999999999998e-02 1.4959436726069551e+01 2.8428396786240736e+01 2.8070071635186338e+00 0 0 0
12689 1 4 -2.0000000000000001e-01 2.6350306617358088e-01 3.9645480229310749e+01 1.8058990824112426e+00 0 1 0
28739 1 4 -2.0000000000000001e-01 5.8999223841482458e+00 4.3105671209507754e+01 2.4118603692962726e+01 0 0 0
27932 1 2 9.7000000000000003e-02 7.0376572802036741e-01 2.8529579807946824e+01 4.8104187146586437e+00 0 0 0
27554 1 2 9.7000000000000003e-02 5.2713422255591693e+00 3.3432272054494717e+01 4.2379555662439126e+00 0 0 0
27548 1 2 9.7000000000000003e-02 5.5120878410928782e+00 3.1458868711659541e+01 2.5146247306880825e+00 0 0 0
27552 1 5 1.0299999999999999e-01 5.1864849620393949e+00 3.0459870008301625e+01 2.4016351775273215e+00 0 0 0
27561 1 3 5.9999999999999998e-02 3.2398437384771070e+00 3.3439344272235957e+01 4.8236103530458863e+00 0 0 0
27559 1 6 -1.2000000000000000e-01 4.1671145834614762e+00 3.3788227783882391e+01 5.2205980486435815e+00 0 0 0
27551 1 4 -2.0000000000000001e-01 4.6102280316102826e+00 3.2390658199585211e+01 1.2740442096004831e+00 0 0 0
27553 1 6 -1.2000000000000000e-01 5.1524922916861744e+00 3.1887818792246559e+01 3.9414338069159327e+00 0 0 0
27555 1 3 5.9999999999999998e-02 4.1245053556111637e+00 3.1569263913382464e+01 4.1959695433682915e+00 0 0 0
27558 1 5 1.0299999999999999e-01 5.1912459658883732e+00 3.3978279397782494e+01 3.3412950883734385e+00 0 0 0
27556 1 3 5.9999999999999998e-02 5.6770175980953690e+00 3.1292356532448839e+01 4.6875442288179130e+00 0 0 0
27547 1 6 -1.2000000000000000e-01 7.0049918347963880e+00 3.1683563020269936e+01 2.2271019452509373e+00 0 0 0
27557 1 4 -2.0000000000000001e-01 6.8089203972604615e+00 3.3878753017132169e+01 4.9830684899898738e+00 0 0 0
27550 1 3 5.9999999999999998e-02 7.0617114200001785e+00 3.1364687707904707e+01 1.1777502983873245e+00 0 0 0
27549 1 3 5.9999999999999998e-02 7.1935367519869686e+00 3.2714620263413380e+01 2.3208284518545161e+00 0 0 0
27576 1 5 1.0299999999999999e-01 8.8007067394775229e-01 3.4465998867431800e+01 3.2174649262038706e+00 0 0 0
27575 1 4 -2.0000000000000001e-01 6.4785606432982035e-01 3.5285479202567736e+01 1.1266117125548960e+00 0 0 0
27545 1 4 -2.0000000000000001e-01 7.6226542285009877e+00 2.9129510726200049e+01 2.8801607587474320e+00 0 0 0
27935 1 4 -2.0000000000000001e-01 1.7706632960686750e+00 2.9840272890062597e+01 5.1834707187820399e+00 0 0 0
27572 1 2 9.7000000000000003e-02 5.7902241971558699e-01 3.5451686873876525e+01 2.8216401472397319e+00 0 0 0
27546 1 5 1.0299999999999999e-01 7.8963791829733649e+00 3.1173520532062344e+01 3.9693031959454603e+00 0 0 0
27542 1 2 9.7000000000000003e-02 8.0211039134790436e+00 3.0861151995114966e+01 2.9767009106822053e+00 0 0 0
27570 1 5 1.0299999999999999e-01 3.1464460351603973e+00 3.5025090267949459e+01 3.0067931916632511e+00 0 0 0
27177 1 3 5.9999999999999998e-02 6.7747853923176349e+00 2.1597252957220444e+01 2.6047345697185644e+01 0 0 0
27534 1 5 1.0299999999999999e-01 1.3136168354513787e+01 2.9206245289469880e+01 4.3005401946006740e+00 0 0 0
27530 1 2 9.7000000000000003e-02 1.2994338571631415e+01 2.9259996545461018e+01 3.2239432337390288e+00 0 0 0
27529 1 6 -1.2000000000000000e-01 1.4428532354207434e+01 2.9339072422670800e+01 2.5471897843819074e+00 0 0 0
27540 1 5 1.0299999999999999e-01 1.0188992177316745e+01 2.9258635177503933e+01 3.1685157727666762e+00 0 0 0
27531 1 3 5.9999999999999998e-02 1.4333665650314801e+01 2.9311621747587409e+01 1.4659192890641888e+00 0 0 0
27538 1 3 5.9999999999999998e-02 1.1892297055574181e+01 3.0372957531431478e+01 1.7460374023529353e+00 0 0 0
27544 1 3 5.9999999999999998e-02 9.5742354793982720e+00 3.0821014886520391e+01 1.4712593222959403e+00 0 0 0
27537 1 3 5.9999999999999998e-02 1.2336304760642697e+01 3.1384243852051920e+01 3.0491045541773065e+00 0 0 0
27535 1 6 -1.2000000000000000e-01 1.1967895471177412e+01 3.0420691588594956e+01 2.8244138488615915e+00 0 0 0
27536 1 2 9.7000000000000003e-02 1.0535543587546625e+01 3.0234262605667421e+01 3.2773527731578165e+00 0 0 0
27543 1 3 5.9999999999999998e-02 9.7654991286021460e+00 3.2046686604436815e+01 2.7485675222791390e+00 0 0 0
27541 1 6 -1.2000000000000000e-01 9.4862796011707804e+00 3.1056372243286784e+01 2.5481487533633600e+00 0 0 0
28277 1 4 -2.0000000000000001e-01 1.1026807364030118e+01 3.4113064021927066e+01 1.4570378482304505e+00 0 0 0
28276 1 3 5.9999999999999998e-02 1.1431967034846783e+01 3.3770520751495745e+01 4.1773571556147218e+00 0 0 0
28273 1 6 -1.2000000000000000e-01 1.1787118157139092e+01 3.4736251887211388e+01 3.9043390507633688e+00 0 0 0
27525 1 3 5.9999999999999998e-02 1.4122841146871032e+01 3.1974176284390108e+01 3.3380485099231150e+00 0 0 0
27539 1 4 -2.0000000000000001e-01 1.0299358368579737e+01 3.0687755314602111e+01 4.9805308386162084e+00 0 0 0
28275 1 3 5.9999999999999998e-02 1.2726956041560978e+01 3.4616744311904263e+01 3.4266167293198260e+00 0 0 0
28269 1 3 5.9999999999999998e-02 1.3708024306139878e+01 3.4548265608737381e+01 5.6537475218800948e+00 0 0 0
27524 1 2 9.7000000000000003e-02 1.5434604877510099e+01 3.0357009297416351e+01 3.1208617308576803e+00 0 0 0
27519 1 3 5.9999999999999998e-02 1.4971969630744924e+01 3.4608555506523686e+01 3.4200815695481115e+00 0 0 0
27523 1 6 -1.2000000000000000e-01 1.5076170155499840e+01 3.1825844768022996e+01 2.9286079993809055e+00 0 0 0
27528 1 5 1.0299999999999999e-01 1.5610967987426287e+01 3.0169153416235062e+01 4.1811730665383395e+00 0 0 0
28274 1 2 9.7000000000000003e-02 1.0761679169377752e+01 3.5321884314295822e+01 2.8118167213164202e+00 0 0 0
28278 1 5 1.0299999999999999e-01 9.8030278522146208e+00 3.5225805798782240e+01 3.2669178208251468e+00 0 0 0
27526 1 3 5.9999999999999998e-02 1.4823237196137036e+01 3.2099397998766477e+01 1.8826229755419506e+00 0 0 0
28267 1 6 -1.2000000000000000e-01 1.2912649867605422e+01 3.4914657535936158e+01 6.2118803201556716e+00 0 0 0
28268 1 2 9.7000000000000003e-02 1.1973215645939579e+01 3.5546985587778700e+01 5.1986190887714745e+00 0 0 0
27517 1 6 -1.2000000000000000e-01 1.6045525003337310e+01 3.4298030163242011e+01 3.1256069923795020e+00 0 0 0
27521 1 4 -2.0000000000000001e-01 1.5946886345480532e+01 3.2712647673212295e+01 5.2571673742440224e+00 0 0 0
28374 1 5 1.0299999999999999e-01 1.5977333092904933e+01 3.6447755919417339e+01 2.0874124099185181e+01 0 0 0
37187 1 4 -2.0000000000000001e-01 1.2140351851405404e+01 3.8053786502440282e+01 2.6100179396019829e+01 -1 -1 0
27560 1 2 9.7000000000000003e-02 4.0205854646331352e+00 3.5310501516483519e+01 5.5991988589391601e+00 0 0 0
27566 1 2 9.7000000000000003e-02 3.0824180829430783e+00 3.6111996227317363e+01 3.2632804888368940e+00 0 0 0
27573 1 3 5.9999999999999998e-02 1.3320943421417926e+00 3.6708255263011978e+01 4.4679666117960979e+00 0 0 0
27571 1 6 -1.2000000000000000e-01 1.5664735207210776e+00 3.6527286805365549e+01 3.4298584320690768e+00 0 0 0
27569 1 4 -2.0000000000000001e-01 3.7467448010999571e+00 3.6956604796209099e+01 1.8786312055728527e+00 0 0 0
27568 1 3 5.9999999999999998e-02 5.0383510133069196e+00 3.6189312511422941e+01 4.0021807173195372e+00 0 0 0
27574 1 3 5.9999999999999998e-02 1.3669820365214393e+00 3.7496716746279901e+01 3.0168815576202648e+00 0 0 0
27565 1 6 -1.2000000000000000e-01 4.0343939579797485e+00 3.6306988314110818e+01 4.4617989564159997e+00 0 0 0
27567 1 3 5.9999999999999998e-02 3.8994954255887571e+00 3.7251912383292435e+01 4.8732879546282550e+00 0 0 0
12684 1 5 1.0299999999999999e-01 2.7267191080424111e+00 4.0220560486906912e+01 2.8037457427294750e+00 0 1 0
12680 1 2 9.7000000000000003e-02 2.5678844791612256e+00 4.0806314740905307e+01 3.7754122357335000e+00 0 1 0
28293 1 3 5.9999999999999998e-02 6.6294806700809517e+00 3.9682392790416749e+01 3.9760205386284957e+00 0 0 0
28294 1 3 5.9999999999999998e-02 7.1477896856564591e+00 3.8053113465299795e+01 3.8640763109600651e+00 0 0 0
12677 1 4 -2.0000000000000001e-01 4.3901002191474534e+00 4.1765721267183046e+01 1.1266352773763708e+00 0 1 0
12678 1 5 1.0299999999999999e-01 5.2407607488382171e+00 4.1388583473520555e+01 3.2940936143182062e+00 0 1 0
12683 1 4 -2.0000000000000001e-01 3.3448633767596503e+00 3.9803995229343812e+01 4.9975184262974599e+00 0 1 0
12679 1 6 -1.2000000000000000e-01 3.2096696799414515e+00 4.2206990159739760e+01 3.5477178252747628e+00 0 1 0
28291 1 6 -1.2000000000000000e-01 7.5441557755559066e+00 3.9067977873904304e+01 3.8978529710402441e+00 0 0 0
28289 1 4 -2.0000000000000001e-01 7.0565102583113646e+00 3.9807379152619163e+01 1.4769090844770265e+00 0 0 0
12674 1 2 9.7000000000000003e-02 4.6091946818935083e+00 4.2204872217817019e+01 2.8471224598373066e+00 0 1 0
28286 1 2 9.7000000000000003e-02 8.3401580543705336e+00 3.9359531640666233e+01 2.6501832436879416e+00 0 0 0
28292 1 2 9.7000000000000003e-02 8.2192164029822994e+00 3.9164088810870830e+01 5.3069282627187890e+00 0 0 0
12681 1 3 5.9999999999999998e-02 3.2173432191489608e+00 4.2658093903947758e+01 4.5117595859804123e+00 0 1 0
12685 1 6 -1.2000000000000000e-01 1.0846273661560426e+00 4.0771067271531308e+01 4.1977186141929854e+00 0 1 0
28300 1 3 5.9999999999999998e-02 8.0891280615904382e+00 4.1338394205258140e+01 5.7005628007968836e+00 0 0 0
27176 1 2 9.7000000000000003e-02 7.7143486708054247e+00 2.1590721296578703e+01 2.8042928788231343e+01 0 0 0
27081 1 3 5.9999999999999998e-02 1.0401676183096226e+01 2.1630471504439612e+01 1.6805568256890584e+01 0 0 0
37190 1 2 9.7000000000000003e-02 1.5351508224513779e+01 3.7664834369320246e+01 2.6619783504607494e+01 -1 -1 0
12682 1 3 5.9999999999999998e-02 2.4620713057744315e+00 4.2780615331511918e+01 2.9673563181673459e+00 0 1 0
28271 1 4 -2.0000000000000001e-01 1.0373755428774755e+01 3.5691584275798327e+01 5.9257934409568271e+00 0 0 0
28288 1 3 5.9999999999999998e-02 8.5529151247790107e+00 3.7237587229516414e+01 2.0315882327769947e+00 0 0 0
28296 1 5 1.0299999999999999e-01 8.9402426665429982e+00 3.8345662215509165e+01 5.3978265080049050e+00 0 0 0
28297 1 6 -1.2000000000000000e-01 8.8689445622274334e+00 4.0513624818438963e+01 5.7532437309124784e+00 0 0 0
28282 1 3 5.9999999999999998e-02 1.1002788818214318e+01 3.6709942491237506e+01 1.1293483156934645e+00 0 0 0
28279 1 6 -1.2000000000000000e-01 1.1156286107163481e+01 3.6667256956599168e+01 2.1770099177715831e+00 0 0 0
28272 1 5 1.0299999999999999e-01 1.2220142327279202e+01 3.6568390222681202e+01 4.8325988051668123e+00 0 0 0
28281 1 3 5.9999999999999998e-02 1.2240779200931701e+01 3.6776993543622737e+01 2.2780980733509613e+00 0 0 0
28290 1 5 1.0299999999999999e-01 8.9364937258987194e+00 4.0238109131879462e+01 2.7116628491725523e+00 0 0 0
28287 1 3 5.9999999999999998e-02 9.3237385118644962e+00 3.8490234479426455e+01 1.0459283188149513e+00 0 0 0
28285 1 6 -1.2000000000000000e-01 9.1789862082843214e+00 3.8162313555059448e+01 2.0808502855672222e+00 0 0 0
28284 1 5 1.0299999999999999e-01 1.0355787095387475e+01 3.7693871419492616e+01 3.8559026640037062e+00 0 0 0
28299 1 3 5.9999999999999998e-02 9.6485674736770299e+00 4.0878884415905233e+01 5.0645288436365528e+00 0 0 0
28283 1 4 -2.0000000000000001e-01 1.1541836003962903e+01 3.9292195133526917e+01 2.8181161410133369e+00 0 0 0
28280 1 2 9.7000000000000003e-02 1.0483690065328904e+01 3.7890846189639092e+01 2.7829856915707882e+00 0 0 0
27497 1 4 -2.0000000000000001e-01 1.3880180722055593e+01 4.1216727085141521e+01 4.8487130976723778e+00 0 0 0
27494 1 2 9.7000000000000003e-02 1.4318396485755921e+01 4.1831255352570636e+01 3.2015794463872687e+00 0 0 0
27498 1 5 1.0299999999999999e-01 1.3686813166968737e+01 4.1374489114010359e+01 2.4216594632119830e+00 0 0 0
27504 1 5 1.0299999999999999e-01 1.5267392260414429e+01 3.9863678778837730e+01 1.6965529362540799e+00 0 0 0
27509 1 4 -2.0000000000000001e-01 1.5288280071523136e+01 3.6965362646956649e+01 1.9079403200156262e+00 0 0 0
27499 1 6 -1.2000000000000000e-01 1.5780967900358625e+01 4.1575434895655597e+01 2.8587806969504221e+00 0 0 0
27508 1 3 5.9999999999999998e-02 1.5135101410309135e+01 3.9005330678355342e+01 4.0284183410905481e+00 0 0 0
27707 1 4 -2.0000000000000001e-01 8.7596509155562774e-01 2.2036030431755837e+01 2.1230650678806434e+01 0 0 0
4559 1 4 -2.0000000000000001e-01 5.9239851582227510e-01 2.3292971435151070e+01 9.2797858598975171e+00 1 1 0
37184 1 2 9.7000000000000003e-02 1.3477838747517223e+01 3.9242140363676761e+01 2.6540658807232717e+01 -1 -1 0
37199 1 4 -2.0000000000000001e-01 1.6139672165861960e+01 3.4643516237078586e+01 2.5614957414425021e+01 -1 -1 0
37182 1 5 1.0299999999999999e-01 1.3851770738159843e+01 4.1677949165741204e+01 2.5985225604114639e+01 -1 -1 0
27505 1 6 -1.2000000000000000e-01 1.6027377590810911e+01 3.9006854138273006e+01 3.5432076019801038e+00 0 0 0
28225 1 6 -1.2000000000000000e-01 6.6406505035178869e+00 2.7063276651498509e+01 5.9694804106925643e+00 0 0 0
27500 1 2 9.7000000000000003e-02 1.6034635861454866e+01 4.0097319000043548e+01 2.4432053493701900e+00 0 0 0
12688 1 3 5.9999999999999998e-02 1.0591177112763124e+00 4.1532536299749360e+01 4.9849348443753518e+00 0 1 0
22549 1 6 -1.2000000000000000e-01 4.1570641888073301e-01 4.0654047536839698e+01 1.4877350380469428e+01 1 0 0
28364 1 2 9.7000000000000003e-02 1.5842168750184147e+01 3.8308347755722316e+01 1.8821446940613775e+01 0 0 0
27942 1 5 1.0299999999999999e-01 7.8456233109106743e-01 2.6293782526249203e+01 6.6690530622288975e+00 0 0 0
4562 1 2 9.7000000000000003e-02 1.8933440457235364e+00 2.2478757758412272e+01 6.4849052450562388e+00 1 1 0
27888 1 5 1.0299999999999999e-01 5.4429645181539694e+00 2.1941399586542261e+01 1.0904111361335636e+01 0 0 0
4566 1 5 1.0299999999999999e-01 2.4545589751471875e+00 2.2850130680690409e+01 7.3579095422973477e+00 1 1 0
27948 1 5 1.0299999999999999e-01 1.3713678646215830e+00 2.6580962507040031e+01 9.5503663392562235e+00 0 0 0
27947 1 4 -2.0000000000000001e-01 2.9888763976427732e+00 2.5582274700309178e+01 8.1769675858734914e+00 0 0 0
27954 1 5 1.0299999999999999e-01 3.8713612779484570e+00 2.5820341170166969e+01 1.0830075991554001e+01 0 0 0
27944 1 2 9.7000000000000003e-02 2.1850348352644358e+00 2.6953686254996214e+01 8.9349148366299822e+00 0 0 0
27950 1 2 9.7000000000000003e-02 3.5923163791983073e+00 2.6843249512137312e+01 1.1131320424030609e+01 0 0 0
27949 1 6 -1.2000000000000000e-01 3.1313778050517063e+00 2.7653527501685502e+01 9.8749954326416738e+00 0 0 0
27961 1 6 -1.2000000000000000e-01 6.6890570204585824e+00 2.6027467140413673e+01 1.1527387535136320e+01 0 0 0
27963 1 3 5.9999999999999998e-02 6.1347801642581503e+00 2.5729908724842204e+01 1.0659489840743056e+01 0 0 0
27882 1 5 1.0299999999999999e-01 2.8590829697424627e+00 2.3390122957747600e+01 1.1047190511520480e+01 0 0 0
27887 1 4 -2.0000000000000001e-01 4.4545307184891030e+00 2.2805191130515993e+01 9.0056350737717352e+00 0 0 0
27955 1 6 -1.2000000000000000e-01 4.7546372622493518e+00 2.7585429013336633e+01 1.1903064493981637e+01 0 0 0
28230 1 5 1.0299999999999999e-01 5.8408079854187021e+00 2.7809091942639533e+01 7.9114094646972033e+00 0 0 0
27878 1 2 9.7000000000000003e-02 2.8893925471468913e+00 2.2554739726610091e+01 1.1702779979690970e+01 0 0 0
27964 1 3 5.9999999999999998e-02 7.3871874641738646e+00 2.6774604085087535e+01 1.1175290733242056e+01 0 0 0
27943 1 6 -1.2000000000000000e-01 1.5632064249916202e+00 2.7925003068745358e+01 7.8913935174934089e+00 0 0 0
27876 1 5 1.0299999999999999e-01 8.4705597678604883e-01 2.4205731402362751e+01 1.1958801068351855e+01 0 0 0
28223 1 4 -2.0000000000000001e-01 7.2897287091395899e+00 2.5318403481511659e+01 7.8091731959046848e+00 0 0 0
27962 1 2 9.7000000000000003e-02 7.5715972122319819e+00 2.4949135685942409e+01 1.2083474587389011e+01 0 0 0
27966 1 5 1.0299999999999999e-01 6.7869335977029799e+00 2.4287258160794760e+01 1.2532546939974992e+01 0 0 0
4561 1 6 -1.2000000000000000e-01 6.3244512254451657e-01 2.1758292936385217e+01 7.0713173635005102e+00 1 1 0
28226 1 2 9.7000000000000003e-02 6.1149152035431422e+00 2.8196511585800920e+01 6.8649540466131533e+00 0 0 0
27957 1 3 5.9999999999999998e-02 5.1485990962701038e+00 2.8377187890977307e+01 1.1276242155597011e+01 0 0 0
27945 1 3 5.9999999999999998e-02 2.3103633228284610e+00 2.8319909888055353e+01 7.2350392492863316e+00 0 0 0
27953 1 4 -2.0000000000000001e-01 2.1866918089438765e+00 2.6718050093766809e+01 1.2287412176655572e+01 0 0 0
27938 1 2 9.7000000000000003e-02 3.8684474753982334e-01 2.7198985694327831e+01 7.1246444718983764e+00 0 0 0
28220 1 2 9.7000000000000003e-02 7.8676040378992704e+00 2.6349082821407499e+01 6.4714973970368010e+00 0 0 0
28883 1 4 -2.0000000000000001e-01 1.5896818624974665e+01 2.6427943098921816e+01 1.2223514842898975e+01 0 0 0
28211 1 4 -2.0000000000000001e-01 1.2931487364757018e+01 2.4000785892738786e+01 6.1296035650509166e+00 0 0 0
27969 1 3 5.9999999999999998e-02 7.9353743182213092e+00 2.3880475046576848e+01 1.0209664688749896e+01 0 0 0
27899 1 4 -2.0000000000000001e-01 8.6976166075416081e+00 2.2199360800829528e+01 6.8309100804742169e+00 0 0 0
27967 1 6 -1.2000000000000000e-01 8.4834647535480379e+00 2.4251753626567915e+01 1.1017306266259144e+01 0 0 0
28218 1 5 1.0299999999999999e-01 1.0509194469103376e+01 2.5206036259802737e+01 6.6293342265215056e+00 0 0 0
28224 1 5 1.0299999999999999e-01 8.6035509558342298e+00 2.7026287154296853e+01 6.9090267134922678e+00 0 0 0
27976 1 3 5.9999999999999998e-02 1.0879099970432918e+01 2.3198959884435705e+01 1.0076114857963592e+01 0 0 0
27970 1 3 5.9999999999999998e-02 9.2419788549962920e+00 2.4951268601327339e+01 1.0588134957977724e+01 0 0 0
27395 1 4 -2.0000000000000001e-01 1.3857442123668854e+01 2.5352803231308719e+01 9.4045023330621973e+00 0 0 0
27392 1 2 9.7000000000000003e-02 1.3697030328859794e+01 2.6863977899045516e+01 8.5531035461298828e+00 0 0 0
27396 1 5 1.0299999999999999e-01 1.3007812988880261e+01 2.6636975747889707e+01 7.7175843875813879e+00 0 0 0
27394 1 3 5.9999999999999998e-02 1.2794470555232444e+01 2.7572332090136609e+01 1.0508984508709505e+01 0 0 0
27391 1 6 -1.2000000000000000e-01 1.3073921534295705e+01 2.7921748565201788e+01 9.5277181401449216e+00 0 0 0
27397 1 6 -1.2000000000000000e-01 1.5193924262078196e+01 2.7256339600058890e+01 8.0986806342574393e+00 0 0 0
27398 1 2 9.7000000000000003e-02 1.5234581237018844e+01 2.8363059433187633e+01 7.0542910558640646e+00 0 0 0
27389 1 4 -2.0000000000000001e-01 1.0324375289004140e+01 2.7578069277748718e+01 8.9617290303958139e+00 0 0 0
27973 1 6 -1.2000000000000000e-01 1.0312840434256552e+01 2.2376892668737163e+01 1.0582547143288179e+01 0 0 0
28894 1 3 5.9999999999999998e-02 1.4870687407512808e+01 2.3083603853782197e+01 1.1003600966139672e+01 0 0 0
27968 1 2 9.7000000000000003e-02 9.1925218545044736e+00 2.2945183243397679e+01 1.1527249816174248e+01 0 0 0
27400 1 3 5.9999999999999998e-02 1.5741618347332066e+01 2.6397973126018336e+01 7.7804414084316234e+00 0 0 0
27399 1 3 5.9999999999999998e-02 1.5773893254378651e+01 2.7549051941092348e+01 8.9663578917562745e+00 0 0 0
27975 1 3 5.9999999999999998e-02 9.7094403989608651e+00 2.1838483994346490e+01 9.8665453320408716e+00 0 0 0
28891 1 6 -1.2000000000000000e-01 1.5721585284125323e+01 2.2479421341239771e+01 1.1394479871776708e+01 0 0 0
27393 1 3 5.9999999999999998e-02 1.3838990347759252e+01 2.8593750410372810e+01 9.8849343833313554e+00 0 0 0
28899 1 3 5.9999999999999998e-02 1.5919430351215530e+01 2.3274569424154656e+01 8.5870980788785438e+00 0 0 0
28855 1 6 -1.2000000000000000e-01 1.5909791902899881e+01 3.2171648069639438e+01 1.7769014939919497e+01 0 0 0
28234 1 3 5.9999999999999998e-02 7.1697496028481593e+00 2.9941657104758196e+01 5.9444826850628640e+00 0 0 0
27562 1 3 5.9999999999999998e-02 4.1854816845563301e+00 3.3106003050588086e+01 6.0652675503080875e+00 0 0 0
28229 1 4 -2.0000000000000001e-01 4.6543392099940579e+00 2.8855547777492763e+01 6.1813973108207332e+00 0 0 0
27951 1 3 5.9999999999999998e-02 3.9709389273528304e+00 2.8007805699276066e+01 9.2106008804778075e+00 0 0 0
27952 1 3 5.9999999999999998e-02 2.7113887944533861e+00 2.8627860463006929e+01 1.0164000327105375e+01 0 0 0
28231 1 6 -1.2000000000000000e-01 7.0744830494389230e+00 2.9473926648008856e+01 6.9152978143766202e+00 0 0 0
28235 1 4 -2.0000000000000001e-01 5.2814634489517491e+00 3.1069078717621998e+01 8.1740698421746014e+00 0 0 0
28788 1 5 1.0299999999999999e-01 4.6822453027954296e+00 3.2397553158735661e+01 1.0610561723066013e+01 0 0 0
28232 1 2 9.7000000000000003e-02 6.9837706828161332e+00 3.0483961060499009e+01 8.0964494679189656e+00 0 0 0
28242 1 5 1.0299999999999999e-01 6.7826980617213017e+00 3.2905614214390390e+01 9.2445509293558903e+00 0 0 0
28787 1 4 -2.0000000000000001e-01 2.4604781205603059e+00 3.1957555345575692e+01 9.9850941573470209e+00 0 0 0
28784 1 2 9.7000000000000003e-02 3.7705878937494899e+00 3.2529923657165789e+01 1.1064967385438129e+01 0 0 0
28789 1 6 -1.2000000000000000e-01 3.6158260152340111e+00 3.4008759624849695e+01 1.1327950607576032e+01 0 0 0
28793 1 4 -2.0000000000000001e-01 4.8753635925200864e+00 3.4760366678252637e+01 8.8790652414418041e+00 0 0 0
28236 1 5 1.0299999999999999e-01 7.1524670499326337e+00 2.9928086398936898e+01 8.9833896436582616e+00 0 0 0
28794 1 5 1.0299999999999999e-01 2.7480929146248201e+00 3.4510468434512340e+01 9.4864633671866141e+00 0 0 0
28790 1 2 9.7000000000000003e-02 3.5529439192493211e+00 3.4932635942266145e+01 1.0103352770679306e+01 0 0 0
28240 1 3 5.9999999999999998e-02 7.4358853005190362e+00 3.2378444095556794e+01 7.1447923869938830e+00 0 0 0
28237 1 6 -1.2000000000000000e-01 7.9128199335442417e+00 3.1730231689148358e+01 7.8950667699626607e+00 0 0 0
28247 1 4 -2.0000000000000001e-01 7.5363591672880599e+00 3.4986200982846633e+01 1.1146318437777945e+01 0 0 0
28246 1 3 5.9999999999999998e-02 7.7479823687246618e+00 3.4558084205433829e+01 8.1008223380244502e+00 0 0 0
28238 1 2 9.7000000000000003e-02 7.8681558688766646e+00 3.2661973476380048e+01 9.0580951075699421e+00 0 0 0
27946 1 3 5.9999999999999998e-02 1.1978624548460699e+00 2.8807302364629027e+01 8.5046575008350445e+00 0 0 0
28781 1 4 -2.0000000000000001e-01 6.1181077086099585e+00 3.0672228408518585e+01 1.2184024411847464e+01 0 0 0
28792 1 3 5.9999999999999998e-02 4.4275006123023637e+00 3.4244705021575214e+01 1.2053371176681432e+01 0 0 0
28785 1 3 5.9999999999999998e-02 3.3096168084081325e+00 3.0750134280989137e+01 1.2231963292062892e+01 0 0 0
28233 1 3 5.9999999999999998e-02 8.0942540858423691e+00 2.9028130128803724e+01 7.0890423333194770e+00 0 0 0
28239 1 3 5.9999999999999998e-02 8.9048813862877427e+00 3.1388323430339518e+01 7.6544445956775826e+00 0 0 0
27402 1 5 1.0299999999999999e-01 1.4374384079949289e+01 2.8981207730204368e+01 6.9700375642971695e+00 0 0 0
28243 1 6 -1.2000000000000000e-01 8.4336166340180831e+00 3.4031076697074589e+01 8.7202788929769994e+00 0 0 0
27386 1 2 9.7000000000000003e-02 1.1774456294150477e+01 2.8679013534000280e+01 8.9148168135240784e+00 0 0 0
27390 1 5 1.0299999999999999e-01 1.1866003020190622e+01 2.8840567680887236e+01 7.8227834192987959e+00 0 0 0
28270 1 3 5.9999999999999998e-02 1.2432356759424392e+01 3.4016399353547527e+01 6.5893020152661661e+00 0 0 0
27387 1 3 5.9999999999999998e-02 1.1544404232265640e+01 2.9650847902139983e+01 1.0789976904890720e+01 0 0 0
28241 1 4 -2.0000000000000001e-01 8.5713345499243534e+00 3.1880875540504341e+01 1.0480880628908491e+01 0 0 0
28245 1 3 5.9999999999999998e-02 9.2917487691964418e+00 3.3889204325185247e+01 8.0122988678536320e+00 0 0 0
28244 1 2 9.7000000000000003e-02 8.7574007193477517e+00 3.4971830151238407e+01 9.9487970976463078e+00 0 0 0
27385 1 6 -1.2000000000000000e-01 1.1509841006606408e+01 2.9993278692745335e+01 9.7635581857644897e+00 0 0 0
27388 1 3 5.9999999999999998e-02 1.0470167805976274e+01 3.0281808823397256e+01 9.5073890064753197e+00 0 0 0
27380 1 2 9.7000000000000003e-02 1.2447377248430310e+01 3.1203636454434399e+01 9.4343347074996782e+00 0 0 0
28248 1 5 1.0299999999999999e-01 9.6122868565694226e+00 3.4447353573024820e+01 1.0392018865986648e+01 0 0 0
27383 1 4 -2.0000000000000001e-01 1.1825495665526640e+01 3.2057203084912210e+01 8.0495513216580576e+00 0 0 0
27379 1 6 -1.2000000000000000e-01 1.2535460986697567e+01 3.2305209353955554e+01 1.0562189344350159e+01 0 0 0
27382 1 3 5.9999999999999998e-02 1.3144335387505604e+01 3.3071734900871959e+01 1.0102715069749831e+01 0 0 0
27384 1 5 1.0299999999999999e-01 1.3470531793021582e+01 3.0870815729242548e+01 9.2534520210341125e+00 0 0 0
27381 1 3 5.9999999999999998e-02 1.1466301106318756e+01 3.2650352601806276e+01 1.0680728883402981e+01 0 0 0
28264 1 3 5.9999999999999998e-02 1.1794952864900372e+01 3.5122425758554698e+01 8.2772934796006208e+00 0 0 0
28263 1 3 5.9999999999999998e-02 1.3161491597224732e+01 3.5047151937539873e+01 9.2317384656667496e+00 0 0 0
27377 1 4 -2.0000000000000001e-01 1.4816397725109733e+01 3.1363860568505583e+01 1.1704864745697895e+01 0 0 0
27374 1 2 9.7000000000000003e-02 1.3118009507491390e+01 3.1888712783923239e+01 1.1962509396260083e+01 0 0 0
27408 1 5 1.0299999999999999e-01 1.5731589547534869e+01 3.0904770350819252e+01 8.4060367396272859e+00 0 0 0
27564 1 5 1.0299999999999999e-01 4.7638355696347823e+00 3.5555285857616518e+01 6.3405910881384093e+00 0 0 0
28717 1 6 -1.2000000000000000e-01 8.6815409245741773e+00 3.9917082746988008e+01 2.6103211140710503e+01 0 0 0
27563 1 4 -2.0000000000000001e-01 2.4751101112169351e+00 3.5489166951410532e+01 6.4387388909990468e+00 0 0 0
28295 1 4 -2.0000000000000001e-01 7.0341337210962545e+00 3.8674968583524588e+01 6.6476770827798433e+00 0 0 0
22523 1 4 -2.0000000000000001e-01 6.2313639896856952e+00 4.1873639063723857e+01 8.0837339500438059e+00 1 0 0
28795 1 6 -1.2000000000000000e-01 3.3701816402645330e+00 3.6464827752283661e+01 1.0546907736863348e+01 0 0 0
22531 1 6 -1.2000000000000000e-01 1.4070854652665277e+00 4.0005220578781845e+01 9.0488420544380705e+00 1 0 0
22534 1 3 5.9999999999999998e-02 1.9100809626763089e+00 3.9238897342760119e+01 9.6825046354612834e+00 1 0 0
22527 1 3 5.9999999999999998e-02 3.5703723653877053e+00 4.0854370149369615e+01 7.4706114125484158e+00 1 0 0
28797 1 3 5.9999999999999998e-02 2.8734095459912368e+00 3.7032967273801042e+01 9.7368095659871141e+00 0 0 0
22529 1 4 -2.0000000000000001e-01 2.1151874824328245e+00 4.2028198549713593e+01 1.0545156013530963e+01 1 0 0
22528 1 3 5.9999999999999998e-02 4.0373041596666193e+00 4.0520587634530450e+01 9.1962007589665884e+00 1 0 0
22525 1 6 -1.2000000000000000e-01 3.6004165105222166e+00 4.1270451595141651e+01 8.5003337491251063e+00 1 0 0
22526 1 2 9.7000000000000003e-02 2.1054664448381293e+00 4.1385920786751676e+01 8.9497747136770602e+00 1 0 0
28799 1 4 -2.0000000000000001e-01 5.3847210220315480e+00 3.8064874839623620e+01 9.5458198409264856e+00 0 0 0
28796 1 2 9.7000000000000003e-02 4.6238606593653220e+00 3.7272578261796959e+01 1.0949594619337084e+01 0 0 0
22533 1 3 5.9999999999999998e-02 1.5699832186735589e+00 3.9573484934168114e+01 8.0430859544378368e+00 1 0 0
22520 1 2 9.7000000000000003e-02 4.6162071431496106e+00 4.2465620529876659e+01 8.4669481763166416e+00 1 0 0
28798 1 3 5.9999999999999998e-02 2.7078276420311260e+00 3.6359591035250673e+01 1.1328662026510862e+01 0 0 0
22530 1 5 1.0299999999999999e-01 1.6744650801985592e+00 4.2121031222064090e+01 8.3128984644592023e+00 1 0 0
28800 1 5 1.0299999999999999e-01 5.3858596304364461e+00 3.6553794026830147e+01 1.1400873429279009e+01 0 0 0
28806 1 5 1.0299999999999999e-01 5.5899668044733151e+00 4.0079649203678166e+01 1.1467135379879537e+01 0 0 0
28803 1 3 5.9999999999999998e-02 3.5205874725796780e+00 3.8858181650675284e+01 1.1395232224799569e+01 0 0 0
22524 1 5 1.0299999999999999e-01 4.7623511763359332e+00 4.2831400844937995e+01 9.5188385473605894e+00 1 0 0
28810 1 3 5.9999999999999998e-02 7.0907395288514952e+00 3.8348262954853581e+01 1.2251758435797148e+01 0 0 0
22542 1 5 1.0299999999999999e-01 7.0197266588265606e-01 4.0046436714187486e+01 1.1931277346863375e+01 1 0 0
27307 1 6 -1.2000000000000000e-01 1.3331218248264230e+01 2.1877672415150208e+01 1.8152487016377037e+01 0 0 0
28265 1 4 -2.0000000000000001e-01 1.5091138596008232e+01 3.5156562772066643e+01 7.7064939397272925e+00 0 0 0
28258 1 3 5.9999999999999998e-02 1.1557029039155564e+01 3.5643778434160851e+01 1.0890616258078829e+01 0 0 0
28252 1 3 5.9999999999999998e-02 8.0863450113627415e+00 3.6970770216238797e+01 9.7037026172522349e+00 0 0 0
28261 1 6 -1.2000000000000000e-01 1.2611226048653945e+01 3.5699603398757361e+01 8.6059081987819859e+00 0 0 0
28262 1 2 9.7000000000000003e-02 1.3486456928889734e+01 3.5754887931716041e+01 7.3293636920680845e+00 0 0 0
28251 1 3 5.9999999999999998e-02 9.3528560862300640e+00 3.6570485712025764e+01 8.5486798855494737e+00 0 0 0
28249 1 6 -1.2000000000000000e-01 9.0138335293998022e+00 3.6478546478316382e+01 9.5688997495619823e+00 0 0 0
28308 1 5 1.0299999999999999e-01 1.1750459013909428e+01 4.1940135492225103e+01 6.3910996786788044e+00 0 0 0
28301 1 4 -2.0000000000000001e-01 1.1127442219066429e+01 3.9448413620750820e+01 6.6634186865205605e+00 0 0 0
28266 1 5 1.0299999999999999e-01 1.3600388980241544e+01 3.6819945242832851e+01 7.0616174110911789e+00 0 0 0
28302 1 5 1.0299999999999999e-01 9.1479696839403548e+00 3.9918665928618481e+01 7.8269534286730771e+00 0 0 0
28255 1 6 -1.2000000000000000e-01 1.1369963951170488e+01 3.6696158311250841e+01 1.0552086355739478e+01 0 0 0
28257 1 3 5.9999999999999998e-02 1.1730320906505701e+01 3.7380522012648100e+01 1.1241700833020973e+01 0 0 0
28254 1 5 1.0299999999999999e-01 9.4063273620868859e+00 3.7043378778974180e+01 1.1545533756549668e+01 0 0 0
28256 1 2 9.7000000000000003e-02 1.2148246493153154e+01 3.6954273015459179e+01 9.2368832822177644e+00 0 0 0
28250 1 2 9.7000000000000003e-02 9.9415890251356238e+00 3.7178505288357869e+01 1.0555922181297818e+01 0 0 0
28298 1 2 9.7000000000000003e-02 9.6978815754346517e+00 4.0476346612881990e+01 7.0674376226605933e+00 0 0 0
28303 1 6 -1.2000000000000000e-01 1.0130223875195593e+01 4.1776498257500606e+01 7.7478529724792153e+00 0 0 0
28260 1 5 1.0299999999999999e-01 1.1534083897427278e+01 3.7599350008015698e+01 8.5945893315569961e+00 0 0 0
28253 1 4 -2.0000000000000001e-01 9.9127849807680253e+00 3.8937272702677468e+01 1.0192547743235519e+01 0 0 0
28259 1 4 -2.0000000000000001e-01 1.3585355845691700e+01 3.7851583474861933e+01 9.6709387175640718e+00 0 0 0
28672 1 3 5.9999999999999998e-02 1.4643054080612263e+01 4.1964144134184473e+01 1.0813009702048914e+01 0 0 0
28306 1 3 5.9999999999999998e-02 1.0629873156505433e+01 4.1457599953438866e+01 8.6520475790740896e+00 0 0 0
28665 1 3 5.9999999999999998e-02 1.5060414026802345e+01 4.1947768418454920e+01 7.6073847795829241e+00 0 0 0
28666 1 3 5.9999999999999998e-02 1.4891466970857579e+01 4.0888999856759739e+01 8.8635248994205380e+00 0 0 0
28305 1 3 5.9999999999999998e-02 9.2635993671336685e+00 4.2269520529828270e+01 8.0558725468116528e+00 0 0 0
28304 1 2 9.7000000000000003e-02 1.1142924553755776e+01 4.2637942923728126e+01 6.8982207156285744e+00 0 0 0
28669 1 6 -1.2000000000000000e-01 1.5135052342355008e+01 4.2841455214403268e+01 1.0458156424046134e+01 0 0 0
27877 1 6 -1.2000000000000000e-01 1.5765718745604029e+00 2.2211643987561697e+01 1.2442080822590363e+01 0 0 0
27051 1 3 5.9999999999999998e-02 3.0220823926245899e-01 2.8276320463569238e+01 1.7641972864866354e+01 0 0 0
27956 1 2 9.7000000000000003e-02 5.7088978149993501e+00 2.6609105911203688e+01 1.2589435372800045e+01 0 0 0
27052 1 3 5.9999999999999998e-02 3.0993764303916221e-01 2.7645228890762528e+01 1.6057656567880805e+01 0 0 0
27881 1 4 -2.0000000000000001e-01 4.0666345806361832e+00 2.3064032315565743e+01 1.2815444799130828e+01 0 0 0
27960 1 5 1.0299999999999999e-01 5.1639040453303169e+00 2.5808303309237424e+01 1.3089095964748427e+01 0 0 0
27067 1 6 -1.2000000000000000e-01 5.3499192747263873e+00 2.2683423969483517e+01 1.7229041544536098e+01 0 0 0
27872 1 2 9.7000000000000003e-02 6.3616726794019696e-01 2.3371156832903271e+01 1.2643045333322268e+01 0 0 0
27066 1 5 1.0299999999999999e-01 3.9646113073371159e+00 2.3171219348606225e+01 1.5658371127046548e+01 0 0 0
27875 1 4 -2.0000000000000001e-01 8.7780486991381168e-01 2.4006394994814759e+01 1.4227120349651386e+01 0 0 0
27062 1 2 9.7000000000000003e-02 3.9046374887838584e+00 2.2902378235515528e+01 1.6673670883286544e+01 0 0 0
27056 1 2 9.7000000000000003e-02 3.3602787837701635e+00 2.5353018542912555e+01 1.7117181175604319e+01 0 0 0
27060 1 5 1.0299999999999999e-01 3.5788467704647338e+00 2.5581952909785713e+01 1.6062859443111439e+01 0 0 0
27050 1 2 9.7000000000000003e-02 2.2400108241744681e+00 2.7666274923723901e+01 1.7178768307205601e+01 0 0 0
27061 1 6 -1.2000000000000000e-01 3.0194536487151389e+00 2.3883427581528654e+01 1.7457020054180109e+01 0 0 0
27055 1 6 -1.2000000000000000e-01 2.1348929315243708e+00 2.6199831561052118e+01 1.7461064069179294e+01 0 0 0
27064 1 3 5.9999999999999998e-02 2.0305025230441496e+00 2.3714535660534541e+01 1.7209760699999482e+01 0 0 0
27054 1 5 1.0299999999999999e-01 2.9246782441440877e+00 2.7990786712537279e+01 1.6385752218159308e+01 0 0 0
27959 1 4 -2.0000000000000001e-01 6.5151141939941555e+00 2.7593913681819533e+01 1.3902419942072488e+01 0 0 0
27058 1 3 5.9999999999999998e-02 1.2626158219093320e+00 2.5805374944443852e+01 1.6942456747764307e+01 0 0 0
27069 1 3 5.9999999999999998e-02 5.8425146637049261e+00 2.3644753093459133e+01 1.7074655151073017e+01 0 0 0
27059 1 4 -2.0000000000000001e-01 4.8338589464405688e+00 2.5960563239450597e+01 1.8020299585030372e+01 0 0 0
27049 1 6 -1.2000000000000000e-01 8.9742785873296449e-01 2.8274371819278841e+01 1.6703433882441661e+01 0 0 0
27078 1 5 1.0299999999999999e-01 7.8806770803360457e+00 2.3400296136033777e+01 1.7568992360288593e+01 0 0 0
27057 1 3 5.9999999999999998e-02 1.8189098544194686e+00 2.6085839993512135e+01 1.8461632110521062e+01 0 0 0
27094 1 3 5.9999999999999998e-02 8.0688513666228125e+00 2.7122627278343948e+01 1.7698978469782826e+01 0 0 0
27965 1 4 -2.0000000000000001e-01 8.5755662211692290e+00 2.5447742029378198e+01 1.3473649055152849e+01 0 0 0
27958 1 3 5.9999999999999998e-02 4.2201431545652746e+00 2.8089305240897499e+01 1.2720052344127467e+01 0 0 0
27053 1 4 -2.0000000000000001e-01 2.6007682957362963e+00 2.8547810980651366e+01 1.8594162659548751e+01 0 0 0
28884 1 5 1.0299999999999999e-01 1.4113711727466502e+01 2.4961353189440750e+01 1.2128331252449909e+01 0 0 0
27977 1 4 -2.0000000000000001e-01 1.2446491477217211e+01 2.2331014816109764e+01 1.2086179225776499e+01 0 0 0
28877 1 4 -2.0000000000000001e-01 1.1783040039979696e+01 2.6296107111532198e+01 1.2484880345293025e+01 0 0 0
27972 1 5 1.0299999999999999e-01 9.8275911547528860e+00 2.3170827547756865e+01 1.2397864430843349e+01 0 0 0
27082 1 3 5.9999999999999998e-02 9.2759002750788699e+00 2.2288507155601177e+01 1.5642915629547458e+01 0 0 0
28885 1 6 -1.2000000000000000e-01 1.5438689390067768e+01 2.3972229967133146e+01 1.3494196914024723e+01 0 0 0
27312 1 5 1.0299999999999999e-01 1.4920662857180401e+01 2.2970489069836951e+01 1.7148618029774852e+01 0 0 0
27088 1 3 5.9999999999999998e-02 8.7584348031317258e+00 2.4992540912301866e+01 1.6330344812144716e+01 0 0 0
28878 1 5 1.0299999999999999e-01 1.3470994990937760e+01 2.7866698318742504e+01 1.2856434889711155e+01 0 0 0
28880 1 2 9.7000000000000003e-02 1.4803405655423957e+01 2.5275783672706073e+01 1.2888411299554017e+01 0 0 0
28881 1 3 5.9999999999999998e-02 1.4739589948405847e+01 2.6546528941713909e+01 1.4508360904704700e+01 0 0 0
28888 1 3 5.9999999999999998e-02 1.4778560234518393e+01 2.3327485076518602e+01 1.4009282086598207e+01 0 0 0
28874 1 2 9.7000000000000003e-02 1.3015869743085370e+01 2.7139388773701892e+01 1.3433707029391311e+01 0 0 0
28882 1 3 5.9999999999999998e-02 1.3457512761323095e+01 2.5278341783205075e+01 1.4485993743068219e+01 0 0 0
28875 1 3 5.9999999999999998e-02 1.1660738459980470e+01 2.7354113218514925e+01 1.5133893655979842e+01 0 0 0
28879 1 6 -1.2000000000000000e-01 1.4003267036641523e+01 2.6064018089337711e+01 1.3914375620417214e+01 0 0 0
27087 1 3 5.9999999999999998e-02 1.0067185919681165e+01 2.5746235218732650e+01 1.5760402822007030e+01 0 0 0
27080 1 2 9.7000000000000003e-02 1.0482549675385277e+01 2.3819977648829045e+01 1.6588575313045848e+01 0 0 0
27085 1 6 -1.2000000000000000e-01 9.7295015834914889e+00 2.5133673848924246e+01 1.6600522207159532e+01 0 0 0
27083 1 4 -2.0000000000000001e-01 1.1614205788234891e+01 2.3590291187982505e+01 1.5235207230235071e+01 0 0 0
28872 1 5 1.0299999999999999e-01 1.3672156940692322e+01 2.8010874436390203e+01 1.6149914689738708e+01 0 0 0
28873 1 6 -1.2000000000000000e-01 1.2304833725663714e+01 2.7933819376132654e+01 1.4511634952951196e+01 0 0 0
27079 1 6 -1.2000000000000000e-01 9.6686648389793390e+00 2.2502635953020029e+01 1.6625423548266461e+01 0 0 0
27084 1 5 1.0299999999999999e-01 1.1117009670343320e+01 2.3963457050469845e+01 1.7476058437803680e+01 0 0 0
27317 1 4 -2.0000000000000001e-01 1.4813113504829289e+01 2.5694089023150237e+01 1.7086666913550445e+01 0 0 0
27093 1 3 5.9999999999999998e-02 9.5409952504846451e+00 2.7976720986892492e+01 1.7237756569965036e+01 0 0 0
27310 1 3 5.9999999999999998e-02 1.2478785323186823e+01 2.2563210433823894e+01 1.7869644536863809e+01 0 0 0
27074 1 2 9.7000000000000003e-02 8.5309576767865352e+00 2.2564158754928389e+01 1.7654702507122572e+01 0 0 0
27091 1 6 -1.2000000000000000e-01 9.1419890477768657e+00 2.7240082495813784e+01 1.7982423656177808e+01 0 0 0
27086 1 2 9.7000000000000003e-02 9.9148097061345073e+00 2.5908440917154536e+01 1.7921314493426419e+01 0 0 0
27308 1 2 9.7000000000000003e-02 1.4667816573001806e+01 2.2663526672482480e+01 1.8179012395078523e+01 0 0 0
28876 1 3 5.9999999999999998e-02 1.1660741389018508e+01 2.8612908772967266e+01 1.3947986208254401e+01 0 0 0
28887 1 3 5.9999999999999998e-02 1.6026320957503128e+01 2.4292762471865299e+01 1.4362359217227480e+01 0 0 0
37194 1 5 1.0299999999999999e-01 1.4779737753668277e+01 3.7085693607569489e+01 2.5927029215834249e+01 -1 -1 0
12687 1 3 5.9999999999999998e-02 9.1118283242111076e-01 3.9813894430363767e+01 4.7250764626569568e+00 0 1 0
28791 1 3 5.9999999999999998e-02 2.7234641709968996e+00 3.4064916022373964e+01 1.1817851915784907e+01 0 0 0
28783 1 6 -1.2000000000000000e-01 3.7274148747071356e+00 3.1716575883629968e+01 1.2378966563394711e+01 0 0 0
27047 1 4 -2.0000000000000001e-01 1.7865855036676848e+00 2.9574710396691170e+01 1.4402414856510964e+01 0 0 0
27041 1 4 -2.0000000000000001e-01 7.2392321443234353e-01 3.3088177507244509e+01 1.5725813106463089e+01 0 0 0
27044 1 2 9.7000000000000003e-02 1.0005816492747874e+00 2.9652891307056450e+01 1.6005878911949761e+01 0 0 0
28786 1 3 5.9999999999999998e-02 3.1286127336296787e+00 3.2239455192771679e+01 1.3163600481153859e+01 0 0 0
28782 1 5 1.0299999999999999e-01 5.4192207153681649e+00 3.2648731834207965e+01 1.3248015166370219e+01 0 0 0
28778 1 2 9.7000000000000003e-02 5.0443567667872626e+00 3.1643177324503835e+01 1.3153108259365823e+01 0 0 0
27048 1 5 1.0299999999999999e-01 1.6535653237080750e+00 3.0276902923357582e+01 1.6570121524121323e+01 0 0 0
28780 1 3 5.9999999999999998e-02 3.9580298984413251e+00 3.1498036172639921e+01 1.5050891758133778e+01 0 0 0
28779 1 3 5.9999999999999998e-02 4.4442623418129736e+00 2.9943364110985708e+01 1.4497777610480977e+01 0 0 0
28777 1 6 -1.2000000000000000e-01 4.8092539187798318e+00 3.0988711105283276e+01 1.4548143606805093e+01 0 0 0
28770 1 5 1.0299999999999999e-01 4.7677743480566201e+00 3.3370794316019513e+01 1.5751787305164008e+01 0 0 0
28772 1 2 9.7000000000000003e-02 6.0718699312078064e+00 3.1039925232378401e+01 1.5414674620802664e+01 0 0 0
28771 1 6 -1.2000000000000000e-01 6.7380632432706253e+00 3.2386950468351621e+01 1.5736854607508521e+01 0 0 0
28766 1 2 9.7000000000000003e-02 5.7083166294996399e+00 3.3492913447047009e+01 1.6280917378280051e+01 0 0 0
28765 1 6 -1.2000000000000000e-01 6.3756398611606491e+00 3.4882632739429823e+01 1.6224208578929250e+01 0 0 0
28775 1 4 -2.0000000000000001e-01 5.7529102242242240e+00 3.0183116401374406e+01 1.6985195577491261e+01 0 0 0
28776 1 5 1.0299999999999999e-01 6.8393875540251230e+00 3.0420859206855781e+01 1.4877445810207574e+01 0 0 0
28773 1 3 5.9999999999999998e-02 7.1026135259943750e+00 3.2724452128318404e+01 1.4734746741882612e+01 0 0 0
28768 1 3 5.9999999999999998e-02 7.1454381715357016e+00 3.4890547154716401e+01 1.6977285097600632e+01 0 0 0
28767 1 3 5.9999999999999998e-02 6.7685906879948163e+00 3.5008344978804431e+01 1.5188757194402404e+01 0 0 0
28769 1 4 -2.0000000000000001e-01 5.2601439957462750e+00 3.3112171590374651e+01 1.8000774646746091e+01 0 0 0
27042 1 5 1.0299999999999999e-01 2.9911109097013755e-01 3.1655362336523265e+01 1.3991636429592807e+01 0 0 0
28774 1 3 5.9999999999999998e-02 7.6314799777527034e+00 3.2315900109497278e+01 1.6417448052231858e+01 0 0 0
28764 1 5 1.0299999999999999e-01 4.6533668795924479e+00 3.6041267128150018e+01 1.7124714354454404e+01 0 0 0
26976 1 5 1.0299999999999999e-01 4.9329661855678547e-01 3.4918722737383206e+01 1.8663414730424730e+01 0 0 0
37178 1 2 9.7000000000000003e-02 1.3602199207543444e+01 4.1780155789676172e+01 2.7032232901715027e+01 -1 -1 0
28868 1 2 9.7000000000000003e-02 1.3156811467476350e+01 2.8718765916169890e+01 1.5458063006993044e+01 0 0 0
28870 1 3 5.9999999999999998e-02 1.1973843352992301e+01 2.8864130283562854e+01 1.7213036968405220e+01 0 0 0
28834 1 3 5.9999999999999998e-02 1.5985757655188250e+01 3.7578211562782222e+01 1.4643841017033010e+01 0 0 0
27378 1 5 1.0299999999999999e-01 1.2450099541935021e+01 3.1097992475575499e+01 1.2305226374212529e+01 0 0 0
27375 1 3 5.9999999999999998e-02 1.3728875896955726e+01 3.3855076533853079e+01 1.2906478155176035e+01 0 0 0
28867 1 6 -1.2000000000000000e-01 1.2387501879990834e+01 2.9638042458839941e+01 1.6460193933218726e+01 0 0 0
28863 1 3 5.9999999999999998e-02 1.5118869265412052e+01 2.9373474734335623e+01 1.7222965024129472e+01 0 0 0
28869 1 3 5.9999999999999998e-02 1.1516023338563048e+01 3.0154772094044553e+01 1.6078153399401280e+01 0 0 0
28871 1 4 -2.0000000000000001e-01 1.4332828556646987e+01 2.9766813569830330e+01 1.4584423565100982e+01 0 0 0
27372 1 5 1.0299999999999999e-01 1.1284888140069466e+01 3.4000845895445757e+01 1.2648666307188972e+01 0 0 0
27373 1 6 -1.2000000000000000e-01 1.3067348780819339e+01 3.2954749118172316e+01 1.3088915782814878e+01 0 0 0
27376 1 3 5.9999999999999998e-02 1.3592599760831279e+01 3.2509064975724243e+01 1.3951060551379463e+01 0 0 0
28862 1 2 9.7000000000000003e-02 1.3207833601214883e+01 3.0610815202069215e+01 1.7280008038663972e+01 0 0 0
28866 1 5 1.0299999999999999e-01 1.3693864200089010e+01 3.1271049861064711e+01 1.6519599718804322e+01 0 0 0
27371 1 4 -2.0000000000000001e-01 1.0568276144360777e+01 3.2058809894788347e+01 1.3750144622781141e+01 0 0 0
27370 1 3 5.9999999999999998e-02 1.2167956365959013e+01 3.3859699034205796e+01 1.5511733049815597e+01 0 0 0
27366 1 5 1.0299999999999999e-01 9.6057735032792770e+00 3.4332009144299263e+01 1.5468309170049368e+01 0 0 0
27368 1 2 9.7000000000000003e-02 1.1670319928322209e+01 3.3433394329387632e+01 1.3451017127469513e+01 0 0 0
27367 1 6 -1.2000000000000000e-01 1.1718430273697399e+01 3.4394357945745377e+01 1.4667442402046243e+01 0 0 0
27362 1 2 9.7000000000000003e-02 1.0403015275450080e+01 3.5037517672911136e+01 1.5279882125992000e+01 0 0 0
27369 1 3 5.9999999999999998e-02 1.2505533899749461e+01 3.5148224227913090e+01 1.4367079130083486e+01 0 0 0
28857 1 3 5.9999999999999998e-02 1.5147701361011386e+01 3.2874329490118129e+01 1.7481083000182622e+01 0 0 0
27360 1 5 1.0299999999999999e-01 1.1695645620174401e+01 3.4403124055123591e+01 1.7653424116343704e+01 0 0 0
27356 1 2 9.7000000000000003e-02 1.0934607941805611e+01 3.5151303614828684e+01 1.7850331325988240e+01 0 0 0
27361 1 6 -1.2000000000000000e-01 1.0635584111838707e+01 3.5836180273572126e+01 1.6529510104036341e+01 0 0 0
27365 1 4 -2.0000000000000001e-01 9.6976727364731676e+00 3.6183278153718049e+01 1.4032146555953750e+01 0 0 0
28861 1 6 -1.2000000000000000e-01 1.4511329847361690e+01 2.9961248984920502e+01 1.7954151798688471e+01 0 0 0
28847 1 4 -2.0000000000000001e-01 1.5630552943723281e+01 3.4589500470699996e+01 1.5430897458890460e+01 0 0 0
37186 1 3 5.9999999999999998e-02 1.1886478766626047e+01 4.0506827068639446e+01 2.6753243536178960e+01 -1 -1 0
27658 1 3 5.9999999999999998e-02 1.0797198787331987e-01 2.5628118146625479e+01 2.4159959207999748e+01 0 0 0
37185 1 3 5.9999999999999998e-02 1.2607613612352456e+01 4.0290832738781567e+01 2.8282857372422203e+01 -1 -1 0
12737 1 4 -2.0000000000000001e-01 5.7630639745551742e+00 4.2985564102460479e+01 1.6188327299659303e+01 0 1 0
28801 1 6 -1.2000000000000000e-01 4.3142204907298289e+00 3.8382806253669003e+01 1.1926727169120829e+01 0 0 0
37188 1 5 1.0299999999999999e-01 1.3920508771819435e+01 3.9551394649661887e+01 2.5592063446037109e+01 -1 -1 0
22551 1 3 5.9999999999999998e-02 1.3220446620445097e+00 4.0561604068536496e+01 1.4221111353303176e+01 1 0 0
28802 1 2 9.7000000000000003e-02 5.3109432663888878e+00 3.9483733324298285e+01 1.2360755439539354e+01 0 0 0
28763 1 4 -2.0000000000000001e-01 4.2874675761659056e+00 3.5945283209756838e+01 1.4934802214386552e+01 0 0 0
28760 1 2 9.7000000000000003e-02 5.3866212971444165e+00 3.6106797798367417e+01 1.6274781732951478e+01 0 0 0
28804 1 3 5.9999999999999998e-02 4.0143702179041432e+00 3.7820189172157654e+01 1.2806870018436397e+01 0 0 0
22553 1 4 -2.0000000000000001e-01 1.5799559911444925e+00 3.8407140554439628e+01 1.5642830523025308e+01 1 0 0
28761 1 3 5.9999999999999998e-02 5.6427651294850385e+00 3.8297692002985976e+01 1.5847918884728655e+01 0 0 0
22558 1 3 5.9999999999999998e-02 2.5677515644411177e+00 4.0956977198018549e+01 1.6488529469976157e+01 1 0 0
28805 1 4 -2.0000000000000001e-01 4.4410687092392305e+00 4.0617194864154520e+01 1.3434260498233209e+01 0 0 0
22555 1 6 -1.2000000000000000e-01 1.8189284186834420e+00 4.0623524632493265e+01 1.7068964779075969e+01 1 0 0
28809 1 3 5.9999999999999998e-02 6.4037890442422789e+00 3.8359426244491985e+01 1.3954585878355847e+01 0 0 0
28807 1 6 -1.2000000000000000e-01 6.5972738173782011e+00 3.8918168865320581e+01 1.3023128130494850e+01 0 0 0
22550 1 2 9.7000000000000003e-02 8.0328180644258917e-01 3.9957338590743760e+01 1.6171695751863027e+01 1 0 0
22557 1 3 5.9999999999999998e-02 2.2932613734296301e+00 3.9926748821122054e+01 1.7742942914258482e+01 1 0 0
28759 1 6 -1.2000000000000000e-01 6.1259296845685469e+00 3.7503553112256760e+01 1.6297849801691768e+01 0 0 0
28762 1 3 5.9999999999999998e-02 7.0556694087802212e+00 3.7343869825641292e+01 1.5770519397670176e+01 0 0 0
28812 1 5 1.0299999999999999e-01 7.0314486533224896e+00 4.0794383587151778e+01 1.4002767020588376e+01 0 0 0
28756 1 3 5.9999999999999998e-02 4.9402400284379366e+00 3.9627719708036942e+01 1.7457507352718576e+01 0 0 0
22556 1 2 9.7000000000000003e-02 1.2483494550905971e+00 4.1806518395080744e+01 1.7993387944721345e+01 1 0 0
28754 1 2 9.7000000000000003e-02 6.4068931025107743e+00 3.8126918857455266e+01 1.7686531022183278e+01 0 0 0
28808 1 2 9.7000000000000003e-02 7.5384008055738088e+00 4.0035988609183988e+01 1.3458799000816407e+01 0 0 0
28758 1 5 1.0299999999999999e-01 7.2887479220086284e+00 3.8701734201364154e+01 1.7553317608528992e+01 0 0 0
28811 1 4 -2.0000000000000001e-01 8.0245317767904822e+00 4.1079356409218853e+01 1.2073334889312720e+01 0 0 0
27514 1 3 5.9999999999999998e-02 1.5625691740177041e+01 3.6407516425469758e+01 4.7492053172972835e+00 0 0 0
28753 1 6 -1.2000000000000000e-01 5.2662238432934778e+00 3.9007078573343087e+01 1.8281099009850241e+01 0 0 0
28755 1 3 5.9999999999999998e-02 4.3907083265962550e+00 3.8358600533658390e+01 1.8582372199814909e+01 0 0 0
28691 1 4 -2.0000000000000001e-01 1.5364807651793525e+01 4.3011125745762982e+01 1.6991939616551509e+01 0 0 0
28831 1 6 -1.2000000000000000e-01 1.5934134389332026e+01 3.8147636792246779e+01 1.3754635416210480e+01 0 0 0
28830 1 5 1.0299999999999999e-01 1.4405738445696230e+01 3.8765893151059217e+01 1.2259875955676193e+01 0 0 0
28823 1 4 -2.0000000000000001e-01 1.2350117789572947e+01 4.0421364359943489e+01 1.2480518953701651e+01 0 0 0
27363 1 3 5.9999999999999998e-02 9.8616732616078675e+00 3.6526576524171325e+01 1.6694080263481894e+01 0 0 0
27364 1 3 5.9999999999999998e-02 1.1469877161012514e+01 3.6551720248723718e+01 1.6345136533171818e+01 0 0 0
28829 1 4 -2.0000000000000001e-01 1.4065108552708539e+01 3.6492558614990379e+01 1.2676935829598023e+01 0 0 0
28815 1 3 5.9999999999999998e-02 8.6235181364298068e+00 3.8840456598631555e+01 1.4971788593150068e+01 0 0 0
28826 1 2 9.7000000000000003e-02 1.4472295056866866e+01 3.8125718296992375e+01 1.3185909677084188e+01 0 0 0
28816 1 3 5.9999999999999998e-02 9.2645073043801212e+00 3.8882111942813630e+01 1.3303581526796508e+01 0 0 0
28818 1 5 1.0299999999999999e-01 1.0115867880708715e+01 4.1251555843030140e+01 1.3815503925044037e+01 0 0 0
28827 1 3 5.9999999999999998e-02 1.3922238915740509e+01 3.9467599177527745e+01 1.4794293825944388e+01 0 0 0
28828 1 3 5.9999999999999998e-02 1.3442664033798522e+01 3.7831920468194198e+01 1.4961328127467119e+01 0 0 0
28825 1 6 -1.2000000000000000e-01 1.3476573871230407e+01 3.8635703029465560e+01 1.4227539027229552e+01 0 0 0
28820 1 2 9.7000000000000003e-02 1.2096920569064991e+01 3.9071066556849274e+01 1.3713496758450473e+01 0 0 0
28813 1 6 -1.2000000000000000e-01 8.8579155323799430e+00 3.9467714321583315e+01 1.4086664909770096e+01 0 0 0
28824 1 5 1.0299999999999999e-01 1.1626595548575112e+01 3.8254684927376076e+01 1.3326540159353351e+01 0 0 0
28814 1 2 9.7000000000000003e-02 9.9467274514761215e+00 4.0434351542054671e+01 1.4504933765092515e+01 0 0 0
28819 1 6 -1.2000000000000000e-01 1.1264376364119480e+01 3.9666265928263783e+01 1.4863833255444300e+01 0 0 0
28822 1 3 5.9999999999999998e-02 1.0991031027115360e+01 3.8930503994549895e+01 1.5571797172771070e+01 0 0 0
28821 1 3 5.9999999999999998e-02 1.1766702462182158e+01 4.0485755160358224e+01 1.5453041877463379e+01 0 0 0
28817 1 4 -2.0000000000000001e-01 9.2869892196838180e+00 4.1133872102974415e+01 1.6061944924463283e+01 0 0 0
28696 1 3 5.9999999999999998e-02 1.3400107557261620e+01 4.0989736897601333e+01 1.7689844676783832e+01 0 0 0
28695 1 3 5.9999999999999998e-02 1.1898771380629043e+01 4.1965239232180934e+01 1.7694353045954450e+01 0 0 0
28690 1 3 5.9999999999999998e-02 1.2776699061707433e+01 4.2713394158855429e+01 1.5334586655722990e+01 0 0 0
28693 1 6 -1.2000000000000000e-01 1.2966478237921587e+01 4.1974248674115309e+01 1.8011493101315715e+01 0 0 0
27301 1 6 -1.2000000000000000e-01 1.2681271306717024e+01 2.1696628744628324e+01 2.0711470208365590e+01 0 0 0
28367 1 4 -2.0000000000000001e-01 1.4467410097520119e+01 3.8610130930887088e+01 1.7776433716244227e+01 0 0 0
22560 1 5 1.0299999999999999e-01 2.1599248685935613e-01 4.1986666326882847e+01 1.7827487072704006e+01 1 0 0
27651 1 3 5.9999999999999998e-02 1.8739747259721645e-01 2.7183644813383786e+01 2.1079695074345260e+01 0 0 0
27063 1 3 5.9999999999999998e-02 2.8823700388083675e+00 2.3785247232735678e+01 1.8518440460251021e+01 0 0 0
27070 1 3 5.9999999999999998e-02 5.2420699092972818e+00 2.2594746328331194e+01 1.8269767871633157e+01 0 0 0
37192 1 3 5.9999999999999998e-02 1.3833009313864826e+01 3.7906960420076857e+01 2.8122827358245797e+01 -1 -1 0
27657 1 3 5.9999999999999998e-02 9.5274798860476928e-01 2.4779405882977127e+01 2.2969633407742133e+01 0 0 0
26941 1 6 -1.2000000000000000e-01 6.2605024284848181e+00 2.2876146272891464e+01 2.2110923613532055e+01 0 0 0
26945 1 4 -2.0000000000000001e-01 3.7100997429599860e+00 2.3179898029543438e+01 2.3291165818152550e+01 0 0 0
26951 1 4 -2.0000000000000001e-01 2.7919345983236750e+00 2.5671056855121758e+01 2.0973969114631412e+01 0 0 0
26948 1 2 9.7000000000000003e-02 4.0501889493430570e+00 2.6120821931405260e+01 2.2190461052886249e+01 0 0 0
26942 1 2 9.7000000000000003e-02 4.8996245290524687e+00 2.3677287268635538e+01 2.2008091903929099e+01 0 0 0
26947 1 6 -1.2000000000000000e-01 5.2618009552646372e+00 2.5153897585329211e+01 2.2070469573285301e+01 0 0 0
26946 1 5 1.0299999999999999e-01 4.4046183773578376e+00 2.3402600980783657e+01 2.1101722181640373e+01 0 0 0
26950 1 3 5.9999999999999998e-02 5.9176614773127669e+00 2.5511260551491805e+01 2.1208753301949642e+01 0 0 0
26953 1 6 -1.2000000000000000e-01 4.3776705420993487e+00 2.7573358549172724e+01 2.2092644484168741e+01 0 0 0
26955 1 3 5.9999999999999998e-02 5.2162151027636332e+00 2.7894666149585255e+01 2.2728143196531150e+01 0 0 0
26956 1 3 5.9999999999999998e-02 4.7539778611497088e+00 2.7638742021908207e+01 2.1068231677325031e+01 0 0 0
26958 1 5 1.0299999999999999e-01 2.3294030507076600e+00 2.8254769167252235e+01 2.1775385482309030e+01 0 0 0
26949 1 3 5.9999999999999998e-02 5.7891543679333122e+00 2.5300742274068128e+01 2.2959986575069550e+01 0 0 0
26952 1 5 1.0299999999999999e-01 3.5991617495476476e+00 2.5801382945069573e+01 2.3074592339743017e+01 0 0 0
26944 1 3 5.9999999999999998e-02 7.0203349343226495e+00 2.3230586510572234e+01 2.1420179441648553e+01 0 0 0
26954 1 2 9.7000000000000003e-02 3.1962336601896899e+00 2.8554022655987605e+01 2.2349017348877894e+01 0 0 0
26943 1 3 5.9999999999999998e-02 6.7127627677735866e+00 2.3087288833254188e+01 2.3059384037091991e+01 0 0 0
27269 1 4 -2.0000000000000001e-01 7.6213872618562908e+00 2.7733117399825773e+01 2.3731872668573526e+01 0 0 0
26957 1 4 -2.0000000000000001e-01 2.8786427889493074e+00 2.8432870492838095e+01 2.4128910721707992e+01 0 0 0
27663 1 3 5.9999999999999998e-02 1.2333990445770104e+00 2.2518922907458958e+01 2.3908804610233883e+01 0 0 0
27095 1 4 -2.0000000000000001e-01 8.5548974342784696e+00 2.7063164376503348e+01 2.0638275804329282e+01 0 0 0
27501 1 3 5.9999999999999998e-02 1.6168653054004228e+01 4.2116126788316635e+01 2.0154302411107015e+00 0 0 0
27304 1 3 5.9999999999999998e-02 1.3665599061578282e+01 2.1991817213496464e+01 2.1101111125601108e+01 0 0 0
27089 1 4 -2.0000000000000001e-01 1.1647332107338148e+01 2.6400729598802176e+01 1.7990980514299753e+01 0 0 0
27077 1 4 -2.0000000000000001e-01 9.3218931384499086e+00 2.2595638123790163e+01 1.9304851498676367e+01 0 0 0
27303 1 3 5.9999999999999998e-02 1.2237903968258870e+01 2.2613442161380888e+01 2.0441210353952084e+01 0 0 0
27293 1 4 -2.0000000000000001e-01 9.9383338589529977e+00 2.3035453940918302e+01 2.3075332060232043e+01 0 0 0
27090 1 5 1.0299999999999999e-01 9.6965764965868075e+00 2.5201674907561888e+01 1.8748446696996989e+01 0 0 0
27290 1 2 9.7000000000000003e-02 1.1678934482613265e+01 2.2903442365896847e+01 2.3413631419107695e+01 0 0 0
27092 1 2 9.7000000000000003e-02 9.2652679963318327e+00 2.8042264182730406e+01 1.9318316265726242e+01 0 0 0
27326 1 2 9.7000000000000003e-02 1.4906995809183698e+01 2.6902907779515445e+01 2.2738840546845331e+01 0 0 0
27315 1 3 5.9999999999999998e-02 1.3729351435638467e+01 2.4321022543388516e+01 1.9316250165234369e+01 0 0 0
27330 1 5 1.0299999999999999e-01 1.4105692784137741e+01 2.6473265714153449e+01 2.2120279572994704e+01 0 0 0
27294 1 5 1.0299999999999999e-01 1.2222023188510416e+01 2.3626978898691910e+01 2.2700976357800855e+01 0 0 0
27322 1 3 5.9999999999999998e-02 1.4628094104183983e+01 2.6547114029232308e+01 1.9619944886250721e+01 0 0 0
27096 1 5 1.0299999999999999e-01 1.0338007759312882e+01 2.8161444845091861e+01 1.9602382500831983e+01 0 0 0
27287 1 4 -2.0000000000000001e-01 1.1832942370275338e+01 2.6061776448811209e+01 2.4128739066117987e+01 0 0 0
27313 1 6 -1.2000000000000000e-01 1.4730379628642261e+01 2.3936786653977570e+01 1.9145733487739243e+01 0 0 0
27331 1 6 -1.2000000000000000e-01 1.4394974591545175e+01 2.8208276950066217e+01 2.3431401716244057e+01 0 0 0
27316 1 3 5.9999999999999998e-02 1.5028149503613800e+01 2.3649739250707032e+01 2.0092181244141653e+01 0 0 0
27329 1 4 -2.0000000000000001e-01 1.5246583741022304e+01 2.5656290628856418e+01 2.3982683350811975e+01 0 0 0
27333 1 3 5.9999999999999998e-02 1.3499711048229122e+01 2.8014718397384737e+01 2.4007339663630678e+01 0 0 0
27314 1 2 9.7000000000000003e-02 1.5519300764720828e+01 2.5106517293681147e+01 1.8576779409701171e+01 0 0 0
27319 1 6 -1.2000000000000000e-01 1.5630449300277952e+01 2.6303970669283093e+01 1.9498248942374357e+01 0 0 0
27335 1 4 -2.0000000000000001e-01 1.2847067043653823e+01 2.8638055724908057e+01 2.1283667892999460e+01 0 0 0
27334 1 3 5.9999999999999998e-02 1.5098984808456185e+01 2.8706365514144377e+01 2.4005808306335876e+01 0 0 0
27321 1 3 5.9999999999999998e-02 1.6049157259700223e+01 2.7087443223304373e+01 1.8826787642344879e+01 0 0 0
28712 1 2 9.7000000000000003e-02 8.2371936676703683e+00 3.9050242408700655e+01 2.4945692971626308e+01 0 0 0
26969 1 4 -2.0000000000000001e-01 9.1679625066455162e-01 3.2049217020274838e+01 1.9059350417852738e+01 0 0 0
26974 1 3 5.9999999999999998e-02 2.9602110536249042e+00 3.4217471371258547e+01 1.8711724935678340e+01 0 0 0
27100 1 3 5.9999999999999998e-02 7.3979477565418961e+00 2.9229973220968297e+01 1.9016999576045805e+01 0 0 0
26972 1 2 9.7000000000000003e-02 1.2453874969341052e+00 3.5382324959034356e+01 1.9387447735322453e+01 0 0 0
26962 1 3 5.9999999999999998e-02 4.1712040160190140e+00 2.9964598862094643e+01 2.1153028536962299e+01 0 0 0
26959 1 6 -1.2000000000000000e-01 3.5999337109207690e+00 2.9955740649005275e+01 2.2023602991894542e+01 0 0 0
26961 1 3 5.9999999999999998e-02 4.2465980025220951e+00 3.0377284639960813e+01 2.2809830987642336e+01 0 0 0
26968 1 3 5.9999999999999998e-02 3.8254257696040987e+00 3.1974511504149820e+01 2.0098235225635392e+01 0 0 0
26966 1 2 9.7000000000000003e-02 1.9295099486804592e+00 3.2993025223897554e+01 2.0222161553792724e+01 0 0 0
26971 1 6 -1.2000000000000000e-01 2.3567237467147089e+00 3.4350652159533276e+01 1.9612235566361306e+01 0 0 0
26965 1 6 -1.2000000000000000e-01 3.0266413788295070e+00 3.2139880387860096e+01 2.0774744752579853e+01 0 0 0
26964 1 5 1.0299999999999999e-01 1.7642456393886408e+00 3.0480569753150480e+01 2.0985707660524596e+01 0 0 0
26970 1 5 1.0299999999999999e-01 1.2887620474236448e+00 3.3385928073487001e+01 2.0980836482356160e+01 0 0 0
26967 1 3 5.9999999999999998e-02 3.4538243934341182e+00 3.2785685478579381e+01 2.1543965024328664e+01 0 0 0
26960 1 2 9.7000000000000003e-02 2.5249089315623818e+00 3.0923576940103445e+01 2.1590870135874713e+01 0 0 0
26963 1 4 -2.0000000000000001e-01 1.6363875510334316e+00 3.1586077360196608e+01 2.2999596600752970e+01 0 0 0
27112 1 3 5.9999999999999998e-02 5.7267448879482696e+00 3.3229363396021370e+01 2.1558195884847780e+01 0 0 0
26973 1 3 5.9999999999999998e-02 3.1026929431096928e+00 3.4903012722542805e+01 2.0257481737509554e+01 0 0 0
27120 1 5 1.0299999999999999e-01 4.0963142235036383e+00 3.4748546847042789e+01 2.3011334504786358e+01 0 0 0
27109 1 6 -1.2000000000000000e-01 6.6437256853622335e+00 3.3773048358067598e+01 2.1398422084526153e+01 0 0 0
27110 1 2 9.7000000000000003e-02 6.9307781158178310e+00 3.4911032413564207e+01 2.2345051290651874e+01 0 0 0
27106 1 3 5.9999999999999998e-02 6.5923023577642761e+00 3.1527468590898025e+01 2.0011709625062455e+01 0 0 0
27111 1 3 5.9999999999999998e-02 6.7044072341406133e+00 3.4161665729930398e+01 2.0363512372957960e+01 0 0 0
27114 1 5 1.0299999999999999e-01 7.2936923925536252e+00 3.4527065229767452e+01 2.3286454522041993e+01 0 0 0
27104 1 2 9.7000000000000003e-02 7.7527486338466955e+00 3.2596109311334153e+01 2.1379336270557197e+01 0 0 0
27103 1 6 -1.2000000000000000e-01 7.6481657684693420e+00 3.1601213592244235e+01 2.0205525499757588e+01 0 0 0
27130 1 3 5.9999999999999998e-02 2.0679334279803654e+00 3.4668827754072424e+01 2.4027375858386197e+01 0 0 0
27107 1 4 -2.0000000000000001e-01 7.3951114654616408e+00 3.1837807942583748e+01 2.2996489556195300e+01 0 0 0
27102 1 5 1.0299999999999999e-01 8.1683666680139631e+00 2.9792754870920525e+01 2.1409850732243275e+01 0 0 0
26977 1 6 -1.2000000000000000e-01 6.2618744814836791e-01 3.5981086133814543e+01 2.0715190384074646e+01 0 0 0
27105 1 3 5.9999999999999998e-02 8.1391125383323715e+00 3.2089641345479585e+01 1.9354165468893491e+01 0 0 0
27127 1 6 -1.2000000000000000e-01 1.5257306445190590e+00 3.5489847025109356e+01 2.4537713050331696e+01 0 0 0
27359 1 4 -2.0000000000000001e-01 9.5914593736379530e+00 3.4056165646426010e+01 1.8304209568114530e+01 0 0 0
27099 1 3 5.9999999999999998e-02 8.8162351935865377e+00 2.9891641918573992e+01 1.8308689024199474e+01 0 0 0
28865 1 4 -2.0000000000000001e-01 1.2293806811958110e+01 3.1552492598287174e+01 1.8460661007424385e+01 0 0 0
28864 1 3 5.9999999999999998e-02 1.4174094324788552e+01 2.9119703046029993e+01 1.8616178795945377e+01 0 0 0
27098 1 2 9.7000000000000003e-02 8.4775513067022246e+00 3.0317999492190083e+01 2.0409292718444640e+01 0 0 0
27097 1 6 -1.2000000000000000e-01 8.4950642494771262e+00 2.9377563339344050e+01 1.9214917343081780e+01 0 0 0
28856 1 2 9.7000000000000003e-02 1.5395205747272824e+01 3.0951148714874119e+01 1.8648234616525833e+01 0 0 0
27108 1 5 1.0299999999999999e-01 8.7402765425173747e+00 3.2997639955207205e+01 2.1535087891957954e+01 0 0 0
27332 1 2 9.7000000000000003e-02 1.3976148255739282e+01 2.9343764637058740e+01 2.2496880459360828e+01 0 0 0
27336 1 5 1.0299999999999999e-01 1.4796877693333023e+01 2.9784022044657732e+01 2.1937877234736543e+01 0 0 0
27101 1 4 -2.0000000000000001e-01 1.0139710562668244e+01 3.0745446383440047e+01 2.0989298177954318e+01 0 0 0
27338 1 2 9.7000000000000003e-02 1.3334989607415485e+01 3.1846381864730525e+01 2.2441312655202129e+01 0 0 0
27342 1 5 1.0299999999999999e-01 1.3146764271524235e+01 3.1733736772022709e+01 2.1372219537791398e+01 0 0 0
27351 1 3 5.9999999999999998e-02 1.1752966752064605e+01 3.3470581570053717e+01 2.0461501983987059e+01 0 0 0
27349 1 6 -1.2000000000000000e-01 1.1724054833034554e+01 3.4438452707116298e+01 2.1021373122447031e+01 0 0 0
27352 1 3 5.9999999999999998e-02 1.0739352244189309e+01 3.4617502853245625e+01 2.1372688274737143e+01 0 0 0
27344 1 2 9.7000000000000003e-02 1.2571902331216187e+01 3.4267402391603873e+01 2.2289161738008595e+01 0 0 0
27345 1 3 5.9999999999999998e-02 1.1399576615485515e+01 3.2635244616408556e+01 2.3118435078609256e+01 0 0 0
27343 1 6 -1.2000000000000000e-01 1.2389197021515404e+01 3.2933554519979907e+01 2.3047862569926746e+01 0 0 0
27348 1 5 1.0299999999999999e-01 1.3548339790002778e+01 3.4498788912455879e+01 2.2098813370620089e+01 0 0 0
27337 1 6 -1.2000000000000000e-01 1.3220751467561723e+01 3.0522370497748494e+01 2.3147842023117722e+01 0 0 0
27341 1 4 -2.0000000000000001e-01 1.4959484976586591e+01 3.2524509127689555e+01 2.2591449737871923e+01 0 0 0
27339 1 3 5.9999999999999998e-02 1.2254622769563770e+01 3.0360596493070435e+01 2.3342872961722986e+01 0 0 0
27350 1 2 9.7000000000000003e-02 1.2118590203614945e+01 3.5690439387466043e+01 2.0229119522921106e+01 0 0 0
27353 1 4 -2.0000000000000001e-01 1.3671618439202859e+01 3.5356369310664967e+01 1.9452669297826120e+01 0 0 0
27347 1 4 -2.0000000000000001e-01 1.2103377419063321e+01 3.5501381665749072e+01 2.3478214776226160e+01 0 0 0
28860 1 5 1.0299999999999999e-01 1.4893858983793193e+01 3.1493227006035941e+01 1.9506728148606591e+01 0 0 0
27340 1 3 5.9999999999999998e-02 1.3718749108743147e+01 3.0627245515227330e+01 2.4106188205881530e+01 0 0 0
27113 1 4 -2.0000000000000001e-01 8.4023606343511013e+00 3.5832779042024093e+01 2.1712235148406553e+01 0 0 0
27346 1 3 5.9999999999999998e-02 1.2774891501920852e+01 3.3105840290540385e+01 2.4080757977909848e+01 0 0 0
28680 1 5 1.0299999999999999e-01 1.3502651883413700e+01 4.2989644407218989e+01 1.3160275367877173e+01 0 0 0
26975 1 4 -2.0000000000000001e-01 2.0055788070968346e+00 3.6671912910509455e+01 1.8490993498766031e+01 0 0 0
27129 1 3 5.9999999999999998e-02 7.6248068827766324e-01 3.5874048966662500e+01 2.3808371933209216e+01 0 0 0
27116 1 2 9.7000000000000003e-02 4.6299931106161258e+00 3.5581786614752374e+01 2.3492520076902625e+01 0 0 0
27115 1 6 -1.2000000000000000e-01 5.8737527219990868e+00 3.6024230404411078e+01 2.2574824904111303e+01 0 0 0
27118 1 3 5.9999999999999998e-02 5.4149689388741065e+00 3.6250017483519223e+01 2.1630602557857348e+01 0 0 0
28744 1 3 5.9999999999999998e-02 4.0048516288655946e+00 4.2699172148287836e+01 2.1671950840661871e+01 0 0 0
26980 1 3 5.9999999999999998e-02 1.3851332128227740e+00 3.6311302925989686e+01 2.1412281425372615e+01 0 0 0
28757 1 4 -2.0000000000000001e-01 6.8713167826269883e+00 3.6958299943787409e+01 1.8975235066059000e+01 0 0 0
27124 1 3 5.9999999999999998e-02 3.1076123045468873e+00 3.7148986403813886e+01 2.2860043929060797e+01 0 0 0
27117 1 3 5.9999999999999998e-02 6.3540390305185310e+00 3.6934184802281507e+01 2.2920941955079481e+01 0 0 0
27121 1 6 -1.2000000000000000e-01 3.6056724575532502e+00 3.6770945537778111e+01 2.3778093261505138e+01 0 0 0
22559 1 4 -2.0000000000000001e-01 1.3362007556134967e+00 4.1446529218543837e+01 1.9737433082665508e+01 1 0 0
28749 1 3 5.9999999999999998e-02 3.7185837416514453e+00 3.9924925920992948e+01 2.0438342558097940e+01 0 0 0
28742 1 2 9.7000000000000003e-02 5.0206432427982675e+00 4.1012555717946157e+01 2.1744211567469559e+01 0 0 0
28746 1 5 1.0299999999999999e-01 5.9406086191435463e+00 4.1420758360822468e+01 2.1738979447311038e+01 0 0 0
28741 1 6 -1.2000000000000000e-01 4.0243927180388965e+00 4.1905619017200401e+01 2.2358985357608823e+01 0 0 0
28747 1 6 -1.2000000000000000e-01 4.5826966883362017e+00 4.0487698697935556e+01 2.0302889527550956e+01 0 0 0
28750 1 3 5.9999999999999998e-02 4.0583087096945016e+00 4.1261856107060403e+01 1.9786542379082736e+01 0 0 0
28745 1 4 -2.0000000000000001e-01 5.0575611143749040e+00 3.9508237177283682e+01 2.2563302613442129e+01 0 0 0
28748 1 2 9.7000000000000003e-02 5.6800127728016880e+00 3.9860278788686209e+01 1.9514621868730536e+01 0 0 0
28743 1 3 5.9999999999999998e-02 3.1371781230714753e+00 4.1330943239012214e+01 2.2288759404979583e+01 0 0 0
28752 1 5 1.0299999999999999e-01 6.3674277500526584e+00 3.9283045694773406e+01 2.0157395349307901e+01 0 0 0
27123 1 3 5.9999999999999998e-02 4.2466235477727636e+00 3.7564691968536188e+01 2.4123245808697174e+01 0 0 0
28736 1 2 9.7000000000000003e-02 4.2397410156404627e+00 4.2532130579526665e+01 2.3776341406508976e+01 0 0 0
28751 1 4 -2.0000000000000001e-01 6.7428987062528591e+00 4.1149426386811086e+01 1.8762776938401871e+01 0 0 0
27122 1 2 9.7000000000000003e-02 2.5802865377121309e+00 3.6536094043843903e+01 2.4853556343064952e+01 0 0 0
28370 1 2 9.7000000000000003e-02 1.5964583240804439e+01 3.7471320464839259e+01 2.1218487712511759e+01 0 0 0
28698 1 5 1.0299999999999999e-01 1.2446151140192958e+01 4.2885876385421206e+01 1.9876211964003680e+01 0 0 0
27355 1 6 -1.2000000000000000e-01 1.1127115077197475e+01 3.6067765432032644e+01 1.9066060401790775e+01 0 0 0
27357 1 3 5.9999999999999998e-02 1.0172892825401254e+01 3.6223542479123381e+01 1.9540715257770078e+01 0 0 0
28369 1 6 -1.2000000000000000e-01 1.5279640229910555e+01 3.8432074177477368e+01 2.0269261150458668e+01 0 0 0
28371 1 3 5.9999999999999998e-02 1.5292335649384780e+01 3.9493436156039799e+01 2.0513096816077592e+01 0 0 0
27358 1 3 5.9999999999999998e-02 1.1564912924169942e+01 3.7010238674660748e+01 1.8734343044965581e+01 0 0 0
27354 1 5 1.0299999999999999e-01 1.2236278119113200e+01 3.6500453161869864e+01 2.0920849615279817e+01 0 0 0
28373 1 4 -2.0000000000000001e-01 1.5055976875123823e+01 3.7374009021031618e+01 2.2762793533672539e+01 0 0 0
28709 1 4 -2.0000000000000001e-01 8.5946469632788549e+00 4.1107065207051015e+01 2.2761190500398687e+01 0 0 0
28713 1 3 5.9999999999999998e-02 8.8171161842194827e+00 3.8278682521428607e+01 2.2975369064376292e+01 0 0 0
28703 1 4 -2.0000000000000001e-01 1.2989858363557614e+01 4.1189016763062689e+01 2.2874690167081724e+01 0 0 0
28694 1 2 9.7000000000000003e-02 1.2959198445256003e+01 4.1987136008261245e+01 1.9536580770469538e+01 0 0 0
28701 1 3 5.9999999999999998e-02 1.1500793880622261e+01 4.0373791977770914e+01 1.9549967113572553e+01 0 0 0
28700 1 2 9.7000000000000003e-02 1.1634569104738841e+01 4.0920667439522731e+01 2.1690091211124773e+01 0 0 0
28699 1 6 -1.2000000000000000e-01 1.2266065158480082e+01 4.0732150197288249e+01 2.0246019199407897e+01 0 0 0
28707 1 3 5.9999999999999998e-02 1.0238681569365415e+01 3.9301061230174149e+01 2.1377067753678812e+01 0 0 0
28702 1 3 5.9999999999999998e-02 1.2926845539964702e+01 3.9812292185148593e+01 2.0215935051130387e+01 0 0 0
28705 1 6 -1.2000000000000000e-01 1.0890524174898333e+01 3.9701344063743853e+01 2.2159424397396307e+01 0 0 0
28706 1 2 9.7000000000000003e-02 9.9611368466742682e+00 4.0051773164464862e+01 2.3278782080045556e+01 0 0 0
28704 1 5 1.0299999999999999e-01 1.0967654510369675e+01 4.1762470905500024e+01 2.1633062388232222e+01 0 0 0
28708 1 3 5.9999999999999998e-02 1.1591218125866462e+01 3.8878629667381603e+01 2.2416651709462748e+01 0 0 0
28372 1 3 5.9999999999999998e-02 1.4227594137909222e+01 3.8082428758706975e+01 2.0337228246016515e+01 0 0 0
28697 1 4 -2.0000000000000001e-01 1.4652040497395070e+01 4.2141058607292187e+01 2.0124784126790384e+01 0 0 0
28710 1 5 1.0299999999999999e-01 1.0525171237551115e+01 4.0524398718034774e+01 2.4079168244886759e+01 0 0 0
28714 1 3 5.9999999999999998e-02 1.0018555939374586e+01 3.8072787922851262e+01 2.4087446767795001e+01 0 0 0
28711 1 6 -1.2000000000000000e-01 9.2905734795292769e+00 3.8845854208430502e+01 2.3793363496324115e+01 0 0 0
28721 1 4 -2.0000000000000001e-01 8.2028552607646752e+00 4.1098457487091132e+01 2.8625441733151963e+01 0 0 0
27661 1 6 -1.2000000000000000e-01 3.5616322485215163e-01 2.2880337172382433e+01 2.4547100415406444e+01 0 0 0
27671 1 4 -2.0000000000000001e-01 8.9184978425184491e-01 2.1985876113030645e+01 2.8174970183033842e+01 0 0 0
27672 1 5 1.0299999999999999e-01 2.4268480004269568e+00 2.1921134728366212e+01 2.6390959506254887e+01 0 0 0
26979 1 3 5.9999999999999998e-02 1.8774764524508214e-01 3.5109480143923193e+01 2.1254353768837049e+01 0 0 0
27995 1 4 -2.0000000000000001e-01 1.5268688945572622e+01 2.1665961278255313e+01 5.8389895992331358e+00 0 0 0
37183 1 6 -1.2000000000000000e-01 1.2896192454280211e+01 4.0455761514926643e+01 2.7197077627561708e+01 -1 -1 0
27175 1 6 -1.2000000000000000e-01 7.3769996682619770e+00 2.2301658155524891e+01 2.6695500290536291e+01 0 0 0
27664 1 3 5.9999999999999998e-02 7.3957581431416830e-01 2.3320636179079926e+01 2.5459502489665077e+01 0 0 0
27171 1 3 5.9999999999999998e-02 4.6034486111255291e+00 2.2756189574064617e+01 2.7522665817258854e+01 0 0 0
27167 1 4 -2.0000000000000001e-01 4.5197040152372541e+00 2.5966125753766764e+01 2.5699060290738547e+01 0 0 0
27161 1 4 -2.0000000000000001e-01 2.8948449127664220e+00 2.7224776098198767e+01 2.8775604565029873e+01 0 0 0
27158 1 2 9.7000000000000003e-02 2.1616409110538481e+00 2.6154797321489038e+01 2.7562639100664885e+01 0 0 0
27162 1 5 1.0299999999999999e-01 2.2333492463843272e+00 2.6744429266673976e+01 2.6597388479441843e+01 0 0 0
27165 1 3 5.9999999999999998e-02 2.7940862979317607e+00 2.4405163355744136e+01 2.8542834032411122e+01 0 0 0
27168 1 5 1.0299999999999999e-01 4.9817324999746670e+00 2.5365579578481359e+01 2.7816507180284344e+01 0 0 0
27163 1 6 -1.2000000000000000e-01 2.9024237889325457e+00 2.4805636510843037e+01 2.7571896220945959e+01 0 0 0
27169 1 6 -1.2000000000000000e-01 5.0336460087232835e+00 2.3447953411949193e+01 2.6846603080244869e+01 0 0 0
27166 1 3 5.9999999999999998e-02 2.3518767727284056e+00 2.4186860527812332e+01 2.6941138770647626e+01 0 0 0
27164 1 2 9.7000000000000003e-02 4.3767995349297539e+00 2.4864258757310449e+01 2.7090510731703802e+01 0 0 0
27157 1 6 -1.2000000000000000e-01 6.7171321714671473e-01 2.5935450821597531e+01 2.7922079571876047e+01 0 0 0
27172 1 3 5.9999999999999998e-02 4.6396293525889201e+00 2.3262426335649572e+01 2.5830271892182900e+01 0 0 0
27170 1 2 9.7000000000000003e-02 6.5924368848000849e+00 2.3642364795373894e+01 2.6896809080741850e+01 0 0 0
27274 1 3 5.9999999999999998e-02 7.5256540767768891e+00 2.7112386303338873e+01 2.6256609134578056e+01 0 0 0
27174 1 5 1.0299999999999999e-01 6.9316383152067589e+00 2.4175948624125066e+01 2.7851405866395048e+01 0 0 0
27159 1 3 5.9999999999999998e-02 5.6745348098934201e-01 2.5415721445531183e+01 2.8865593945216641e+01 0 0 0
27160 1 3 5.9999999999999998e-02 2.8528102494378288e-01 2.5133103214285178e+01 2.7181049996250884e+01 0 0 0
27271 1 6 -1.2000000000000000e-01 8.0643537004461248e+00 2.8039910954014342e+01 2.6312698314343059e+01 0 0 0
27173 1 4 -2.0000000000000001e-01 7.1919313442780206e+00 2.4639902132960170e+01 2.5587919582811679e+01 0 0 0
27154 1 3 5.9999999999999998e-02 9.1640098516424040e-01 2.8537395061206571e+01 2.6684194240612648e+01 0 0 0
27291 1 3 5.9999999999999998e-02 1.3038797213791282e+01 2.3297909758836898e+01 2.5175960003555527e+01 0 0 0
27289 1 6 -1.2000000000000000e-01 1.1924732015356392e+01 2.3403319248315753e+01 2.4939041924820685e+01 0 0 0
28720 1 3 5.9999999999999998e-02 8.8984272719767432e+00 4.0931002762439824e+01 2.5846925375863677e+01 0 0 0
27179 1 4 -2.0000000000000001e-01 9.0029203104163429e+00 2.2532015903624728e+01 2.8834255848819236e+01 0 0 0
27178 1 3 5.9999999999999998e-02 8.3074856048944614e+00 2.2520121225253920e+01 2.6175591208920611e+01 0 0 0
27288 1 5 1.0299999999999999e-01 1.0345730776674849e+01 2.4686986356157625e+01 2.5283997889070140e+01 0 0 0
27292 1 3 5.9999999999999998e-02 1.1457847055209880e+01 2.2751758626161109e+01 2.5670441147860132e+01 0 0 0
27284 1 2 9.7000000000000003e-02 1.1403506920886466e+01 2.4790427489226747e+01 2.5318576699623144e+01 0 0 0
27276 1 5 1.0299999999999999e-01 9.9587685503231302e+00 2.7332330586871088e+01 2.5462257183318069e+01 0 0 0
27282 1 5 1.0299999999999999e-01 1.2018902416138188e+01 2.7170324045689995e+01 2.6641588216922461e+01 0 0 0
27286 1 3 5.9999999999999998e-02 1.1543458184132044e+01 2.4391507991960712e+01 2.7497573379344828e+01 0 0 0
27283 1 6 -1.2000000000000000e-01 1.1918639368042072e+01 2.5128192514331818e+01 2.6779188690888923e+01 0 0 0
27285 1 3 5.9999999999999998e-02 1.3008781312535458e+01 2.5116048186414492e+01 2.6754477759709847e+01 0 0 0
27280 1 3 5.9999999999999998e-02 9.5435670079675265e+00 2.5807601320313783e+01 2.7514356157376607e+01 0 0 0
27277 1 6 -1.2000000000000000e-01 1.0057620926400823e+01 2.6771242052239540e+01 2.7553236546654311e+01 0 0 0
27278 1 2 9.7000000000000003e-02 1.1570672417693011e+01 2.6470373596303450e+01 2.7317546815725834e+01 0 0 0
27281 1 4 -2.0000000000000001e-01 1.2429331497003341e+01 2.6734188772458698e+01 2.8824378149216841e+01 0 0 0
27279 1 3 5.9999999999999998e-02 9.7625126330373888e+00 2.7247316746255418e+01 2.8485194297398397e+01 0 0 0
27272 1 2 9.7000000000000003e-02 9.5629877167396984e+00 2.7716146972881866e+01 2.6385345293854883e+01 0 0 0
27231 1 3 5.9999999999999998e-02 1.4719601622690623e+01 2.8745563477139029e+01 2.6430682184147877e+01 0 0 0
27232 1 3 5.9999999999999998e-02 1.4350244409367130e+01 2.8790821790131133e+01 2.8112078248726601e+01 0 0 0
27229 1 6 -1.2000000000000000e-01 1.5096375965728344e+01 2.9105037324543066e+01 2.7393271406867861e+01 0 0 0
27268 1 3 5.9999999999999998e-02 5.8184633421051331e+00 2.9638266634406200e+01 2.4274705706018047e+01 0 0 0
27273 1 3 5.9999999999999998e-02 7.7087735461527505e+00 2.8596631382263197e+01 2.7167518460618538e+01 0 0 0
27267 1 3 5.9999999999999998e-02 5.5014481868671536e+00 2.8434755431927115e+01 2.5366082861174942e+01 0 0 0
27266 1 2 9.7000000000000003e-02 7.5924495085316499e+00 2.8830312850746072e+01 2.5122839134690214e+01 0 0 0
27132 1 5 1.0299999999999999e-01 3.0468090988253771e-01 3.5616507362928715e+01 2.6255446888576095e+01 0 0 0
27119 1 4 -2.0000000000000001e-01 5.3352386573703052e+00 3.4978574974421193e+01 2.5004593355149339e+01 0 0 0
27128 1 2 9.7000000000000003e-02 8.1871982634137186e-01 3.4820824417869275e+01 2.5681642508959506e+01 0 0 0
27265 1 6 -1.2000000000000000e-01 6.1235933798205338e+00 2.9295626743213610e+01 2.5264505534243636e+01 0 0 0
27264 1 5 1.0299999999999999e-01 5.8488622174201277e+00 2.9835345657395269e+01 2.7262741430256256e+01 0 0 0
27263 1 4 -2.0000000000000001e-01 3.9909425869668569e+00 3.0709303418879539e+01 2.6358692998773531e+01 0 0 0
27260 1 2 9.7000000000000003e-02 5.7408330029708257e+00 3.0333566041382440e+01 2.6323827392474648e+01 0 0 0
27131 1 4 -2.0000000000000001e-01 1.9476087656194583e+00 3.3898612704405295e+01 2.6653894500213070e+01 0 0 0
27258 1 5 1.0299999999999999e-01 5.6218522465731562e+00 3.2695835179563431e+01 2.7951418559260674e+01 0 0 0
27261 1 3 5.9999999999999998e-02 6.2795412143572440e+00 3.2281456389248945e+01 2.5465353981909676e+01 0 0 0
27259 1 6 -1.2000000000000000e-01 6.5824610169244373e+00 3.1675802373072393e+01 2.6324295266505956e+01 0 0 0
27254 1 2 9.7000000000000003e-02 6.6668692471910793e+00 3.2425441937488003e+01 2.7656112359183485e+01 0 0 0
27262 1 3 5.9999999999999998e-02 7.5315559356445503e+00 3.1438222098513709e+01 2.5957098397020896e+01 0 0 0
27256 1 3 5.9999999999999998e-02 6.9236610494735125e+00 3.4448002356756632e+01 2.7229760220858260e+01 0 0 0
27257 1 4 -2.0000000000000001e-01 7.3512317665516660e+00 3.1268509385120339e+01 2.8918831493712542e+01 0 0 0
27253 1 6 -1.2000000000000000e-01 7.5448681088413361e+00 3.3667726851742955e+01 2.7704846673642724e+01 0 0 0
27255 1 3 5.9999999999999998e-02 7.5704199064736324e+00 3.4003412629471057e+01 2.8765962001824743e+01 0 0 0
27270 1 5 1.0299999999999999e-01 8.2183834998211616e+00 2.9667931622163358e+01 2.4845386836650903e+01 0 0 0
27148 1 3 5.9999999999999998e-02 4.7747475296791869e-01 3.0836412654048772e+01 2.5610606768828816e+01 0 0 0
37198 1 3 5.9999999999999998e-02 1.5305366524466137e+01 3.6041772714622553e+01 2.8080048260016380e+01 -1 -1 0
27233 1 4 -2.0000000000000001e-01 1.5785119345525793e+01 3.1171807527428435e+01 2.5742445750781815e+01 0 0 0
27234 1 5 1.0299999999999999e-01 1.5659820605887148e+01 3.1133285490849449e+01 2.8074246019431932e+01 0 0 0
27275 1 4 -2.0000000000000001e-01 1.0422050193855975e+01 2.9251416087090654e+01 2.6529276525935906e+01 0 0 0
27245 1 4 -2.0000000000000001e-01 1.2373216185267985e+01 3.5601246639622552e+01 2.8287364470245723e+01 0 0 0
27250 1 3 5.9999999999999998e-02 9.6692566570444960e+00 3.5407108654892795e+01 2.7837860698728949e+01 0 0 0
27248 1 2 9.7000000000000003e-02 8.9299847114537343e+00 3.3586387984280968e+01 2.7057395379491201e+01 0 0 0
27251 1 4 -2.0000000000000001e-01 8.8243525369464901e+00 3.4008767901138164e+01 2.5341279333339717e+01 0 0 0
27252 1 5 1.0299999999999999e-01 9.2799765672651695e+00 3.2541577482696518e+01 2.7033706626941779e+01 0 0 0
27249 1 3 5.9999999999999998e-02 9.8997401342169624e+00 3.4056739098441064e+01 2.8908385072051853e+01 0 0 0
27239 1 4 -2.0000000000000001e-01 1.4346082213124046e+01 3.3213649430071001e+01 2.8802265146508493e+01 0 0 0
27244 1 3 5.9999999999999998e-02 1.1684145374160536e+01 3.2634420515856341e+01 2.8711956020729740e+01 0 0 0
27247 1 6 -1.2000000000000000e-01 9.9841828776187622e+00 3.4428004893265950e+01 2.7849568715842246e+01 0 0 0
27243 1 3 5.9999999999999998e-02 1.1382473915421164e+01 3.2319140193121711e+01 2.7050514294413976e+01 0 0 0
27236 1 2 9.7000000000000003e-02 1.3432784437038560e+01 3.2631436664751575e+01 2.7436560844418672e+01 0 0 0
27241 1 6 -1.2000000000000000e-01 1.1945122860570530e+01 3.2934643093882869e+01 2.7662616332316308e+01 0 0 0
27240 1 5 1.0299999999999999e-01 1.3736943892550650e+01 3.3146249043143555e+01 2.6536043146837766e+01 0 0 0
27237 1 3 5.9999999999999998e-02 1.2985433576268996e+01 3.0623251863634966e+01 2.6644318667789033e+01 0 0 0
27238 1 3 5.9999999999999998e-02 1.3202427238425530e+01 3.0763480218249914e+01 2.8446721858267264e+01 0 0 0
27235 1 6 -1.2000000000000000e-01 1.3605345235142154e+01 3.1104452826464332e+01 2.7485980812343264e+01 0 0 0
27246 1 5 1.0299999999999999e-01 1.1520472715096668e+01 3.4531338679311617e+01 2.6314356050464042e+01 0 0 0
27242 1 2 9.7000000000000003e-02 1.1480132545128576e+01 3.4366928546866554e+01 2.7390177957125786e+01 0 0 0
27230 1 2 9.7000000000000003e-02 1.5037521968617684e+01 3.0648222804530647e+01 2.7295030331454875e+01 0 0 0
36225 1 3 5.9999999999999998e-02 4.4891609455205278e-01 4.0905140925730812e+01 2.7686703683345947e+01 0 -1 0
36227 1 4 -2.0000000000000001e-01 6.4378523767148954e-01 3.8335421160736672e+01 2.8366333830795750e+01 0 -1 0
27125 1 4 -2.0000000000000001e-01 1.7610566970127211e+00 3.8099540677458513e+01 2.5012755621179135e+01 0 0 0
28716 1 5 1.0299999999999999e-01 7.3474001168173499e+00 3.9389240331089269e+01 2.4468297843947884e+01 0 0 0
36220 1 3 5.9999999999999998e-02 6.4696560738157349e-01 4.2050881275767360e+01 2.5301569196426023e+01 0 -1 0
27126 1 5 1.0299999999999999e-01 3.1175009406867877e+00 3.6246383132633838e+01 2.5750811310116671e+01 0 0 0
28724 1 2 9.7000000000000003e-02 5.1832706806254736e+00 4.0558357591326548e+01 2.7906361132077937e+01 0 0 0
28727 1 4 -2.0000000000000001e-01 4.7292802103585769e+00 3.8991011144351056e+01 2.8601444884894946e+01 0 0 0
28722 1 5 1.0299999999999999e-01 7.7155350338106974e+00 3.8861962842614922e+01 2.7802631166879131e+01 0 0 0
28726 1 3 5.9999999999999998e-02 5.8414908039967894e+00 3.9399030145164957e+01 2.6277702135007054e+01 0 0 0
28738 1 3 5.9999999999999998e-02 2.7815421803518148e+00 4.1312132271196297e+01 2.4810514952631028e+01 0 0 0
28729 1 6 -1.2000000000000000e-01 3.8250150394070572e+00 4.1154905002142087e+01 2.7419369036321232e+01 0 0 0
28730 1 2 9.7000000000000003e-02 3.9067014269734037e+00 4.2210735583920616e+01 2.6372957796540160e+01 0 0 0
28732 1 3 5.9999999999999998e-02 3.1849882460819781e+00 4.0352587211908556e+01 2.7064996530554797e+01 0 0 0
28723 1 6 -1.2000000000000000e-01 6.2463880766025186e+00 4.0187588837354411e+01 2.6871079677846669e+01 0 0 0
28737 1 3 5.9999999999999998e-02 4.3943105876137505e+00 4.0654680497773832e+01 2.4947324760178031e+01 0 0 0
28731 1 3 5.9999999999999998e-02 3.3319076981509608e+00 4.1549961460687676e+01 2.8267419824678157e+01 0 0 0
28725 1 3 5.9999999999999998e-02 6.5345806261062807e+00 4.0941650503487836e+01 2.6217673610348768e+01 0 0 0
28718 1 2 9.7000000000000003e-02 7.6876090220810864e+00 3.9909219548720912e+01 2.7352427762160293e+01 0 0 0
28728 1 5 1.0299999999999999e-01 5.6648739085882323e+00 4.1252353662639621e+01 2.8630380855979549e+01 0 0 0
28735 1 6 -1.2000000000000000e-01 3.8241535775853164e+00 4.1593369283059999e+01 2.4983735021299239e+01 0 0 0
28715 1 4 -2.0000000000000001e-01 7.7256535107883630e+00 3.7406686013859627e+01 2.5528769136063222e+01 0 0 0
28734 1 5 1.0299999999999999e-01 4.8205720230405955e+00 4.2769474072733694e+01 2.6464826068712867e+01 0 0 0
37177 1 6 -1.2000000000000000e-01 1.2679903258628963e+01 4.2974100236933182e+01 2.7264313789775311e+01 -1 -1 0
37181 1 4 -2.0000000000000001e-01 1.5039382289431678e+01 4.1822893749381407e+01 2.8148750646011006e+01 -1 -1 0
28719 1 3 5.9999999999999998e-02 9.6511189046538828e+00 3.9459711419532788e+01 2.6375585078484352e+01 0 0 0
37180 1 3 5.9999999999999998e-02 1.1668009151584350e+01 4.2990920010898101e+01 2.6893746019419030e+01 -1 -1 0
37191 1 3 5.9999999999999998e-02 1.5141891312517311e+01 3.9231358458094391e+01 2.7931420802196786e+01 -1 -1 0
28663 1 6 -1.2000000000000000e-01 1.5738047921112832e+01 4.1441585511448558e+01 8.3360073441398441e+00 0 0 0
37189 1 6 -1.2000000000000000e-01 1.4441597790383691e+01 3.8501412472444535e+01 2.7448360706093055e+01 -1 -1 0
27227 1 4 -2.0000000000000001e-01 1.6145662950781222e+01 2.7154054270453596e+01 2.8649167682216316e+01 0 0 0
27518 1 2 9.7000000000000003e-02 1.6178690031139126e+01 3.2769744337730209e+01 3.5103880182630545e+00 0 0 0
27180 1 5 1.0299999999999999e-01 6.8408716144174084e+00 2.1666457182291150e+01 2.8739229522944321e+01 0 0 0
27325 1 6 -1.2000000000000000e-01 1.6068978167868259e+01 2.7179016128278050e+01 2.1809064904474308e+01 0 0 0
37195 1 6 -1.2000000000000000e-01 1.6061930918512505e+01 3.6603972959391392e+01 2.7489379789451160e+01 -1 -1 0
27328 1 3 5.9999999999999998e-02 1.5916024867406652e+01 2.8094896730030463e+01 2.1210925457209683e+01 0 0 0
27904 1 3 5.9999999999999998e-02 6.9113521848627677e+00 2.1591997226691067e+01 4.8426059317645977e+00 0 0 0
12686 1 2 9.7000000000000003e-02 9.5883598407200173e-03 4.0958336369515706e+01 3.0051864062269522e+00 0 1 0
27136 1 3 5.9999999999999998e-02 1.8564686981835715e-01 3.3201348309998572e+01 2.4497239058109663e+01 0 0 0
12732 1 5 1.0299999999999999e-01 3.9783187965440145e+00 4.3156616560074752e+01 1.4235427031087839e+01 0 1 0
27936 1 5 1.0299999999999999e-01 1.2531855647628731e-01 2.8959438978047611e+01 4.0618477139206650e+00 0 0 0
27520 1 3 5.9999999999999998e-02 1.6016606383043513e+01 3.4445213024729355e+01 2.0714077395966743e+00 0 0 0
37179 1 3 5.9999999999999998e-02 1.2424888544333530e+01 4.2895582560484534e+01 2.8364853746139175e+01 -1 -1 0
27971 1 4 -2.0000000000000001e-01 8.0298589749339850e+00 2.1643438610126083e+01 1.1673215173120255e+01 0 0 0
28858 1 3 5.9999999999999998e-02 1.6073412462775526e+01 3.1797286677796453e+01 1.6838093360320627e+01 0 0 0
27324 1 5 1.0299999999999999e-01 1.6158956807533347e+01 2.5123941880430760e+01 2.1129474234416538e+01 0 0 0
27909 1 3 5.9999999999999998e-02 9.6603146004787916e+00 2.1632107499724185e+01 2.2982306990541344e+00 0 0 0
27879 1 3 5.9999999999999998e-02 1.9019170536811403e+00 2.1841341171309189e+01 1.3380144767188352e+01 0 0 0
12666 1 5 1.0299999999999999e-01 6.6590451083553193e+00 4.6041216197668390e+01 4.1213882307829772e+00 0 1 0
12662 1 2 9.7000000000000003e-02 6.8476583409776968e+00 4.6473032111773591e+01 3.1277825537591233e+00 0 1 0
12665 1 4 -2.0000000000000001e-01 5.3041695611166846e+00 4.7182951557924142e+01 2.7626149283837158e+00 0 1 0
12667 1 6 -1.2000000000000000e-01 7.0152067517290142e+00 4.5391021462993315e+01 2.0329957598983839e+00 0 1 0
12669 1 3 5.9999999999999998e-02 6.3869654184149347e+00 4.5650531187503802e+01 1.1476375114809527e+00 0 1 0
12675 1 3 5.9999999999999998e-02 5.4576138274789754e+00 4.3944699006959624e+01 4.0264724687847027e+00 0 1 0
12661 1 6 -1.2000000000000000e-01 7.8720832618994230e+00 4.7646074255361171e+01 3.1796849019006261e+00 0 1 0
12663 1 3 5.9999999999999998e-02 7.5470397611384978e+00 4.8550167023887262e+01 2.6403889413933954e+00 0 1 0
12676 1 3 5.9999999999999998e-02 4.4450112672540953e+00 4.4426698959563367e+01 2.5962785381939111e+00 0 1 0
12659 1 4 -2.0000000000000001e-01 6.9458878952884229e+00 4.8751570644483536e+01 5.4760407570285325e+00 0 1 0
12670 1 3 5.9999999999999998e-02 8.0523432959574759e+00 4.5370323145862912e+01 1.7578840699814842e+00 0 1 0
12673 1 6 -1.2000000000000000e-01 5.1694556777937857e+00 4.3661246571721705e+01 2.9756078786504263e+00 0 1 0
12668 1 2 9.7000000000000003e-02 6.5854557942629119e+00 4.3882906358749167e+01 2.3975372361094158e+00 0 1 0
12712 1 3 5.9999999999999998e-02 4.2605864117150932e-01 4.8117534080334543e+01 6.0560337365454435e+00 0 1 0
12656 1 2 9.7000000000000003e-02 8.3086381516352645e+00 4.8054481008638803e+01 4.5838353855903327e+00 0 1 0
12660 1 5 1.0299999999999999e-01 8.6205717195996492e+00 4.7089588228651102e+01 5.1140919353564582e+00 0 1 0
12845 1 4 -2.0000000000000001e-01 3.1219001902874424e+00 4.9532304233621858e+01 3.8572713782240977e+00 0 1 0
21905 1 4 -2.0000000000000001e-01 1.5794975305960657e+01 6.4488306271416661e+01 2.2361353112170089e+01 1 0 0
12664 1 3 5.9999999999999998e-02 8.7270826835508029e+00 4.7395113529598000e+01 2.6354567833305920e+00 0 1 0
12655 1 6 -1.2000000000000000e-01 9.5092708272005648e+00 4.9010489276499008e+01 4.7048251674218591e+00 0 1 0
27487 1 6 -1.2000000000000000e-01 1.3590694523875484e+01 4.5647345776277383e+01 2.0816355452266122e+00 0 0 0
27489 1 3 5.9999999999999998e-02 1.2619923225025062e+01 4.5896937560226363e+01 2.4539116788745572e+00 0 0 0
12658 1 3 5.9999999999999998e-02 1.0391328306268413e+01 4.8655320309059853e+01 4.1711213685173485e+00 0 1 0
27490 1 3 5.9999999999999998e-02 1.3603561423379261e+01 4.6130925198874046e+01 1.0979176641401494e+00 0 0 0
27485 1 4 -2.0000000000000001e-01 1.4570436268761094e+01 4.8034387359104159e+01 2.8544180176856178e+00 0 0 0
27486 1 5 1.0299999999999999e-01 1.4617829416939706e+01 4.6101825670934801e+01 4.0057666742802605e+00 0 0 0
27482 1 2 9.7000000000000003e-02 1.4737843464036045e+01 4.6256105286764544e+01 2.9338822799877362e+00 0 0 0
12652 1 3 5.9999999999999998e-02 1.2070304039028926e+01 4.9940836865127984e+01 5.3785853593293735e+00 0 1 0
12657 1 3 5.9999999999999998e-02 9.1937645822162803e+00 4.9926073660185736e+01 4.2109797514386518e+00 0 1 0
27495 1 3 5.9999999999999998e-02 1.4712923630691852e+01 4.3940189595811646e+01 3.7995231488710686e+00 0 0 0
27492 1 5 1.0299999999999999e-01 1.4467627892090821e+01 4.3888456556245899e+01 1.2026769639686796e+00 0 0 0
27488 1 2 9.7000000000000003e-02 1.3650111954146237e+01 4.4074448457661838e+01 1.9035002214680170e+00 0 0 0
12649 1 6 -1.2000000000000000e-01 1.1266322999129583e+01 5.0367614128951629e+01 5.9668422047177758e+00 0 1 0
12650 1 2 9.7000000000000003e-02 1.0010420876775234e+01 4.9428549879060299e+01 6.0653028484502389e+00 0 1 0
28319 1 4 -2.0000000000000001e-01 1.4108915289944521e+01 4.7634860607258297e+01 6.2872113018198945e+00 0 0 0
35833 1 6 -1.2000000000000000e-01 4.6118292703926373e+00 6.4612643384719874e+01 1.6196100370332118e+01 0 -1 0
12324 1 5 1.0299999999999999e-01 1.2380363431472128e+01 6.1286423546758698e+01 2.4543176839458315e+01 0 1 0
12846 1 5 1.0299999999999999e-01 4.2791684339906135e+00 5.0903132150585066e+01 5.4264362171910845e+00 0 1 0
12842 1 2 9.7000000000000003e-02 3.5896327034839492e+00 5.1087383845137275e+01 4.6123416801944099e+00 0 1 0
12849 1 3 5.9999999999999998e-02 5.1426642716167290e+00 5.1538385196403382e+01 3.1520065498138314e+00 0 1 0
12850 1 3 5.9999999999999998e-02 3.7144300543162476e+00 5.2317461129145904e+01 2.6899633032970658e+00 0 1 0
12847 1 6 -1.2000000000000000e-01 4.2611039711616812e+00 5.2081858385005930e+01 3.5963947887541869e+00 0 1 0
12858 1 5 1.0299999999999999e-01 7.0194159451959592e+00 5.1752974246526222e+01 4.3086927178713452e+00 0 1 0
12825 1 3 5.9999999999999998e-02 2.7911930344457949e+00 5.6701072906471310e+01 2.4480243481516077e+00 0 1 0
12852 1 5 1.0299999999999999e-01 3.9237007528570587e+00 5.3656771941634588e+01 4.8227112702118511e+00 0 1 0
12848 1 2 9.7000000000000003e-02 4.8087232084558300e+00 5.3298485646199936e+01 4.3048862525812446e+00 0 1 0
12851 1 4 -2.0000000000000001e-01 5.1200234699650409e+00 5.4701976571555178e+01 3.1481148429246022e+00 0 1 0
12854 1 2 9.7000000000000003e-02 7.2330780175631171e+00 5.2594131587870187e+01 4.9027093453991757e+00 0 1 0
12823 1 6 -1.2000000000000000e-01 2.0367063642810797e+00 5.6856289928011151e+01 3.3022088402481655e+00 0 1 0
12826 1 3 5.9999999999999998e-02 2.2274658188274694e+00 5.6068856777275180e+01 3.9390958602957942e+00 0 1 0
12853 1 6 -1.2000000000000000e-01 5.8777987436899242e+00 5.3204537679949404e+01 5.4278639262843313e+00 0 1 0
12836 1 2 9.7000000000000003e-02 1.2229812592760418e+00 5.2004807738457480e+01 4.2003349093130851e+00 0 1 0
12832 1 3 5.9999999999999998e-02 1.1311845617362939e+00 5.5152992028662666e+01 1.3975893823946235e+00 0 1 0
12841 1 6 -1.2000000000000000e-01 2.2858483359302473e+00 5.1614664373630205e+01 5.2334714234127251e+00 0 1 0
12837 1 3 5.9999999999999998e-02 2.2750206725804691e+00 5.3683130525021369e+01 3.2517269708625971e+00 0 1 0
12835 1 6 -1.2000000000000000e-01 1.3693890137543185e+00 5.3564236367732384e+01 3.8580090903198072e+00 0 1 0
12861 1 3 5.9999999999999998e-02 7.5902194325735675e+00 5.4270652112079844e+01 3.5882120400292368e+00 0 1 0
12840 1 5 1.0299999999999999e-01 1.1915157274879837e+00 5.1430744110173329e+01 3.2548202039285972e+00 0 1 0
12824 1 2 9.7000000000000003e-02 6.2758318794726120e-01 5.6736153168413310e+01 2.7033965987200959e+00 0 1 0
12838 1 3 5.9999999999999998e-02 1.5761365896543729e+00 5.4218634929083144e+01 4.7021819193515189e+00 0 1 0
12855 1 3 5.9999999999999998e-02 6.0629731323221518e+00 5.4046104880624746e+01 6.0381836636510648e+00 0 1 0
12844 1 3 5.9999999999999998e-02 1.9458595406369676e+00 5.0852531106160541e+01 5.9517011466319296e+00 0 1 0
12843 1 3 5.9999999999999998e-02 2.5572238181940010e+00 5.2292824059181022e+01 5.9879384384894694e+00 0 1 0
12856 1 3 5.9999999999999998e-02 5.4084375484854172e+00 5.2611012911825370e+01 6.2063991929190045e+00 0 1 0
12318 1 5 1.0299999999999999e-01 1.4456415472739890e+01 6.1395411129614224e+01 2.6233257330552945e+01 0 1 0
12859 1 6 -1.2000000000000000e-01 8.2085091557647853e+00 5.3505324852922982e+01 4.0654262407057784e+00 0 1 0
12863 1 4 -2.0000000000000001e-01 7.8612237206648992e+00 5.2085307746883529e+01 1.8996183876898276e+00 0 1 0
12857 1 4 -2.0000000000000001e-01 8.0714677895126172e+00 5.2101628939999408e+01 6.4081004135963955e+00 0 1 0
12862 1 3 5.9999999999999998e-02 8.7920393325882085e+00 5.4067232869181701e+01 4.7812710911374596e+00 0 1 0
12882 1 5 1.0299999999999999e-01 1.5200293869036349e+01 5.1379500870376297e+01 1.8274757826736827e+00 0 1 0
12651 1 3 5.9999999999999998e-02 1.0965197358190919e+01 5.1227808958209707e+01 5.4634740170411655e+00 0 1 0
12880 1 3 5.9999999999999998e-02 1.4274439100482500e+01 5.1994084966036610e+01 4.1636459334358014e+00 0 1 0
12875 1 4 -2.0000000000000001e-01 1.2206956852082032e+01 5.1430041020822372e+01 2.4556861809003214e+00 0 1 0
12868 1 3 5.9999999999999998e-02 9.1218931375336432e+00 5.4516070045435157e+01 2.0017393287747733e+00 0 1 0
12860 1 2 9.7000000000000003e-02 9.0177694788183125e+00 5.2793752012459436e+01 3.0551740917992478e+00 0 1 0
12864 1 5 1.0299999999999999e-01 9.6143117785998182e+00 5.1958609304073228e+01 3.5437196861996019e+00 0 1 0
12865 1 6 -1.2000000000000000e-01 9.8855316368970172e+00 5.3837764357651501e+01 2.3038043697561275e+00 0 1 0
12867 1 3 5.9999999999999998e-02 1.0235141542131462e+01 5.3333735689474054e+01 1.4398035591090292e+00 0 1 0
12871 1 6 -1.2000000000000000e-01 1.2089039486924685e+01 5.3771057703620613e+01 3.8566498568428345e+00 0 1 0
12874 1 3 5.9999999999999998e-02 1.1739332026397598e+01 5.3064020121257776e+01 4.5331271297327254e+00 0 1 0
12866 1 2 9.7000000000000003e-02 1.0976298324702073e+01 5.4666135234097041e+01 3.2158801499862610e+00 0 1 0
12870 1 5 1.0299999999999999e-01 1.0527832258567779e+01 5.5237229446366143e+01 3.9844421552655516e+00 0 1 0
12873 1 3 5.9999999999999998e-02 1.2810395072924655e+01 5.4449052583710134e+01 4.4224026632630578e+00 0 1 0
12872 1 2 9.7000000000000003e-02 1.2969981446846582e+01 5.3042676617896859e+01 2.8043639526592092e+00 0 1 0
12869 1 4 -2.0000000000000001e-01 1.1743506378924041e+01 5.5916202473553149e+01 2.1176527234766276e+00 0 1 0
12876 1 5 1.0299999999999999e-01 1.3100530845428787e+01 5.3662403592042438e+01 1.8614566053554380e+00 0 1 0
12877 1 6 -1.2000000000000000e-01 1.4330852591240102e+01 5.2747360800612768e+01 3.4265927462304138e+00 0 1 0
12879 1 3 5.9999999999999998e-02 1.4661387007166226e+01 5.3699625699019755e+01 3.8533788336574033e+00 0 1 0
12878 1 2 9.7000000000000003e-02 1.5511990302321166e+01 5.2244224455440907e+01 2.4284904206381377e+00 0 1 0
36013 1 6 -1.2000000000000000e-01 3.6671317637496183e-02 5.6369638954858381e+01 2.1051851181214335e+01 0 -1 0
12821 1 4 -2.0000000000000001e-01 4.2194677332073054e+00 5.8428579373356293e+01 3.9673196244586046e+00 0 1 0
36014 1 2 9.7000000000000003e-02 8.5850585682638592e-02 5.7604746002606227e+01 2.1867589264234610e+01 0 -1 0
12818 1 2 9.7000000000000003e-02 2.4254147319478165e+00 5.8183512287123023e+01 4.0888659636820774e+00 0 1 0
22809 1 3 5.9999999999999998e-02 6.7742712938201599e-01 6.1820555439822378e+01 1.2605445752252029e+00 1 0 0
12822 1 5 1.0299999999999999e-01 2.1082486697806040e+00 5.9076989401584264e+01 3.5308107420537649e+00 0 1 0
22810 1 3 5.9999999999999998e-02 1.2551194369446244e+00 6.0871762349505971e+01 2.6724582174651856e+00 1 0 0
22801 1 6 -1.2000000000000000e-01 2.7964128931996166e+00 6.2922450183038571e+01 2.6132551803913762e+00 1 0 0
22800 1 5 1.0299999999999999e-01 3.1807739031934616e+00 6.0951864292425455e+01 3.5306448606594616e+00 1 0 0
22790 1 2 9.7000000000000003e-02 6.1032136476832868e+00 6.3010755906213078e+01 3.1077711294343668e+00 1 0 0
22796 1 2 9.7000000000000003e-02 3.6514927963873638e+00 6.1983198304737392e+01 3.4369145924314570e+00 1 0 0
22794 1 5 1.0299999999999999e-01 6.0880158334221006e+00 6.3398365875392614e+01 4.0292036822420680e+00 1 0 0
22795 1 6 -1.2000000000000000e-01 5.1148968079161579e+00 6.1835171833852414e+01 2.9499515354772576e+00 1 0 0
22798 1 3 5.9999999999999998e-02 5.5187959338152277e+00 6.0990635595403880e+01 3.5764379875854941e+00 1 0 0
22804 1 3 5.9999999999999998e-02 2.9008513236829683e+00 6.2657777549129193e+01 1.5348796775788895e+00 1 0 0
22797 1 3 5.9999999999999998e-02 5.0827921233650368e+00 6.1462127822275662e+01 1.9553032074974741e+00 1 0 0
22799 1 4 -2.0000000000000001e-01 3.7389658502935057e+00 6.2678444899548168e+01 5.0643335297313961e+00 1 0 0
22802 1 2 9.7000000000000003e-02 1.2977023968367398e+00 6.2903257064653964e+01 2.9509864902596967e+00 1 0 0
22806 1 5 1.0299999999999999e-01 1.1231791543055847e+00 6.2874414239117229e+01 4.0211956164232268e+00 1 0 0
22803 1 3 5.9999999999999998e-02 3.2690711945577622e+00 6.3874022884740448e+01 2.7075529178841182e+00 1 0 0
22807 1 6 -1.2000000000000000e-01 6.0968732398958958e-01 6.1722293049105346e+01 2.3549617700926104e+00 1 0 0
12817 1 6 -1.2000000000000000e-01 1.8471441483620437e+00 5.7985936545490077e+01 5.5507747902840450e+00 0 1 0
22789 1 6 -1.2000000000000000e-01 7.5336471810271837e+00 6.2668676239622243e+01 2.7012143394931432e+00 1 0 0
22788 1 5 1.0299999999999999e-01 7.6897959416269925e+00 6.0645282107475403e+01 3.5101142953804891e+00 1 0 0
22792 1 3 5.9999999999999998e-02 7.5217546599073781e+00 6.2354225887586693e+01 1.6378541172903296e+00 1 0 0
22793 1 4 -2.0000000000000001e-01 5.6493976048510444e+00 6.4353594245357797e+01 2.0740479659263777e+00 1 0 0
12815 1 4 -2.0000000000000001e-01 9.0130919229661433e-01 6.0565829213328087e+01 5.8201726393885940e+00 0 1 0
22787 1 4 -2.0000000000000001e-01 8.1013498268702779e+00 6.2065638648848882e+01 5.3002890274513401e+00 1 0 0
12820 1 3 5.9999999999999998e-02 8.2556286397281342e-01 5.7673891440568539e+01 5.5337958009749793e+00 0 1 0
22791 1 3 5.9999999999999998e-02 8.1079423444654299e+00 6.3617021967902126e+01 2.7506650992620414e+00 1 0 0
22769 1 4 -2.0000000000000001e-01 1.4477614361909572e+01 5.7148757416515068e+01 2.9079593330321205e+00 1 0 0
22784 1 2 9.7000000000000003e-02 8.2057784506428604e+00 6.1603963882920041e+01 3.6458610171989574e+00 1 0 0
22774 1 3 5.9999999999999998e-02 1.4527218662809393e+01 5.9729594273517847e+01 1.5057187390412834e+00 1 0 0
22776 1 5 1.0299999999999999e-01 1.2190894719859589e+01 5.8791293256118912e+01 1.9779552286287463e+00 1 0 0
22781 1 4 -2.0000000000000001e-01 9.7610620035021380e+00 5.8541718609515854e+01 3.0899155977118475e+00 1 0 0
22770 1 5 1.0299999999999999e-01 1.4547671425483498e+01 5.9000046552328563e+01 4.4141771970750145e+00 1 0 0
22785 1 3 5.9999999999999998e-02 1.0205669504025840e+01 6.2171459986151753e+01 3.7568020031830955e+00 1 0 0
22783 1 6 -1.2000000000000000e-01 9.6960279173942947e+00 6.1319117605874567e+01 3.2921186934008095e+00 1 0 0
22782 1 5 1.0299999999999999e-01 1.0081873749713038e+01 5.9964658196551007e+01 4.8733162024305381e+00 1 0 0
22779 1 3 5.9999999999999998e-02 1.2327534520315513e+01 5.9378128931425927e+01 4.3737448259375267e+00 1 0 0
22786 1 3 5.9999999999999998e-02 9.7852970052258605e+00 6.1452506965222803e+01 2.2123885851603928e+00 1 0 0
22773 1 3 5.9999999999999998e-02 1.4276518673975904e+01 6.0943129974061037e+01 2.7397786862893496e+00 1 0 0
22775 1 4 -2.0000000000000001e-01 1.2042461330125269e+01 6.0999653920432159e+01 1.0346017171041673e+00 1 0 0
22778 1 2 9.7000000000000003e-02 1.0389159982647080e+01 6.0012640618973570e+01 3.8253040575088124e+00 1 0 0
22777 1 6 -1.2000000000000000e-01 1.1855423003692156e+01 6.0120312023665377e+01 3.7026516833140981e+00 1 0 0
22780 1 3 5.9999999999999998e-02 1.2257454786766443e+01 6.1002735173654628e+01 4.1167702967825441e+00 1 0 0
22772 1 2 9.7000000000000003e-02 1.2569712997983240e+01 5.9815473943303424e+01 2.3393849671224620e+00 1 0 0
22771 1 6 -1.2000000000000000e-01 1.4064800232860428e+01 5.9917895318788574e+01 2.4361361639586994e+00 1 0 0
22766 1 2 9.7000000000000003e-02 1.4894322969133805e+01 5.8851932701516994e+01 3.3242097833428432e+00 1 0 0
13294 1 3 5.9999999999999998e-02 1.4949598770304025e+01 6.3525842810788312e+01 2.4829950619493921e+00 0 1 0
12977 1 4 -2.0000000000000001e-01 1.4266772051454760e+01 6.1790874539087838e+01 6.0655882242569188e+00 0 1 0
13300 1 3 5.9999999999999998e-02 1.4714446608159722e+01 6.4471626855428710e+01 5.2661818414193347e+00 0 1 0
12717 1 3 5.9999999999999998e-02 2.3066010577766968e-01 4.5906711982975125e+01 9.2071818750124983e+00 0 1 0
12711 1 3 5.9999999999999998e-02 1.9374049380500795e+00 4.7287416494963729e+01 6.2449136747845735e+00 0 1 0
12709 1 6 -1.2000000000000000e-01 9.1128907912217372e-01 4.7334739240987766e+01 6.6299504274145509e+00 0 1 0
22517 1 4 -2.0000000000000001e-01 4.7367013674973002e+00 4.6249467268396799e+01 6.5711620599412068e+00 1 0 0
22514 1 2 9.7000000000000003e-02 5.4273105267419526e+00 4.4817116286899761e+01 7.5569840207707948e+00 1 0 0
22513 1 6 -1.2000000000000000e-01 5.8342400394677298e+00 4.5374965530244538e+01 8.8845012747402734e+00 1 0 0
12720 1 5 1.0299999999999999e-01 2.3523453522539479e+00 4.7398772229104992e+01 1.0567592870792060e+01 0 1 0
12716 1 2 9.7000000000000003e-02 1.4359893321148001e+00 4.6928292488606544e+01 1.0522267785736009e+01 0 1 0
12713 1 4 -2.0000000000000001e-01 1.9260002125663369e+00 4.9135726096201701e+01 8.3456742420161056e+00 0 1 0
12718 1 3 5.9999999999999998e-02 1.8433434704265652e+00 4.5961269575385060e+01 8.5924795307938862e+00 0 1 0
12724 1 3 5.9999999999999998e-02 1.7199038591866505e+00 4.4759496090541035e+01 1.0815657721738122e+01 0 1 0
22516 1 3 5.9999999999999998e-02 5.0254898242187549e+00 4.5895733890472385e+01 9.2681182832517379e+00 1 0 0
22510 1 3 5.9999999999999998e-02 6.5905728713492815e+00 4.6939341032372823e+01 1.0949153276166880e+01 1 0 0
12715 1 6 -1.2000000000000000e-01 1.0782914319179870e+00 4.6540179805613406e+01 9.1471229988439138e+00 0 1 0
22508 1 2 9.7000000000000003e-02 6.9910152712303377e+00 4.6316874509751123e+01 8.9019394177228879e+00 1 0 0
22512 1 5 1.0299999999999999e-01 6.7047404156679633e+00 4.7196131451190155e+01 8.2944182420699306e+00 1 0 0
22515 1 3 5.9999999999999998e-02 6.0716732305816192e+00 4.4540640141686410e+01 9.4854962784211452e+00 1 0 0
22507 1 6 -1.2000000000000000e-01 7.4575734063852810e+00 4.6790679898484974e+01 1.0342692349787955e+01 1 0 0
12721 1 6 -1.2000000000000000e-01 1.4264287499247430e+00 4.5622091524625510e+01 1.1455748445269005e+01 0 1 0
22518 1 5 1.0299999999999999e-01 6.3060409842359251e+00 4.4424245975269606e+01 6.9859476236116285e+00 1 0 0
22521 1 3 5.9999999999999998e-02 3.3946867076917844e+00 4.4198167208840495e+01 7.8288104299055368e+00 1 0 0
22505 1 4 -2.0000000000000001e-01 7.6913702726074256e+00 4.9357999307538343e+01 9.4463597493401181e+00 1 0 0
12723 1 3 5.9999999999999998e-02 3.8300882844132200e-01 4.5476668583104470e+01 1.1852053780600331e+01 0 1 0
12710 1 2 9.7000000000000003e-02 8.0966279883205639e-01 4.7709890605517906e+01 8.1063813447468647e+00 0 1 0
12497 1 4 -2.0000000000000001e-01 4.5805013229721609e+00 4.8660202029815565e+01 1.0850500524009657e+01 0 1 0
12494 1 2 9.7000000000000003e-02 4.8713161119997226e+00 5.0347322659756898e+01 1.1288505535513282e+01 0 1 0
12719 1 4 -2.0000000000000001e-01 2.9036910266394578e-01 4.8088223561065348e+01 1.1175800382127816e+01 0 1 0
22503 1 3 5.9999999999999998e-02 7.8710178716312997e+00 4.8683635791823150e+01 1.2448867760125855e+01 1 0 0
12496 1 3 5.9999999999999998e-02 4.9006314546182796e+00 5.0804866652537264e+01 9.2877325569719105e+00 0 1 0
12495 1 3 5.9999999999999998e-02 3.2594837819555007e+00 5.1091728499131747e+01 1.0024549353339244e+01 0 1 0
12314 1 2 9.7000000000000003e-02 1.4783124782943478e+01 6.2047175005008874e+01 2.5409921934844757e+01 0 1 0
12653 1 4 -2.0000000000000001e-01 1.0376259231321050e+01 4.7903623149201657e+01 6.9537063224009890e+00 0 1 0
28688 1 2 9.7000000000000003e-02 1.3643912865570774e+01 4.3205979279710100e+01 1.7320478181903756e+01 0 0 0
22509 1 3 5.9999999999999998e-02 8.0719618660979489e+00 4.5947967015803442e+01 1.0846997360766606e+01 1 0 0
22511 1 4 -2.0000000000000001e-01 8.3969356470237653e+00 4.5494198923455684e+01 8.1068920085110356e+00 1 0 0
28670 1 2 9.7000000000000003e-02 1.5701949629191491e+01 4.3635379375558493e+01 1.1632364877085358e+01 0 0 0
22502 1 2 9.7000000000000003e-02 8.3566335707873094e+00 4.8052765121259654e+01 1.0333230728206047e+01 1 0 0
12654 1 5 1.0299999999999999e-01 9.1769149412560260e+00 4.9925825560326594e+01 6.5949647237070321e+00 0 1 0
28314 1 5 1.0299999999999999e-01 1.2212396138834361e+01 4.5562919890596746e+01 6.4253156812935908e+00 0 0 0
28679 1 4 -2.0000000000000001e-01 1.2137693604743394e+01 4.4225787946739359e+01 1.1478804507163211e+01 0 0 0
28311 1 3 5.9999999999999998e-02 1.1011759782188543e+01 4.4133196153853447e+01 8.4547705866333231e+00 0 0 0
28320 1 5 1.0299999999999999e-01 1.5220786660062462e+01 4.6245310119690558e+01 7.6112202765988961e+00 0 0 0
22506 1 5 1.0299999999999999e-01 9.2454648403634199e+00 4.7701931949659361e+01 9.7310328162007540e+00 1 0 0
28317 1 3 5.9999999999999998e-02 1.2210645857702614e+01 4.6364302745824190e+01 8.4536776465103571e+00 0 0 0
28315 1 6 -1.2000000000000000e-01 1.3114855832627722e+01 4.5806817554905408e+01 8.1463861626469622e+00 0 0 0
28316 1 2 9.7000000000000003e-02 1.4287655744284606e+01 4.6811620407022026e+01 7.8137107954641758e+00 0 0 0
28321 1 6 -1.2000000000000000e-01 1.4378053405519697e+01 4.7876938273921965e+01 8.9561657286976253e+00 0 0 0
28318 1 3 5.9999999999999998e-02 1.3409949870215183e+01 4.5239755997643769e+01 9.0052255151751588e+00 0 0 0
28324 1 3 5.9999999999999998e-02 1.4177792347301317e+01 4.7435116772522449e+01 9.9590940591862562e+00 0 0 0
28323 1 3 5.9999999999999998e-02 1.3598920740893151e+01 4.8702793573033581e+01 8.8447267136544063e+00 0 0 0
28310 1 2 9.7000000000000003e-02 1.2656933563092700e+01 4.4812711237207047e+01 7.0548234895834279e+00 0 0 0
12648 1 5 1.0299999999999999e-01 1.2419204473749726e+01 5.0031582418414125e+01 7.7913986188033286e+00 0 1 0
28678 1 3 5.9999999999999998e-02 1.4248960253064958e+01 4.5233676656261601e+01 1.1388369804767336e+01 0 0 0
28313 1 4 -2.0000000000000001e-01 1.3966229232981725e+01 4.4186703463457761e+01 6.2451436751506089e+00 0 0 0
28309 1 6 -1.2000000000000000e-01 1.1802370238122082e+01 4.3710495825103052e+01 7.8146100267042247e+00 0 0 0
22504 1 3 5.9999999999999998e-02 9.1400347201218235e+00 4.9494942558652092e+01 1.1729713281100626e+01 1 0 0
22501 1 6 -1.2000000000000000e-01 8.7463344142518249e+00 4.8506940623386349e+01 1.1797241930019108e+01 1 0 0
22499 1 4 -2.0000000000000001e-01 1.1322468390738081e+01 4.7647385476756412e+01 1.1825228595090985e+01 1 0 0
22496 1 2 9.7000000000000003e-02 9.7175912725737525e+00 4.7718402714873342e+01 1.2595968250103619e+01 1 0 0
28740 1 5 1.0299999999999999e-01 3.5193629384409029e+00 4.3412006846617658e+01 2.3626356200385445e+01 0 0 0
12315 1 3 5.9999999999999998e-02 1.5791164262249508e+01 6.3632898937571589e+01 2.6402874891350077e+01 0 1 0
28325 1 4 -2.0000000000000001e-01 1.5942881272207018e+01 5.0144905498694186e+01 9.2933975858579139e+00 0 0 0
28322 1 2 9.7000000000000003e-02 1.5819272617180141e+01 4.8368052754639876e+01 9.0066702615922605e+00 0 0 0
12322 1 3 5.9999999999999998e-02 1.3828890865623006e+01 6.3619037345661233e+01 2.4213062263035120e+01 0 1 0
12493 1 6 -1.2000000000000000e-01 4.3487907411701476e+00 5.1275457765831334e+01 1.0110344488345897e+01 0 1 0
12946 1 3 5.9999999999999998e-02 6.7066124332661277e+00 5.5717451013891534e+01 9.2725228090290965e+00 0 1 0
12485 1 4 -2.0000000000000001e-01 3.5639685093333688e+00 5.5533719881522451e+01 7.2757431915485249e+00 0 1 0
12489 1 3 5.9999999999999998e-02 3.6807904745021593e+00 5.2669227289181187e+01 8.0374467405596803e+00 0 1 0
12487 1 6 -1.2000000000000000e-01 4.1786307588162179e+00 5.3332300100977392e+01 8.7257907225338140e+00 0 1 0
12490 1 3 5.9999999999999998e-02 5.1106188316513732e+00 5.3545270317547633e+01 8.2678355394171650e+00 0 1 0
12488 1 2 9.7000000000000003e-02 4.6907036701161413e+00 5.2776221987560440e+01 1.0152047209505358e+01 0 1 0
12482 1 2 9.7000000000000003e-02 3.5390811688658466e+00 5.4765066722297604e+01 8.9122744319455833e+00 0 1 0
12492 1 5 1.0299999999999999e-01 4.2294372045890700e+00 5.3194948175148809e+01 1.1034361692624145e+01 0 1 0
12486 1 5 1.0299999999999999e-01 4.1587028019209518e+00 5.5392796143996634e+01 9.6007736547445557e+00 0 1 0
12481 1 6 -1.2000000000000000e-01 2.0854723897002136e+00 5.4698928690875249e+01 9.4156802901559669e+00 0 1 0
12476 1 2 9.7000000000000003e-02 1.8029958191073470e+00 5.5776135091161166e+01 1.0422847811918270e+01 0 1 0
12480 1 5 1.0299999999999999e-01 2.0241646473799526e+00 5.6804601038937726e+01 9.9853038551912867e+00 0 1 0
12483 1 3 5.9999999999999998e-02 1.9243677534994339e+00 5.3724467278118091e+01 9.8798679595367993e+00 0 1 0
12943 1 6 -1.2000000000000000e-01 6.8156509543957799e+00 5.6525781098011031e+01 8.6064168726757835e+00 0 1 0
12491 1 4 -2.0000000000000001e-01 6.5152463977006372e+00 5.2921818655811457e+01 1.0277514350248303e+01 0 1 0
12484 1 3 5.9999999999999998e-02 1.3991186871194061e+00 5.4771819584067536e+01 8.5211485231821396e+00 0 1 0
12945 1 3 5.9999999999999998e-02 6.0171790694153575e+00 5.6494276110780874e+01 7.9098126829839250e+00 0 1 0
12477 1 3 5.9999999999999998e-02 3.7326904852335638e+00 5.5951518323616519e+01 1.1506735682131389e+01 0 1 0
12498 1 5 1.0299999999999999e-01 5.9379502725214310e+00 5.0566075889374638e+01 1.1404268672278697e+01 0 1 0
12475 1 6 -1.2000000000000000e-01 2.6817742850169202e+00 5.5705493082095693e+01 1.1697395545382070e+01 0 1 0
12938 1 2 9.7000000000000003e-02 8.0203514141240184e+00 5.6379652477589630e+01 7.7100817116274989e+00 0 1 0
12942 1 5 1.0299999999999999e-01 8.0030052701253780e+00 5.5314252677274631e+01 7.4052207274244459e+00 0 1 0
12819 1 3 5.9999999999999998e-02 2.4176310700680848e+00 5.7243804553802825e+01 6.0113290085261859e+00 0 1 0
22469 1 4 -2.0000000000000001e-01 1.5991901658856305e+01 5.4548249488471974e+01 1.2352116305275777e+01 1 0 0
12641 1 4 -2.0000000000000001e-01 1.2041445119828197e+01 5.0875284984696926e+01 1.0660201982757506e+01 0 1 0
12645 1 3 5.9999999999999998e-02 1.0105781192080780e+01 5.0805110588888731e+01 8.6306629210476693e+00 0 1 0
12644 1 2 9.7000000000000003e-02 1.1872450662781223e+01 5.0889775352195358e+01 7.3243449979140172e+00 0 1 0
12924 1 5 1.0299999999999999e-01 1.5928632966705868e+01 5.7854602505583642e+01 7.9281678237545909e+00 0 1 0
12647 1 4 -2.0000000000000001e-01 1.3126918789115866e+01 5.2098354206185135e+01 6.8686429533107551e+00 0 1 0
12935 1 4 -2.0000000000000001e-01 1.1094028415099146e+01 5.4964690924817646e+01 7.1242525951326359e+00 0 1 0
12643 1 6 -1.2000000000000000e-01 1.0880786867199951e+01 5.1540349285366993e+01 8.3006050442044810e+00 0 1 0
12939 1 3 5.9999999999999998e-02 9.4252647290097666e+00 5.5934818875780827e+01 9.2919507518346496e+00 0 1 0
12637 1 6 -1.2000000000000000e-01 1.0405312610592889e+01 5.3055032531544896e+01 1.0387645353610115e+01 0 1 0
12638 1 2 9.7000000000000003e-02 1.1468991873232785e+01 5.2173980392546213e+01 9.6451074244622372e+00 0 1 0
12646 1 3 5.9999999999999998e-02 1.0267528385956261e+01 5.2268092939098878e+01 7.8799622532194045e+00 0 1 0
12640 1 3 5.9999999999999998e-02 1.0158283431156192e+01 5.3819132279807825e+01 9.6867855614545224e+00 0 1 0
12642 1 5 1.0299999999999999e-01 1.2330393079608449e+01 5.2781613249478063e+01 9.3520483669152572e+00 0 1 0
12930 1 5 1.0299999999999999e-01 1.3455226697158849e+01 5.5948419657576572e+01 7.9979989969761114e+00 0 1 0
12932 1 2 9.7000000000000003e-02 1.0744229664151627e+01 5.6624429959234355e+01 7.6365611665598543e+00 0 1 0
12933 1 3 5.9999999999999998e-02 1.1771237826788377e+01 5.6569609178054726e+01 9.5017411514013013e+00 0 1 0
12639 1 3 5.9999999999999998e-02 9.5337713472510259e+00 5.2357764771170892e+01 1.0625551977736722e+01 0 1 0
12937 1 6 -1.2000000000000000e-01 9.3892432182050882e+00 5.6641494622937174e+01 8.4301065171766272e+00 0 1 0
12931 1 6 -1.2000000000000000e-01 1.1773800685350857e+01 5.7138008270378222e+01 8.6229441142873249e+00 0 1 0
12927 1 3 5.9999999999999998e-02 1.4072920633186980e+01 5.6780786321166637e+01 1.0162336821967525e+01 0 1 0
12926 1 2 9.7000000000000003e-02 1.3269691444801921e+01 5.6999828264131018e+01 8.1776375129481220e+00 0 1 0
12921 1 3 5.9999999999999998e-02 1.5442552546010566e+01 5.5055876400770515e+01 9.0637104026020072e+00 0 1 0
12634 1 3 5.9999999999999998e-02 9.8783075116341461e+00 5.5606896939709202e+01 1.1655422323197197e+01 0 1 0
12632 1 2 9.7000000000000003e-02 1.0901274386540500e+01 5.3629875201119731e+01 1.1655798527257076e+01 0 1 0
12635 1 4 -2.0000000000000001e-01 1.2535974523503588e+01 5.4338817695433249e+01 1.1430778062910804e+01 0 1 0
12925 1 6 -1.2000000000000000e-01 1.4272629209446611e+01 5.7421361083098823e+01 9.2730996963146648e+00 0 1 0
12920 1 2 9.7000000000000003e-02 1.5746221344654357e+01 5.7282937632546762e+01 8.8340485188047744e+00 0 1 0
12936 1 5 1.0299999999999999e-01 1.0739249350624839e+01 5.7193272521530346e+01 6.6867708356079101e+00 0 1 0
12633 1 3 5.9999999999999998e-02 8.9217261628709661e+00 5.4265764736210947e+01 1.2261461546123074e+01 0 1 0
12334 1 3 5.9999999999999998e-02 8.7205483851251913e+00 6.4073286356285550e+01 2.4513572328145777e+01 0 1 0
12631 1 6 -1.2000000000000000e-01 9.9724026871943217e+00 5.4677558188416775e+01 1.2255715830358671e+01 0 1 0
12636 1 5 1.0299999999999999e-01 1.1157969688928210e+01 5.2840576125201430e+01 1.2380877770236767e+01 0 1 0
12941 1 4 -2.0000000000000001e-01 7.7420039823817284e+00 5.7310841141274480e+01 6.1923497235617218e+00 0 1 0
12814 1 3 5.9999999999999998e-02 6.6203475775521181e-01 5.8716383920064885e+01 8.0193513559067124e+00 0 1 0
12808 1 3 5.9999999999999998e-02 6.3047373138561480e-01 5.9519254574261296e+01 1.0508885854790535e+01 0 1 0
12948 1 5 1.0299999999999999e-01 7.6453386403636108e+00 5.7851376687086258e+01 1.0073711725879710e+01 0 1 0
12947 1 4 -2.0000000000000001e-01 5.4442103785773810e+00 5.7797372743470106e+01 1.0528835337533236e+01 0 1 0
12944 1 2 9.7000000000000003e-02 6.8085674641720093e+00 5.7855314682915115e+01 9.3423953276343621e+00 0 1 0
12816 1 5 1.0299999999999999e-01 2.9916072410535799e+00 5.9593744603150455e+01 6.4279550719954495e+00 0 1 0
12813 1 3 5.9999999999999998e-02 2.2259507942229941e+00 5.8137654857318793e+01 8.3097766690846964e+00 0 1 0
12812 1 2 9.7000000000000003e-02 2.0030942951842250e+00 5.9229369562976636e+01 6.4560740186105550e+00 0 1 0
12807 1 3 5.9999999999999998e-02 2.2648158125484246e+00 5.8743981162146241e+01 1.0578955102784530e+01 0 1 0
12811 1 6 -1.2000000000000000e-01 1.7215899419637781e+00 5.9000753775253479e+01 7.9408856227455207e+00 0 1 0
12810 1 5 1.0299999999999999e-01 1.2550850671651281e+00 6.0833765384121691e+01 8.6031930061329618e+00 0 1 0
12952 1 3 5.9999999999999998e-02 5.7516933407246604e+00 5.9394893487648041e+01 8.2584899936615983e+00 0 1 0
12809 1 4 -2.0000000000000001e-01 3.5642970167690784e+00 6.0836091370346836e+01 8.6537424950785642e+00 0 1 0
12806 1 2 9.7000000000000003e-02 2.0162765090256412e+00 6.0117543661380914e+01 8.9216292942535009e+00 0 1 0
12805 1 6 -1.2000000000000000e-01 1.7391397189048210e+00 5.9707043901498089e+01 1.0414089468180302e+01 0 1 0
12804 1 5 1.0299999999999999e-01 2.1473865718384006e+00 6.1687058098992473e+01 1.1125826612136773e+01 0 1 0
12949 1 6 -1.2000000000000000e-01 6.7857406349417522e+00 5.9284559833236770e+01 8.6524492309038195e+00 0 1 0
12958 1 3 5.9999999999999998e-02 5.8749423001435108e+00 6.1947796605165614e+01 8.7013728094190963e+00 0 1 0
12955 1 6 -1.2000000000000000e-01 6.9797996880475104e+00 6.1905779472028911e+01 8.9270171152581739e+00 0 1 0
12950 1 2 9.7000000000000003e-02 7.2011937886681485e+00 6.0472865894196914e+01 9.5829618732447432e+00 0 1 0
12954 1 5 1.0299999999999999e-01 6.8509453597958974e+00 6.0432812676950761e+01 1.0593854994517972e+01 0 1 0
12951 1 3 5.9999999999999998e-02 7.4228704467190543e+00 5.9359152973121020e+01 7.8184803425226024e+00 0 1 0
12960 1 5 1.0299999999999999e-01 7.1397423114095746e+00 6.4079460589576797e+01 9.1021899225007843e+00 0 1 0
12956 1 2 9.7000000000000003e-02 7.4122729972558377e+00 6.3233085196546639e+01 9.6677756515637068e+00 0 1 0
12801 1 3 5.9999999999999998e-02 4.2154796595031074e+00 6.0654515734011547e+01 1.1564637223199263e+01 0 1 0
12959 1 4 -2.0000000000000001e-01 6.8534059288231770e+00 6.3375616571957849e+01 1.1330878631795370e+01 0 1 0
12800 1 2 9.7000000000000003e-02 2.1032470968265953e+00 6.0720996332083402e+01 1.1576442123317813e+01 0 1 0
12957 1 3 5.9999999999999998e-02 7.2716126040227991e+00 6.1824093807014556e+01 7.9202185930953659e+00 0 1 0
12934 1 3 5.9999999999999998e-02 1.1605956763544469e+01 5.8134469503959096e+01 8.8382003884732097e+00 0 1 0
12623 1 4 -2.0000000000000001e-01 1.0882863062575089e+01 5.7732603086765707e+01 1.2323954740221772e+01 0 1 0
12929 1 4 -2.0000000000000001e-01 1.3467975891442105e+01 5.7916867254930345e+01 6.6466853571301776e+00 0 1 0
12940 1 3 5.9999999999999998e-02 9.3338293468237943e+00 5.7668144569569165e+01 8.7915390695988940e+00 0 1 0
12953 1 4 -2.0000000000000001e-01 9.0085427725546783e+00 6.0241887738081260e+01 9.9001411898314178e+00 0 1 0
12928 1 3 5.9999999999999998e-02 1.4026025433327579e+01 5.8481453039498803e+01 9.5559295816038397e+00 0 1 0
12970 1 3 5.9999999999999998e-02 1.1471067955615963e+01 6.3452158744309614e+01 9.9516519226399893e+00 0 1 0
12967 1 6 -1.2000000000000000e-01 1.1303492332617624e+01 6.3644843134923626e+01 8.8760067833709222e+00 0 1 0
12961 1 6 -1.2000000000000000e-01 8.9600521716669341e+00 6.3524817948573215e+01 9.7584761074520312e+00 0 1 0
12972 1 5 1.0299999999999999e-01 1.1969672657253108e+01 6.2721357730418191e+01 7.1183739660760050e+00 0 1 0
12964 1 3 5.9999999999999998e-02 9.3466954373504052e+00 6.2807848735480754e+01 1.0417216978998386e+01 0 1 0
12966 1 5 1.0299999999999999e-01 9.7077965727406390e+00 6.2531630025663638e+01 7.9364069984166754e+00 0 1 0
12962 1 2 9.7000000000000003e-02 9.8500126999127513e+00 6.3464772103098554e+01 8.5103980243619226e+00 0 1 0
12968 1 2 9.7000000000000003e-02 1.2245277326575488e+01 6.2710716738676560e+01 8.1616699433039575e+00 0 1 0
12971 1 4 -2.0000000000000001e-01 1.1936551904614385e+01 6.0963250093788353e+01 8.7302790374128421e+00 0 1 0
12973 1 6 -1.2000000000000000e-01 1.3755092820993635e+01 6.3045442558819829e+01 8.3706981126450675e+00 0 1 0
12976 1 3 5.9999999999999998e-02 1.3884077929837963e+01 6.3169850971524809e+01 9.4627673001252823e+00 0 1 0
12974 1 2 9.7000000000000003e-02 1.4752926379903936e+01 6.2117006612199120e+01 7.7514500395968966e+00 0 1 0
12975 1 3 5.9999999999999998e-02 1.3957179357981165e+01 6.4072964919896606e+01 8.1139489158664677e+00 0 1 0
12978 1 5 1.0299999999999999e-01 1.4744408157814567e+01 6.1275961486317762e+01 8.3440665942634453e+00 0 1 0
12969 1 3 5.9999999999999998e-02 1.1654794100254307e+01 6.4626573299184003e+01 8.6554448588129773e+00 0 1 0
12829 1 6 -1.2000000000000000e-01 3.8524026098471920e-01 5.5345290805553027e+01 2.1328621769001201e+00 0 1 0
12963 1 3 5.9999999999999998e-02 9.1152816343184018e+00 6.4503552660913243e+01 1.0269549053887371e+01 0 1 0
12615 1 3 5.9999999999999998e-02 1.5363552534859371e+01 5.8533491445025504e+01 1.2203369128658348e+01 0 1 0
12726 1 5 1.0299999999999999e-01 3.3239809902058366e+00 4.6014544208462787e+01 1.2036112590963850e+01 0 1 0
12731 1 4 -2.0000000000000001e-01 5.0746377928054214e+00 4.3891595635976181e+01 1.2314567701030812e+01 0 1 0
12722 1 2 9.7000000000000003e-02 2.4178979007011367e+00 4.5795136876898688e+01 1.2599368679031739e+01 0 1 0
12730 1 3 5.9999999999999998e-02 2.0934656982098456e+00 4.3729789607933839e+01 1.2942758430935973e+01 0 1 0
12738 1 5 1.0299999999999999e-01 6.7305061921425660e+00 4.4282930692704625e+01 1.4521241109966219e+01 0 1 0
12729 1 3 5.9999999999999998e-02 2.1047209911201432e+00 4.4613911932987676e+01 1.4434898606415368e+01 0 1 0
12736 1 3 5.9999999999999998e-02 4.2416452677768453e+00 4.5436872203230600e+01 1.5597446977730824e+01 0 1 0
12727 1 6 -1.2000000000000000e-01 2.6000451434407164e+00 4.4559538073736014e+01 1.3463018833009370e+01 0 1 0
12734 1 2 9.7000000000000003e-02 6.0210585086599338e+00 4.4508380194833201e+01 1.5334307894083327e+01 0 1 0
12733 1 6 -1.2000000000000000e-01 4.7879849715734588e+00 4.5100362868492063e+01 1.4709167249573053e+01 0 1 0
12725 1 4 -2.0000000000000001e-01 2.1083444599215331e+00 4.7202826714479301e+01 1.3718284885174235e+01 0 1 0
12735 1 3 5.9999999999999998e-02 5.1084916873293587e+00 4.5893843554943949e+01 1.4117923044325348e+01 0 1 0
12503 1 4 -2.0000000000000001e-01 5.3727833332800925e+00 4.8795345735970386e+01 1.4210379322801057e+01 0 1 0
12742 1 3 5.9999999999999998e-02 6.2076544358363410e+00 4.5629767987624653e+01 1.7276468683569881e+01 0 1 0
12739 1 6 -1.2000000000000000e-01 6.7377114972871182e+00 4.5499230807718831e+01 1.6298464980733804e+01 0 1 0
12741 1 3 5.9999999999999998e-02 6.6457077734669658e+00 4.6485269783074607e+01 1.5825900741944947e+01 0 1 0
12728 1 2 9.7000000000000003e-02 4.0647136722143413e+00 4.4103800157135744e+01 1.3791510652692335e+01 0 1 0
22569 1 3 5.9999999999999998e-02 1.8282022331551122e+00 4.6037205178997809e+01 1.7385465526559500e+01 1 0 0
12502 1 3 5.9999999999999998e-02 3.3228026243421209e+00 4.9865075778703620e+01 1.2737329045358457e+01 0 1 0
12510 1 5 1.0299999999999999e-01 5.3545524583770181e+00 5.0307264173697895e+01 1.6598362630443198e+01 0 1 0
22571 1 4 -2.0000000000000001e-01 4.1500836540796824e+00 4.7229680752009962e+01 1.7909561799956130e+01 1 0 0
12500 1 2 9.7000000000000003e-02 4.9694442715362364e+00 5.0466927512274239e+01 1.3906205585718366e+01 0 1 0
12508 1 3 5.9999999999999998e-02 3.2578868739552922e+00 5.0397673177455921e+01 1.5114830658433897e+01 0 1 0
12499 1 6 -1.2000000000000000e-01 4.1688975778900366e+00 5.0534188528276331e+01 1.2589344093237996e+01 0 1 0
22567 1 6 -1.2000000000000000e-01 1.9738833219117788e+00 4.5762848644205484e+01 1.8468616221041682e+01 1 0 0
22572 1 5 1.0299999999999999e-01 3.9867443895206782e+00 4.4978207513439280e+01 1.8516041407612459e+01 1 0 0
22562 1 2 9.7000000000000003e-02 1.3215142822055650e+00 4.4342956847183160e+01 1.8769043813382961e+01 1 0 0
22570 1 3 5.9999999999999998e-02 1.5027193785945427e+00 4.6517223701762347e+01 1.9000168135128170e+01 1 0 0
28675 1 6 -1.2000000000000000e-01 1.4673814014460151e+01 4.4611876058389100e+01 1.2188073353271507e+01 0 0 0
12744 1 5 1.0299999999999999e-01 8.1348245757574826e+00 4.4368021645297148e+01 1.7427201785352501e+01 0 1 0
28687 1 6 -1.2000000000000000e-01 1.2967716906067263e+01 4.3586234081983704e+01 1.5993166647693704e+01 0 0 0
12755 1 4 -2.0000000000000001e-01 8.0970827012294606e+00 4.9806079984819263e+01 1.7548128460002900e+01 0 1 0
22500 1 5 1.0299999999999999e-01 9.3097748641646128e+00 4.6741775749264789e+01 1.2591748350070242e+01 1 0 0
12740 1 2 9.7000000000000003e-02 8.2044669990656178e+00 4.5201588752313214e+01 1.6727471006536270e+01 0 1 0
22498 1 3 5.9999999999999998e-02 8.9221041213540815e+00 4.8108035635757503e+01 1.4569995686146784e+01 1 0 0
12743 1 4 -2.0000000000000001e-01 9.1538400659434380e+00 4.4528319656041766e+01 1.5332866230791044e+01 0 1 0
28686 1 5 1.0299999999999999e-01 1.4626442138095976e+01 4.4482555722842520e+01 1.4966417210354296e+01 0 0 0
12748 1 3 5.9999999999999998e-02 9.0238167336116071e+00 4.7217956484142988e+01 1.6676637463794265e+01 0 1 0
22497 1 3 5.9999999999999998e-02 1.0597175812929335e+01 4.7696180055443655e+01 1.4657479626286705e+01 1 0 0
22495 1 6 -1.2000000000000000e-01 9.8532642433836237e+00 4.8295428214253761e+01 1.4077896061323246e+01 1 0 0
28682 1 2 9.7000000000000003e-02 1.3580512042361638e+01 4.4785376210051361e+01 1.5194308614741194e+01 0 0 0
22488 1 5 1.0299999999999999e-01 1.2648284197430515e+01 4.8783227472958615e+01 1.5405508803081453e+01 1 0 0
28681 1 6 -1.2000000000000000e-01 1.2823397587541029e+01 4.4966970272699285e+01 1.3869105558828720e+01 0 0 0
28683 1 3 5.9999999999999998e-02 1.2790020228428684e+01 4.5939215024564604e+01 1.3573403500208043e+01 0 0 0
28685 1 4 -2.0000000000000001e-01 1.3563801287982816e+01 4.6292860239770945e+01 1.6091687322328049e+01 0 0 0
12745 1 6 -1.2000000000000000e-01 9.0458378042385998e+00 4.6327554819991541e+01 1.7350766749034392e+01 0 1 0
28684 1 3 5.9999999999999998e-02 1.1773707392602974e+01 4.4795768111244108e+01 1.4074841948013534e+01 0 0 0
12747 1 3 5.9999999999999998e-02 1.0010834978485050e+01 4.5928294350488684e+01 1.7306609120380443e+01 0 1 0
28676 1 2 9.7000000000000003e-02 1.3294401352041831e+01 4.4039947476936774e+01 1.2758866358745614e+01 0 0 0
22481 1 4 -2.0000000000000001e-01 1.4971055064156779e+01 4.9178335020869774e+01 1.3569971774665886e+01 1 0 0
28677 1 3 5.9999999999999998e-02 1.5239313466717750e+01 4.5312738871309193e+01 1.2902379206931165e+01 0 0 0
22490 1 2 9.7000000000000003e-02 1.0330513215050656e+01 4.9839394797454425e+01 1.4200433298507731e+01 1 0 0
22491 1 3 5.9999999999999998e-02 1.0526048437924404e+01 4.9532096133456321e+01 1.6325938232708523e+01 1 0 0
22484 1 2 9.7000000000000003e-02 1.2491350599893542e+01 4.9842686059267578e+01 1.5550549241548975e+01 1 0 0
22494 1 5 1.0299999999999999e-01 1.1003450811350771e+01 5.0134891023158360e+01 1.3281873290788969e+01 1 0 0
22489 1 6 -1.2000000000000000e-01 1.0953121858819637e+01 5.0166049344907080e+01 1.5529842341368814e+01 1 0 0
28692 1 5 1.0299999999999999e-01 1.3493217568981612e+01 4.4070120960693188e+01 1.8042423488102983e+01 0 0 0
22487 1 4 -2.0000000000000001e-01 1.2867649659478586e+01 5.0167486937878898e+01 1.7264389870206109e+01 1 0 0
22482 1 5 1.0299999999999999e-01 1.5196625684157722e+01 5.0519576457885066e+01 1.5457266304312753e+01 1 0 0
22478 1 2 9.7000000000000003e-02 1.4724573668342494e+01 5.0623787504950378e+01 1.4513677158806455e+01 1 0 0
12754 1 3 5.9999999999999998e-02 1.0244769561641869e+01 4.8179085233715668e+01 1.8579621759074382e+01 0 1 0
28689 1 3 5.9999999999999998e-02 1.1915510095806495e+01 4.3825141340067901e+01 1.6159531304324478e+01 0 0 0
28307 1 4 -2.0000000000000001e-01 1.0092898689845590e+01 4.3515538844544956e+01 5.7860446407434427e+00 0 0 0
12478 1 3 5.9999999999999998e-02 2.6874560913195613e+00 5.4683520853435596e+01 1.1931282006443814e+01 0 1 0
12515 1 4 -2.0000000000000001e-01 1.5367960437236798e+00 5.1030202825484906e+01 1.7139682813897249e+01 0 1 0
12473 1 4 -2.0000000000000001e-01 8.4819306829133811e-01 5.5814863028299051e+01 1.3788493924626422e+01 0 1 0
12504 1 5 1.0299999999999999e-01 5.8139755118885450e+00 5.1052792807981241e+01 1.3765491911660764e+01 0 1 0
12505 1 6 -1.2000000000000000e-01 4.1536794122184366e+00 5.1084602999096525e+01 1.5050003703235618e+01 0 1 0
12506 1 2 9.7000000000000003e-02 4.9438364854207588e+00 5.1214226900249919e+01 1.6389058111409511e+01 0 1 0
35993 1 4 -2.0000000000000001e-01 4.1899987912991837e-01 5.2545058169186923e+01 1.2627261125566477e+01 0 -1 0
12501 1 3 5.9999999999999998e-02 3.5826757596888577e+00 5.1456088066304190e+01 1.2596263254898373e+01 0 1 0
12507 1 3 5.9999999999999998e-02 3.7336146886992037e+00 5.2070860522101086e+01 1.4745505009857073e+01 0 1 0
12509 1 4 -2.0000000000000001e-01 6.2662065534367022e+00 5.2399022428277952e+01 1.6143680316165316e+01 0 1 0
12470 1 2 9.7000000000000003e-02 2.2433099662229834e+00 5.6512237936125466e+01 1.2922323370184538e+01 0 1 0
12467 1 4 -2.0000000000000001e-01 5.3688583193995330e+00 5.4714304133742282e+01 1.3411323304192425e+01 0 1 0
12468 1 5 1.0299999999999999e-01 3.4084665269851544e+00 5.4626804593849876e+01 1.4700124303373789e+01 0 1 0
12464 1 2 9.7000000000000003e-02 4.1224862803763127e+00 5.5443806695452153e+01 1.4517695794946400e+01 0 1 0
12466 1 3 5.9999999999999998e-02 5.4754101522794407e+00 5.4963540948975286e+01 1.5994205722652900e+01 0 1 0
12463 1 6 -1.2000000000000000e-01 4.8344448302964844e+00 5.5813628170527309e+01 1.5843062464970389e+01 0 1 0
12469 1 6 -1.2000000000000000e-01 3.4931055445459833e+00 5.6693500566221282e+01 1.3894008580018154e+01 0 1 0
12458 1 2 9.7000000000000003e-02 3.9694020811249744e+00 5.6132603005880327e+01 1.7156041801214091e+01 0 1 0
12465 1 3 5.9999999999999998e-02 5.5025722179043282e+00 5.6626121049842070e+01 1.5594150977357220e+01 0 1 0
12462 1 5 1.0299999999999999e-01 3.5683048398033317e+00 5.7090479837589228e+01 1.7085348750163767e+01 0 1 0
12461 1 4 -2.0000000000000001e-01 2.5205902375734639e+00 5.5175494641799816e+01 1.7195873180128388e+01 0 1 0
12514 1 3 5.9999999999999998e-02 3.6828027790936964e+00 5.2690053864685176e+01 1.7436189769985923e+01 0 1 0
12511 1 6 -1.2000000000000000e-01 4.0854892668423961e+00 5.1694005567645917e+01 1.7615012683422592e+01 0 1 0
12471 1 3 5.9999999999999998e-02 2.9810598226111140e+00 5.7116660295283069e+01 1.4739892783329193e+01 0 1 0
12777 1 3 5.9999999999999998e-02 7.8705144285175805e+00 5.7158744038935147e+01 1.7751702123269727e+01 0 1 0
12772 1 3 5.9999999999999998e-02 8.2336514796482110e+00 5.4591973060767785e+01 1.8735852075745807e+01 0 1 0
35843 1 4 -2.0000000000000001e-01 5.4663322758523414e-01 6.4200145209848444e+01 1.8221987014980741e+01 0 -1 0
22480 1 3 5.9999999999999998e-02 1.5117920238443281e+01 5.1765482774884113e+01 1.2861960854012896e+01 1 0 0
12621 1 3 5.9999999999999998e-02 1.3684742105032916e+01 5.6963268955590905e+01 1.2780298444492836e+01 0 1 0
22493 1 4 -2.0000000000000001e-01 8.8786185525369596e+00 5.0768137595773752e+01 1.4137574018118530e+01 1 0 0
22483 1 6 -1.2000000000000000e-01 1.3243550682843143e+01 5.0942824132974010e+01 1.4672938155325726e+01 1 0 0
22486 1 3 5.9999999999999998e-02 1.2819802429105859e+01 5.1037670871244856e+01 1.3622802269301463e+01 1 0 0
22492 1 3 5.9999999999999998e-02 1.0628861694104296e+01 5.1210957430422745e+01 1.5945393580442085e+01 1 0 0
12627 1 3 5.9999999999999998e-02 1.2500475637191448e+01 5.5305048896171463e+01 1.3718767877336806e+01 0 1 0
12628 1 3 5.9999999999999998e-02 1.1967192754348934e+01 5.5954060962849155e+01 1.5175809125407362e+01 0 1 0
12625 1 6 -1.2000000000000000e-01 1.1694271307413171e+01 5.5939227521635154e+01 1.4129343283825321e+01 0 1 0
12771 1 3 5.9999999999999998e-02 8.9597661985138224e+00 5.4898103922182315e+01 1.7260885696538516e+01 0 1 0
12630 1 5 1.0299999999999999e-01 9.5291121259123894e+00 5.5805510874164334e+01 1.3906826100885054e+01 0 1 0
12626 1 2 9.7000000000000003e-02 1.0387481346816156e+01 5.5171943747918760e+01 1.3684547169676117e+01 0 1 0
12629 1 4 -2.0000000000000001e-01 1.0194288829663213e+01 5.3787810966747770e+01 1.4779784443318338e+01 0 1 0
22485 1 3 5.9999999999999998e-02 1.3076722155220006e+01 5.1917703138773128e+01 1.5078769101857940e+01 1 0 0
22479 1 3 5.9999999999999998e-02 1.5232257443297359e+01 5.2677593051467802e+01 1.4254908648259329e+01 1 0 0
12780 1 5 1.0299999999999999e-01 9.9190099387685802e+00 5.7256983106236063e+01 1.5941739896015848e+01 0 1 0
12622 1 3 5.9999999999999998e-02 1.3758987036184564e+01 5.7490633242072093e+01 1.4509955941104181e+01 0 1 0
12620 1 2 9.7000000000000003e-02 1.1892443001301070e+01 5.7357880479644116e+01 1.3740776345045411e+01 0 1 0
22477 1 6 -1.2000000000000000e-01 1.5517215012440422e+01 5.1728836654881732e+01 1.3872736251912547e+01 1 0 0
12766 1 3 5.9999999999999998e-02 9.0281810935880777e+00 5.2317654508848072e+01 1.7697870717181441e+01 0 1 0
12767 1 4 -2.0000000000000001e-01 1.1595449555456566e+01 5.4205480713828692e+01 1.7632792495944884e+01 0 1 0
12765 1 3 5.9999999999999998e-02 1.0543154855279601e+01 5.1856163886444939e+01 1.8403990154794261e+01 0 1 0
12769 1 6 -1.2000000000000000e-01 9.1042629996326170e+00 5.4963302426340711e+01 1.8284676332759002e+01 0 1 0
12472 1 3 5.9999999999999998e-02 4.0515788364136425e+00 5.7567354572048565e+01 1.3682092076540320e+01 0 1 0
12785 1 4 -2.0000000000000001e-01 7.8113714585540199e+00 5.7852904002263962e+01 1.4352668925902398e+01 0 1 0
21880 1 3 5.9999999999999998e-02 1.6041697521929134e+01 5.8466260348605275e+01 2.6215232337461526e+01 1 0 0
12474 1 5 1.0299999999999999e-01 1.8738516761844670e+00 5.7501748957134097e+01 1.2601286701113160e+01 0 1 0
12799 1 6 -1.2000000000000000e-01 3.4281087423539685e+00 6.0489814426287985e+01 1.2272485460068312e+01 0 1 0
12803 1 4 -2.0000000000000001e-01 7.3249622004468740e-01 6.0874654295625660e+01 1.2732873522460693e+01 0 1 0
12802 1 3 5.9999999999999998e-02 3.4378712590934604e+00 5.9424572461865552e+01 1.2591465631552689e+01 0 1 0
12797 1 4 -2.0000000000000001e-01 3.7415954799282289e+00 6.3170404100978949e+01 1.2708585496523837e+01 0 1 0
12796 1 3 5.9999999999999998e-02 5.7766077920434054e+00 6.1609667081547087e+01 1.2889479639740928e+01 0 1 0
12786 1 5 1.0299999999999999e-01 7.0997745520938116e+00 5.8659364236372042e+01 1.6460222967559265e+01 0 1 0
35832 1 5 1.0299999999999999e-01 6.1381362918187010e+00 6.3467470300394865e+01 1.7220594732252160e+01 0 -1 0
12794 1 2 9.7000000000000003e-02 3.8568570310835906e+00 6.1568253576255962e+01 1.3301679574033374e+01 0 1 0
12798 1 5 1.0299999999999999e-01 3.1394105006167847e+00 6.1580407087571842e+01 1.4097470861641153e+01 0 1 0
12792 1 5 1.0299999999999999e-01 5.8087703637012735e+00 5.9318265389162093e+01 1.3709726928979634e+01 0 1 0
12793 1 6 -1.2000000000000000e-01 5.3261205320242597e+00 6.1408370591825175e+01 1.3784854845114992e+01 0 1 0
12795 1 3 5.9999999999999998e-02 5.4966579295001488e+00 6.2154833458234357e+01 1.4542422688776119e+01 0 1 0
12788 1 2 9.7000000000000003e-02 5.7521416238086944e+00 6.0125927005616504e+01 1.4492414218856768e+01 0 1 0
12791 1 4 -2.0000000000000001e-01 4.4621891197979302e+00 5.9570245290111430e+01 1.5603484449849727e+01 0 1 0
35837 1 4 -2.0000000000000001e-01 3.5980473703594060e+00 6.2207724992380804e+01 1.7054981802443372e+01 0 -1 0
12787 1 6 -1.2000000000000000e-01 7.1686969243477527e+00 6.0280967048312853e+01 1.5199468573042928e+01 0 1 0
35844 1 5 1.0299999999999999e-01 7.7973185718393778e-01 6.2460623142572089e+01 1.6611801555307700e+01 0 -1 0
35840 1 2 9.7000000000000003e-02 8.0370050524277359e-01 6.3598031627534880e+01 1.6553125409341042e+01 0 -1 0
12789 1 3 5.9999999999999998e-02 7.1787362827080115e+00 6.0998600361073954e+01 1.6004270579614715e+01 0 1 0
12782 1 2 9.7000000000000003e-02 7.7007578332964783e+00 5.8955722330336819e+01 1.5698777318152693e+01 0 1 0
35834 1 2 9.7000000000000003e-02 3.4052530701138584e+00 6.3966587589597140e+01 1.6912267779653600e+01 0 -1 0
12790 1 3 5.9999999999999998e-02 7.8598925012626841e+00 6.0717049973865628e+01 1.4510568650455221e+01 0 1 0
35842 1 3 5.9999999999999998e-02 2.2871368009094000e+00 6.3689514987206081e+01 1.4959500718686481e+01 0 -1 0
36022 1 3 5.9999999999999998e-02 2.0426544532098626e-01 5.9708074095916942e+01 2.1886141189854001e+01 0 -1 0
36213 1 3 5.9999999999999998e-02 2.5545613601864275e-01 4.4377306226915003e+01 2.4444096882543167e+01 0 -1 0
12616 1 3 5.9999999999999998e-02 1.5720118020424518e+01 5.9070270993618891e+01 1.3723394420569464e+01 0 1 0
12612 1 5 1.0299999999999999e-01 1.5432897552796490e+01 6.1341830798743530e+01 1.3104026548935916e+01 0 1 0
12608 1 2 9.7000000000000003e-02 1.5667102242842921e+01 6.0544083819009273e+01 1.2366256619201215e+01 0 1 0
12321 1 3 5.9999999999999998e-02 1.3406182303833251e+01 6.3736235068107923e+01 2.5911010121320079e+01 0 1 0
12323 1 4 -2.0000000000000001e-01 1.1659408604816203e+01 6.2020395555042207e+01 2.6631030202080662e+01 0 1 0
12619 1 6 -1.2000000000000000e-01 1.3325853932562630e+01 5.7715848683803031e+01 1.3546683822894204e+01 0 1 0
12776 1 2 9.7000000000000003e-02 9.7396800221259525e+00 5.7921631540074650e+01 1.6806712052366066e+01 0 1 0
12775 1 6 -1.2000000000000000e-01 8.9103919043796616e+00 5.7399921023538859e+01 1.7975794510119727e+01 0 1 0
12411 1 3 5.9999999999999998e-02 1.4560991895511457e+01 6.4004831351178183e+01 1.5745723346051294e+01 0 1 0
12624 1 5 1.0299999999999999e-01 1.1536583419927812e+01 5.8065021651620306e+01 1.4488441316147215e+01 0 1 0
35813 1 4 -2.0000000000000001e-01 1.2510715683489941e+01 6.3588903893701620e+01 1.2904205848279906e+01 0 -1 0
12618 1 5 1.0299999999999999e-01 1.2974983439730094e+01 5.9435728539178427e+01 1.2329333528997536e+01 0 1 0
12611 1 4 -2.0000000000000001e-01 1.4762198683227725e+01 6.0829673768888419e+01 1.0860367659924970e+01 0 1 0
12613 1 6 -1.2000000000000000e-01 1.5137009881008334e+01 5.9252832347939638e+01 1.2846187054852528e+01 0 1 0
12783 1 3 5.9999999999999998e-02 9.1215638283203582e+00 6.0076280532586281e+01 1.6925796326189705e+01 0 1 0
12779 1 4 -2.0000000000000001e-01 1.1366327432601524e+01 5.8371833808399593e+01 1.7454930961021809e+01 0 1 0
35825 1 4 -2.0000000000000001e-01 8.6893106134610711e+00 6.3098846027024564e+01 1.6386526282832993e+01 0 -1 0
12781 1 6 -1.2000000000000000e-01 9.1579036551948043e+00 5.9186270086733984e+01 1.6211773988369107e+01 0 1 0
12614 1 2 9.7000000000000003e-02 1.3626634876056881e+01 5.9185210428737108e+01 1.3109535212061386e+01 0 1 0
12617 1 4 -2.0000000000000001e-01 1.3274852918023752e+01 6.0235537953301346e+01 1.4473623923501195e+01 0 1 0
12784 1 3 5.9999999999999998e-02 9.8189114790886425e+00 5.9609975792534705e+01 1.5413951024003659e+01 0 1 0
12409 1 6 -1.2000000000000000e-01 1.4952432976814851e+01 6.3236169352736006e+01 1.6371971525338871e+01 0 1 0
12412 1 3 5.9999999999999998e-02 1.4779434793361034e+01 6.2344638444904668e+01 1.5776516386941417e+01 0 1 0
12413 1 4 -2.0000000000000001e-01 1.2440097413835066e+01 6.4132314657648806e+01 1.7385906385281448e+01 0 1 0
12417 1 3 5.9999999999999998e-02 1.3242483376685923e+01 6.1265581830389941e+01 1.7424357904652783e+01 0 1 0
12410 1 2 9.7000000000000003e-02 1.3995759424778036e+01 6.3250503610055638e+01 1.7639140322436855e+01 0 1 0
12414 1 5 1.0299999999999999e-01 1.4541189804647756e+01 6.3799793747932299e+01 1.8388961329807564e+01 0 1 0
12326 1 2 9.7000000000000003e-02 1.0800971461253971e+01 6.4555095257237298e+01 2.4735997459267917e+01 0 1 0
12516 1 5 1.0299999999999999e-01 3.1727179385054560e+00 4.9662570483682046e+01 1.7808461144239871e+01 0 1 0
12750 1 5 1.0299999999999999e-01 7.5521213517589860e+00 4.6783046072351013e+01 1.8858922464257017e+01 0 1 0
22566 1 5 1.0299999999999999e-01 1.6429110920890599e+00 4.4028406714926184e+01 1.9818030621047743e+01 1 0 0
22568 1 2 9.7000000000000003e-02 3.5059124433963085e+00 4.5893034442277724e+01 1.8804180608411354e+01 1 0 0
22577 1 4 -2.0000000000000001e-01 6.0282981685236683e+00 4.4323967705057527e+01 2.0648527999957253e+01 1 0 0
22576 1 3 5.9999999999999998e-02 3.2525303333931359e+00 4.5279882088155354e+01 2.0818879757708821e+01 1 0 0
22573 1 6 -1.2000000000000000e-01 3.8133284272271113e+00 4.6061618353369809e+01 2.0329645533014681e+01 1 0 0
22575 1 3 5.9999999999999998e-02 3.3411565495723856e+00 4.6993323173799944e+01 2.0593772287450580e+01 1 0 0
22578 1 5 1.0299999999999999e-01 5.8878195467640593e+00 4.6714344408418903e+01 2.0354938839426136e+01 1 0 0
22574 1 2 9.7000000000000003e-02 5.2625050940966904e+00 4.5944341010729282e+01 2.0882077158518157e+01 1 0 0
22579 1 6 -1.2000000000000000e-01 5.2951700233318615e+00 4.6224617900445601e+01 2.2428355360120094e+01 1 0 0
12521 1 4 -2.0000000000000001e-01 4.8109621607544781e+00 4.9562464601754030e+01 2.0066237194386936e+01 0 1 0
22581 1 3 5.9999999999999998e-02 4.5255053972707646e+00 4.7019162517124848e+01 2.2651869604429354e+01 1 0 0
22582 1 3 5.9999999999999998e-02 4.9543974376902495e+00 4.5276503525614935e+01 2.2964776174554853e+01 1 0 0
22580 1 2 9.7000000000000003e-02 6.6275908021586938e+00 4.6503168658520622e+01 2.3041660391491767e+01 1 0 0
22584 1 5 1.0299999999999999e-01 7.1806941355494844e+00 4.5593312323282554e+01 2.2888776452832094e+01 1 0 0
12528 1 5 1.0299999999999999e-01 4.8939661257631926e+00 4.9414786494285622e+01 2.2932621773116310e+01 0 1 0
12526 1 3 5.9999999999999998e-02 2.4068805031619127e+00 4.9100544933524233e+01 2.1838111437033024e+01 0 1 0
22583 1 4 -2.0000000000000001e-01 7.5158083435565795e+00 4.7732659637072985e+01 2.2052880483489666e+01 1 0 0
12520 1 3 5.9999999999999998e-02 1.5027720502216744e+00 5.0247070083050261e+01 1.9708991124766378e+01 0 1 0
12756 1 5 1.0299999999999999e-01 7.6180048958514677e+00 4.8997683868446650e+01 1.9646934204550693e+01 0 1 0
12524 1 2 9.7000000000000003e-02 3.9249948196344837e+00 4.9913210923240491e+01 2.3165806017029855e+01 0 1 0
12523 1 6 -1.2000000000000000e-01 2.8930088379688623e+00 5.0046124956482679e+01 2.1991417790924245e+01 0 1 0
12518 1 2 9.7000000000000003e-02 3.5173529936669965e+00 5.0584768031842160e+01 2.0658776798990292e+01 0 1 0
22585 1 6 -1.2000000000000000e-01 6.5799933635530543e+00 4.6960645580906416e+01 2.4574309692827075e+01 1 0 0
22587 1 3 5.9999999999999998e-02 6.4283416556532673e+00 4.8028666085934859e+01 2.4691971850751170e+01 1 0 0
12581 1 4 -2.0000000000000001e-01 1.6182941858935525e+01 5.5165800498699454e+01 2.1373469964178291e+01 0 1 0
12319 1 6 -1.2000000000000000e-01 1.3581207579967833e+01 6.3010988726290329e+01 2.5105723164387683e+01 0 1 0
22610 1 2 9.7000000000000003e-02 1.5995266543968276e+01 4.6714364779566047e+01 1.8953676995805210e+01 1 0 0
12325 1 6 -1.2000000000000000e-01 1.1187533343849326e+01 6.3139514142105789e+01 2.4225442773076104e+01 0 1 0
12746 1 2 9.7000000000000003e-02 8.6169317282089093e+00 4.6688472651430544e+01 1.8756474003036349e+01 0 1 0
22609 1 6 -1.2000000000000000e-01 1.5316058335360649e+01 4.6985988563593025e+01 2.0345718882612680e+01 1 0 0
12760 1 3 5.9999999999999998e-02 1.0308095695820770e+01 5.0259285212762897e+01 1.9813836925985434e+01 0 1 0
22611 1 3 5.9999999999999998e-02 1.5449249364483057e+01 4.8078925885910571e+01 2.0318446522562155e+01 1 0 0
22614 1 5 1.0299999999999999e-01 1.5218522703250690e+01 4.6807701888296776e+01 1.8187977314865130e+01 1 0 0
12752 1 2 9.7000000000000003e-02 8.5317826197218665e+00 4.9300601676526298e+01 1.9172443437925786e+01 0 1 0
12751 1 6 -1.2000000000000000e-01 9.3277047392767916e+00 4.8017705959335366e+01 1.9165410850500837e+01 0 1 0
12749 1 4 -2.0000000000000001e-01 9.0638496930110772e+00 4.5347946958001614e+01 1.9889162131947778e+01 0 1 0
22601 1 4 -2.0000000000000001e-01 1.2080170791459219e+01 4.4231164144260532e+01 2.2072792489959266e+01 1 0 0
12753 1 3 5.9999999999999998e-02 9.6514292126471286e+00 4.7803631917798540e+01 2.0146323429908758e+01 0 1 0
22608 1 5 1.0299999999999999e-01 1.4099736114260988e+01 4.5303473034597502e+01 2.0581968426087688e+01 1 0 0
22606 1 3 5.9999999999999998e-02 1.3914207907266739e+01 4.6694376218062132e+01 2.2742936430472394e+01 1 0 0
22598 1 2 9.7000000000000003e-02 1.1893527110542777e+01 4.6004254275798388e+01 2.2184430419111642e+01 1 0 0
22603 1 6 -1.2000000000000000e-01 1.3252933870558429e+01 4.6711964506542614e+01 2.1835242567964865e+01 1 0 0
22602 1 5 1.0299999999999999e-01 1.1264128585651369e+01 4.6193809505159329e+01 2.1382312713196043e+01 1 0 0
22605 1 3 5.9999999999999998e-02 1.2942205952117856e+01 4.7777133750871641e+01 2.1735428622258880e+01 1 0 0
22607 1 4 -2.0000000000000001e-01 1.2718631970969485e+01 4.6927548738101869e+01 1.9272937996330683e+01 1 0 0
22596 1 5 1.0299999999999999e-01 9.3025695499917340e+00 4.5855665301892564e+01 2.2957479329818554e+01 1 0 0
22604 1 2 9.7000000000000003e-02 1.3933257152552342e+01 4.6412935911352960e+01 2.0534743891719639e+01 1 0 0
22597 1 6 -1.2000000000000000e-01 1.1192504212687297e+01 4.6548434439122424e+01 2.3495121003531594e+01 1 0 0
22592 1 2 9.7000000000000003e-02 9.8449858799370524e+00 4.5950973129480637e+01 2.3885043393634426e+01 1 0 0
12759 1 3 5.9999999999999998e-02 9.1332692200228944e+00 4.9915323170076270e+01 2.1092307420591112e+01 0 1 0
22599 1 3 5.9999999999999998e-02 1.1179066404404232e+01 4.7676582541280396e+01 2.3489124281465386e+01 1 0 0
12564 1 5 1.0299999999999999e-01 1.2775053454200087e+01 4.9646076546807365e+01 2.3495033899701646e+01 0 1 0
22593 1 3 5.9999999999999998e-02 9.1622983475385986e+00 4.7902586287828527e+01 2.4697381019488123e+01 1 0 0
22612 1 3 5.9999999999999998e-02 1.5989147810116128e+01 4.6553465349619152e+01 2.1155194290684825e+01 1 0 0
35828 1 2 9.7000000000000003e-02 5.9704798305951270e+00 6.4526535050355889e+01 1.6885192036710503e+01 0 -1 0
12320 1 2 9.7000000000000003e-02 1.2236142958004498e+01 6.2271243560560720e+01 2.4994228413002606e+01 0 1 0
12512 1 2 9.7000000000000003e-02 2.9576413890764703e+00 5.0698490997464525e+01 1.8087831764674810e+01 0 1 0
36016 1 3 5.9999999999999998e-02 1.0084253545995314e+00 5.6438176141462769e+01 2.0559051295213738e+01 0 -1 0
12460 1 3 5.9999999999999998e-02 5.2265556769305981e+00 5.4927236205866606e+01 1.8402872511317931e+01 0 1 0
12517 1 6 -1.2000000000000000e-01 2.4324458989032203e+00 5.0764630062008308e+01 1.9540360397662880e+01 0 1 0
12525 1 3 5.9999999999999998e-02 2.0998801065257444e+00 5.0754557521604099e+01 2.2331260909728677e+01 0 1 0
12457 1 6 -1.2000000000000000e-01 4.8154144956795255e+00 5.5966629677425928e+01 1.8483905013415953e+01 0 1 0
12459 1 3 5.9999999999999998e-02 5.6179130311876673e+00 5.6762715198764468e+01 1.8526972983145050e+01 0 1 0
12513 1 3 5.9999999999999998e-02 4.7762379175674754e+00 5.1734028439318962e+01 1.8454668087288987e+01 0 1 0
12455 1 4 -2.0000000000000001e-01 3.3615575589806972e+00 5.4354280483510223e+01 2.0070022522657105e+01 0 1 0
12519 1 3 5.9999999999999998e-02 2.0372165835599527e+00 5.1746459424277283e+01 1.9761525144311957e+01 0 1 0
12522 1 5 1.0299999999999999e-01 4.0556968190093894e+00 5.1557119874190796e+01 2.0863883026477545e+01 0 1 0
12456 1 5 1.0299999999999999e-01 3.3865789626248315e+00 5.6692623883187501e+01 1.9911666467289781e+01 0 1 0
12452 1 2 9.7000000000000003e-02 4.1221350999547086e+00 5.5923697502153857e+01 1.9863593726218738e+01 0 1 0
12451 1 6 -1.2000000000000000e-01 5.1389019831677203e+00 5.5907260021214995e+01 2.1046333870871802e+01 0 1 0
12446 1 2 9.7000000000000003e-02 4.5701792652321656e+00 5.6167596881851544e+01 2.2458934599166295e+01 0 1 0
12445 1 6 -1.2000000000000000e-01 5.6287446151965659e+00 5.6434464555704025e+01 2.3564257215543968e+01 0 1 0
12449 1 4 -2.0000000000000001e-01 3.6483041172657305e+00 5.4790243555702453e+01 2.3043941050107943e+01 0 1 0
12531 1 3 5.9999999999999998e-02 4.5032497761263723e+00 5.2018837915040258e+01 2.2902862372831937e+01 0 1 0
12454 1 3 5.9999999999999998e-02 5.5527404722665352e+00 5.4834233001564343e+01 2.1110501353525237e+01 0 1 0
12533 1 4 -2.0000000000000001e-01 7.0318788983590377e+00 5.1028075940820919e+01 2.3242751037026579e+01 0 1 0
12453 1 3 5.9999999999999998e-02 5.9311840623120284e+00 5.6615557931127867e+01 2.0799944355666824e+01 0 1 0
12450 1 5 1.0299999999999999e-01 3.9071316388831958e+00 5.7056044186732997e+01 2.2438198446542877e+01 0 1 0
12529 1 6 -1.2000000000000000e-01 4.3425859673108036e+00 5.1266047891198362e+01 2.3740599941465181e+01 0 1 0
12447 1 3 5.9999999999999998e-02 6.2465667970553866e+00 5.5526565128238687e+01 2.3595879630839089e+01 0 1 0
12761 1 4 -2.0000000000000001e-01 7.2251540640918641e+00 5.2119269069617815e+01 1.9992381084028047e+01 0 1 0
36010 1 3 5.9999999999999998e-02 1.6989994986885273e-01 5.4895722396217501e+01 1.8823696318955061e+01 0 -1 0
12763 1 6 -1.2000000000000000e-01 9.6859931065568166e+00 5.2447488952480910e+01 1.8606881119207454e+01 0 1 0
35836 1 3 5.9999999999999998e-02 4.7932915431336012e+00 6.4168299128243660e+01 1.5312403990982064e+01 0 -1 0
12757 1 6 -1.2000000000000000e-01 9.2434083948931054e+00 5.0268503985399619e+01 2.0066077787751663e+01 0 1 0
12583 1 6 -1.2000000000000000e-01 1.5606920914495978e+01 5.6741356042874017e+01 1.9249444556670610e+01 0 1 0
12569 1 4 -2.0000000000000001e-01 1.2955016969196315e+01 5.0443586188614610e+01 2.0775987030703781e+01 0 1 0
12568 1 3 5.9999999999999998e-02 1.4099379334002201e+01 5.1651519062634662e+01 2.3145836226808068e+01 0 1 0
12764 1 2 9.7000000000000003e-02 1.0088334014167495e+01 5.3926933834137756e+01 1.8682249658125464e+01 0 1 0
12773 1 4 -2.0000000000000001e-01 8.9003427152678984e+00 5.6525849447485840e+01 2.0494983602027375e+01 0 1 0
12770 1 2 9.7000000000000003e-02 9.5747961446235301e+00 5.6347174665497562e+01 1.8823926317728457e+01 0 1 0
12774 1 5 1.0299999999999999e-01 1.0639276235175512e+01 5.6343847614139570e+01 1.8801494491251386e+01 0 1 0
12758 1 2 9.7000000000000003e-02 8.9958737076395554e+00 5.1872029029583238e+01 1.9958515650211741e+01 0 1 0
12762 1 5 1.0299999999999999e-01 9.4481846575863457e+00 5.2232356942527268e+01 2.0855774650934112e+01 0 1 0
12566 1 2 9.7000000000000003e-02 1.2580361822357439e+01 5.1959000353436416e+01 2.1601420042955414e+01 0 1 0
12768 1 5 1.0299999999999999e-01 1.0494344535723133e+01 5.4079915160634805e+01 1.9657497792647010e+01 0 1 0
12574 1 3 5.9999999999999998e-02 1.2949460605129493e+01 5.3049508245148807e+01 1.9830001293638045e+01 0 1 0
12573 1 3 5.9999999999999998e-02 1.4328138451838935e+01 5.2957878710927375e+01 2.0773816728912710e+01 0 1 0
12571 1 6 -1.2000000000000000e-01 1.3283001963906381e+01 5.3104707542911157e+01 2.0827240009435215e+01 0 1 0
12572 1 2 9.7000000000000003e-02 1.3082923030478970e+01 5.4510649164924992e+01 2.1439013541313990e+01 0 1 0
12577 1 6 -1.2000000000000000e-01 1.3599976422373551e+01 5.5690465299076209e+01 2.0535416730726517e+01 0 1 0
12578 1 2 9.7000000000000003e-02 1.5003352800311932e+01 5.5578057428341779e+01 2.0028579872164833e+01 0 1 0
12575 1 4 -2.0000000000000001e-01 1.1445402440894041e+01 5.4930387800324020e+01 2.1998863126474344e+01 0 1 0
12579 1 3 5.9999999999999998e-02 1.2858217325072287e+01 5.5958555952212798e+01 1.9732764195561856e+01 0 1 0
12580 1 3 5.9999999999999998e-02 1.3682957744464485e+01 5.6632002101731864e+01 2.1203193607488316e+01 0 1 0
12576 1 5 1.0299999999999999e-01 1.3660352136220240e+01 5.4606654005535773e+01 2.2331241341561199e+01 0 1 0
12570 1 5 1.0299999999999999e-01 1.1546259808029319e+01 5.2125291258837322e+01 2.1551940648276645e+01 0 1 0
12582 1 5 1.0299999999999999e-01 1.5083312445217729e+01 5.4727558061805439e+01 1.9411544296527065e+01 0 1 0
12585 1 3 5.9999999999999998e-02 1.5039702764938555e+01 5.6957554240374591e+01 1.8388934382170813e+01 0 1 0
12565 1 6 -1.2000000000000000e-01 1.2983007175345957e+01 5.1852958994520066e+01 2.3096822427346872e+01 0 1 0
12567 1 3 5.9999999999999998e-02 1.2754588607744306e+01 5.2794078699113953e+01 2.3632193906520275e+01 0 1 0
12563 1 4 -2.0000000000000001e-01 1.0657963093587307e+01 5.0559006346058233e+01 2.3616847508416281e+01 0 1 0
12560 1 2 9.7000000000000003e-02 1.2387939874677331e+01 5.0625476348285822e+01 2.3878128870019871e+01 0 1 0
22564 1 3 5.9999999999999998e-02 1.8615809185994223e+00 4.3479608118109908e+01 1.6777500286549728e+01 1 0 0
36043 1 6 -1.2000000000000000e-01 6.3035362988468373e+00 6.4422530798350621e+01 2.1934367988590147e+01 0 -1 0
35838 1 5 1.0299999999999999e-01 3.1697478901374487e+00 6.4305551991068512e+01 1.7928133299692245e+01 0 -1 0
36017 1 4 -2.0000000000000001e-01 1.3446527823870753e+00 5.7514214943693418e+01 2.3121354099297761e+01 0 -1 0
12438 1 5 1.0299999999999999e-01 9.2142201808496456e+00 5.8714799506694277e+01 2.5316365815757266e+01 0 1 0
22805 1 4 -2.0000000000000001e-01 6.0849394496319231e-01 6.4472892537273509e+01 2.3120700409373649e+00 1 0 0
12440 1 2 9.7000000000000003e-02 6.5963796381884041e+00 5.7633503902434811e+01 2.3322808534732737e+01 0 1 0
12444 1 5 1.0299999999999999e-01 7.1705558791901076e+00 5.7472106218951232e+01 2.2399405951648859e+01 0 1 0
36023 1 4 -2.0000000000000001e-01 1.4895963906600012e+00 5.8228644435627736e+01 1.8675036840649046e+01 0 -1 0
36028 1 3 5.9999999999999998e-02 1.0900299712766435e+00 6.1294226676045149e+01 2.0313101981573439e+01 0 -1 0
36027 1 3 5.9999999999999998e-02 1.9601555842651845e+00 6.0710404280470620e+01 1.8860011747018127e+01 0 -1 0
36020 1 2 9.7000000000000003e-02 1.5245944637878501e+00 5.9144463344608397e+01 2.0225615686797909e+01 0 -1 0
36024 1 5 1.0299999999999999e-01 2.3535708382370735e+00 5.8737633638546107e+01 2.0813470496881877e+01 0 -1 0
36057 1 3 5.9999999999999998e-02 2.1835978479853768e+00 6.3688107816830680e+01 2.2848847146053927e+01 0 -1 0
36034 1 3 5.9999999999999998e-02 4.4988157773730384e+00 6.0780596484487099e+01 1.8853271646301682e+01 0 -1 0
36025 1 6 -1.2000000000000000e-01 1.9016084773291908e+00 6.0616869515275894e+01 1.9931827249335424e+01 0 -1 0
36039 1 3 5.9999999999999998e-02 6.9004043865844391e+00 6.2341332689770319e+01 1.9291532214885759e+01 0 -1 0
36040 1 3 5.9999999999999998e-02 5.4619981057591698e+00 6.3215365690269557e+01 1.9948659151227073e+01 0 -1 0
36038 1 2 9.7000000000000003e-02 7.0586058603448532e+00 6.3257739086042257e+01 2.1217619944516269e+01 0 -1 0
36037 1 6 -1.2000000000000000e-01 6.2542668811254165e+00 6.2527173193186513e+01 2.0127555430792206e+01 0 -1 0
36036 1 5 1.0299999999999999e-01 5.5682849103147669e+00 6.1116250198859667e+01 2.1680168741863394e+01 0 -1 0
36033 1 3 5.9999999999999998e-02 4.3268242276379398e+00 5.9524017506397158e+01 2.0008354955578763e+01 0 -1 0
36026 1 2 9.7000000000000003e-02 3.1302465073906909e+00 6.1205068207894421e+01 2.0568537826005944e+01 0 -1 0
36029 1 4 -2.0000000000000001e-01 2.9685342552417380e+00 6.1006155012635674e+01 2.2313771030577964e+01 0 -1 0
36030 1 5 1.0299999999999999e-01 3.0064813442459046e+00 6.2272344468101792e+01 2.0374358328782439e+01 0 -1 0
36031 1 6 -1.2000000000000000e-01 4.4072483542239844e+00 6.0653742162807177e+01 1.9930151157861740e+01 0 -1 0
36032 1 2 9.7000000000000003e-02 5.7041131210120444e+00 6.1150574009391200e+01 2.0564313877161087e+01 0 -1 0
36035 1 4 -2.0000000000000001e-01 6.9480738860028675e+00 5.9957540362482291e+01 2.0184595533842504e+01 0 -1 0
36042 1 5 1.0299999999999999e-01 7.5536075099153832e+00 6.2665106923519403e+01 2.1952469900662653e+01 0 -1 0
36048 1 5 1.0299999999999999e-01 4.4524685905646502e+00 6.3394292197190111e+01 2.2224596459052574e+01 0 -1 0
12443 1 4 -2.0000000000000001e-01 5.5916689610766612e+00 5.9064201400040602e+01 2.3151146213285280e+01 0 1 0
36044 1 2 9.7000000000000003e-02 5.0656052076067057e+00 6.4141951474743536e+01 2.2699255628837491e+01 0 -1 0
12437 1 4 -2.0000000000000001e-01 8.1704962837589949e+00 6.0540787248787311e+01 2.4371126476917652e+01 0 1 0
36019 1 6 -1.2000000000000000e-01 2.4648845222733093e-01 5.8947525766759334e+01 2.1130354271935499e+01 0 -1 0
12415 1 6 -1.2000000000000000e-01 1.3673796458767116e+01 6.1847916751298747e+01 1.8259443880272499e+01 0 1 0
12586 1 3 5.9999999999999998e-02 1.5514398960037557e+01 5.7626879539298407e+01 1.9827666613007899e+01 0 1 0
12436 1 3 5.9999999999999998e-02 9.6763777120205070e+00 5.7454450186117981e+01 2.2981644689340044e+01 0 1 0
36041 1 4 -2.0000000000000001e-01 8.5096087596137249e+00 6.3881255147954121e+01 2.0373721341995147e+01 0 -1 0
12434 1 2 9.7000000000000003e-02 8.6524768211753731e+00 5.8860612329119576e+01 2.4369341065838849e+01 0 1 0
12418 1 3 5.9999999999999998e-02 1.4651627936917956e+01 6.1331314595805054e+01 1.8549686158766576e+01 0 1 0
21881 1 4 -2.0000000000000001e-01 1.4895623690445165e+01 5.7780633967331077e+01 2.3766127736062639e+01 1 0 0
12778 1 3 5.9999999999999998e-02 8.8711242000214074e+00 5.8285143219043036e+01 1.8592175839965481e+01 0 1 0
12420 1 5 1.0299999999999999e-01 1.1750604519343945e+01 6.2105534075815342e+01 1.9082842349083354e+01 0 1 0
12423 1 3 5.9999999999999998e-02 1.2319434151607323e+01 5.9726214943183010e+01 1.9418242261728739e+01 0 1 0
12435 1 3 5.9999999999999998e-02 9.0997836848203519e+00 5.8930470570265634e+01 2.2317005207261268e+01 0 1 0
12433 1 6 -1.2000000000000000e-01 9.6111548625406140e+00 5.8523833610884566e+01 2.3219390088915095e+01 0 1 0
12429 1 3 5.9999999999999998e-02 1.1148031274946138e+01 5.8422147918543146e+01 2.1318337631815115e+01 0 1 0
12430 1 3 5.9999999999999998e-02 1.2636007834714681e+01 5.8650220802002913e+01 2.2123820097151448e+01 0 1 0
12419 1 4 -2.0000000000000001e-01 1.3170170835295336e+01 6.3159553212235259e+01 2.0643443659033842e+01 0 1 0
12416 1 2 9.7000000000000003e-02 1.2743826900096520e+01 6.1904486420399806e+01 1.9462497045087829e+01 0 1 0
12424 1 3 5.9999999999999998e-02 1.3649266932102394e+01 6.0285088994153575e+01 2.0457045312996751e+01 0 1 0
12426 1 5 1.0299999999999999e-01 1.2131386338365724e+01 6.1149568380116179e+01 2.2184675386840809e+01 0 1 0
12425 1 4 -2.0000000000000001e-01 1.0189441388987387e+01 6.1140304678353104e+01 2.0938632999409911e+01 0 1 0
12421 1 6 -1.2000000000000000e-01 1.2604769254453039e+01 6.0503191975617789e+01 2.0126331195837622e+01 0 1 0
12422 1 2 9.7000000000000003e-02 1.1807915781688893e+01 6.0498128992806237e+01 2.1374481867708365e+01 0 1 0
12427 1 6 -1.2000000000000000e-01 1.1670883302306027e+01 5.9100450601080738e+01 2.1982199525084187e+01 0 1 0
12428 1 2 9.7000000000000003e-02 1.0878980694995382e+01 5.9152956087953271e+01 2.3282658262889292e+01 0 1 0
12327 1 3 5.9999999999999998e-02 1.1402391270512092e+01 6.3131287956903961e+01 2.3164295263498786e+01 0 1 0
12432 1 5 1.0299999999999999e-01 1.0740279851221716e+01 6.0186952307325313e+01 2.3611723230545021e+01 0 1 0
12328 1 3 5.9999999999999998e-02 1.0311530671558437e+01 6.2482761945673040e+01 2.4224164331379903e+01 0 1 0
12317 1 4 -2.0000000000000001e-01 1.5083661466462122e+01 6.1083268982843101e+01 2.3963470165187932e+01 0 1 0
12917 1 4 -2.0000000000000001e-01 1.5455412420270187e+01 5.5174238947163161e+01 6.2606964959960960e+00 0 1 0
23106 1 5 1.0299999999999999e-01 5.1812260067195992e-01 4.9964561856836127e+01 2.7936822157282243e+01 1 0 0
22588 1 3 5.9999999999999998e-02 5.7133213746465108e+00 4.6495059048875945e+01 2.4962699376488356e+01 1 0 0
12527 1 4 -2.0000000000000001e-01 3.0912145972880452e+00 4.9038982105345674e+01 2.4480016407594391e+01 0 1 0
22589 1 4 -2.0000000000000001e-01 7.4204145855907084e+00 4.6911817297255091e+01 2.7100221314158919e+01 1 0 0
22586 1 2 9.7000000000000003e-02 7.7078999245327484e+00 4.6357611837288822e+01 2.5426517952593166e+01 1 0 0
22590 1 5 1.0299999999999999e-01 7.6466295285260637e+00 4.5224359276319277e+01 2.5404050623027381e+01 1 0 0
27493 1 6 -1.2000000000000000e-01 1.3922627212852104e+01 4.3348915375730655e+01 3.2672421022872156e+00 0 0 0
22600 1 3 5.9999999999999998e-02 1.1829743957934170e+01 4.6383913961286012e+01 2.4338895845761851e+01 1 0 0
22595 1 4 -2.0000000000000001e-01 9.9856464460786825e+00 4.4319318723178810e+01 2.4633946811411022e+01 1 0 0
22591 1 6 -1.2000000000000000e-01 9.1112965855048884e+00 4.6832306706036128e+01 2.4984278453588548e+01 1 0 0
37164 1 5 1.0299999999999999e-01 1.5347758068956615e+01 4.6113499873528873e+01 2.6531063885720172e+01 -1 -1 0
37176 1 5 1.0299999999999999e-01 1.4293923701610924e+01 4.4435730451041799e+01 2.7562870827916008e+01 -1 -1 0
37171 1 6 -1.2000000000000000e-01 1.2381929493910006e+01 4.5502113912782882e+01 2.7499043279144690e+01 -1 -1 0
37173 1 3 5.9999999999999998e-02 1.2343853863852154e+01 4.5381592773585950e+01 2.8578067918208170e+01 -1 -1 0
37167 1 3 5.9999999999999998e-02 1.4462832377692253e+01 4.6869542825313182e+01 2.8530595103970285e+01 -1 -1 0
37165 1 6 -1.2000000000000000e-01 1.4128385619879682e+01 4.7372950323301062e+01 2.7603004358861309e+01 -1 -1 0
22594 1 3 5.9999999999999998e-02 9.7625003269199464e+00 4.6867881195608724e+01 2.5896146024734765e+01 1 0 0
37168 1 3 5.9999999999999998e-02 1.4115820252704593e+01 4.8441226980060293e+01 2.7831930812319442e+01 -1 -1 0
37170 1 5 1.0299999999999999e-01 1.2564936806590511e+01 4.7201292667359006e+01 2.6150406230919074e+01 -1 -1 0
37166 1 2 9.7000000000000003e-02 1.2719676761840756e+01 4.6985894005555430e+01 2.7190363758621658e+01 -1 -1 0
37169 1 4 -2.0000000000000001e-01 1.1530501365796516e+01 4.8008892462450014e+01 2.8093221091920576e+01 -1 -1 0
37174 1 3 5.9999999999999998e-02 1.1364325899765845e+01 4.5416169165098303e+01 2.7113920095456002e+01 -1 -1 0
37172 1 2 9.7000000000000003e-02 1.3368683787552055e+01 4.4325595164186602e+01 2.7077986962512593e+01 -1 -1 0
37175 1 4 -2.0000000000000001e-01 1.3660307576271377e+01 4.4489858733593699e+01 2.5329278459319717e+01 -1 -1 0
37163 1 4 -2.0000000000000001e-01 1.4946706552985971e+01 4.7988526402545531e+01 2.4956695233444425e+01 -1 -1 0
37160 1 2 9.7000000000000003e-02 1.5275461711723196e+01 4.7204755433849449e+01 2.6561083045032930e+01 -1 -1 0
12562 1 3 5.9999999999999998e-02 1.2325330802660879e+01 4.9740229935606976e+01 2.5745972083369793e+01 0 1 0
12330 1 5 1.0299999999999999e-01 1.0909908338481584e+01 6.4588820908095116e+01 2.5811220533529678e+01 0 1 0
22522 1 3 5.9999999999999998e-02 4.2693909388873568e+00 4.3373462584494888e+01 6.5574589426423708e+00 1 0 0
12532 1 3 5.9999999999999998e-02 3.5314643507241135e+00 5.1562261653791928e+01 2.4453098275045935e+01 0 1 0
12537 1 3 5.9999999999999998e-02 5.7716626622572607e+00 5.3588784468317911e+01 2.4646732141113283e+01 0 1 0
12441 1 3 5.9999999999999998e-02 8.0274495483096260e+00 5.6890995392481933e+01 2.4716629997292230e+01 0 1 0
12448 1 3 5.9999999999999998e-02 5.1033460642176447e+00 5.6526104795896572e+01 2.4513879952512042e+01 0 1 0
12530 1 2 9.7000000000000003e-02 5.6627118357674382e+00 5.1342433269479180e+01 2.4430862871633511e+01 0 1 0
12534 1 5 1.0299999999999999e-01 5.7567796916466616e+00 5.0564304988327237e+01 2.5165338690259247e+01 0 1 0
23107 1 6 -1.2000000000000000e-01 4.4767450806108383e-01 5.1815329949098398e+01 2.6652884390650687e+01 1 0 0
23112 1 5 1.0299999999999999e-01 1.1381194672311272e+00 5.3092269110771490e+01 2.8212631309987533e+01 1 0 0
23109 1 3 5.9999999999999998e-02 8.3679364229864395e-01 5.1396331012232032e+01 2.5789355361921956e+01 1 0 0
23116 1 3 5.9999999999999998e-02 1.3409997201030757e+00 5.4275360690627572e+01 2.5938785728190748e+01 1 0 0
23122 1 3 5.9999999999999998e-02 2.4459073679628256e+00 5.6402488686159508e+01 2.5965013599660367e+01 1 0 0
23111 1 4 -2.0000000000000001e-01 2.7868151553562686e+00 5.1399658152603351e+01 2.7652475831864418e+01 1 0 0
12538 1 3 5.9999999999999998e-02 5.0454811511410451e+00 5.2876278974583556e+01 2.5985499826522044e+01 0 1 0
23108 1 2 9.7000000000000003e-02 1.5305504972772050e+00 5.2608275203995596e+01 2.7327847219230790e+01 1 0 0
23121 1 3 5.9999999999999998e-02 4.1167600320765327e+00 5.5848485227317525e+01 2.6232832722176489e+01 1 0 0
12535 1 6 -1.2000000000000000e-01 5.8774576129396641e+00 5.2685567296320350e+01 2.5256403260284337e+01 0 1 0
23117 1 4 -2.0000000000000001e-01 4.0226489603555944e+00 5.4395343875637728e+01 2.8528307798779654e+01 1 0 0
23115 1 3 5.9999999999999998e-02 2.9054364558761527e+00 5.3579695148501749e+01 2.5948356996354317e+01 1 0 0
23113 1 6 -1.2000000000000000e-01 2.1080904286440809e+00 5.3870131246065142e+01 2.6617035301869922e+01 1 0 0
23114 1 2 9.7000000000000003e-02 2.6822042406466791e+00 5.5004950521882009e+01 2.7550435925081821e+01 1 0 0
23119 1 6 -1.2000000000000000e-01 3.1639692765260516e+00 5.6242266659921206e+01 2.6729194375792147e+01 1 0 0
23118 1 5 1.0299999999999999e-01 1.9804600812881288e+00 5.5328178111010040e+01 2.8242794122791857e+01 1 0 0
12544 1 3 5.9999999999999998e-02 6.6862059821741084e+00 5.4349153769718193e+01 2.7540824131765898e+01 0 1 0
12543 1 3 5.9999999999999998e-02 7.2817878531020783e+00 5.5120202642788172e+01 2.6111198280408072e+01 0 1 0
12536 1 2 9.7000000000000003e-02 7.1850960246394004e+00 5.2856975486690125e+01 2.6038823333721492e+01 0 1 0
12539 1 4 -2.0000000000000001e-01 7.1493557096119424e+00 5.1500902697645103e+01 2.7224882208007831e+01 0 1 0
12541 1 6 -1.2000000000000000e-01 7.4102154476267206e+00 5.4221607098315992e+01 2.6778745776066938e+01 0 1 0
23124 1 5 1.0299999999999999e-01 2.7382310717705844e+00 5.7576349094517049e+01 2.8286036964396953e+01 1 0 0
12561 1 3 5.9999999999999998e-02 1.3803207976864698e+01 5.0416117701827453e+01 2.5269811252702326e+01 0 1 0
21879 1 3 5.9999999999999998e-02 1.5359801977768809e+01 5.6837663249122564e+01 2.6319033403139471e+01 1 0 0
12540 1 5 1.0299999999999999e-01 8.0203009632273403e+00 5.2604929863154062e+01 2.5345156263026254e+01 0 1 0
12559 1 6 -1.2000000000000000e-01 1.2753873354593003e+01 5.0628237080574038e+01 2.5369600474077501e+01 0 1 0
12545 1 4 -2.0000000000000001e-01 8.9679812591121095e+00 5.5558269084116965e+01 2.8623821464168099e+01 0 1 0
12556 1 3 5.9999999999999998e-02 1.0904794962716505e+01 5.2656059828393602e+01 2.5213264402770470e+01 0 1 0
12542 1 2 9.7000000000000003e-02 8.9013915275052931e+00 5.4353131269270719e+01 2.7336973499682994e+01 0 1 0
12546 1 5 1.0299999999999999e-01 9.2721013821564533e+00 5.3390450625977238e+01 2.7854897376482256e+01 0 1 0
12548 1 2 9.7000000000000003e-02 1.1212631274373861e+01 5.4208293500508390e+01 2.6556681258714516e+01 0 1 0
12552 1 5 1.0299999999999999e-01 1.1329626902408979e+01 5.4396659431503281e+01 2.7618463433877825e+01 0 1 0
12551 1 4 -2.0000000000000001e-01 1.2478396307197094e+01 5.5046528972200676e+01 2.5607009293528161e+01 0 1 0
12557 1 4 -2.0000000000000001e-01 1.3207235964023214e+01 5.1503773437396383e+01 2.7828198263327671e+01 0 1 0
12549 1 3 5.9999999999999998e-02 9.6529371955436165e+00 5.4626409997192908e+01 2.5148019185544062e+01 0 1 0
12554 1 2 9.7000000000000003e-02 1.2689202307845049e+01 5.1962211616041941e+01 2.6219220731090104e+01 0 1 0
12555 1 3 5.9999999999999998e-02 1.0571054709516483e+01 5.1986819480247838e+01 2.6777663165290392e+01 0 1 0
12553 1 6 -1.2000000000000000e-01 1.1289785857009756e+01 5.2640663910743008e+01 2.6228363014166373e+01 0 1 0
12558 1 5 1.0299999999999999e-01 1.3447382502726400e+01 5.2645689369550119e+01 2.5773182632206520e+01 0 1 0
12550 1 3 5.9999999999999998e-02 9.9682577311817973e+00 5.5897756694467823e+01 2.6226396580194780e+01 0 1 0
12547 1 6 -1.2000000000000000e-01 9.8888216924937957e+00 5.4805420949608880e+01 2.6234252971694644e+01 0 1 0
23135 1 4 -2.0000000000000001e-01 1.2417467271854823e+00 6.3350236058892861e+01 2.7669665248281785e+01 1 0 0
36047 1 4 -2.0000000000000001e-01 5.7316608155713817e+00 6.3373973403330119e+01 2.4156085026921154e+01 0 -1 0
23120 1 2 9.7000000000000003e-02 3.3817168595693730e+00 5.7608024111680869e+01 2.7402256450762135e+01 1 0 0
23123 1 4 -2.0000000000000001e-01 5.0435059095189789e+00 5.7753010696565184e+01 2.8036315347610060e+01 1 0 0
12439 1 6 -1.2000000000000000e-01 7.5300926898340927e+00 5.7873656655813598e+01 2.4549383010314493e+01 0 1 0
12442 1 3 5.9999999999999998e-02 6.9176169138148431e+00 5.8107774114393230e+01 2.5381632689550678e+01 0 1 0
23134 1 3 5.9999999999999998e-02 2.4202953902408471e+00 6.1536558665068213e+01 2.5823370398699179e+01 1 0 0
27496 1 3 5.9999999999999998e-02 1.3006497809935631e+01 4.3379614318709955e+01 3.9292301529151987e+00 0 0 0
23129 1 4 -2.0000000000000001e-01 1.5024715946395790e+00 6.0092358456635736e+01 2.8333951430875405e+01 1 0 0
23130 1 5 1.0299999999999999e-01 3.8725308248501018e+00 6.0181749058808315e+01 2.8228543462684886e+01 1 0 0
23126 1 2 9.7000000000000003e-02 3.0552859934293148e+00 6.0166013509174959e+01 2.7466714201105461e+01 1 0 0
23125 1 6 -1.2000000000000000e-01 3.0871321061668682e+00 5.8931356994010159e+01 2.6592567041638983e+01 1 0 0
23131 1 6 -1.2000000000000000e-01 3.1428975070555887e+00 6.1474187277885889e+01 2.6637996188802774e+01 1 0 0
23127 1 3 5.9999999999999998e-02 3.8753682730950687e+00 5.8960332959386704e+01 2.5845993822351108e+01 1 0 0
23132 1 2 9.7000000000000003e-02 2.9880888494240829e+00 6.2883301663967558e+01 2.7468693342840560e+01 1 0 0
23136 1 5 1.0299999999999999e-01 3.3434839566280607e+00 6.2732380368404485e+01 2.8472957710293603e+01 1 0 0
23133 1 3 5.9999999999999998e-02 4.1153783431407600e+00 6.1484946589385459e+01 2.6187286577912101e+01 1 0 0
23137 1 6 -1.2000000000000000e-01 3.7893649579458186e+00 6.4043597877223988e+01 2.6810693138007284e+01 1 0 0
23128 1 3 5.9999999999999998e-02 2.0925777510198658e+00 5.8847235424943690e+01 2.6033778540311307e+01 1 0 0
23139 1 3 5.9999999999999998e-02 4.6846488286404542e+00 6.3723356508806354e+01 2.6292861641898526e+01 1 0 0
23140 1 3 5.9999999999999998e-02 3.2474745778349838e+00 6.4403064254339114e+01 2.5926899190820237e+01 1 0 0
12313 1 6 -1.2000000000000000e-01 1.6036894422025064e+01 6.2879365961085782e+01 2.5642989620954555e+01 0 1 0
12827 1 4 -2.0000000000000001e-01 5.9396926893243818e-01 5.7851353793432239e+01 1.3317309670517381e+00 0 1 0
12431 1 4 -2.0000000000000001e-01 1.1810208480009759e+01 5.8352027199510580e+01 2.4537296973855671e+01 0 1 0
35839 1 6 -1.2000000000000000e-01 2.1433688675188760e+00 6.4133363990355733e+01 1.5987342340844560e+01 0 -1 0
12671 1 4 -2.0000000000000001e-01 7.7983787236591589e+00 4.3216573710718826e+01 3.4167341971037062e+00 0 1 0
35820 1 5 1.0299999999999999e-01 1.0280039700497309e+01 6.4049200655161258e+01 1.4525795824740243e+01 0 -1 0
12830 1 2 9.7000000000000003e-02 1.1321221620665743e-01 5.4179942328831849e+01 3.1687897789412238e+00 0 1 0
123 1 3 5.9999999999999998e-02 7.1523157430612405e-01 6.3990256073816553e+01 1.1669207946755826e+01 1 0 0
13291 1 6 -1.2000000000000000e-01 1.5788994816936624e+01 6.3962312528936415e+01 3.0661364881734148e+00 0 1 0
12707 1 4 -2.0000000000000001e-01 1.4312290055703072e+00 4.4906588522259476e+01 5.7904154167115456e+00 0 1 0
12881 1 4 -2.0000000000000001e-01 1.5819896796507305e+01 5.3528585005509939e+01 1.2677801676636411e+00 0 1 0
12979 1 6 -1.2000000000000000e-01 1.6163154662651493e+01 6.2731165574428090e+01 7.5867686197567465e+00 0 1 0
27491 1 4 -2.0000000000000001e-01 1.2128055877654230e+01 4.3323208068977749e+01 1.1874669508878903e+00 0 0 0
36063 1 3 5.9999999999999998e-02 3.3069455122865754e-01 6.2934873173535109e+01 2.2040591025616600e+01 0 -1 0
35830 1 3 5.9999999999999998e-02 7.1106988857948998e+00 6.4614593034127523e+01 1.5010378206169673e+01 0 -1 0
12672 1 5 1.0299999999999999e-01 6.6498693519448562e+00 4.3297319875248171e+01 1.4763461726699130e+00 0 1 0
28671 1 3 5.9999999999999998e-02 1.4289624783302379e+01 4.3283870058217836e+01 9.9670337757158034e+00 0 0 0
13293 1 3 5.9999999999999998e-02 1.6039545455339010e+01 6.3325552431962535e+01 3.9267756967553811e+00 0 1 0
12965 1 4 -2.0000000000000001e-01 9.2701772676643497e+00 6.4616848174235272e+01 7.4118894945358829e+00 0 1 0
12704 1 2 9.7000000000000003e-02 1.4603727711258688e-01 4.6026402324546275e+01 6.1866480084300575e+00 0 1 0
22519 1 6 -1.2000000000000000e-01 4.3251662277837237e+00 4.3759941852278402e+01 7.5422003724800746e+00 1 0 0
23141 1 4 -2.0000000000000001e-01 5.4348336899825043e+00 6.4582158911807497e+01 2.8849828103234898e+01 1 0 0
28733 1 4 -2.0000000000000001e-01 2.6658058349407181e+00 4.3463813965897764e+01 2.6688475299022777e+01 0 0 0
22561 1 6 -1.2000000000000000e-01 1.9154407582154653e+00 4.3237518152737778e+01 1.7850413415578444e+01 1 0 0
27481 1 6 -1.2000000000000000e-01 1.6178854769546469e+01 4.5858267952361523e+01 2.5425520240459822e+00 0 0 0
28329 1 3 5.9999999999999998e-02 1.6178838771655027e+01 4.7730678288929077e+01 1.0988045220459988e+01 0 0 0
12982 1 3 5.9999999999999998e-02 1.5997109087204231e+01 6.3659920038823607e+01 6.9401958185424899e+00 0 1 0
28312 1 3 5.9999999999999998e-02 1.2437769912145706e+01 4.3214913097058549e+01 8.5712122608792658e+00 0 0 0
22563 1 3 5.9999999999999998e-02 3.0017633649580686e+00 4.3306310473609578e+01 1.8031915540476430e+01 1 0 0
254 1 2 9.7000000000000003e-02 3.0433075833986445e+00 6.6338964755021877e+01 4.5227273189408841e+00 1 0 0
253 1 6 -1.2000000000000000e-01 2.2607171179616850e+00 6.7285198708659820e+01 3.5777694544897982e+00 1 0 0
255 1 3 5.9999999999999998e-02 1.6677204485287991e+00 6.7916862226348570e+01 4.2279177457369004e+00 1 0 0
251 1 4 -2.0000000000000001e-01 3.7695022170297450e+00 6.7086865705094212e+01 1.3632309259298043e+00 1 0 0
248 1 2 9.7000000000000003e-02 3.1003780797057527e+00 6.8158262385058308e+01 2.6136700801213881e+00 1 0 0
252 1 5 1.0299999999999999e-01 3.9094776617205489e+00 6.8555028936055010e+01 3.1864240657849523e+00 1 0 0
247 1 6 -1.2000000000000000e-01 2.4125037773116498e+00 6.9285256619643903e+01 1.8647548257894777e+00 1 0 0
250 1 3 5.9999999999999998e-02 3.1484604692693359e+00 6.9674865215070270e+01 1.1782581432595804e+00 1 0 0
242 1 2 9.7000000000000003e-02 1.7270886711929780e+00 7.0382337200633359e+01 2.7011054156666128e+00 1 0 0
249 1 3 5.9999999999999998e-02 1.6378684275662039e+00 6.8863808631094557e+01 1.1959267547869459e+00 1 0 0
256 1 3 5.9999999999999998e-02 1.5926470937726416e+00 6.6725282849074006e+01 2.8984158678636072e+00 1 0 0
13361 1 4 -2.0000000000000001e-01 5.7690191366848627e+00 7.0311533380815376e+01 1.4007625077086667e+00 0 1 0
246 1 5 1.0299999999999999e-01 9.3881047185571365e-01 6.9870324284722670e+01 3.2988541540779313e+00 1 0 0
245 1 4 -2.0000000000000001e-01 2.8538551560046059e+00 7.1222986600363740e+01 3.8829965998864546e+00 1 0 0
261 1 3 5.9999999999999998e-02 4.5284959390548023e+00 6.7848794301688017e+01 5.0290602852551123e+00 1 0 0
13362 1 5 1.0299999999999999e-01 6.0651852237927759e+00 7.1264929427386463e+01 3.5674121831123498e+00 0 1 0
258 1 5 1.0299999999999999e-01 3.6082495859667643e+00 6.5591350847598406e+01 3.9758546366534886e+00 1 0 0
13358 1 2 9.7000000000000003e-02 6.5210318387157642e+00 7.1444233526148878e+01 2.5788089311924027e+00 0 1 0
241 1 6 -1.2000000000000000e-01 9.2768192455476428e-01 7.1366325455157195e+01 1.8452369860686504e+00 1 0 0
13355 1 4 -2.0000000000000001e-01 7.8177671216571705e+00 6.9778408077749503e+01 4.9786193788221285e+00 0 1 0
13356 1 5 1.0299999999999999e-01 7.9708521935050483e+00 6.8901454000713784e+01 2.7967487210084316e+00 0 1 0
259 1 6 -1.2000000000000000e-01 3.8061203489964250e+00 6.7219806068356505e+01 5.5563570263124511e+00 1 0 0
257 1 4 -2.0000000000000001e-01 1.7215209066632760e+00 6.5507137324326052e+01 5.4451710806476701e+00 1 0 0
35826 1 5 1.0299999999999999e-01 8.5146064154756349e+00 6.5033086171874459e+01 1.7566691027147051e+01 0 -1 0
236 1 2 9.7000000000000003e-02 9.6982795649009662e-02 7.2345449450343921e+01 2.7088380506833318e+00 1 0 0
20332 1 3 5.9999999999999998e-02 9.7987566510581647e+00 8.6094305209412184e+01 5.7345216332440634e+00 1 0 0
13299 1 3 5.9999999999999998e-02 1.3290291036819987e+01 6.5194527497020744e+01 4.4388665434431038e+00 0 1 0
13357 1 6 -1.2000000000000000e-01 8.0728249883531404e+00 7.1214753994176164e+01 2.6198280303944728e+00 0 1 0
13352 1 2 9.7000000000000003e-02 8.3792861084953625e+00 6.9822960288074611e+01 3.2555420783920792e+00 0 1 0
13359 1 3 5.9999999999999998e-02 8.5191979084813152e+00 7.2056705337228749e+01 3.1485079790889294e+00 0 1 0
13360 1 3 5.9999999999999998e-02 8.5996166515085815e+00 7.1259196537987265e+01 1.6888244311881710e+00 0 1 0
13349 1 4 -2.0000000000000001e-01 1.0133979521143472e+01 6.7360371279036613e+01 1.6305908362186914e+00 0 1 0
13348 1 3 5.9999999999999998e-02 1.2531278904369692e+01 6.8214944473111714e+01 3.1290530022128684e+00 0 1 0
13347 1 3 5.9999999999999998e-02 1.2592578801162873e+01 6.8552645311322479e+01 1.3834795888181606e+00 0 1 0
13345 1 6 -1.2000000000000000e-01 1.2120933859355901e+01 6.8901730111755967e+01 2.3482321330600597e+00 0 1 0
13346 1 2 9.7000000000000003e-02 1.0625028078213916e+01 6.8986868512113489e+01 2.1411345981389034e+00 0 1 0
13351 1 6 -1.2000000000000000e-01 9.8629094225647762e+00 6.9493601291543470e+01 3.3827963832948900e+00 0 1 0
13350 1 5 1.0299999999999999e-01 1.0352398592652511e+01 6.9659425916017568e+01 1.3212041466355269e+00 0 1 0
13354 1 3 5.9999999999999998e-02 1.0253581073434137e+01 7.0347828656694517e+01 3.8178763049344164e+00 0 1 0
13340 1 2 9.7000000000000003e-02 1.2920265831555390e+01 7.0205173058601616e+01 2.5621378001878070e+00 0 1 0
13339 1 6 -1.2000000000000000e-01 1.4480250834476108e+01 6.9961885010695340e+01 2.6687386096365540e+00 0 1 0
13344 1 5 1.0299999999999999e-01 1.2497654368709039e+01 7.0641619236243997e+01 3.4386755585138276e+00 0 1 0
13341 1 3 5.9999999999999998e-02 1.4749729979395763e+01 6.9200202289976389e+01 1.9224070312629165e+00 0 1 0
13342 1 3 5.9999999999999998e-02 1.4654470026716126e+01 6.9662987472089611e+01 3.6490231907647237e+00 0 1 0
13353 1 3 5.9999999999999998e-02 9.9665270686614296e+00 6.8732984037627546e+01 4.1404719436378210e+00 0 1 0
13302 1 5 1.0299999999999999e-01 1.4061115196799909e+01 6.7422390659839820e+01 5.0169420374747524e+00 0 1 0
13343 1 4 -2.0000000000000001e-01 1.2494719508608306e+01 7.1389845862694841e+01 1.2254170566550755e+00 0 1 0
13298 1 2 9.7000000000000003e-02 1.4304695986912828e+01 6.6632337452292276e+01 5.5828733822983736e+00 0 1 0
13295 1 4 -2.0000000000000001e-01 1.4698288417324198e+01 6.6377075437452021e+01 2.1646497213857070e+00 0 1 0
13334 1 2 9.7000000000000003e-02 1.5519755197533918e+01 7.1163422082168353e+01 2.5283744436578863e+00 0 1 0
13292 1 2 9.7000000000000003e-02 1.5329435830873646e+01 6.5335377294970343e+01 3.5224722064565617e+00 0 1 0
13338 1 5 1.0299999999999999e-01 1.5568371461899831e+01 7.1418936441484618e+01 1.4700327779526623e+00 0 1 0
13297 1 6 -1.2000000000000000e-01 1.4358915933158700e+01 6.5348633932195952e+01 4.7147034450254388e+00 0 1 0
244 1 3 5.9999999999999998e-02 1.5798983446248231e+00 7.1907463484926595e+01 1.1817173327078403e+00 1 0 0
13366 1 3 5.9999999999999998e-02 5.2354630458599880e+00 7.2827767165253960e+01 1.5250774840048704e+00 0 1 0
13363 1 6 -1.2000000000000000e-01 6.1844567259276362e+00 7.2847847539396639e+01 1.9670074110660536e+00 0 1 0
13368 1 5 1.0299999999999999e-01 6.2548123297495248e+00 7.3549324279842111e+01 4.1218695045161002e+00 0 1 0
13364 1 2 9.7000000000000003e-02 6.2890321995223282e+00 7.3960906115042320e+01 3.0884470216639821e+00 0 1 0
13367 1 4 -2.0000000000000001e-01 4.7515328245460644e+00 7.4836561974736625e+01 3.0470887779881837e+00 0 1 0
186 1 5 1.0299999999999999e-01 3.1775756513518889e+00 7.7226377796046748e+01 4.7147452771201124e+00 1 0 0
13373 1 4 -2.0000000000000001e-01 7.1280193541318475e+00 7.6111988175335995e+01 5.2620844468055576e+00 0 1 0
13372 1 3 5.9999999999999998e-02 7.5176101130129860e+00 7.5559853379650534e+01 2.1411535091963660e+00 0 1 0
240 1 5 1.0299999999999999e-01 7.7954478984526654e-01 7.2809918274378546e+01 3.4055098289256840e+00 1 0 0
1145 1 4 -2.0000000000000001e-01 3.5415695236641391e-02 8.1187050095096282e+01 1.7987592802291818e+01 1 0 0
13369 1 6 -1.2000000000000000e-01 7.5725706092927014e+00 7.4851789257311765e+01 2.9170111093265341e+00 0 1 0
198 1 5 1.0299999999999999e-01 3.6296996780144029e+00 7.8874679765941750e+01 2.9998961272891185e+00 1 0 0
2729 1 4 -2.0000000000000001e-01 7.9206653964853526e+00 7.8859974410692772e+01 2.7484427125442688e+00 1 0 0
13365 1 3 5.9999999999999998e-02 6.8174038918632105e+00 7.3107195043120896e+01 1.1974674996000627e+00 0 1 0
196 1 3 5.9999999999999998e-02 5.8042209026312808e+00 7.9156133137529068e+01 4.2024893380874513e+00 1 0 0
20281 1 6 -1.2000000000000000e-01 2.2851697340139601e+00 8.5814743119796262e+01 2.0572168784566859e+01 1 0 0
182 1 2 9.7000000000000003e-02 2.8919281358825013e+00 7.7538473578886666e+01 5.6619788989423911e+00 1 0 0
190 1 3 5.9999999999999998e-02 4.9775124234960026e+00 7.7720285939660855e+01 6.1907771293713454e+00 1 0 0
180 1 5 1.0299999999999999e-01 4.4489513866701866e+00 7.5293260791199444e+01 6.0528358574753121e+00 1 0 0
185 1 4 -2.0000000000000001e-01 1.4496477665148562e+00 7.8534246405725654e+01 5.4849389490599423e+00 1 0 0
183 1 3 5.9999999999999998e-02 1.7958651321015087e+00 7.5811923466067142e+01 5.9997452912228546e+00 1 0 0
173 1 4 -2.0000000000000001e-01 5.3234885688318716e+00 7.2772760432995995e+01 6.5878843527488637e+00 1 0 0
13370 1 2 9.7000000000000003e-02 8.3285224954525745e+00 7.5458629149082313e+01 4.1902304804112740e+00 0 1 0
13371 1 3 5.9999999999999998e-02 8.3183557915702018e+00 7.4187866219424848e+01 2.5061832911419639e+00 0 1 0
13377 1 3 5.9999999999999998e-02 8.6207173798590180e+00 7.3577878940084432e+01 5.5044150964916065e+00 0 1 0
13337 1 4 -2.0000000000000001e-01 1.5159651051405879e+01 7.2447997351928834e+01 3.6948214548472249e+00 0 1 0
13374 1 5 1.0299999999999999e-01 9.0008332119206802e+00 7.6238342139665335e+01 3.9092552661225524e+00 0 1 0
2716 1 3 5.9999999999999998e-02 1.4313228744615296e+01 7.6815404061679487e+01 1.5480985754745389e+00 1 0 0
13375 1 6 -1.2000000000000000e-01 9.1852921738218356e+00 7.4409068193408686e+01 5.1134871223189320e+00 0 1 0
13378 1 3 5.9999999999999998e-02 9.8568072583353015e+00 7.3911007549142894e+01 4.4504631839449260e+00 0 1 0
2717 1 4 -2.0000000000000001e-01 1.1836565554175801e+01 7.5795881594603316e+01 2.9463558787500532e+00 1 0 0
2718 1 5 1.0299999999999999e-01 1.2952428072543574e+01 7.7406017486759566e+01 3.9666595535366329e+00 1 0 0
2714 1 2 9.7000000000000003e-02 1.2934406271916661e+01 7.7171701752069183e+01 2.9570727205305056e+00 1 0 0
2713 1 6 -1.2000000000000000e-01 1.4404100393900530e+01 7.6980436637066049e+01 2.5957387381799144e+00 1 0 0
2710 1 3 5.9999999999999998e-02 1.4009339560104877e+01 7.5740267315349840e+01 5.3043442148204978e+00 1 0 0
2712 1 5 1.0299999999999999e-01 1.4707367380357345e+01 7.4960883549360830e+01 2.9385470463697598e+00 1 0 0
2707 1 6 -1.2000000000000000e-01 1.5038907541253907e+01 7.5922915259128104e+01 4.8743670156614396e+00 1 0 0
2724 1 5 1.0299999999999999e-01 1.0550461705331983e+01 7.8058829412207189e+01 3.4909901579717455e+00 1 0 0
2708 1 2 9.7000000000000003e-02 1.5090553763527110e+01 7.5920580538608775e+01 3.3412510154374302e+00 1 0 0
2715 1 3 5.9999999999999998e-02 1.4967137704286131e+01 7.7835369325063837e+01 2.6374320069601933e+00 1 0 0
2719 1 6 -1.2000000000000000e-01 1.2188878618633471e+01 7.8331960361089287e+01 2.2078624030582152e+00 1 0 0
2704 1 3 5.9999999999999998e-02 1.4376932585795888e+01 7.8928550773935370e+01 4.9371653131279043e+00 1 0 0
13379 1 4 -2.0000000000000001e-01 1.1015355013300146e+01 7.6410601646675175e+01 6.0893806444096095e+00 0 1 0
13386 1 5 1.0299999999999999e-01 1.2192890135420036e+01 7.3689015593717826e+01 5.8172061675826621e+00 0 1 0
2722 1 3 5.9999999999999998e-02 1.1827654751722440e+01 7.7858589323579281e+01 1.2149451118441745e+00 1 0 0
2720 1 2 9.7000000000000003e-02 1.1111874336267970e+01 7.8903995084485075e+01 3.1113407670757574e+00 1 0 0
13376 1 2 9.7000000000000003e-02 9.9222534363663932e+00 7.4998742792948178e+01 6.3678578771116285e+00 0 1 0
2701 1 6 -1.2000000000000000e-01 1.4607408670050239e+01 7.8342572141690937e+01 5.8769046015747834e+00 1 0 0
2702 1 2 9.7000000000000003e-02 1.5655795955741251e+01 7.7165457407988427e+01 5.5207861288860460e+00 1 0 0
1194 1 5 1.0299999999999999e-01 4.9482930599412560e+00 8.5666108087983133e+01 5.9350304239972775e+00 1 0 0
2709 1 3 5.9999999999999998e-02 1.5469471673470158e+01 7.4981606046337802e+01 5.2628145844470273e+00 1 0 0
203 1 4 -2.0000000000000001e-01 8.9736759265064436e-01 7.9103816180719207e+01 2.0959082431084446e+00 1 0 0
197 1 4 -2.0000000000000001e-01 5.0153342428457641e+00 8.0105160056717480e+01 1.5362195274924673e+00 1 0 0
193 1 6 -1.2000000000000000e-01 4.9890710771254048e+00 7.9923376595952178e+01 4.2857387764201365e+00 1 0 0
194 1 2 9.7000000000000003e-02 4.0333845536045336e+00 7.9893755952221667e+01 3.0695830302305129e+00 1 0 0
195 1 3 5.9999999999999998e-02 5.5858466853972804e+00 8.0810694684823233e+01 4.2820393104732553e+00 1 0 0
204 1 5 1.0299999999999999e-01 2.0115046399159988e+00 8.1034917661618749e+01 1.1185208217258622e+00 1 0 0
201 1 3 5.9999999999999998e-02 2.3560499981124474e+00 8.0659589392679862e+01 4.1788048876551018e+00 1 0 0
199 1 6 -1.2000000000000000e-01 2.8014063112961884e+00 8.0796857224560100e+01 3.2016613579672630e+00 1 0 0
202 1 3 5.9999999999999998e-02 3.1519092308173504e+00 8.1847120233638719e+01 3.3298590288568950e+00 1 0 0
200 1 2 9.7000000000000003e-02 1.6702447099120423e+00 8.0769825012424903e+01 2.1406774243880720e+00 1 0 0
2734 1 3 5.9999999999999998e-02 7.2935649924118264e+00 8.1719716437434869e+01 3.2647550654440209e+00 1 0 0
1198 1 3 5.9999999999999998e-02 2.3148639455602367e+00 8.5113000019215477e+01 4.5098296858351263e+00 1 0 0
2740 1 3 5.9999999999999998e-02 7.2169848356679136e+00 8.3971567094660273e+01 2.8876645446487381e+00 1 0 0
1193 1 4 -2.0000000000000001e-01 4.4119837978461591e+00 8.3417804696172482e+01 5.4428799477056513e+00 1 0 0
207 1 3 5.9999999999999998e-02 9.6677742641710362e-01 8.2818934048017027e+01 2.3852248709352182e+00 1 0 0
1197 1 3 5.9999999999999998e-02 3.6971569730959328e+00 8.5165688537494702e+01 3.7020551462564364e+00 1 0 0
205 1 6 -1.2000000000000000e-01 5.6809100732248030e-01 8.1820720721168144e+01 2.4759909487434020e+00 1 0 0
1195 1 6 -1.2000000000000000e-01 3.2400347329101407e+00 8.5620256054622885e+01 4.5403933402204411e+00 1 0 0
1190 1 2 9.7000000000000003e-02 3.9778619822972541e+00 8.5129183707965666e+01 5.7865171951026326e+00 1 0 0
209 1 4 -2.0000000000000001e-01 6.9064880712538101e-01 8.2517606014315319e+01 5.0718213866508703e+00 1 0 0
1205 1 4 -2.0000000000000001e-01 2.3615321881786083e-01 8.5377599611136048e+01 2.8709253708947737e+00 1 0 0
2739 1 3 5.9999999999999998e-02 7.8141240466366853e+00 8.4067792974594255e+01 1.1846520544627464e+00 1 0 0
2737 1 6 -1.2000000000000000e-01 8.0918862799267846e+00 8.4128157508587407e+01 2.2150331428190162e+00 1 0 0
2731 1 6 -1.2000000000000000e-01 8.0714918920457066e+00 8.1579807787335696e+01 2.5353646536011838e+00 1 0 0
2733 1 3 5.9999999999999998e-02 7.6400627281291289e+00 8.1282664862857587e+01 1.6076678839648697e+00 1 0 0
188 1 2 9.7000000000000003e-02 4.3630480330833361e+00 7.9733771915651445e+01 5.6977897865159814e+00 1 0 0
192 1 5 1.0299999999999999e-01 3.4501363706357218e+00 8.0398763222179042e+01 5.7413592062673908e+00 1 0 0
35822 1 2 9.7000000000000003e-02 8.4869359327636662e+00 6.4798429955482590e+01 1.6493550569578652e+01 0 -1 0
2735 1 4 -2.0000000000000001e-01 9.5251568372322311e+00 8.3096609668039036e+01 4.1486526017867451e+00 1 0 0
2721 1 3 5.9999999999999998e-02 1.2916543029885945e+01 7.9121185573639352e+01 1.8843739156034771e+00 1 0 0
2742 1 5 1.0299999999999999e-01 8.9088234100598243e+00 8.5757788669064396e+01 3.4469037735236543e+00 1 0 0
2738 1 2 9.7000000000000003e-02 8.7594485161112203e+00 8.5538234630620721e+01 2.4435578811591205e+00 1 0 0
2728 1 3 5.9999999999999998e-02 1.0130885816606288e+01 7.9778483606306764e+01 1.3556042030020712e+00 1 0 0
2723 1 4 -2.0000000000000001e-01 1.1856504579819688e+01 7.9644615864215169e+01 4.5837949239278535e+00 1 0 0
2732 1 2 9.7000000000000003e-02 8.9315945778744386e+00 8.2873534843291338e+01 2.4756543702505414e+00 1 0 0
2730 1 5 1.0299999999999999e-01 9.0856708573339215e+00 8.0450098083313890e+01 4.0853372115960118e+00 1 0 0
2725 1 6 -1.2000000000000000e-01 1.0299262130535348e+01 8.0063815111944621e+01 2.3898849820509560e+00 1 0 0
2726 1 2 9.7000000000000003e-02 8.9382118592000186e+00 8.0298821261540795e+01 3.0223635614975612e+00 1 0 0
20346 1 5 1.0299999999999999e-01 1.3430469229701844e+01 8.4354110812095598e+01 3.2658648557745686e+00 1 0 0
2727 1 3 5.9999999999999998e-02 1.0906769351500920e+01 8.0962503151441538e+01 2.4675344375843107e+00 1 0 0
2736 1 5 1.0299999999999999e-01 9.7190649848730413e+00 8.2805435163106779e+01 1.7914488121740930e+00 1 0 0
20351 1 4 -2.0000000000000001e-01 1.3688795319587554e+01 8.2326851932991190e+01 1.6747590071501026e+00 1 0 0
20342 1 2 9.7000000000000003e-02 1.4493587709984061e+01 8.4687756053609846e+01 3.3201679383029545e+00 1 0 0
20350 1 3 5.9999999999999998e-02 1.5141789395236930e+01 8.2779630040660706e+01 4.3462760860595973e+00 1 0 0
2741 1 4 -2.0000000000000001e-01 1.0324491696384728e+01 8.5506320116161007e+01 1.5868394902164522e+00 1 0 0
20347 1 6 -1.2000000000000000e-01 1.5396187018176740e+01 8.3402902906839628e+01 3.5156109492797074e+00 1 0 0
20348 1 2 9.7000000000000003e-02 1.5340534500636920e+01 8.2547697796659719e+01 2.2425832507201662e+00 1 0 0
20337 1 3 5.9999999999999998e-02 1.2239450400189169e+01 8.3907301128080192e+01 5.7042988914508221e+00 1 0 0
20335 1 6 -1.2000000000000000e-01 1.2450148335962426e+01 8.4960790879256578e+01 5.8109692779457625e+00 1 0 0
20341 1 6 -1.2000000000000000e-01 1.4633615528930878e+01 8.5613195078813860e+01 4.5911638063129967e+00 1 0 0
20338 1 3 5.9999999999999998e-02 1.2063495524994932e+01 8.5390472944360468e+01 4.9429984572857926e+00 1 0 0
243 1 3 5.9999999999999998e-02 2.3323635069893373e-01 7.0807358769648985e+01 1.2147656273685592e+00 1 0 0
20352 1 5 1.0299999999999999e-01 1.5815667971350098e+01 8.3168764251361821e+01 1.4141766574703145e+00 1 0 0
20356 1 3 5.9999999999999998e-02 1.5602086063528512e+01 8.0689050591552189e+01 1.5047579190532399e+00 1 0 0
20355 1 3 5.9999999999999998e-02 1.5625947177518263e+01 8.0510495752652957e+01 3.1387774472075525e+00 1 0 0
20345 1 4 -2.0000000000000001e-01 1.4922660592184455e+01 8.5592049603631295e+01 1.8557352643044824e+00 1 0 0
20344 1 3 5.9999999999999998e-02 1.5674609562782424e+01 8.5780096991542308e+01 4.8669658010394574e+00 1 0 0
263 1 4 -2.0000000000000001e-01 6.0920984570016667e+00 6.5671707715169660e+01 5.5811467668119823e+00 1 0 0
119 1 4 -2.0000000000000001e-01 1.5594990992260791e+00 6.4807891994684155e+01 9.2487855987342957e+00 1 0 0
262 1 3 5.9999999999999998e-02 3.0907970715897437e+00 6.7797137441918281e+01 6.1344472143395476e+00 1 0 0
269 1 4 -2.0000000000000001e-01 5.0148095419596581e+00 6.5516859109883953e+01 9.5564717853833763e+00 1 0 0
260 1 2 9.7000000000000003e-02 4.7833028692100701e+00 6.6422482355904819e+01 6.5000566027258753e+00 1 0 0
115 1 6 -1.2000000000000000e-01 1.3323946565785758e+00 6.6848804698859084e+01 1.1030842269460194e+01 1 0 0
265 1 6 -1.2000000000000000e-01 5.3758027907821271e+00 6.7337167300134070e+01 7.5804321941680257e+00 1 0 0
267 1 3 5.9999999999999998e-02 6.0155023347302832e+00 6.8074977248365940e+01 7.0999317167344804e+00 1 0 0
268 1 3 5.9999999999999998e-02 4.6394542057937738e+00 6.8043810686068085e+01 8.0434857928026755e+00 1 0 0
171 1 3 5.9999999999999998e-02 3.7536186150141866e+00 7.0547349699955220e+01 7.4647364188328007e+00 1 0 0
273 1 3 5.9999999999999998e-02 5.6390591851513534e+00 6.8252981189617842e+01 1.0252029045676155e+01 1 0 0
118 1 3 5.9999999999999998e-02 1.7645164110272265e+00 6.7302102410874625e+01 1.0146600936469733e+01 1 0 0
266 1 2 9.7000000000000003e-02 6.1279842574135985e+00 6.6669845660494275e+01 8.8110854843402588e+00 1 0 0
271 1 6 -1.2000000000000000e-01 6.5369313035372150e+00 6.7660671776710487e+01 9.9707033799279152e+00 1 0 0
270 1 5 1.0299999999999999e-01 7.0212218662670232e+00 6.6161099134846680e+01 8.5034490956131012e+00 1 0 0
274 1 3 5.9999999999999998e-02 6.7702775796339694e+00 6.7025703453975069e+01 1.0774750837943833e+01 1 0 0
167 1 4 -2.0000000000000001e-01 2.8265833953439587e+00 7.0528840474536779e+01 9.8605063736884926e+00 1 0 0
164 1 2 9.7000000000000003e-02 2.0488260192240415e+00 7.1318738594557502e+01 8.5698566015802964e+00 1 0 0
279 1 3 5.9999999999999998e-02 7.0262613801649128e+00 7.0381274540181849e+01 1.0498340273816982e+01 1 0 0
264 1 5 1.0299999999999999e-01 4.2358210503566465e+00 6.5599941069315790e+01 6.9357058997189194e+00 1 0 0
1161 1 3 5.9999999999999998e-02 5.2123127657727786e-01 7.5673739123939953e+01 1.3054261059709026e+01 1 0 0
112 1 3 5.9999999999999998e-02 3.6816638533244839e+00 6.8171464702791866e+01 1.1458889743525354e+01 1 0 0
276 1 5 1.0299999999999999e-01 7.8168418745747648e+00 6.8638143224051717e+01 8.5685248291024170e+00 1 0 0
272 1 2 9.7000000000000003e-02 7.7939679661999079e+00 6.8483004568013470e+01 9.6772705464001785e+00 1 0 0
166 1 3 5.9999999999999998e-02 1.1261487155434280e+00 6.9398917768016659e+01 7.9034151391792351e+00 1 0 0
169 1 6 -1.2000000000000000e-01 3.0625756936629083e+00 7.1399376362747248e+01 7.4958626341441992e+00 1 0 0
172 1 3 5.9999999999999998e-02 2.5362243261646262e+00 7.1305361583635261e+01 6.5593243595809305e+00 1 0 0
281 1 4 -2.0000000000000001e-01 8.0015641589185265e+00 7.1021995982629036e+01 7.9415361675774587e+00 1 0 0
162 1 5 1.0299999999999999e-01 2.4155299413125128e-01 7.1141716713632960e+01 6.2983846526197418e+00 1 0 0
163 1 6 -1.2000000000000000e-01 7.9258792057310223e-01 7.0420206350373959e+01 8.2461661210391792e+00 1 0 0
20284 1 3 5.9999999999999998e-02 1.4954970481367067e+00 8.5777106001547850e+01 2.1316476835799730e+01 1 0 0
30625 1 6 -1.2000000000000000e-01 9.3588483436916743e+00 8.0489879122328190e+01 2.6175118043040019e+01 0 -1 0
12367 1 6 -1.2000000000000000e-01 1.5870376778469021e+01 6.8418015842460889e+01 1.7140884387732950e+01 0 1 0
165 1 3 5.9999999999999998e-02 2.6371741917561864e-01 7.0207581086905790e+01 9.1149148171614289e+00 1 0 0
291 1 3 5.9999999999999998e-02 6.7311912403672594e+00 7.1808483941399487e+01 1.2090627726084060e+01 1 0 0
13385 1 4 -2.0000000000000001e-01 1.0972906642366892e+01 7.1658964016341798e+01 5.8417719946566944e+00 0 1 0
277 1 6 -1.2000000000000000e-01 7.9173591437539423e+00 6.9840450361811435e+01 1.0386609893085490e+01 1 0 0
280 1 3 5.9999999999999998e-02 8.3474947849947743e+00 6.9619485552305221e+01 1.1373407650896249e+01 1 0 0
13307 1 4 -2.0000000000000001e-01 1.5308001871437355e+01 6.9662982387656868e+01 6.3171061282282643e+00 0 1 0
13303 1 6 -1.2000000000000000e-01 1.5592125497205863e+01 6.6894405449812808e+01 6.3545815803913426e+00 0 1 0
278 1 2 9.7000000000000003e-02 8.7512143198314973e+00 7.0789071624233088e+01 9.5780547181505860e+00 1 0 0
13301 1 4 -2.0000000000000001e-01 1.3026603464698381e+01 6.6429369914771328e+01 6.7634419640296830e+00 0 1 0
282 1 5 1.0299999999999999e-01 9.7096067074365884e+00 7.0354648311589884e+01 9.4280451884374425e+00 1 0 0
275 1 4 -2.0000000000000001e-01 9.1984415732573463e+00 6.7521556351550728e+01 9.9816000870654644e+00 1 0 0
35808 1 5 1.0299999999999999e-01 1.2366930270709885e+01 6.7231444595118958e+01 1.0742902583767364e+01 0 -1 0
35801 1 4 -2.0000000000000001e-01 1.1987342890512167e+01 7.0335841261386705e+01 1.0210362629698244e+01 0 -1 0
35807 1 4 -2.0000000000000001e-01 1.4595940286816942e+01 6.7889643892093702e+01 1.1124251873374327e+01 0 -1 0
13308 1 5 1.0299999999999999e-01 1.4810419065177642e+01 6.8215987801317212e+01 7.9682462581314688e+00 0 1 0
35804 1 2 9.7000000000000003e-02 1.2950496715160970e+01 6.7447740629015584e+01 1.1641214053402710e+01 0 -1 0
35811 1 3 5.9999999999999998e-02 1.3775193058020630e+01 6.5402244048130939e+01 1.1653564732683705e+01 0 -1 0
13304 1 2 9.7000000000000003e-02 1.5612956584174045e+01 6.8208858308871442e+01 7.2282901846993770e+00 0 1 0
35814 1 5 1.0299999999999999e-01 1.1304697372388150e+01 6.5275532861438180e+01 1.1825519096550266e+01 0 -1 0
13396 1 3 5.9999999999999998e-02 1.5039166789169485e+01 7.1773347866000705e+01 8.4168743447625065e+00 0 1 0
285 1 3 5.9999999999999998e-02 9.3144109992668707e+00 7.2048498688649005e+01 1.1351741713409002e+01 1 0 0
13390 1 3 5.9999999999999998e-02 1.3017275583798867e+01 7.1505008205883655e+01 7.3040712331847564e+00 0 1 0
30411 1 3 5.9999999999999998e-02 7.8887323248903716e+00 8.6166849099792373e+01 1.8773896646089849e+01 0 -1 0
177 1 3 5.9999999999999998e-02 2.4523707904348120e+00 7.3589474212378562e+01 6.0091483208800387e+00 1 0 0
168 1 5 1.0299999999999999e-01 1.8262860305860331e+00 7.2293392222011406e+01 8.9689488681096741e+00 1 0 0
170 1 2 9.7000000000000003e-02 3.8235556849386598e+00 7.2707429139767186e+01 7.4539662138955114e+00 1 0 0
174 1 5 1.0299999999999999e-01 4.2162953391796325e+00 7.2894085758462509e+01 8.4570933994922495e+00 1 0 0
187 1 6 -1.2000000000000000e-01 4.0855334243376680e+00 7.8321855487837823e+01 6.2422837851542043e+00 1 0 0
288 1 5 1.0299999999999999e-01 6.9292319447539823e+00 7.2649367715630660e+01 9.8503502947127792e+00 1 0 0
181 1 6 -1.2000000000000000e-01 2.5829594223419572e+00 7.6330136931684279e+01 6.5133422284457616e+00 1 0 0
178 1 3 5.9999999999999998e-02 2.1825879674180828e+00 7.3996786124988205e+01 7.6555639413299099e+00 1 0 0
176 1 2 9.7000000000000003e-02 3.6015218667949878e+00 7.5279705540596439e+01 6.7543550562734165e+00 1 0 0
184 1 3 5.9999999999999998e-02 2.2557568741522660e+00 7.6701058337060758e+01 7.5146614206226037e+00 1 0 0
175 1 6 -1.2000000000000000e-01 2.9693244795000973e+00 7.3891942222005994e+01 6.9300970446626788e+00 1 0 0
179 1 4 -2.0000000000000001e-01 4.4965704609317330e+00 7.5653153301501021e+01 8.2222503682240315e+00 1 0 0
1170 1 5 1.0299999999999999e-01 3.5920788851371346e+00 7.7564977444530896e+01 9.6390370988989567e+00 1 0 0
1163 1 4 -2.0000000000000001e-01 1.7563713532205476e+00 7.5620192146710963e+01 1.0642312546041653e+01 1 0 0
1166 1 2 9.7000000000000003e-02 3.7560378576502900e+00 7.8182109875279593e+01 1.0557137717617366e+01 1 0 0
189 1 3 5.9999999999999998e-02 3.7933778583245523e+00 7.8478488012058762e+01 7.2735618246562170e+00 1 0 0
1167 1 3 5.9999999999999998e-02 1.6591749680473087e+00 7.8570780280981751e+01 1.0747517942033273e+01 1 0 0
1169 1 4 -2.0000000000000001e-01 5.1474290597302996e+00 7.7533780996441180e+01 1.1555875658687338e+01 1 0 0
293 1 4 -2.0000000000000001e-01 4.4835290254546951e+00 7.3475689039828268e+01 1.1611053334753642e+01 1 0 0
289 1 6 -1.2000000000000000e-01 7.0667067370704952e+00 7.2831805374636218e+01 1.2071547190211717e+01 1 0 0
1165 1 6 -1.2000000000000000e-01 2.4302444886871846e+00 7.8166514606628979e+01 1.1403021091677472e+01 1 0 0
284 1 2 9.7000000000000003e-02 7.6346663340304621e+00 7.2961042046305522e+01 1.0667892384073852e+01 1 0 0
290 1 2 9.7000000000000003e-02 5.9407469254204024e+00 7.3744477697197397e+01 1.2520792815342819e+01 1 0 0
1160 1 2 9.7000000000000003e-02 1.9648583229185232e+00 7.6774909537681452e+01 1.1949136394071926e+01 1 0 0
13380 1 5 1.0299999999999999e-01 9.1118818011617506e+00 7.5325425693048857e+01 7.0893281997108515e+00 0 1 0
287 1 4 -2.0000000000000001e-01 7.9339524345304371e+00 7.4644514885177628e+01 1.0395425834085430e+01 1 0 0
2703 1 3 5.9999999999999998e-02 1.3725491730193152e+01 7.7889644491791415e+01 6.1876145412789390e+00 1 0 0
283 1 6 -1.2000000000000000e-01 8.9056185101994227e+00 7.2129244655762392e+01 1.0319390659912431e+01 1 0 0
13389 1 3 5.9999999999999998e-02 1.2257248910710350e+01 7.2569579778545119e+01 8.6909541518192217e+00 0 1 0
286 1 3 5.9999999999999998e-02 9.6456491636992148e+00 7.2800421097251430e+01 9.8237070279425982e+00 1 0 0
13382 1 2 9.7000000000000003e-02 1.1695288815452709e+01 7.3073636235124070e+01 6.6101833309208118e+00 0 1 0
13392 1 5 1.0299999999999999e-01 1.4316465007203041e+01 7.3407622595444536e+01 6.5277723619438657e+00 0 1 0
13387 1 6 -1.2000000000000000e-01 1.2667085208598515e+01 7.2527427542441643e+01 7.6466783325085359e+00 0 1 0
13395 1 3 5.9999999999999998e-02 1.4734785649388542e+01 7.2949900944144318e+01 9.5721408043693152e+00 0 1 0
13381 1 6 -1.2000000000000000e-01 1.0647851942173236e+01 7.3948314777208068e+01 7.3062563689086044e+00 0 1 0
13383 1 3 5.9999999999999998e-02 1.1134161498194919e+01 7.4584612967766716e+01 7.9712621829983101e+00 0 1 0
13384 1 3 5.9999999999999998e-02 9.9577569579179013e+00 7.3234260324401845e+01 7.7865113500535061e+00 0 1 0
13388 1 2 9.7000000000000003e-02 1.3929378805078949e+01 7.3395002792676891e+01 7.5260531189662352e+00 0 1 0
13391 1 4 -2.0000000000000001e-01 1.3719805499486512e+01 7.5097383093099054e+01 7.9267577021128748e+00 0 1 0
35789 1 4 -2.0000000000000001e-01 1.2965733366624780e+01 7.5150108946567457e+01 1.0882631159503607e+01 0 -1 0
35781 1 3 5.9999999999999998e-02 1.4898997731377584e+01 7.6906238238389363e+01 1.0435188579173085e+01 0 -1 0
13393 1 6 -1.2000000000000000e-01 1.5044376165368282e+01 7.2798635605124900e+01 8.5016577813642655e+00 0 1 0
35796 1 5 1.0299999999999999e-01 1.1725100682892799e+01 7.3006997984014049e+01 1.1308463360006975e+01 0 -1 0
35779 1 6 -1.2000000000000000e-01 1.5816506275309475e+01 7.6707835044201531e+01 1.1065625200453105e+01 0 -1 0
2700 1 5 1.0299999999999999e-01 1.5541522159008247e+01 7.8896209729507348e+01 7.8265569685902374e+00 1 0 0
2694 1 5 1.0299999999999999e-01 1.2389772048630570e+01 7.9444169001864154e+01 7.1410614194641449e+00 1 0 0
2673 1 3 5.9999999999999998e-02 9.5440108170310740e+00 7.9202595991871405e+01 1.1152161539358735e+01 1 0 0
2693 1 4 -2.0000000000000001e-01 1.3095277153717628e+01 7.9116142294299351e+01 9.3633757873225090e+00 1 0 0
35787 1 3 5.9999999999999998e-02 1.5382269582856031e+01 7.4298972046798909e+01 1.2041830430233279e+01 0 -1 0
35793 1 3 5.9999999999999998e-02 1.3998746977581460e+01 7.2714201114101883e+01 1.2405218427117548e+01 0 -1 0
191 1 4 -2.0000000000000001e-01 5.4758497409513023e+00 8.0452112868144056e+01 6.9059782512443482e+00 1 0 0
1174 1 3 5.9999999999999998e-02 4.9059290909469002e+00 7.9661124000455658e+01 9.4841340883958978e+00 1 0 0
1171 1 6 -1.2000000000000000e-01 4.0993447099651874e+00 7.9607205255305630e+01 1.0215360268499046e+01 1 0 0
1191 1 3 5.9999999999999998e-02 2.4899946912362081e+00 8.4311072725158439e+01 7.1163573011728269e+00 1 0 0
1189 1 6 -1.2000000000000000e-01 3.1348661158071036e+00 8.5098206201403514e+01 7.0796890052967143e+00 1 0 0
1188 1 5 1.0299999999999999e-01 4.8249329268165662e+00 8.4200478647114466e+01 8.0933855641274590e+00 1 0 0
1184 1 2 9.7000000000000003e-02 4.0509883961344766e+00 8.4866720628637424e+01 8.3190767270027983e+00 1 0 0
1183 1 6 -1.2000000000000000e-01 3.2180456079254958e+00 8.4547276712306015e+01 9.5756573293710758e+00 1 0 0
1182 1 5 1.0299999999999999e-01 1.9288995974770471e+00 8.3033530130814398e+01 8.8014311019812350e+00 1 0 0
1175 1 4 -2.0000000000000001e-01 2.1726298101034338e+00 8.0210653341687433e+01 8.4497816265646524e+00 1 0 0
1180 1 3 5.9999999999999998e-02 4.2057367602642133e+00 8.2059725284690828e+01 8.9104919316937590e+00 1 0 0
1172 1 2 9.7000000000000003e-02 2.9734383515178036e+00 8.0626585862325726e+01 9.9596164953501791e+00 1 0 0
1178 1 2 9.7000000000000003e-02 2.5301632248700860e+00 8.3161418430726329e+01 9.6596496546228696e+00 1 0 0
1177 1 6 -1.2000000000000000e-01 3.5558002832799347e+00 8.2045437287733648e+01 9.7754344602816321e+00 1 0 0
1176 1 5 1.0299999999999999e-01 2.2416608315587099e+00 8.0668230304582238e+01 1.0754396935751808e+01 1 0 0
1181 1 4 -2.0000000000000001e-01 1.4094577954996605e+00 8.3226128085295400e+01 1.1024220474225856e+01 1 0 0
1179 1 3 5.9999999999999998e-02 4.1289875994137573e+00 8.2263518230755665e+01 1.0679680524181089e+01 1 0 0
1186 1 3 5.9999999999999998e-02 3.9141403463349165e+00 8.4577039730981099e+01 1.0371639209799921e+01 1 0 0
2681 1 4 -2.0000000000000001e-01 7.1648094193241532e+00 8.2895620873332248e+01 9.6770242610362782e+00 1 0 0
1185 1 3 5.9999999999999998e-02 2.4657467095754435e+00 8.5337183405016717e+01 9.7053988064314503e+00 1 0 0
1173 1 3 5.9999999999999998e-02 4.5932243235787489e+00 7.9957607387385536e+01 1.1058229033414570e+01 1 0 0
20313 1 3 5.9999999999999998e-02 7.0642671353126127e+00 8.5267647676636003e+01 1.1223876798741690e+01 1 0 0
20307 1 3 5.9999999999999998e-02 5.5024068414872440e+00 8.3826135709257215e+01 1.2068599352558953e+01 1 0 0
20327 1 4 -2.0000000000000001e-01 7.4969959004431805e+00 8.5362878567926984e+01 7.1398727446292476e+00 1 0 0
2682 1 5 1.0299999999999999e-01 8.1452916244348863e+00 8.0682668354156078e+01 1.0072957859945593e+01 1 0 0
20308 1 3 5.9999999999999998e-02 4.3755952738665114e+00 8.4966174246179094e+01 1.2831205874711925e+01 1 0 0
2679 1 3 5.9999999999999998e-02 7.5717900815841057e+00 8.1904874106238395e+01 1.2223937646522197e+01 1 0 0
20311 1 6 -1.2000000000000000e-01 6.8755011262326988e+00 8.6077113644896116e+01 1.1881107884818800e+01 1 0 0
31139 1 4 -2.0000000000000001e-01 1.0814993444629815e+01 8.6005534202246309e+01 2.5468852958936381e+01 0 -1 0
23156 1 2 9.7000000000000003e-02 1.6974898948936651e-01 7.0835937301396157e+01 2.6436226301417950e+01 1 0 0
1192 1 3 5.9999999999999998e-02 2.6561957477213261e+00 8.6101991485578083e+01 7.2008205512015708e+00 1 0 0
20340 1 5 1.0299999999999999e-01 1.3963918037306195e+01 8.6146326686091513e+01 6.5152883030508368e+00 1 0 0
20336 1 2 9.7000000000000003e-02 1.3909983689750028e+01 8.5261503165116864e+01 5.8798181230995157e+00 1 0 0
35757 1 3 5.9999999999999998e-02 1.4788684443228480e+01 8.6031191042482632e+01 1.1643868613912126e+01 0 -1 0
20331 1 3 5.9999999999999998e-02 9.8896285755055438e+00 8.4458166510172248e+01 6.4020935347414900e+00 1 0 0
2697 1 3 5.9999999999999998e-02 1.4024399491678491e+01 8.1016838487583840e+01 6.3726977435686187e+00 1 0 0
20324 1 2 9.7000000000000003e-02 9.0989422831092348e+00 8.5724940172989733e+01 7.7668825493877529e+00 1 0 0
2696 1 2 9.7000000000000003e-02 1.5200763128353165e+01 7.9367598132815274e+01 6.8911390550433396e+00 1 0 0
2678 1 2 9.7000000000000003e-02 8.4601229002427285e+00 8.1716283725443319e+01 1.0285624751393216e+01 1 0 0
2687 1 4 -2.0000000000000001e-01 9.5599682863379449e+00 7.9839076142412978e+01 7.7991367138884042e+00 1 0 0
20333 1 4 -2.0000000000000001e-01 1.1924602587380001e+01 8.4887461691998510e+01 8.4694125124255386e+00 1 0 0
2685 1 3 5.9999999999999998e-02 9.4458512327894351e+00 8.2544976992631462e+01 8.5631545604955175e+00 1 0 0
2688 1 5 1.0299999999999999e-01 1.0769758462023978e+01 8.0287460761280556e+01 9.8049361356456348e+00 1 0 0
2691 1 3 5.9999999999999998e-02 1.1506684559133559e+01 8.1626871229086248e+01 7.2566795616265116e+00 1 0 0
2690 1 2 9.7000000000000003e-02 1.2883419333974670e+01 8.0058271775337602e+01 7.8660833334247231e+00 1 0 0
2684 1 2 9.7000000000000003e-02 1.0561103988925570e+01 8.0872109755890776e+01 8.9217498922288847e+00 1 0 0
2698 1 3 5.9999999999999998e-02 1.4745220629277974e+01 8.1196106562623555e+01 7.9112066325080379e+00 1 0 0
2695 1 6 -1.2000000000000000e-01 1.4243782795236809e+01 8.0513385166228048e+01 7.2705225666319491e+00 1 0 0
2692 1 3 5.9999999999999998e-02 1.2422797785754925e+01 8.1917464765881064e+01 8.7164010829113820e+00 1 0 0
2689 1 6 -1.2000000000000000e-01 1.1855174289786126e+01 8.1200768936646384e+01 8.1501594195004863e+00 1 0 0
2683 1 6 -1.2000000000000000e-01 9.7400708257887523e+00 8.2066438769028011e+01 9.4168952195676283e+00 1 0 0
2686 1 3 5.9999999999999998e-02 1.0375557560007060e+01 8.2724140368867623e+01 9.9712493060510461e+00 1 0 0
35753 1 4 -2.0000000000000001e-01 1.4080680928663183e+01 8.3341313903896221e+01 1.1168658231169031e+01 0 -1 0
20328 1 5 1.0299999999999999e-01 9.2860089243021378e+00 8.5130928955902689e+01 8.6574895792936744e+00 1 0 0
20330 1 2 9.7000000000000003e-02 1.1588354605528556e+01 8.5656308133803464e+01 6.9091933543493198e+00 1 0 0
20339 1 4 -2.0000000000000001e-01 1.4723048429300865e+01 8.3911539551772847e+01 6.7609745492306201e+00 1 0 0
2677 1 6 -1.2000000000000000e-01 8.5562176965757502e+00 8.1908580704309514e+01 1.1806981039922071e+01 1 0 0
20329 1 6 -1.2000000000000000e-01 1.0126572215758751e+01 8.5514984809832498e+01 6.6383275803674957e+00 1 0 0
35776 1 3 5.9999999999999998e-02 1.5514717781589225e+01 7.9587864559620655e+01 1.0603443527515601e+01 0 -1 0
35755 1 6 -1.2000000000000000e-01 1.5609130644738331e+01 8.5427667228287902e+01 1.2038293687789952e+01 0 -1 0
30626 1 2 9.7000000000000003e-02 9.7293468102270513e+00 7.9228285589227553e+01 2.6994426179881167e+01 0 -1 0
2680 1 3 5.9999999999999998e-02 8.9912217948493822e+00 8.2853816621177685e+01 1.2059004133778524e+01 1 0 0
2675 1 4 -2.0000000000000001e-01 1.1074532921339800e+01 8.1313451551883389e+01 1.2293233260043621e+01 1 0 0
20320 1 3 5.9999999999999998e-02 9.3579631277454833e+00 8.5947851706303339e+01 1.0734374970117020e+01 1 0 0
2626 1 3 5.9999999999999998e-02 4.4428491579558343e-01 8.2953725242946888e+01 2.5391772162948072e+01 1 0 0
116 1 2 9.7000000000000003e-02 5.0658128701110783e-01 6.5681084513619766e+01 1.0376812140820128e+01 1 0 0
117 1 3 5.9999999999999998e-02 7.0119852876109956e-01 6.7604544067731723e+01 1.1473797039152945e+01 1 0 0
12368 1 2 9.7000000000000003e-02 1.5961580967662279e+01 6.8949445349821460e+01 1.5708711601225597e+01 0 1 0
114 1 5 1.0299999999999999e-01 3.0867749185777384e+00 6.5803923850138091e+01 1.1907764543699704e+01 1 0 0
110 1 2 9.7000000000000003e-02 2.4245173532357280e+00 6.6612860968368906e+01 1.2174269079069873e+01 1 0 0
35841 1 3 5.9999999999999998e-02 2.0654558583755045e+00 6.5236291063352681e+01 1.5854876299721822e+01 0 -1 0
109 1 6 -1.2000000000000000e-01 3.1861520801696317e+00 6.7912559640804901e+01 1.2395681161464070e+01 1 0 0
111 1 3 5.9999999999999998e-02 2.5812120908260781e+00 6.8812724237825535e+01 1.2488474062154852e+01 1 0 0
106 1 3 5.9999999999999998e-02 5.6594135048510426e+00 6.9373237190352725e+01 1.2985597615657600e+01 1 0 0
107 1 4 -2.0000000000000001e-01 5.3057703055814400e+00 6.6545411640211768e+01 1.3431103155472247e+01 1 0 0
35829 1 3 5.9999999999999998e-02 6.9327911642237368e+00 6.6139911044556740e+01 1.5723189161863615e+01 0 -1 0
105 1 3 5.9999999999999998e-02 4.3916509598317797e+00 7.0058124837866700e+01 1.3948013588192026e+01 1 0 0
113 1 4 -2.0000000000000001e-01 1.5367174893761009e+00 6.6184080487156336e+01 1.3641888819394884e+01 1 0 0
104 1 2 9.7000000000000003e-02 4.1656749008996572e+00 6.7873358069476808e+01 1.3591580521411364e+01 1 0 0
108 1 5 1.0299999999999999e-01 3.5822160514872405e+00 6.7767234322236746e+01 1.4495183909158939e+01 1 0 0
102 1 5 1.0299999999999999e-01 6.5522976143610965e+00 6.8330177611613394e+01 1.4979854329468726e+01 1 0 0
103 1 6 -1.2000000000000000e-01 4.9833113324062897e+00 6.9183012280868340e+01 1.3830197640200641e+01 1 0 0
98 1 2 9.7000000000000003e-02 5.8920953419371376e+00 6.9197383947892178e+01 1.5021821896898556e+01 1 0 0
97 1 6 -1.2000000000000000e-01 5.2233073640693295e+00 6.9435464005981700e+01 1.6361704757077618e+01 1 0 0
99 1 3 5.9999999999999998e-02 4.5239575966836698e+00 6.8598679115981511e+01 1.6596776149286736e+01 1 0 0
100 1 3 5.9999999999999998e-02 4.6306562454604414e+00 7.0363450753036673e+01 1.6285970687359303e+01 1 0 0
101 1 4 -2.0000000000000001e-01 7.0026150429278733e+00 7.0536106545042728e+01 1.4797050963937822e+01 1 0 0
96 1 5 1.0299999999999999e-01 6.7995153647422262e+00 7.0478398047293993e+01 1.7448954952563064e+01 1 0 0
92 1 2 9.7000000000000003e-02 6.2627286124516912e+00 6.9586203577926653e+01 1.7504639224621165e+01 1 0 0
35835 1 3 5.9999999999999998e-02 4.4268979998477285e+00 6.5649668261216178e+01 1.5880140774507026e+01 0 -1 0
77 1 4 -2.0000000000000001e-01 2.1421905928814216e+00 6.7385084498114253e+01 1.7403533028977520e+01 1 0 0
78 1 5 1.0299999999999999e-01 5.9952285832466568e-01 6.9262950406985169e+01 1.7293047795443623e+01 1 0 0
311 1 4 -2.0000000000000001e-01 1.9232229393235971e+00 7.1783758233506234e+01 1.3705253255959610e+01 1 0 0
95 1 4 -2.0000000000000001e-01 7.5805119066661835e+00 6.8363765631437630e+01 1.7291010710694692e+01 1 0 0
35827 1 6 -1.2000000000000000e-01 7.0842726193367040e+00 6.5084012618818335e+01 1.5940767568365178e+01 0 -1 0
31233 1 3 5.9999999999999998e-02 1.6129604001580155e+01 7.9821248724723574e+01 2.5179665745721877e+01 0 -1 0
31221 1 3 5.9999999999999998e-02 1.4715439607573547e+01 8.4323812004894933e+01 2.6477232352100692e+01 0 -1 0
35809 1 6 -1.2000000000000000e-01 1.3224124477166617e+01 6.6085954181622043e+01 1.2312357590483956e+01 0 -1 0
35802 1 5 1.0299999999999999e-01 1.3647116552339703e+01 7.0322756322297508e+01 1.1840716346930670e+01 0 -1 0
35798 1 2 9.7000000000000003e-02 1.2520375835202747e+01 7.0127117258924329e+01 1.1874278676005785e+01 0 -1 0
35817 1 3 5.9999999999999998e-02 1.2112763411244790e+01 6.5746292423963467e+01 1.4909396061765422e+01 0 -1 0
35810 1 2 9.7000000000000003e-02 1.1983428423972285e+01 6.5229584363257459e+01 1.2721791902021062e+01 0 -1 0
35803 1 6 -1.2000000000000000e-01 1.2381895938639982e+01 6.8626715098840805e+01 1.2474898399869597e+01 0 -1 0
35806 1 3 5.9999999999999998e-02 1.1309446051358830e+01 6.8462031359020799e+01 1.2584418892224205e+01 0 -1 0
35812 1 3 5.9999999999999998e-02 1.3869656191576137e+01 6.6242442027562035e+01 1.3162887528268902e+01 0 -1 0
35824 1 3 5.9999999999999998e-02 9.3376201360701536e+00 6.6691884687250138e+01 1.5632506523575032e+01 0 -1 0
35800 1 3 5.9999999999999998e-02 1.0726113238082752e+01 7.1046710307464082e+01 1.2687193206685848e+01 0 -1 0
35815 1 6 -1.2000000000000000e-01 1.1415145625422253e+01 6.5835313986770245e+01 1.4025322755472931e+01 0 -1 0
35818 1 3 5.9999999999999998e-02 1.1171414702431916e+01 6.6865936441781997e+01 1.3877517632594337e+01 0 -1 0
35805 1 3 5.9999999999999998e-02 1.2879822791705873e+01 6.8682719360601510e+01 1.3449010588508161e+01 0 -1 0
12372 1 5 1.0299999999999999e-01 1.5114211256470538e+01 6.9599987967475371e+01 1.5481780920567086e+01 0 1 0
12366 1 5 1.0299999999999999e-01 1.4139500229802405e+01 6.7252879232133694e+01 1.6645131083607072e+01 0 1 0
12359 1 4 -2.0000000000000001e-01 1.1771606889632031e+01 6.8690576860811376e+01 1.6199359551375444e+01 0 1 0
35799 1 3 5.9999999999999998e-02 1.2125567644893291e+01 7.1167485196185467e+01 1.3814711099205388e+01 0 -1 0
35797 1 6 -1.2000000000000000e-01 1.1774675118831190e+01 7.1233349365828843e+01 1.2738075471924750e+01 0 -1 0
35821 1 6 -1.2000000000000000e-01 9.6452195472751505e+00 6.5664022411434132e+01 1.5849371317002634e+01 0 -1 0
35816 1 2 9.7000000000000003e-02 1.0097135389515492e+01 6.5112777826823844e+01 1.4513874719822967e+01 0 -1 0
35819 1 4 -2.0000000000000001e-01 8.9087016690421983e+00 6.5218142155074830e+01 1.3216666607791939e+01 0 -1 0
12362 1 2 9.7000000000000003e-02 1.4593466582020607e+01 6.7731686917446567e+01 1.7563261738090461e+01 0 1 0
12356 1 2 9.7000000000000003e-02 1.2135545171315904e+01 6.8020123340957696e+01 1.7835634085033913e+01 0 1 0
12360 1 5 1.0299999999999999e-01 1.2168052995188777e+01 6.6955158986453128e+01 1.7659426722066801e+01 0 1 0
35715 1 3 5.9999999999999998e-02 1.1887976864542956e+01 7.1187554271484984e+01 1.7612659232860040e+01 0 -1 0
35823 1 3 5.9999999999999998e-02 1.0414669861512593e+01 6.5556732180751183e+01 1.6609595210378274e+01 0 -1 0
12363 1 3 5.9999999999999998e-02 1.3687106207656344e+01 6.9675896536361691e+01 1.8020767492398466e+01 0 1 0
12361 1 6 -1.2000000000000000e-01 1.3542913979060751e+01 6.8586823172057819e+01 1.8196025001468989e+01 0 1 0
35717 1 4 -2.0000000000000001e-01 1.4521092314218174e+01 7.1910202675467957e+01 1.6849839434772210e+01 0 -1 0
30437 1 4 -2.0000000000000001e-01 1.0900117381933804e+01 8.6241009918915609e+01 2.0842188366117508e+01 0 -1 0
35775 1 3 5.9999999999999998e-02 1.6169295575178896e+01 7.9399720042655289e+01 1.2277012472421763e+01 0 -1 0
294 1 5 1.0299999999999999e-01 6.1660520291673393e+00 7.4809307727840192e+01 1.2334992243618746e+01 1 0 0
1154 1 2 9.7000000000000003e-02 3.6985500951307232e-01 7.7373575070401998e+01 1.4098970397676998e+01 1 0 0
309 1 3 5.9999999999999998e-02 6.0164725928054619e-01 7.4546450853616477e+01 1.5732672343671430e+01 1 0 0
303 1 3 5.9999999999999998e-02 3.8692333582386178e+00 7.2491407204928066e+01 1.5580702889982444e+01 1 0 0
297 1 3 5.9999999999999998e-02 5.3526013412898328e+00 7.2505145047165968e+01 1.3957143671398963e+01 1 0 0
305 1 4 -2.0000000000000001e-01 1.9495238853329755e+00 7.3086658939913718e+01 1.7730372858492895e+01 1 0 0
1164 1 5 1.0299999999999999e-01 2.6994578524204442e+00 7.6398537755683961e+01 1.2750269174107357e+01 1 0 0
307 1 6 -1.2000000000000000e-01 1.3350991739061524e+00 7.3924505141069076e+01 1.5249869148435364e+01 1 0 0
304 1 3 5.9999999999999998e-02 4.5174755796383828e+00 7.3730934005530855e+01 1.6677403076843859e+01 1 0 0
310 1 3 5.9999999999999998e-02 1.6899287552174838e+00 7.4428867558109232e+01 1.4392505856203844e+01 1 0 0
298 1 3 5.9999999999999998e-02 6.5369886161209445e+00 7.3675486491133654e+01 1.4565984074935916e+01 1 0 0
300 1 5 1.0299999999999999e-01 3.7020655008421723e+00 7.4284692972713657e+01 1.3893813188253569e+01 1 0 0
295 1 6 -1.2000000000000000e-01 5.6215004587607149e+00 7.3454918888324059e+01 1.3956337837662977e+01 1 0 0
301 1 6 -1.2000000000000000e-01 3.8653513787492888e+00 7.3504912743688010e+01 1.5833619625864920e+01 1 0 0
296 1 2 9.7000000000000003e-02 4.5313128847285222e+00 7.4231749803773951e+01 1.4652840870070520e+01 1 0 0
299 1 4 -2.0000000000000001e-01 4.9823078997305821e+00 7.6000875158054797e+01 1.4980600636324127e+01 1 0 0
302 1 2 9.7000000000000003e-02 2.4994182097391158e+00 7.3915277901088203e+01 1.6305505074729815e+01 1 0 0
306 1 5 1.0299999999999999e-01 2.4544112953173607e+00 7.4992199670545006e+01 1.6507194143705998e+01 1 0 0
1157 1 4 -2.0000000000000001e-01 1.8648395866734100e+00 7.7468983652823709e+01 1.5068180155358675e+01 1 0 0
2658 1 5 1.0299999999999999e-01 7.2271596339846527e+00 7.7183301907643454e+01 1.5987993299713306e+01 1 0 0
1159 1 6 -1.2000000000000000e-01 6.0798747674197073e-01 7.6747482231232638e+01 1.2727314910276222e+01 1 0 0
2654 1 2 9.7000000000000003e-02 7.7961623794396022e+00 7.6880739036979605e+01 1.6868292707625038e+01 1 0 0
2657 1 4 -2.0000000000000001e-01 7.8429434206366935e+00 7.5108971674011713e+01 1.7048068512461466e+01 1 0 0
308 1 2 9.7000000000000003e-02 7.0789938292030086e-01 7.2607701433805019e+01 1.4692073816470778e+01 1 0 0
2653 1 6 -1.2000000000000000e-01 6.9346107601918288e+00 7.7332909242126590e+01 1.8111561232865640e+01 1 0 0
2656 1 3 5.9999999999999998e-02 6.0808826772029070e+00 7.6748484120963951e+01 1.8120897795868498e+01 1 0 0
1168 1 3 5.9999999999999998e-02 2.4116931944382145e+00 7.8843671115339305e+01 1.2285108343545067e+01 1 0 0
2646 1 5 1.0299999999999999e-01 4.0984673276472936e+00 7.8905775674914139e+01 1.7800486595354883e+01 1 0 0
2668 1 3 5.9999999999999998e-02 8.2140466815428024e+00 7.8375630059381251e+01 1.4417220664083537e+01 1 0 0
35711 1 4 -2.0000000000000001e-01 9.1757099039461920e+00 7.1956935841762629e+01 1.6968218526940202e+01 0 -1 0
292 1 3 5.9999999999999998e-02 7.8942105286407465e+00 7.2925360133788104e+01 1.2832810134784710e+01 1 0 0
35716 1 3 5.9999999999999998e-02 1.1752707204860039e+01 7.2180521187630973e+01 1.6218570261932673e+01 0 -1 0
2669 1 4 -2.0000000000000001e-01 1.0006981502049021e+01 7.6784612246194683e+01 1.2521667050643424e+01 1 0 0
35713 1 6 -1.2000000000000000e-01 1.1841887610965742e+01 7.2273832779576068e+01 1.7288660608027282e+01 0 -1 0
35785 1 6 -1.2000000000000000e-01 1.4970597538316833e+01 7.5030118397353817e+01 1.2755267565212099e+01 0 -1 0
35780 1 2 9.7000000000000003e-02 1.5396714398590866e+01 7.6465787999175646e+01 1.2556366187931726e+01 0 -1 0
35786 1 2 9.7000000000000003e-02 1.3497244294600865e+01 7.4752330701521089e+01 1.2531163553665296e+01 0 -1 0
35792 1 2 9.7000000000000003e-02 1.1901739166310938e+01 7.2765495330029125e+01 1.2408495213348726e+01 0 -1 0
35783 1 4 -2.0000000000000001e-01 1.4228221949376682e+01 7.7694021574873645e+01 1.3242089412555028e+01 0 -1 0
35791 1 6 -1.2000000000000000e-01 1.3216340124189882e+01 7.3340040190533372e+01 1.2894925122655877e+01 0 -1 0
2664 1 5 1.0299999999999999e-01 9.8088283019410003e+00 7.6311488511474920e+01 1.5046212402036533e+01 1 0 0
2659 1 6 -1.2000000000000000e-01 9.1827458804417539e+00 7.7429721185129466e+01 1.6849073970618601e+01 1 0 0
2660 1 2 9.7000000000000003e-02 9.8339581792256716e+00 7.7329731472507817e+01 1.5469766305119510e+01 1 0 0
35727 1 3 5.9999999999999998e-02 1.4296346415284102e+01 7.6740932932434561e+01 1.5972140672290951e+01 0 -1 0
35790 1 5 1.0299999999999999e-01 1.2866205234634732e+01 7.5490384706764431e+01 1.3083764895189624e+01 0 -1 0
35794 1 3 5.9999999999999998e-02 1.3174040388601879e+01 7.3179616172567449e+01 1.3950931253414272e+01 0 -1 0
35795 1 4 -2.0000000000000001e-01 1.0564472657730956e+01 7.3557407663094722e+01 1.3389693639658633e+01 0 -1 0
35721 1 3 5.9999999999999998e-02 1.3177340592305640e+01 7.4395035289460111e+01 1.6097844817907134e+01 0 -1 0
2663 1 4 -2.0000000000000001e-01 1.1583149134127472e+01 7.7597230807267380e+01 1.5719057544145691e+01 1 0 0
35725 1 6 -1.2000000000000000e-01 1.4843444627664669e+01 7.6524405833333418e+01 1.6920405163864189e+01 0 -1 0
35719 1 6 -1.2000000000000000e-01 1.3375554721991312e+01 7.4419204694605540e+01 1.7141197042338558e+01 0 -1 0
35720 1 2 9.7000000000000003e-02 1.4732402123815913e+01 7.5037231495366711e+01 1.7282354030731067e+01 0 -1 0
35712 1 5 1.0299999999999999e-01 1.0457033671481412e+01 7.3936453139547623e+01 1.6983614339315452e+01 0 -1 0
35728 1 3 5.9999999999999998e-02 1.4341005478935132e+01 7.7168041583520761e+01 1.7643042243079282e+01 0 -1 0
2666 1 2 9.7000000000000003e-02 1.0045332623912728e+01 7.8428000764981434e+01 1.3165006903675655e+01 1 0 0
35714 1 2 9.7000000000000003e-02 1.3241100495446583e+01 7.2954712130544735e+01 1.7666276644161425e+01 0 -1 0
35722 1 3 5.9999999999999998e-02 1.2615004527013635e+01 7.5047276151202865e+01 1.7672018089072086e+01 0 -1 0
35708 1 2 9.7000000000000003e-02 1.0539539070019773e+01 7.2998307603914398e+01 1.7553755949949529e+01 0 -1 0
2665 1 6 -1.2000000000000000e-01 9.3707460482022906e+00 7.8374994865183027e+01 1.4517239173507921e+01 1 0 0
2662 1 3 5.9999999999999998e-02 9.7508164811680285e+00 7.6832533906865393e+01 1.7478161737234242e+01 1 0 0
2661 1 3 5.9999999999999998e-02 9.2082193972412227e+00 7.8442989954744235e+01 1.7270399115573472e+01 1 0 0
35788 1 3 5.9999999999999998e-02 1.5185969564574535e+01 7.4771833989260600e+01 1.3792787680213010e+01 0 -1 0
2670 1 5 1.0299999999999999e-01 1.1065737476821687e+01 7.8667135639024508e+01 1.3144416134469218e+01 1 0 0
35724 1 5 1.0299999999999999e-01 1.5424732136487508e+01 7.4508830880931228e+01 1.6686469955659728e+01 0 -1 0
2671 1 6 -1.2000000000000000e-01 9.1950793031261622e+00 7.9320281829844689e+01 1.2136489050649253e+01 1 0 0
2667 1 3 5.9999999999999998e-02 9.5803371843204914e+00 7.9357784172232755e+01 1.5024220110621748e+01 1 0 0
36058 1 3 5.9999999999999998e-02 1.8198278783640802e+00 6.4862511200746212e+01 2.4035687722993345e+01 0 -1 0
35734 1 3 5.9999999999999998e-02 1.5719708734218722e+01 7.8635369492797309e+01 1.5280958113618070e+01 0 -1 0
31222 1 3 5.9999999999999998e-02 1.5351389502302265e+01 8.3023691571744536e+01 2.5594727177219973e+01 0 -1 0
1156 1 3 5.9999999999999998e-02 2.8197436561914335e-01 7.9564082396666521e+01 1.3778082273681163e+01 1 0 0
2674 1 3 5.9999999999999998e-02 8.1706457475503154e+00 7.8959878200536707e+01 1.2209645483436578e+01 1 0 0
20291 1 4 -2.0000000000000001e-01 2.7268477057784586e+00 8.5209914171879561e+01 1.6282266785930478e+01 1 0 0
2651 1 4 -2.0000000000000001e-01 6.2465380122316674e+00 7.9591630838900045e+01 1.6791316763533509e+01 1 0 0
20305 1 6 -1.2000000000000000e-01 5.3063260624080257e+00 8.4432014258733872e+01 1.2999322028774461e+01 1 0 0
20303 1 4 -2.0000000000000001e-01 6.1337459841662048e+00 8.2194541307493893e+01 1.4482224795273241e+01 1 0 0
20302 1 3 5.9999999999999998e-02 2.6729027315941112e+00 8.3751893575927653e+01 1.3944749614411629e+01 1 0 0
20294 1 2 9.7000000000000003e-02 2.9959617670954510e+00 8.2052106549087000e+01 1.5141294812507667e+01 1 0 0
20300 1 2 9.7000000000000003e-02 4.9118699327220003e+00 8.3495411773228398e+01 1.4129355769715202e+01 1 0 0
20301 1 3 5.9999999999999998e-02 3.3818230975382724e+00 8.2513186346098593e+01 1.3078059759408903e+01 1 0 0
20304 1 5 1.0299999999999999e-01 4.9238257842028235e+00 8.4035731532074180e+01 1.5070409823492964e+01 1 0 0
20299 1 6 -1.2000000000000000e-01 3.4728535939663061e+00 8.2987610382080973e+01 1.4034080108449292e+01 1 0 0
20293 1 6 -1.2000000000000000e-01 3.4450681607552354e+00 8.2549665135184853e+01 1.6579038114246934e+01 1 0 0
20298 1 5 1.0299999999999999e-01 1.8833137337961932e+00 8.2041255733122412e+01 1.5063702720858135e+01 1 0 0
20295 1 3 5.9999999999999998e-02 4.5388243308943768e+00 8.2612720020430913e+01 1.6703208455958499e+01 1 0 0
20296 1 3 5.9999999999999998e-02 3.2601971043606039e+00 8.1767440830750402e+01 1.7297232539343963e+01 1 0 0
20297 1 4 -2.0000000000000001e-01 3.4979616390617734e+00 8.0408563577892764e+01 1.4799787350690444e+01 1 0 0
20288 1 2 9.7000000000000003e-02 2.6620776901823882e+00 8.3752975105456088e+01 1.7168419038115317e+01 1 0 0
20292 1 5 1.0299999999999999e-01 1.5541837977243147e+00 8.3506441894140011e+01 1.7224099718792480e+01 1 0 0
20306 1 2 9.7000000000000003e-02 6.4480974748851292e+00 8.5431232812241092e+01 1.3235613846887047e+01 1 0 0
20310 1 5 1.0299999999999999e-01 7.2615612107681295e+00 8.4985445810455190e+01 1.3823686479377500e+01 1 0 0
30413 1 4 -2.0000000000000001e-01 6.8139635790423387e+00 8.4086341399665429e+01 1.7341063487962419e+01 0 -1 0
30410 1 2 9.7000000000000003e-02 8.4886177200061042e+00 8.4678741156002772e+01 1.7338224414448252e+01 0 -1 0
20289 1 3 5.9999999999999998e-02 3.9567698734751011e+00 8.4821215308906048e+01 1.8726247649541442e+01 1 0 0
2672 1 2 9.7000000000000003e-02 9.3869734336799944e+00 8.0829098011970913e+01 1.2443713791819178e+01 1 0 0
30414 1 5 1.0299999999999999e-01 8.9310767583076256e+00 8.4541858252679816e+01 1.6372132130137757e+01 0 -1 0
35750 1 2 9.7000000000000003e-02 1.4853501811902420e+01 8.4207796455550294e+01 1.2539040475063812e+01 0 -1 0
35751 1 3 5.9999999999999998e-02 1.3043933605563984e+01 8.5300941489327272e+01 1.3208767656063502e+01 0 -1 0
30419 1 4 -2.0000000000000001e-01 9.4227187618700849e+00 8.1742009417182842e+01 1.6393755500862390e+01 0 -1 0
35736 1 5 1.0299999999999999e-01 1.4163896554138518e+01 7.9215742259233366e+01 1.7202582346074230e+01 0 -1 0
35739 1 3 5.9999999999999998e-02 1.4979418796342928e+01 8.1678534460365782e+01 1.7501110570067759e+01 0 -1 0
35754 1 5 1.0299999999999999e-01 1.5393911128778974e+01 8.3438482870938472e+01 1.3028821948320775e+01 0 -1 0
35732 1 2 9.7000000000000003e-02 1.5210948975531196e+01 7.9597335657522109e+01 1.7124269769818035e+01 0 -1 0
2676 1 5 1.0299999999999999e-01 9.2184436125754630e+00 8.0851801369680473e+01 1.3513942608218464e+01 1 0 0
35749 1 6 -1.2000000000000000e-01 1.3804321715918745e+01 8.4619689621525197e+01 1.3635821983535907e+01 0 -1 0
35748 1 5 1.0299999999999999e-01 1.2906891959309274e+01 8.2692941547636650e+01 1.3633151052170296e+01 0 -1 0
35746 1 3 5.9999999999999998e-02 1.4846915681347880e+01 8.3314992211545970e+01 1.5645031002076667e+01 0 -1 0
35743 1 6 -1.2000000000000000e-01 1.3836599968087631e+01 8.2905006225532858e+01 1.5591599545548839e+01 0 -1 0
35744 1 2 9.7000000000000003e-02 1.3029421245971607e+01 8.3414816041596154e+01 1.4390960642804561e+01 0 -1 0
35747 1 4 -2.0000000000000001e-01 1.1382491293298202e+01 8.3810907034826627e+01 1.4888464503649260e+01 0 -1 0
35738 1 2 9.7000000000000003e-02 1.4108765228219838e+01 8.1385820661856101e+01 1.5650493053669996e+01 0 -1 0
35745 1 3 5.9999999999999998e-02 1.3525409897665885e+01 8.3186425907714678e+01 1.6622965290169926e+01 0 -1 0
35737 1 6 -1.2000000000000000e-01 1.5251541459417219e+01 8.1073878304228444e+01 1.6662596485724926e+01 0 -1 0
35742 1 5 1.0299999999999999e-01 1.3155363335096084e+01 8.0989513323751027e+01 1.5934002070412868e+01 0 -1 0
35752 1 3 5.9999999999999998e-02 1.4323522251740494e+01 8.5175186056750221e+01 1.4444427384030964e+01 0 -1 0
35741 1 4 -2.0000000000000001e-01 1.4403109674088778e+01 8.0664246258972639e+01 1.4043299360754826e+01 0 -1 0
30425 1 4 -2.0000000000000001e-01 1.1683141083809666e+01 7.9584739397797676e+01 1.8485374059724602e+01 0 -1 0
30417 1 3 5.9999999999999998e-02 1.0398951837237650e+01 8.4067189679651406e+01 1.7861366228766084e+01 0 -1 0
238 1 3 5.9999999999999998e-02 1.7662349379127984e-01 7.3897023294394600e+01 1.2835482499576616e+00 1 0 0
35731 1 6 -1.2000000000000000e-01 1.6167623390473839e+01 7.8668809669405263e+01 1.6305781191676726e+01 0 -1 0
30426 1 5 1.0299999999999999e-01 1.1722646580204007e+01 8.1988646224091113e+01 1.8422264649924085e+01 0 -1 0
30409 1 6 -1.2000000000000000e-01 8.3725691264651854e+00 8.6113615095133667e+01 1.7781558539654906e+01 0 -1 0
36055 1 6 -1.2000000000000000e-01 1.9689797940281379e+00 6.4781777182831632e+01 2.2964914973426467e+01 0 -1 0
31217 1 4 -2.0000000000000001e-01 1.6052672451389853e+01 8.4645369490973195e+01 2.8708093170978568e+01 0 -1 0
87 1 3 5.9999999999999998e-02 3.1857197900656673e+00 6.9800389700612300e+01 1.8088124545115718e+01 1 0 0
74 1 2 9.7000000000000003e-02 7.7754921704167124e-01 6.8340084686283063e+01 1.7917868051633494e+01 1 0 0
31220 1 2 9.7000000000000003e-02 1.3904135597881933e+01 8.2411759134609582e+01 2.7114381423075752e+01 0 -1 0
36046 1 3 5.9999999999999998e-02 6.1381475460381365e+00 6.5152653722852918e+01 2.1193455956698436e+01 0 -1 0
36049 1 6 -1.2000000000000000e-01 4.3519106649425963e+00 6.5388063296398485e+01 2.3201738361729241e+01 0 -1 0
35831 1 4 -2.0000000000000001e-01 5.9793024534737835e+00 6.5550252795234968e+01 1.8293378288833580e+01 0 -1 0
36053 1 4 -2.0000000000000001e-01 3.3250068978497875e+00 6.5405842004374563e+01 2.0628145965119856e+01 0 -1 0
81 1 3 5.9999999999999998e-02 4.5352555538129269e-01 6.9619617644782380e+01 1.9645401287867610e+01 1 0 0
91 1 6 -1.2000000000000000e-01 5.7273784938399697e+00 6.9452596613030082e+01 1.8998007110573429e+01 1 0 0
94 1 3 5.9999999999999998e-02 5.5440027581165889e+00 6.8444117431362898e+01 1.9289301156382180e+01 1 0 0
36052 1 3 5.9999999999999998e-02 4.9812082984246855e+00 6.6233002165792797e+01 2.3263656262353411e+01 0 -1 0
85 1 6 -1.2000000000000000e-01 3.1922040312038393e+00 7.0090176606196152e+01 1.9126149197332012e+01 1 0 0
84 1 5 1.0299999999999999e-01 3.1167823024055159e+00 6.8074828208756799e+01 1.9900217227803168e+01 1 0 0
36054 1 5 1.0299999999999999e-01 2.7962720913931385e+00 6.6667809002136039e+01 2.2500306722736497e+01 0 -1 0
93 1 3 5.9999999999999998e-02 6.6668531636859800e+00 6.9770650037396166e+01 1.9555996741069389e+01 1 0 0
79 1 6 -1.2000000000000000e-01 1.0706389026968661e+00 6.8770528779084373e+01 1.9409496310985283e+01 1 0 0
80 1 2 9.7000000000000003e-02 2.4984713643491623e+00 6.8942832091895397e+01 1.9927534489112290e+01 1 0 0
83 1 4 -2.0000000000000001e-01 2.4798027504882096e+00 6.9403957453294595e+01 2.1658531931610796e+01 1 0 0
86 1 2 9.7000000000000003e-02 4.6221282500480294e+00 7.0441338258997661e+01 1.9498631864603951e+01 1 0 0
12341 1 4 -2.0000000000000001e-01 6.0448736986237934e+00 6.8465575220038602e+01 2.2902350977591460e+01 0 1 0
82 1 3 5.9999999999999998e-02 5.9736040710772809e-01 6.8095744617426320e+01 2.0154701430012889e+01 1 0 0
90 1 5 1.0299999999999999e-01 4.6559601211431136e+00 7.0716866449816266e+01 2.0546132455257194e+01 1 0 0
36050 1 2 9.7000000000000003e-02 3.0706780599566406e+00 6.5659482463088096e+01 2.2423065499844899e+01 0 -1 0
88 1 3 5.9999999999999998e-02 2.6009671011439135e+00 7.0980764490578181e+01 1.9170350409131188e+01 1 0 0
12338 1 2 9.7000000000000003e-02 7.5692927392597111e+00 6.7517584754311073e+01 2.3159384469727346e+01 0 1 0
12339 1 3 5.9999999999999998e-02 6.6645948021304982e+00 6.6141531596402544e+01 2.4395974523968658e+01 0 1 0
36051 1 3 5.9999999999999998e-02 4.2079740975589326e+00 6.5264723057276839e+01 2.4230921126798663e+01 0 -1 0
30630 1 5 1.0299999999999999e-01 1.0804743901044606e+01 7.9101362054556830e+01 2.6782479422939655e+01 0 -1 0
36045 1 3 5.9999999999999998e-02 6.9794814739345101e+00 6.4882230619730507e+01 2.2627957509810916e+01 0 -1 0
12357 1 3 5.9999999999999998e-02 1.0119635036468795e+01 6.7937001725628065e+01 1.8251756403084389e+01 0 1 0
12342 1 5 1.0299999999999999e-01 7.8039382881016728e+00 6.6842408962416158e+01 2.2325105139406851e+01 0 1 0
12345 1 3 5.9999999999999998e-02 8.2353582525311531e+00 6.9490242682057911e+01 2.2676777642629780e+01 0 1 0
12365 1 4 -2.0000000000000001e-01 1.4924769835598257e+01 6.6383862972285542e+01 1.8685541728272227e+01 0 1 0
12343 1 6 -1.2000000000000000e-01 8.6371971980234417e+00 6.8608868720443581e+01 2.3192480122369489e+01 0 1 0
12355 1 6 -1.2000000000000000e-01 1.0937561437796218e+01 6.8319534781296497e+01 1.8756472924244783e+01 0 1 0
12358 1 3 5.9999999999999998e-02 1.0884765033291746e+01 6.9376427932100398e+01 1.8789969538676882e+01 0 1 0
12364 1 3 5.9999999999999998e-02 1.3661415813890638e+01 6.8499909381667024e+01 1.9253421033076130e+01 0 1 0
12348 1 5 1.0299999999999999e-01 1.0331388463165275e+01 6.7240362313098871e+01 2.2721227249771321e+01 0 1 0
12353 1 4 -2.0000000000000001e-01 1.1130721033190564e+01 6.6058759848988259e+01 2.0144439512780700e+01 0 1 0
12347 1 4 -2.0000000000000001e-01 1.1232218930701817e+01 6.9466400986981128e+01 2.2850541878749219e+01 0 1 0
12352 1 3 5.9999999999999998e-02 9.3740062514882236e+00 6.9222757946296852e+01 2.0699616441858421e+01 0 1 0
12344 1 2 9.7000000000000003e-02 9.9766119588459095e+00 6.8243878932161081e+01 2.2458788111942297e+01 0 1 0
12354 1 5 1.0299999999999999e-01 1.1785462852472410e+01 6.8153507695651697e+01 2.0656383285347772e+01 0 1 0
12350 1 2 9.7000000000000003e-02 1.0912574639565545e+01 6.7769365947507808e+01 2.0126392444286616e+01 0 1 0
12349 1 6 -1.2000000000000000e-01 9.6235415463589113e+00 6.8208898779622814e+01 2.0939405928066765e+01 0 1 0
12351 1 3 5.9999999999999998e-02 8.8133261979353783e+00 6.7526240232773631e+01 2.0603826271185156e+01 0 1 0
35706 1 5 1.0299999999999999e-01 9.6574739933576161e+00 7.1286912088012684e+01 1.9674931598194611e+01 0 -1 0
21917 1 4 -2.0000000000000001e-01 1.5123830949612229e+01 7.0211810339749107e+01 2.1025570667311637e+01 1 0 0
12333 1 3 5.9999999999999998e-02 9.2860136375289848e+00 6.4995457694836787e+01 2.3248982738221425e+01 0 1 0
4283 1 4 -2.0000000000000001e-01 1.6389034795472321e+00 8.6194090969852681e+01 1.2346248364219084e+01 1 0 0
30627 1 3 5.9999999999999998e-02 9.8339818047683085e+00 8.1308557134733860e+01 2.6693004812254291e+01 0 -1 0
2648 1 2 9.7000000000000003e-02 6.5978242255525332e+00 7.8806701613198399e+01 1.8324923593538511e+01 1 0 0
35699 1 4 -2.0000000000000001e-01 6.8492331081392548e+00 7.1935134742239470e+01 2.2340325719353565e+01 0 -1 0
89 1 4 -2.0000000000000001e-01 4.9958618041387117e+00 7.1982955495269891e+01 1.8704491287102485e+01 1 0 0
30945 1 3 5.9999999999999998e-02 3.6138108350184972e-01 7.6779036127107375e+01 2.0459729371117898e+01 0 -1 0
30943 1 6 -1.2000000000000000e-01 2.6965344272739250e-01 7.5700123617221436e+01 2.0060608881034526e+01 0 -1 0
2645 1 4 -2.0000000000000001e-01 3.7240653159143666e+00 7.6940216240971466e+01 1.9063432280402122e+01 1 0 0
30941 1 4 -2.0000000000000001e-01 3.7052297863382944e-01 7.2898914268314599e+01 2.0761262978848709e+01 0 -1 0
30946 1 3 5.9999999999999998e-02 1.0863529012881283e+00 7.5588136342867514e+01 1.9297711792009178e+01 0 -1 0
30938 1 2 9.7000000000000003e-02 5.9118670392623507e-01 7.4654970135612004e+01 2.1203790587752408e+01 0 -1 0
30939 1 3 5.9999999999999998e-02 2.0689649706404580e+00 7.5968104652156768e+01 2.1970735405955612e+01 0 -1 0
30936 1 5 1.0299999999999999e-01 2.1145784935229472e+00 7.3152696503976486e+01 2.2982600681733778e+01 0 -1 0
30932 1 2 9.7000000000000003e-02 2.2580095093814623e+00 7.4230470439634161e+01 2.3186518406810112e+01 0 -1 0
30937 1 6 -1.2000000000000000e-01 1.9697158376614294e+00 7.4904629716716030e+01 2.1812604403195202e+01 0 -1 0
30940 1 3 5.9999999999999998e-02 2.7052027356624566e+00 7.4599481046849760e+01 2.1142219555018787e+01 0 -1 0
35693 1 4 -2.0000000000000001e-01 6.2752262231678406e+00 7.6368312999794398e+01 2.1406165841094055e+01 0 -1 0
35697 1 3 5.9999999999999998e-02 6.3867349997209848e+00 7.4226087178706905e+01 2.0307721919391703e+01 0 -1 0
30934 1 3 5.9999999999999998e-02 4.4691706102569073e+00 7.4271815043029065e+01 2.3165180856929926e+01 0 -1 0
35694 1 5 1.0299999999999999e-01 6.8063435047730749e+00 7.4514282570102864e+01 2.2836175581332103e+01 0 -1 0
35690 1 2 9.7000000000000003e-02 7.3180048423510131e+00 7.5021947822482829e+01 2.2024375315684608e+01 0 -1 0
2655 1 3 5.9999999999999998e-02 7.3230180442033772e+00 7.6931821934211527e+01 1.9128887653423774e+01 1 0 0
2633 1 4 -2.0000000000000001e-01 2.7417900898920039e-01 7.8141659350195951e+01 2.3053833561946433e+01 1 0 0
35695 1 6 -1.2000000000000000e-01 7.3492643729102127e+00 7.4146150166250663e+01 2.0774452263936158e+01 0 -1 0
30931 1 6 -1.2000000000000000e-01 3.6408183109318890e+00 7.4437921448115489e+01 2.3883173376241302e+01 0 -1 0
30933 1 3 5.9999999999999998e-02 3.7664119357690051e+00 7.5507251742467588e+01 2.4076704209914968e+01 0 -1 0
35700 1 5 1.0299999999999999e-01 7.6512372779400746e+00 7.2156910479219235e+01 1.9985590366379398e+01 0 -1 0
2642 1 2 9.7000000000000003e-02 4.0582783136643164e+00 7.8685201114505560e+01 1.8875129356161899e+01 1 0 0
2640 1 5 1.0299999999999999e-01 2.6640078680593291e+00 7.8313232836263225e+01 2.1401232583556961e+01 1 0 0
35698 1 3 5.9999999999999998e-02 7.9275089800208915e+00 7.4552511449628980e+01 1.9969786744058833e+01 0 -1 0
35696 1 2 9.7000000000000003e-02 7.7959285274833023e+00 7.2675573834493690e+01 2.0954651181381632e+01 0 -1 0
35692 1 3 5.9999999999999998e-02 8.5595532268188563e+00 7.6152497941263348e+01 2.3486645125356738e+01 0 -1 0
35705 1 4 -2.0000000000000001e-01 1.1831317638966901e+01 7.1647628515461150e+01 2.0621073363566669e+01 0 -1 0
35704 1 3 5.9999999999999998e-02 9.3988820732367220e+00 7.1635234655662757e+01 2.1906594586935878e+01 0 -1 0
35718 1 5 1.0299999999999999e-01 1.3520861248368726e+01 7.2975568912271498e+01 1.8708091203825113e+01 0 -1 0
35702 1 2 9.7000000000000003e-02 1.0178321761745476e+01 7.2152765886703889e+01 2.0078658933717740e+01 0 -1 0
35709 1 3 5.9999999999999998e-02 9.4230812478602246e+00 7.3875132324607790e+01 1.9028156891310946e+01 0 -1 0
35723 1 4 -2.0000000000000001e-01 1.5371667525086872e+01 7.4865501453417735e+01 1.8951602834427639e+01 0 -1 0
35707 1 6 -1.2000000000000000e-01 1.0342767653421694e+01 7.3292306431475922e+01 1.9072109401911149e+01 0 -1 0
35701 1 6 -1.2000000000000000e-01 9.2943598690494102e+00 7.2491752942984505e+01 2.1242486194134724e+01 0 -1 0
35710 1 3 5.9999999999999998e-02 1.1116478726773682e+01 7.3924935907287775e+01 1.9516045497131131e+01 0 -1 0
35689 1 6 -1.2000000000000000e-01 8.6727385919171915e+00 7.5525338832490434e+01 2.2630522700370868e+01 0 -1 0
35703 1 3 5.9999999999999998e-02 9.8186741300891995e+00 7.3280842960548995e+01 2.1787069019893281e+01 0 -1 0
35688 1 5 1.0299999999999999e-01 9.7720083829398199e+00 7.5933799538898242e+01 2.0751609113862834e+01 0 -1 0
35677 1 6 -1.2000000000000000e-01 1.3551562572827374e+01 7.6788045712979212e+01 2.2707001439124095e+01 0 -1 0
35685 1 3 5.9999999999999998e-02 1.1367899552355301e+01 7.5204431433419032e+01 2.2545444235616763e+01 0 -1 0
35683 1 6 -1.2000000000000000e-01 1.1027529942424176e+01 7.6188111006605538e+01 2.2420057364221741e+01 0 -1 0
35681 1 4 -2.0000000000000001e-01 1.2546728763423713e+01 7.6287040988207096e+01 2.0104090421977013e+01 0 -1 0
35679 1 3 5.9999999999999998e-02 1.3848495714443720e+01 7.5730869648687516e+01 2.2667933536780531e+01 0 -1 0
35684 1 2 9.7000000000000003e-02 9.6840874024519508e+00 7.6306194092291975e+01 2.1717884815307769e+01 0 -1 0
35686 1 3 5.9999999999999998e-02 1.0945999103415277e+01 7.6640793233496126e+01 2.3400570988407424e+01 0 -1 0
35678 1 2 9.7000000000000003e-02 1.2288244980561201e+01 7.6873897494515248e+01 2.1784855526515599e+01 0 -1 0
35672 1 2 9.7000000000000003e-02 1.4795078118635061e+01 7.7576443808316668e+01 2.2242478051351664e+01 0 -1 0
35691 1 3 5.9999999999999998e-02 9.1852526067401552e+00 7.4696036763894639e+01 2.3123507472479368e+01 0 -1 0
35687 1 4 -2.0000000000000001e-01 9.1894554161539919e+00 7.8065240136813557e+01 2.1429035137229754e+01 0 -1 0
35682 1 5 1.0299999999999999e-01 1.2143796666098236e+01 7.7977907135334391e+01 2.1719430003775525e+01 0 -1 0
35676 1 5 1.0299999999999999e-01 1.4803188098569473e+01 7.7547752040441580e+01 2.1112624857041638e+01 0 -1 0
35680 1 3 5.9999999999999998e-02 1.3393075503717014e+01 7.7043670856173406e+01 2.3733479763488692e+01 0 -1 0
2652 1 5 1.0299999999999999e-01 7.5143466669547703e+00 7.9303866551558002e+01 1.8656778839472420e+01 1 0 0
20286 1 5 1.0299999999999999e-01 1.3813364129728296e+00 8.5243748548463728e+01 1.8803893749247504e+01 1 0 0
2650 1 3 5.9999999999999998e-02 5.7566362666052342e+00 7.8746701007288038e+01 2.0289256408019344e+01 1 0 0
2637 1 3 5.9999999999999998e-02 4.7766328051517704e-01 7.9381611513845570e+01 2.0578895447465801e+01 1 0 0
2630 1 2 9.7000000000000003e-02 3.6389118738380510e-01 7.9810499433195389e+01 2.2535580820571028e+01 1 0 0
2624 1 2 9.7000000000000003e-02 7.8641772928067455e-01 8.2139681318407440e+01 2.3441840630806364e+01 1 0 0
20283 1 3 5.9999999999999998e-02 3.1692937915811821e+00 8.5420513008238458e+01 2.0943275140334531e+01 1 0 0
30420 1 5 1.0299999999999999e-01 8.0428994599204291e+00 8.2019202862340421e+01 1.8293017034789230e+01 0 -1 0
2643 1 3 5.9999999999999998e-02 2.0592027412368661e+00 7.8959614336112793e+01 1.8966763959632662e+01 1 0 0
2647 1 6 -1.2000000000000000e-01 5.4774412468133029e+00 7.9167984416218431e+01 1.9321577178259648e+01 1 0 0
2641 1 6 -1.2000000000000000e-01 2.8345525679720596e+00 7.9504521626736832e+01 1.9468432251990041e+01 1 0 0
20287 1 6 -1.2000000000000000e-01 3.1097993761332430e+00 8.4022262755762867e+01 1.8701194175010588e+01 1 0 0
2649 1 3 5.9999999999999998e-02 5.4970450409078602e+00 8.0283343229703235e+01 1.9417204167323412e+01 1 0 0
2644 1 3 5.9999999999999998e-02 2.9009251957337234e+00 8.0599329009740401e+01 1.9219964934524469e+01 1 0 0
2629 1 6 -1.2000000000000000e-01 7.3748092690050060e-01 8.0664764626546059e+01 2.3752151346265382e+01 1 0 0
2639 1 4 -2.0000000000000001e-01 3.6959086026382448e+00 8.0427907315745770e+01 2.1923816361097305e+01 1 0 0
2638 1 3 5.9999999999999998e-02 1.1071106282082512e+00 8.0898673629864376e+01 2.0763194369305751e+01 1 0 0
2636 1 2 9.7000000000000003e-02 2.5665277130258701e+00 7.9343011786680108e+01 2.1018640593464575e+01 1 0 0
20282 1 2 9.7000000000000003e-02 1.9242100774553215e+00 8.4750815241661229e+01 1.9522587977529845e+01 1 0 0
2635 1 6 -1.2000000000000000e-01 1.1376720735994372e+00 7.9884000169427964e+01 2.1227039347179577e+01 1 0 0
20290 1 3 5.9999999999999998e-02 3.4642608038347222e+00 8.3102155837576248e+01 1.9147960017161342e+01 1 0 0
30608 1 2 9.7000000000000003e-02 6.9425639031297859e+00 8.4631743609471968e+01 2.2907816145335172e+01 0 -1 0
30611 1 4 -2.0000000000000001e-01 5.8353754198538521e+00 8.3831078486469579e+01 2.1742718854580229e+01 0 -1 0
2628 1 5 1.0299999999999999e-01 1.3564746516886010e+00 8.2424909223112223e+01 2.2616935801306795e+01 1 0 0
30617 1 4 -2.0000000000000001e-01 7.4668928670651491e+00 8.1226636440030163e+01 2.2290998390740253e+01 0 -1 0
30612 1 5 1.0299999999999999e-01 6.4115387715937953e+00 8.4644615570698917e+01 2.3859984854372691e+01 0 -1 0
20285 1 4 -2.0000000000000001e-01 5.9684719916949736e-01 8.3742274500120061e+01 2.0146267492896978e+01 1 0 0
2631 1 3 5.9999999999999998e-02 1.7242746550941894e+00 8.0305466162496373e+01 2.4133160043830152e+01 1 0 0
2621 1 4 -2.0000000000000001e-01 3.4618124866113709e+00 8.4405360557194626e+01 2.4089730948313701e+01 1 0 0
2622 1 5 1.0299999999999999e-01 1.2056560809748229e+00 8.4783559330342015e+01 2.3687545944236970e+01 1 0 0
30607 1 6 -1.2000000000000000e-01 7.2086828543994672e+00 8.5999779014156388e+01 2.2306263400518638e+01 0 -1 0
30610 1 3 5.9999999999999998e-02 7.5346697236817128e+00 8.5981985576872844e+01 2.1261496557847664e+01 0 -1 0
30614 1 2 9.7000000000000003e-02 8.2097850016776697e+00 8.2330998415648409e+01 2.3492324426643375e+01 0 -1 0
1152 1 5 1.0299999999999999e-01 3.0318681838369144e-01 7.9059513503955344e+01 1.6222920809119383e+01 1 0 0
30618 1 5 1.0299999999999999e-01 7.4225284852453077e+00 8.2307214587451085e+01 2.4216454669731508e+01 0 -1 0
31130 1 2 9.7000000000000003e-02 8.4794311085739107e+00 8.4960387875219723e+01 2.7514015450470119e+01 0 -1 0
30620 1 2 9.7000000000000003e-02 9.5398931138382874e+00 8.0428313993149914e+01 2.4664804262761223e+01 0 -1 0
30439 1 6 -1.2000000000000000e-01 1.3597364466804109e+01 8.5626073437049698e+01 2.0414940377825332e+01 0 -1 0
30416 1 2 9.7000000000000003e-02 9.1133256121660438e+00 8.2155657146508986e+01 1.8063886120667661e+01 0 -1 0
30415 1 6 -1.2000000000000000e-01 9.3910369937194531e+00 8.3737701654837196e+01 1.8202562384884004e+01 0 -1 0
30613 1 6 -1.2000000000000000e-01 8.2530557235261153e+00 8.3806573859244878e+01 2.2991442069395166e+01 0 -1 0
30418 1 3 5.9999999999999998e-02 9.2687713171254380e+00 8.3925807898602670e+01 1.9284681877254673e+01 0 -1 0
35735 1 4 -2.0000000000000001e-01 1.5735438967213192e+01 7.9560906100871847e+01 1.8809844902495886e+01 0 -1 0
35675 1 4 -2.0000000000000001e-01 1.4609813742893534e+01 7.9300581192860363e+01 2.2761517992950282e+01 0 -1 0
30422 1 2 9.7000000000000003e-02 1.1374332229012291e+01 8.1204974300058183e+01 1.9095061731666355e+01 0 -1 0
30615 1 3 5.9999999999999998e-02 8.7902824578872050e+00 8.3765732479704425e+01 2.2049826709627446e+01 0 -1 0
30616 1 3 5.9999999999999998e-02 8.9330660557710289e+00 8.4367830055656597e+01 2.3567949299439444e+01 0 -1 0
30434 1 2 9.7000000000000003e-02 1.2287909262912455e+01 8.5112813770982456e+01 2.1088262525753276e+01 0 -1 0
30438 1 5 1.0299999999999999e-01 1.2436110895758887e+01 8.5080463745120511e+01 2.2172797050193516e+01 0 -1 0
30424 1 3 5.9999999999999998e-02 9.4579809192609012e+00 8.0313506727325446e+01 1.9148576396572828e+01 0 -1 0
30421 1 6 -1.2000000000000000e-01 9.8591920543016762e+00 8.1373478400009844e+01 1.9154215341944031e+01 0 -1 0
30430 1 3 5.9999999999999998e-02 1.2883616036153326e+01 8.0421358902176095e+01 2.0358524291359540e+01 0 -1 0
30435 1 3 5.9999999999999998e-02 1.1522847393484202e+01 8.3795657280220325e+01 1.9723121606586453e+01 0 -1 0
30431 1 4 -2.0000000000000001e-01 1.3226398181204422e+01 8.2407918988072296e+01 2.2487844550311682e+01 0 -1 0
30423 1 3 5.9999999999999998e-02 9.4351106756361744e+00 8.1689688750019911e+01 2.0151593063842697e+01 0 -1 0
30432 1 5 1.0299999999999999e-01 1.3609427582989372e+01 8.2670576092820937e+01 2.0135944506560676e+01 0 -1 0
30427 1 6 -1.2000000000000000e-01 1.2096637060970385e+01 8.1170814201986602e+01 2.0445181116260464e+01 0 -1 0
30428 1 2 9.7000000000000003e-02 1.2728834051325055e+01 8.2458072971883595e+01 2.0810822108237620e+01 0 -1 0
30429 1 3 5.9999999999999998e-02 1.1447850206594799e+01 8.0875617099898378e+01 2.1208459839317534e+01 0 -1 0
30433 1 6 -1.2000000000000000e-01 1.1771899594740114e+01 8.3699444601663799e+01 2.0731721879192552e+01 0 -1 0
30436 1 3 5.9999999999999998e-02 1.0868745612525373e+01 8.3461826767141574e+01 2.1177410161495946e+01 0 -1 0
30441 1 3 5.9999999999999998e-02 1.4379614655333983e+01 8.4948402843348717e+01 2.0653665761917544e+01 0 -1 0
30621 1 3 5.9999999999999998e-02 1.0222349891849762e+01 8.1650571236719003e+01 2.2933728786709437e+01 0 -1 0
30619 1 6 -1.2000000000000000e-01 9.5849311214961190e+00 8.1794677480550305e+01 2.3819182900485515e+01 0 -1 0
30624 1 5 1.0299999999999999e-01 8.7899184250310736e+00 7.9723038587676498e+01 2.4245805155305199e+01 0 -1 0
30623 1 4 -2.0000000000000001e-01 1.1189709294017876e+01 7.9804105613546213e+01 2.4284581156636957e+01 0 -1 0
30622 1 3 5.9999999999999998e-02 9.9645158458036125e+00 8.2521896503953613e+01 2.4497826680113906e+01 0 -1 0
30442 1 3 5.9999999999999998e-02 1.3578814823031404e+01 8.5520492256197571e+01 1.9327492223783498e+01 0 -1 0
23138 1 2 9.7000000000000003e-02 4.2518573327647147e+00 6.5215474884241303e+01 2.7662506777383886e+01 1 0 0
23164 1 3 5.9999999999999998e-02 1.0451726969550885e+00 7.0188269783159598e+01 2.4583139847978103e+01 1 0 0
23142 1 5 1.0299999999999999e-01 4.8850554973551512e+00 6.5710895449414636e+01 2.7020043083798825e+01 1 0 0
12337 1 6 -1.2000000000000000e-01 7.5151032632609160e+00 6.6770068383820089e+01 2.4435259093983262e+01 0 1 0
23145 1 3 5.9999999999999998e-02 2.6240928812785533e+00 6.5776068444592553e+01 2.8884768219096344e+01 1 0 0
23149 1 6 -1.2000000000000000e-01 1.2789640049540030e+00 6.7863391394460677e+01 2.7558816934081712e+01 1 0 0
23143 1 6 -1.2000000000000000e-01 3.1842465308863939e+00 6.6221411570446705e+01 2.8108974860082036e+01 1 0 0
23146 1 3 5.9999999999999998e-02 3.7299978643495244e+00 6.7174874312446335e+01 2.8358320910646832e+01 1 0 0
23148 1 5 1.0299999999999999e-01 1.5276575224085691e+00 6.5910038011411004e+01 2.6717340463557559e+01 1 0 0
12340 1 3 5.9999999999999998e-02 7.1488435506322610e+00 6.7583725539930654e+01 2.5042134378616421e+01 0 1 0
23144 1 2 9.7000000000000003e-02 2.1858688314732944e+00 6.6766020996193504e+01 2.6995704703566801e+01 1 0 0
23152 1 3 5.9999999999999998e-02 1.9023064775575069e+00 6.8745383604968097e+01 2.7579416877849884e+01 1 0 0
23147 1 4 -2.0000000000000001e-01 3.1345366793690905e+00 6.7378644476401647e+01 2.5571949002429424e+01 1 0 0
23160 1 5 1.0299999999999999e-01 1.1512273385979603e+00 7.0813635357720727e+01 2.6895234111942155e+01 1 0 0
30917 1 4 -2.0000000000000001e-01 6.1086384405523377e+00 6.9542030049361003e+01 2.6588497125893081e+01 0 -1 0
30914 1 2 9.7000000000000003e-02 6.6320748415556903e+00 7.1227358352964373e+01 2.6822705179761812e+01 0 -1 0
12335 1 4 -2.0000000000000001e-01 8.4556023844553536e+00 6.5985635568792219e+01 2.6728326171505032e+01 0 1 0
30918 1 5 1.0299999999999999e-01 6.7176899737727220e+00 7.1652138192513164e+01 2.5860569378830860e+01 0 -1 0
23154 1 5 1.0299999999999999e-01 2.5731520756381077e-01 6.8224158266889006e+01 2.5662904539986837e+01 1 0 0
23161 1 6 -1.2000000000000000e-01 3.1961851360401794e-01 7.0927367785858621e+01 2.4888044298470117e+01 1 0 0
23151 1 3 5.9999999999999998e-02 1.0019770164864863e+00 6.7639852058338150e+01 2.8564864926450042e+01 1 0 0
12346 1 3 5.9999999999999998e-02 8.7853272421102773e+00 6.8909778981539418e+01 2.4185494159705669e+01 0 1 0
30915 1 3 5.9999999999999998e-02 7.8616902156787427e+00 7.0674166026414341e+01 2.8488776920921850e+01 0 -1 0
12329 1 4 -2.0000000000000001e-01 1.1902983859019798e+01 6.5781816452832842e+01 2.4193698115864770e+01 0 1 0
30890 1 2 9.7000000000000003e-02 1.5746897601309580e+01 6.7870504513596501e+01 2.6518693740395282e+01 0 -1 0
12332 1 2 9.7000000000000003e-02 8.8384007440687729e+00 6.6225897884981990e+01 2.5008237023234017e+01 0 1 0
30899 1 4 -2.0000000000000001e-01 1.3803692586114956e+01 7.0642174870403181e+01 2.4447436415259702e+01 0 -1 0
30912 1 5 1.0299999999999999e-01 8.7531921648463680e+00 6.9639707567013659e+01 2.6314170037432323e+01 0 -1 0
30900 1 5 1.0299999999999999e-01 1.3491272162726389e+01 6.8536290508715126e+01 2.5295029222759833e+01 0 -1 0
12336 1 5 1.0299999999999999e-01 9.6010466872757831e+00 6.7030326538998622e+01 2.4953172125090511e+01 0 1 0
30896 1 2 9.7000000000000003e-02 1.3880052396197584e+01 6.9437900965922054e+01 2.5785466208418782e+01 0 -1 0
30906 1 5 1.0299999999999999e-01 1.1415054095932609e+01 7.0051585297971471e+01 2.5443151513237289e+01 0 -1 0
30905 1 4 -2.0000000000000001e-01 1.1115090332390261e+01 6.8023426727679080e+01 2.6848202213901175e+01 0 -1 0
30902 1 2 9.7000000000000003e-02 1.1493062279128194e+01 6.9746159989424427e+01 2.6501909563973097e+01 0 -1 0
30901 1 6 -1.2000000000000000e-01 1.2990190880562125e+01 6.9941946241687504e+01 2.6938309433052549e+01 0 -1 0
30903 1 3 5.9999999999999998e-02 1.3125996151244381e+01 6.9451547379713176e+01 2.7915681455234850e+01 0 -1 0
30904 1 3 5.9999999999999998e-02 1.3151305925473517e+01 7.0975567532260072e+01 2.7121697431511897e+01 0 -1 0
30909 1 3 5.9999999999999998e-02 1.0398662864062381e+01 7.0283772593999515e+01 2.8427167478328531e+01 0 -1 0
30908 1 2 9.7000000000000003e-02 9.1313346157005277e+00 7.0591820127546796e+01 2.6670922354593692e+01 0 -1 0
30907 1 6 -1.2000000000000000e-01 1.0533520006604226e+01 7.0612692193586781e+01 2.7404881513348446e+01 0 -1 0
30895 1 6 -1.2000000000000000e-01 1.5357397566171295e+01 6.9315869755998889e+01 2.6089941399980521e+01 0 -1 0
30894 1 5 1.0299999999999999e-01 1.5339652580347421e+01 6.7456886786498302e+01 2.7439948671724768e+01 0 -1 0
30897 1 3 5.9999999999999998e-02 1.5520576284513552e+01 7.0027706815251179e+01 2.6929496934056427e+01 0 -1 0
30893 1 4 -2.0000000000000001e-01 1.5527893659525242e+01 6.6622496813947009e+01 2.5267953611528451e+01 0 -1 0
12331 1 6 -1.2000000000000000e-01 9.3541595031044302e+00 6.4920300883524931e+01 2.4345888066195990e+01 0 1 0
30913 1 6 -1.2000000000000000e-01 7.9960007279396779e+00 7.1157702549058996e+01 2.7539414772000292e+01 0 -1 0
30910 1 3 5.9999999999999998e-02 1.0931502171337112e+01 7.1675683323108046e+01 2.7494067377628074e+01 0 -1 0
30898 1 3 5.9999999999999998e-02 1.5839858357441953e+01 6.9637258908714813e+01 2.5200151947076314e+01 0 -1 0
20353 1 6 -1.2000000000000000e-01 1.5997496261878696e+01 8.1166343476613534e+01 2.4053069746787394e+00 1 0 0
23163 1 3 5.9999999999999998e-02 7.7459401896874014e-01 7.1919988741953588e+01 2.4765883620301228e+01 1 0 0
30929 1 4 -2.0000000000000001e-01 3.6723586604828760e+00 7.1889819592142814e+01 2.4708717360659474e+01 0 -1 0
30935 1 4 -2.0000000000000001e-01 1.0015689479013323e+00 7.4705690103501610e+01 2.4305664150006248e+01 0 -1 0
30921 1 3 5.9999999999999998e-02 4.5401395100990145e+00 7.1647469640455924e+01 2.7336508950925317e+01 0 -1 0
31104 1 5 1.0299999999999999e-01 1.0073345174711693e-01 7.8335278364675204e+01 2.8917690832213815e+01 0 -1 0
31100 1 2 9.7000000000000003e-02 1.8482788592814758e-01 7.7599545775971947e+01 2.8084576857519000e+01 0 -1 0
30922 1 3 5.9999999999999998e-02 5.5342203227623852e+00 7.1773011553931312e+01 2.8531632677810784e+01 0 -1 0
30919 1 6 -1.2000000000000000e-01 5.5178664570657991e+00 7.1977715884803771e+01 2.7473875028696916e+01 0 -1 0
31115 1 4 -2.0000000000000001e-01 5.4678358075871500e+00 7.7887633189169250e+01 2.5183723250922935e+01 0 -1 0
31107 1 3 5.9999999999999998e-02 1.0293035540565623e+00 7.7445482593868661e+01 2.6021971838257684e+01 0 -1 0
30926 1 2 9.7000000000000003e-02 3.8552661953925136e+00 7.3567230891753368e+01 2.5183821369694456e+01 0 -1 0
30928 1 3 5.9999999999999998e-02 6.0164011170331992e+00 7.3593714813288088e+01 2.5229934386085723e+01 0 -1 0
31103 1 4 -2.0000000000000001e-01 1.0192811046436687e+00 7.6173192006452595e+01 2.8813812593600069e+01 0 -1 0
30930 1 5 1.0299999999999999e-01 2.9965593331071081e+00 7.3788098185352055e+01 2.5879651322341111e+01 0 -1 0
30927 1 3 5.9999999999999998e-02 5.2971955590494044e+00 7.4998345238136594e+01 2.5815458015117780e+01 0 -1 0
30925 1 6 -1.2000000000000000e-01 5.1987649961985678e+00 7.3891865782837073e+01 2.5803304527581027e+01 0 -1 0
30923 1 4 -2.0000000000000001e-01 4.0994257819026556e+00 7.4250890852100397e+01 2.8227859160761597e+01 0 -1 0
30920 1 2 9.7000000000000003e-02 5.4574414450391746e+00 7.3487988545806417e+01 2.7308391592461078e+01 0 -1 0
30924 1 5 1.0299999999999999e-01 6.3372546589614744e+00 7.4028313946156473e+01 2.7579139160202320e+01 0 -1 0
31105 1 6 -1.2000000000000000e-01 1.0117080401859562e+00 7.8119340521831745e+01 2.6860920196977425e+01 0 -1 0
31110 1 5 1.0299999999999999e-01 2.9748720086241214e+00 7.7488390273875083e+01 2.7470176590761181e+01 0 -1 0
31106 1 2 9.7000000000000003e-02 2.5100882646008049e+00 7.8421980234175862e+01 2.7236826361589735e+01 0 -1 0
31116 1 5 1.0299999999999999e-01 4.9172785890493014e+00 7.8840134968824671e+01 2.7109958050294718e+01 0 -1 0
31113 1 3 5.9999999999999998e-02 2.8599442863815185e+00 7.8530337043530281e+01 2.5015505989315606e+01 0 -1 0
31112 1 2 9.7000000000000003e-02 4.7212057889215684e+00 7.9151162539854738e+01 2.6117636911345773e+01 0 -1 0
30653 1 4 -2.0000000000000001e-01 1.5553181232707610e+01 7.2382459747917608e+01 2.7581299065119278e+01 0 -1 0
30911 1 4 -2.0000000000000001e-01 9.3693060306886053e+00 7.1603047548262126e+01 2.5317811528136492e+01 0 -1 0
30916 1 3 5.9999999999999998e-02 8.2010347740046274e+00 7.2132132615536591e+01 2.7924986722078700e+01 0 -1 0
30633 1 3 5.9999999999999998e-02 7.8115332044686996e+00 7.8180731886340340e+01 2.7051246002884103e+01 0 -1 0
30652 1 3 5.9999999999999998e-02 1.5489615869003430e+01 7.5281277300657663e+01 2.7037042649025494e+01 0 -1 0
30654 1 5 1.0299999999999999e-01 1.5380735619451801e+01 7.2834467314998165e+01 2.5319697140183333e+01 0 -1 0
30647 1 4 -2.0000000000000001e-01 1.3078125705216262e+01 7.4107672120822656e+01 2.4552469932873844e+01 0 -1 0
30649 1 6 -1.2000000000000000e-01 1.5236315766461020e+01 7.4833654137594010e+01 2.6077845886053172e+01 0 -1 0
30635 1 4 -2.0000000000000001e-01 8.3586612504347197e+00 7.5324341183034235e+01 2.6209323492391778e+01 0 -1 0
30634 1 3 5.9999999999999998e-02 8.6192391625113380e+00 7.7915130137627713e+01 2.5629307792823148e+01 0 -1 0
30636 1 5 1.0299999999999999e-01 9.1387941258101328e+00 7.6379939024710794e+01 2.8054484841006133e+01 0 -1 0
30632 1 2 9.7000000000000003e-02 9.3434229098618147e+00 7.6517588442006300e+01 2.7046890317437107e+01 0 -1 0
30645 1 3 5.9999999999999998e-02 1.3284768384904508e+01 7.5001336863863628e+01 2.8113271564366208e+01 0 -1 0
30644 1 2 9.7000000000000003e-02 1.3706770162231463e+01 7.4910213301440010e+01 2.5962613594401940e+01 0 -1 0
30642 1 5 1.0299999999999999e-01 1.0939027958435435e+01 7.4149257531278067e+01 2.6243073044182527e+01 0 -1 0
30643 1 6 -1.2000000000000000e-01 1.2900927362506337e+01 7.4518392457918253e+01 2.7234289224632899e+01 0 -1 0
30646 1 3 5.9999999999999998e-02 1.2940287920313008e+01 7.3444016733968809e+01 2.7366240832947454e+01 0 -1 0
30638 1 2 9.7000000000000003e-02 1.1399051308440555e+01 7.4790359480441680e+01 2.7086532383190374e+01 0 -1 0
30641 1 4 -2.0000000000000001e-01 1.0733204487785686e+01 7.4168202037359606e+01 2.8672380546192464e+01 0 -1 0
30648 1 5 1.0299999999999999e-01 1.3579428604670799e+01 7.5953583852390238e+01 2.5846727359310890e+01 0 -1 0
30637 1 6 -1.2000000000000000e-01 1.0886900969144346e+01 7.6221724966587360e+01 2.6801208600812675e+01 0 -1 0
30639 1 3 5.9999999999999998e-02 1.1189450867232441e+01 7.6522789856921236e+01 2.5789936448781145e+01 0 -1 0
30640 1 3 5.9999999999999998e-02 1.1361987472969767e+01 7.6918226669628325e+01 2.7423064019840290e+01 0 -1 0
30631 1 6 -1.2000000000000000e-01 8.8237208736793491e+00 7.7981657187253546e+01 2.6661190942532155e+01 0 -1 0
31229 1 4 -2.0000000000000001e-01 1.4429548290580247e+01 7.8355645440233133e+01 2.7174548619130462e+01 0 -1 0
30651 1 3 5.9999999999999998e-02 1.5641267560919196e+01 7.5365718410787551e+01 2.5286441881337939e+01 0 -1 0
30650 1 2 9.7000000000000003e-02 1.5884556989454307e+01 7.3412788182197559e+01 2.6119629754858792e+01 0 -1 0
31225 1 6 -1.2000000000000000e-01 1.3988412952427440e+01 8.0905518184934465e+01 2.6604968579683483e+01 0 -1 0
2614 1 3 5.9999999999999998e-02 3.7349788093520742e+00 8.6108314182677319e+01 2.6399693020422376e+01 1 0 0
31131 1 3 5.9999999999999998e-02 6.5209446065750631e+00 8.5733977485226490e+01 2.7000716059952079e+01 0 -1 0
2618 1 2 9.7000000000000003e-02 1.7231893049096869e+00 8.4365497044456902e+01 2.4599541087910971e+01 1 0 0
31109 1 4 -2.0000000000000001e-01 2.6669638083098279e+00 7.9514599282395537e+01 2.8572714008393618e+01 0 -1 0
31108 1 3 5.9999999999999998e-02 5.1408142617105834e-01 7.9019284530574097e+01 2.6433459295389280e+01 0 -1 0
31111 1 6 -1.2000000000000000e-01 3.1897093692506413e+00 7.9001151343854261e+01 2.5952449721725948e+01 0 -1 0
2623 1 6 -1.2000000000000000e-01 1.2502184821099049e+00 8.2888476882894210e+01 2.4687397912991859e+01 1 0 0
2625 1 3 5.9999999999999998e-02 2.0548451216133978e+00 8.2419925264996209e+01 2.5188994836500576e+01 1 0 0
2617 1 6 -1.2000000000000000e-01 1.3690340049179481e+00 8.5158674109498918e+01 2.5844506172169286e+01 1 0 0
31121 1 4 -2.0000000000000001e-01 6.4123278955890362e+00 8.0809688411231065e+01 2.8257640546657854e+01 0 -1 0
31119 1 3 5.9999999999999998e-02 6.3850034921585319e+00 8.0386573457989982e+01 2.5413983608458107e+01 0 -1 0
31125 1 3 5.9999999999999998e-02 7.1678244215660598e+00 8.2761887016970107e+01 2.6278833665263441e+01 0 -1 0
31126 1 3 5.9999999999999998e-02 5.5736804665848414e+00 8.3329028835079086e+01 2.5782058614527951e+01 0 -1 0
31128 1 5 1.0299999999999999e-01 6.6471355567134980e+00 8.3232290470194599e+01 2.8644589049764523e+01 0 -1 0
31127 1 4 -2.0000000000000001e-01 4.5607756049072243e+00 8.4245204451542207e+01 2.8450281833372554e+01 0 -1 0
31120 1 3 5.9999999999999998e-02 4.6547932801166612e+00 8.0934807243141250e+01 2.5026383237825542e+01 0 -1 0
31114 1 3 5.9999999999999998e-02 2.7799957528981576e+00 8.0001865799711652e+01 2.5849377132086875e+01 0 -1 0
31122 1 5 1.0299999999999999e-01 4.4757190718266013e+00 8.1797793542966204e+01 2.7327992492885613e+01 0 -1 0
31123 1 6 -1.2000000000000000e-01 6.1026382809383319e+00 8.2941919134824175e+01 2.6590173468591907e+01 0 -1 0
31118 1 2 9.7000000000000003e-02 5.4376270235378543e+00 8.1612750077827769e+01 2.6948041866791517e+01 0 -1 0
2619 1 3 5.9999999999999998e-02 1.8541157618837276e+00 8.4683894435770711e+01 2.6677165079811900e+01 1 0 0
31117 1 6 -1.2000000000000000e-01 5.3450192071740679e+00 8.0574928594644220e+01 2.5761875262260357e+01 0 -1 0
31124 1 2 9.7000000000000003e-02 6.2032558537235438e+00 8.3797627145021877e+01 2.7837325329033018e+01 0 -1 0
31129 1 6 -1.2000000000000000e-01 7.0340055136826392e+00 8.5083931993607635e+01 2.7718914207710242e+01 0 -1 0
31132 1 3 5.9999999999999998e-02 6.7665276987008971e+00 8.5444642978429258e+01 2.8676598555604130e+01 0 -1 0
31228 1 3 5.9999999999999998e-02 1.3905702572922696e+01 8.0811385473876143e+01 2.5486066229691907e+01 0 -1 0
2620 1 3 5.9999999999999998e-02 3.0914371993331763e-01 8.5060733321400718e+01 2.6039420356903793e+01 1 0 0
30629 1 4 -2.0000000000000001e-01 9.7990568235027951e+00 7.9667996870613209e+01 2.8737144700207079e+01 0 -1 0
31133 1 4 -2.0000000000000001e-01 9.3046036234558045e+00 8.3892048180358699e+01 2.8642682101653293e+01 0 -1 0
31223 1 4 -2.0000000000000001e-01 1.2391738961308143e+01 8.3213242586136388e+01 2.6692359932998333e+01 0 -1 0
31134 1 5 1.0299999999999999e-01 8.6862651983063994e+00 8.4537711828841651e+01 2.6486918737378712e+01 0 -1 0
31226 1 2 9.7000000000000003e-02 1.5072559113867964e+01 8.0001553823871944e+01 2.7132723335286546e+01 0 -1 0
31230 1 5 1.0299999999999999e-01 1.5279273077462140e+01 8.0329262896155356e+01 2.8179320286464563e+01 0 -1 0
31227 1 3 5.9999999999999998e-02 1.3124560602737512e+01 8.0482482323588883e+01 2.7147274204556684e+01 0 -1 0
31140 1 5 1.0299999999999999e-01 1.1121723932051696e+01 8.5629233843672111e+01 2.7766035948440940e+01 0 -1 0
31219 1 6 -1.2000000000000000e-01 1.4993617111167657e+01 8.3296190644112613e+01 2.6574331957793866e+01 0 -1 0
30628 1 3 5.9999999999999998e-02 8.3115888428360361e+00 8.0558378137237824e+01 2.6201549962708260e+01 0 -1 0
31224 1 5 1.0299999999999999e-01 1.3917614001431939e+01 8.2500915453949787e+01 2.8202644578095406e+01 0 -1 0
35758 1 3 5.9999999999999998e-02 1.6059587463134001e+01 8.6029897450855643e+01 1.2858847663747518e+01 0 -1 0
35673 1 3 5.9999999999999998e-02 1.6181819902532425e+01 7.6910360070237800e+01 2.3863939630421957e+01 0 -1 0
312 1 5 1.0299999999999999e-01 2.9518281550460834e-01 7.1966778586536535e+01 1.5471166058059113e+01 1 0 0
13305 1 3 5.9999999999999998e-02 1.5790073255451333e+01 6.6095898537502364e+01 7.0338827814688143e+00 0 1 0
30209 1 4 -2.0000000000000001e-01 1.5890830518918207e+01 8.4754090602227379e+01 2.3415433604643745e+01 0 -1 0
36060 1 5 1.0299999999999999e-01 4.3747630786895247e-01 6.5214874366985867e+01 2.1452045642316705e+01 0 -1 0
35669 1 4 -2.0000000000000001e-01 1.6118684659263405e+01 7.4360790620734392e+01 2.2504131239022144e+01 0 -1 0
12371 1 4 -2.0000000000000001e-01 1.5908736193022222e+01 6.7573567773535942e+01 1.4529798712656850e+01 0 1 0
35760 1 5 1.0299999999999999e-01 1.6124362071684729e+01 8.4718177654883050e+01 1.0092374607780970e+01 0 -1 0
36056 1 2 9.7000000000000003e-02 4.7835981884134765e-01 6.4952036806535375e+01 2.2493717358836204e+01 0 -1 0
21912 1 5 1.0299999999999999e-01 1.6186142345124217e+01 6.7740430139661939e+01 2.2236503303610650e+01 1 0 0
35770 1 3 5.9999999999999998e-02 1.6057805186839669e+01 8.1724657673414598e+01 1.0835431252069503e+01 0 -1 0
30401 1 4 -2.0000000000000001e-01 1.2667538916655957e+01 8.6275558525848581e+01 1.6937334445209768e+01 0 -1 0
4251 1 3 5.9999999999999998e-02 4.4412527624708051e+00 9.0747436952756829e+01 3.5939718984201208e+00 1 0 0
4246 1 3 5.9999999999999998e-02 1.8414631748529604e+00 9.1872444706490128e+01 3.6038359293534596e+00 1 0 0
4249 1 6 -1.2000000000000000e-01 4.5706981688834878e+00 9.1803609012216555e+01 3.1741840548997002e+00 1 0 0
4248 1 5 1.0299999999999999e-01 3.2770155395696547e+00 9.1531633154729789e+01 1.5081893977247449e+00 1 0 0
4244 1 2 9.7000000000000003e-02 3.4427570767790652e+00 9.2293304446029069e+01 2.2209536205493201e+00 1 0 0
4252 1 3 5.9999999999999998e-02 5.5117770222573910e+00 9.1734806615694083e+01 2.5059858593860240e+00 1 0 0
1199 1 4 -2.0000000000000001e-01 4.5127593806790181e+00 8.7873425109826798e+01 3.7782155725436319e+00 1 0 0
1201 1 6 -1.2000000000000000e-01 1.9836766310160949e+00 8.7543685344346443e+01 3.2229658030200872e+00 1 0 0
4257 1 3 5.9999999999999998e-02 6.5579388352344230e+00 9.1313488547779684e+01 4.4899288659805716e+00 1 0 0
1203 1 3 5.9999999999999998e-02 2.1408594033395647e+00 8.8619292108271750e+01 3.1198958311330540e+00 1 0 0
1200 1 5 1.0299999999999999e-01 2.8547603015827532e+00 8.7606590984712128e+01 5.3014124832362191e+00 1 0 0
4250 1 2 9.7000000000000003e-02 4.9407839458597342e+00 9.2645534473538902e+01 4.3888268658418177e+00 1 0 0
4255 1 6 -1.2000000000000000e-01 5.9507428489886225e+00 9.1833632118384216e+01 5.2008337530774789e+00 1 0 0
4243 1 6 -1.2000000000000000e-01 2.0812095243324937e+00 9.2590146788995796e+01 2.8434276207841651e+00 1 0 0
1196 1 2 9.7000000000000003e-02 3.0080999674971545e+00 8.7158664020051248e+01 4.2890570144543103e+00 1 0 0
4238 1 2 9.7000000000000003e-02 8.9741433073114152e-01 9.2838803976311283e+01 1.7626883760754462e+00 1 0 0
1202 1 2 9.7000000000000003e-02 5.4968103675950075e-01 8.7035475802440430e+01 3.4967688008140900e+00 1 0 0
4241 1 4 -2.0000000000000001e-01 5.3250205924151051e-01 9.1235940207548495e+01 1.1126372083153706e+00 1 0 0
20334 1 5 1.0299999999999999e-01 1.1858451429045953e+01 8.6705386416048782e+01 6.9200230511987852e+00 1 0 0
1204 1 3 5.9999999999999998e-02 2.3221012949633075e+00 8.7245255235317515e+01 2.2017988895346381e+00 1 0 0
30606 1 5 1.0299999999999999e-01 9.1270036711741103e+00 8.6519880979317932e+01 2.3209506717797844e+01 0 -1 0
1206 1 5 1.0299999999999999e-01 2.6361188908538441e-01 8.7024771489625309e+01 4.5980678483934625e+00 1 0 0
2747 1 4 -2.0000000000000001e-01 7.8341532258079623e+00 8.9242469584616927e+01 1.2209256287471211e+00 1 0 0
4260 1 5 1.0299999999999999e-01 4.6537038280551570e+00 9.0221282461756516e+01 5.8054619704712227e+00 1 0 0
4258 1 3 5.9999999999999998e-02 6.6095073504521018e+00 9.2504029165071969e+01 5.6606684230224333e+00 1 0 0
2743 1 6 -1.2000000000000000e-01 7.9227540776987260e+00 8.6750389160025975e+01 2.0467989984212975e+00 1 0 0
2745 1 3 5.9999999999999998e-02 7.6520515216056015e+00 8.6644916893950452e+01 1.0437636498306455e+00 1 0 0
4284 1 5 1.0299999999999999e-01 9.3346574199859866e-02 8.7831227600421940e+01 1.2729085212387725e+01 1 0 0
2751 1 3 5.9999999999999998e-02 7.8915427400591200e+00 8.9316440157588815e+01 3.8542407663386342e+00 1 0 0
2744 1 2 9.7000000000000003e-02 8.7181585192403848e+00 8.8093866684757955e+01 2.2552008532765306e+00 1 0 0
2749 1 6 -1.2000000000000000e-01 8.7523633364134117e+00 8.8655020611658642e+01 3.6325826086827955e+00 1 0 0
2748 1 5 1.0299999999999999e-01 9.7193469235777279e+00 8.8065720845023478e+01 1.8683153410352571e+00 1 0 0
2752 1 3 5.9999999999999998e-02 8.8051700730587896e+00 8.7847005830769973e+01 4.3918862618145100e+00 1 0 0
2754 1 5 1.0299999999999999e-01 1.0021580054134388e+01 9.0360761368145177e+01 3.0787387346828909e+00 1 0 0
2750 1 2 9.7000000000000003e-02 9.9415260160547003e+00 8.9657818980111287e+01 3.9438801546914473e+00 1 0 0
2753 1 4 -2.0000000000000001e-01 1.1427344453199940e+01 8.8656403527805338e+01 3.9559811203308484e+00 1 0 0
2761 1 6 -1.2000000000000000e-01 1.0985120128341785e+01 9.2457681556878143e+01 4.3236610757158056e+00 1 0 0
2766 1 5 1.0299999999999999e-01 1.1974056017803985e+01 9.1210311910717394e+01 2.8641873832870228e+00 1 0 0
2763 1 3 5.9999999999999998e-02 1.0021924460657665e+01 9.2717154295825992e+01 3.9291894578269790e+00 1 0 0
2770 1 3 5.9999999999999998e-02 1.3712675082079720e+01 9.1692388839698495e+01 4.4548728965648365e+00 1 0 0
2755 1 6 -1.2000000000000000e-01 9.8274847163210701e+00 9.0409739472885690e+01 5.2946261056765174e+00 1 0 0
2762 1 2 9.7000000000000003e-02 1.2038868660408674e+01 9.2184766277022462e+01 3.1978959717050905e+00 1 0 0
2771 1 4 -2.0000000000000001e-01 1.4459924320092751e+01 9.0489068849239672e+01 2.0425781017312139e+00 1 0 0
2768 1 2 9.7000000000000003e-02 1.4545749432235546e+01 9.2123335664710424e+01 2.6662727594381779e+00 1 0 0
2767 1 6 -1.2000000000000000e-01 1.3469212555020761e+01 9.2396517731488458e+01 3.7159263894997054e+00 1 0 0
2758 1 3 5.9999999999999998e-02 8.8512797998791726e+00 9.0945496319821345e+01 5.3168327669687807e+00 1 0 0
20343 1 3 5.9999999999999998e-02 1.4260609608716898e+01 8.6595027241590898e+01 4.3136462358078624e+00 1 0 0
2772 1 5 1.0299999999999999e-01 1.4367027992683246e+01 9.2635230225934890e+01 1.7682781649438006e+00 1 0 0
2756 1 2 9.7000000000000003e-02 1.0938604766385419e+01 9.1430891740714159e+01 5.5317306902461700e+00 1 0 0
30386 1 2 9.7000000000000003e-02 1.5937972870388377e+01 8.8928426506175668e+01 1.5374199406641436e+01 0 -1 0
2765 1 4 -2.0000000000000001e-01 1.1783569563312993e+01 9.3319853488817685e+01 1.8937747928030666e+00 1 0 0
2764 1 3 5.9999999999999998e-02 1.1301366279212880e+01 9.3409917436527408e+01 4.7869360843901960e+00 1 0 0
2769 1 3 5.9999999999999998e-02 1.3597711519781553e+01 9.3378110915036117e+01 4.1727012128294110e+00 1 0 0
4242 1 5 1.0299999999999999e-01 1.2880493973232630e+00 9.3439680689037147e+01 9.7357398345981083e-01 1 0 0
4254 1 5 1.0299999999999999e-01 4.0732195428868812e+00 9.2884564098452415e+01 4.8959010722445173e+00 1 0 0
4245 1 3 5.9999999999999998e-02 2.2899786162157802e+00 9.3484605946411051e+01 3.2983629270057593e+00 1 0 0
4247 1 4 -2.0000000000000001e-01 4.0520901968019318e+00 9.3663247646731236e+01 1.1460180532301318e+00 1 0 0
4253 1 4 -2.0000000000000001e-01 5.7453365573196633e+00 9.4106596411300359e+01 3.8821420382675673e+00 1 0 0
4373 1 4 -2.0000000000000001e-01 4.9759103926091850e+00 9.8168152862105401e+01 3.9576444595719114e+00 1 0 0
4370 1 2 9.7000000000000003e-02 6.0869412303461097e+00 9.9233749404297171e+01 3.0510095494386782e+00 1 0 0
4374 1 5 1.0299999999999999e-01 6.1589915571959013e+00 9.8908498666798863e+01 1.9653590085472288e+00 1 0 0
4236 1 5 1.0299999999999999e-01 3.5876737655172164e-01 9.4413229322979731e+01 4.1555544073331658e+00 1 0 0
4371 1 3 5.9999999999999998e-02 7.4024894413688065e+00 9.9522480652049495e+01 4.7947207244960746e+00 1 0 0
4369 1 6 -1.2000000000000000e-01 7.4393933851400096e+00 9.9130659044516278e+01 3.7567731784335221e+00 1 0 0
4368 1 5 1.0299999999999999e-01 7.4248378686141994e+00 9.6993942820994548e+01 4.0068322097271372e+00 1 0 0
4379 1 4 -2.0000000000000001e-01 3.0533860469623875e+00 1.0081885160681612e+02 3.7370868463270885e+00 1 0 0
2924 1 2 9.7000000000000003e-02 3.8135423746722550e+00 1.0742543873440891e+02 2.3027190779455051e+01 1 0 0
4380 1 5 1.0299999999999999e-01 4.0343319827236197e+00 1.0025254685500262e+02 1.7634838363670324e+00 1 0 0
4375 1 6 -1.2000000000000000e-01 5.6644650416344788e+00 1.0070534714411048e+02 3.0664346230242163e+00 1 0 0
30408 1 5 1.0299999999999999e-01 1.0316910168441501e+01 8.6482908184384655e+01 1.8429494715100574e+01 0 -1 0
2931 1 3 5.9999999999999998e-02 1.7456747739620551e+00 1.0763796801444552e+02 2.2518916603488215e+01 1 0 0
4372 1 3 5.9999999999999998e-02 8.0526925396470936e+00 9.9950587739968739e+01 3.2485347586805253e+00 1 0 0
4364 1 2 9.7000000000000003e-02 8.1408219910445876e+00 9.7790133507364430e+01 3.7386778314567657e+00 1 0 0
4367 1 4 -2.0000000000000001e-01 8.6569824555713382e+00 9.7421347632098204e+01 2.1279883630339387e+00 1 0 0
4363 1 6 -1.2000000000000000e-01 9.3036690982558579e+00 9.7669401886568110e+01 4.7265240091439624e+00 1 0 0
4362 1 5 1.0299999999999999e-01 9.9362622169693999e+00 9.5583953077290687e+01 4.2199325255788738e+00 1 0 0
4358 1 2 9.7000000000000003e-02 9.9153204876675112e+00 9.6281745339806221e+01 5.0705853551081690e+00 1 0 0
4366 1 3 5.9999999999999998e-02 1.0052137403422504e+01 9.8305916522894890e+01 4.3405771024401352e+00 1 0 0
4359 1 3 5.9999999999999998e-02 1.2026289107661533e+01 9.6155112288797326e+01 5.0708057322330511e+00 1 0 0
35280 1 5 1.0299999999999999e-01 1.4323235657276362e+01 9.8126418130360037e+01 3.4135363203402620e+00 0 -1 0
35276 1 2 9.7000000000000003e-02 1.4979703721848050e+01 9.8580924373888678e+01 2.7400212720953214e+00 0 -1 0
35273 1 4 -2.0000000000000001e-01 1.2726590110019677e+01 9.9917044817716828e+01 4.6994126135956638e+00 0 -1 0
35274 1 5 1.0299999999999999e-01 1.2503119771881043e+01 9.9829157323518288e+01 2.2204926466254986e+00 0 -1 0
35279 1 4 -2.0000000000000001e-01 1.4647171856011596e+01 9.7963992129820340e+01 1.1451074304895081e+00 0 -1 0
4365 1 3 5.9999999999999998e-02 8.9309043900793306e+00 9.8000523314941205e+01 5.6417256664705535e+00 1 0 0
4357 1 6 -1.2000000000000000e-01 1.1235080706758579e+01 9.6227098046979847e+01 5.8850153012772548e+00 1 0 0
4361 1 4 -2.0000000000000001e-01 8.6425332137685178e+00 9.5375409839771166e+01 5.9133569663941596e+00 1 0 0
4360 1 3 5.9999999999999998e-02 1.1386604916659859e+01 9.5232695847590421e+01 6.3920115270939002e+00 1 0 0
31145 1 4 -2.0000000000000001e-01 1.3348331799695153e+01 8.6366968080930960e+01 2.8670190701250807e+01 0 -1 0
35275 1 6 -1.2000000000000000e-01 1.4592387670220088e+01 1.0004734028142927e+02 2.7450573083211727e+00 0 -1 0
35270 1 2 9.7000000000000003e-02 1.3125580283638531e+01 1.0035143718451133e+02 3.0160928597461334e+00 0 -1 0
35277 1 3 5.9999999999999998e-02 1.4949878584157018e+01 1.0046626139772209e+02 1.8051520814909685e+00 0 -1 0
4376 1 2 9.7000000000000003e-02 4.3004211087046418e+00 1.0098977014520776e+02 2.4695143705902622e+00 1 0 0
4377 1 3 5.9999999999999998e-02 5.8101139359434377e+00 1.0105361280796970e+02 4.0565650207552313e+00 1 0 0
4378 1 3 5.9999999999999998e-02 6.3619213962287802e+00 1.0131565593780405e+02 2.4454104257673137e+00 1 0 0
4384 1 3 5.9999999999999998e-02 3.1212409144064064e+00 1.0243571270370984e+02 1.3699383721050611e+00 1 0 0
4381 1 6 -1.2000000000000000e-01 4.0326670849340314e+00 1.0243036753249865e+02 1.9109368088315348e+00 1 0 0
4386 1 5 1.0299999999999999e-01 3.1758661486598752e+00 1.0348197239065526e+02 3.6568967736076115e+00 1 0 0
4383 1 3 5.9999999999999998e-02 4.7322039526202513e+00 1.0290183593936914e+02 1.1862417474559415e+00 1 0 0
4382 1 2 9.7000000000000003e-02 3.9597128939237169e+00 1.0369568707282721e+02 2.8850736164063671e+00 1 0 0
4390 1 3 5.9999999999999998e-02 2.7665601674747027e+00 1.0495714601714441e+02 1.4636415309099613e+00 1 0 0
4385 1 4 -2.0000000000000001e-01 5.4586381532968593e+00 1.0379695197662873e+02 3.8141150133327546e+00 1 0 0
4389 1 3 5.9999999999999998e-02 4.5429776872874355e+00 1.0540917105426843e+02 1.5680871075312139e+00 1 0 0
4387 1 6 -1.2000000000000000e-01 3.6975063325656707e+00 1.0501053411225877e+02 2.1115779368695229e+00 1 0 0
4388 1 2 9.7000000000000003e-02 3.2645134829328524e+00 1.0610779728260273e+02 3.0543150256490401e+00 1 0 0
4392 1 5 1.0299999999999999e-01 3.9061637221262737e+00 1.0600933774850319e+02 3.9374666530604991e+00 1 0 0
35256 1 5 1.0299999999999999e-01 7.4844766049933078e+00 1.0500618357316628e+02 2.3094906628871374e+00 0 -1 0
4391 1 4 -2.0000000000000001e-01 1.6242884153577295e+00 1.0576801505582561e+02 3.5717987385863039e+00 1 0 0
35251 1 6 -1.2000000000000000e-01 7.4798902640059532e+00 1.0709636884036163e+02 2.7627430967058215e+00 0 -1 0
35253 1 3 5.9999999999999998e-02 6.5491014387963373e+00 1.0681792112333908e+02 3.3599783874678253e+00 0 -1 0
4393 1 6 -1.2000000000000000e-01 3.2646674802715085e+00 1.0755854700000587e+02 2.4633725557657415e+00 1 0 0
35252 1 2 9.7000000000000003e-02 8.2388925347504660e+00 1.0572238070826265e+02 2.4943719234433051e+00 0 -1 0
4396 1 3 5.9999999999999998e-02 2.5640596121970876e+00 1.0768722069794063e+02 1.6893293693087075e+00 1 0 0
35254 1 3 5.9999999999999998e-02 7.0887372601302872e+00 1.0745893134625574e+02 1.8510178466258704e+00 0 -1 0
4395 1 3 5.9999999999999998e-02 4.2510438760299074e+00 1.0782843553990878e+02 1.9884076823463996e+00 1 0 0
30508 1 3 5.9999999999999998e-02 1.1717490400791934e+01 1.0542999994859156e+02 2.6097320902136936e+01 0 -1 0
20314 1 3 5.9999999999999998e-02 6.0674924367703369e+00 8.6598755424820027e+01 1.1443141947764863e+01 1 0 0
35260 1 3 5.9999999999999998e-02 8.4383087825082619e+00 1.0547810973942155e+02 4.5993199599856069e+00 0 -1 0
35262 1 5 1.0299999999999999e-01 8.7877932790192848e+00 1.0334192749071920e+02 3.0040772402119558e+00 0 -1 0
35255 1 4 -2.0000000000000001e-01 9.2045150969378220e+00 1.0572342550262448e+02 1.0388696155348027e+00 0 -1 0
35257 1 6 -1.2000000000000000e-01 9.0413382080813864e+00 1.0529229351526452e+02 3.6648295644553150e+00 0 -1 0
35278 1 3 5.9999999999999998e-02 1.5363945871665846e+01 1.0050803652479148e+02 3.4055492833702647e+00 0 -1 0
35261 1 4 -2.0000000000000001e-01 9.1172421711009886e+00 1.0298952907684429e+02 5.1498115237729492e+00 0 -1 0
35267 1 4 -2.0000000000000001e-01 1.0579879986646739e+01 1.0176634706118510e+02 1.3040408494004749e+00 0 -1 0
35268 1 5 1.0299999999999999e-01 1.0774267263498595e+01 1.0155354018807301e+02 3.6262694837799354e+00 0 -1 0
35258 1 2 9.7000000000000003e-02 9.4881638738116330e+00 1.0380725451958308e+02 3.6395054721748421e+00 0 -1 0
35259 1 3 5.9999999999999998e-02 9.9674181727930069e+00 1.0590333393562184e+02 3.8145314400940924e+00 0 -1 0
35269 1 6 -1.2000000000000000e-01 1.2776533033926318e+01 1.0184812117374555e+02 2.8397124333406780e+00 0 -1 0
35271 1 3 5.9999999999999998e-02 1.3159232274193903e+01 1.0228264118739020e+02 1.9185272633312449e+00 0 -1 0
35265 1 3 5.9999999999999998e-02 1.1181427464615203e+01 1.0415333022080375e+02 2.2726177524328723e+00 0 -1 0
35264 1 2 9.7000000000000003e-02 1.1290260084073765e+01 1.0216341742778475e+02 2.8879229493804539e+00 0 -1 0
35263 1 6 -1.2000000000000000e-01 1.0937723110244658e+01 1.0362129421849599e+02 3.1729610525406096e+00 0 -1 0
35266 1 3 5.9999999999999998e-02 1.1511028862508265e+01 1.0407186034049745e+02 3.9181625351447242e+00 0 -1 0
35272 1 3 5.9999999999999998e-02 1.3318328538526652e+01 1.0252024858465359e+02 3.5963945455776898e+00 0 -1 0
30064 1 3 5.9999999999999998e-02 1.5091585683285027e+01 1.0666241975590395e+02 3.6738136261103689e+00 0 -1 0
30061 1 6 -1.2000000000000000e-01 1.5031113333673757e+01 1.0765863018183478e+02 3.2929035333418906e+00 0 -1 0
30065 1 4 -2.0000000000000001e-01 1.2434976602134634e+01 1.0760444041181356e+02 3.6204383281312396e+00 0 -1 0
30063 1 3 5.9999999999999998e-02 1.4623812282706261e+01 1.0754014352043990e+02 2.2573967747224382e+00 0 -1 0
1187 1 4 -2.0000000000000001e-01 4.7891770096486859e+00 8.6435909807792200e+01 8.8056156454773316e+00 1 0 0
30321 1 3 5.9999999999999998e-02 1.2782148098551342e+01 1.0385298255290829e+02 5.5669739768446620e+00 0 -1 0
30318 1 5 1.0299999999999999e-01 1.4306043972089645e+01 1.0194617920561424e+02 5.9632703307387951e+00 0 -1 0
30322 1 3 5.9999999999999998e-02 1.1830216630253856e+01 1.0250596331100796e+02 6.1528364165481273e+00 0 -1 0
30069 1 3 5.9999999999999998e-02 1.4144466049494818e+01 1.0743202221521642e+02 5.9062118465595379e+00 0 -1 0
2613 1 3 5.9999999999999998e-02 3.8356049748413401e+00 8.7129881157546208e+01 2.5167659360199753e+01 1 0 0
2584 1 3 5.9999999999999998e-02 5.2054498758156997e-01 9.8646815038202078e+01 2.7225330125413841e+01 1 0 0
4256 1 2 9.7000000000000003e-02 5.3819255534523718e+00 9.0914635551501519e+01 6.2402497092600164e+00 1 0 0
4271 1 4 -2.0000000000000001e-01 1.8905345673758274e+00 8.9822442785107810e+01 6.3859909505467733e+00 1 0 0
20322 1 5 1.0299999999999999e-01 7.4377165601676447e+00 8.7163326077745310e+01 9.4056622077454062e+00 1 0 0
4259 1 4 -2.0000000000000001e-01 6.6949571764699289e+00 8.9848786793087399e+01 6.8294634632237194e+00 1 0 0
4264 1 3 5.9999999999999998e-02 3.6134492647263547e+00 9.1940592841397745e+01 7.1353935078613162e+00 1 0 0
4273 1 6 -1.2000000000000000e-01 1.1470633881510492e+00 8.8620544684365086e+01 8.6635261582691996e+00 1 0 0
4269 1 3 5.9999999999999998e-02 4.1000118255809488e+00 8.8925116348400095e+01 7.7701288150844610e+00 1 0 0
4261 1 6 -1.2000000000000000e-01 4.6138945967150899e+00 9.1596417955599165e+01 7.3851081873973206e+00 1 0 0
4270 1 3 5.9999999999999998e-02 3.6188650772142901e+00 8.9006936123764930e+01 9.4518534798216258e+00 1 0 0
4266 1 5 1.0299999999999999e-01 5.3954248378314711e+00 9.0659067370164678e+01 9.1103879628523288e+00 1 0 0
4262 1 2 9.7000000000000003e-02 4.4197680454328205e+00 9.0824569039849976e+01 8.6962980967492136e+00 1 0 0
4267 1 6 -1.2000000000000000e-01 3.6301696953953257e+00 8.9521927304336714e+01 8.4641661345057138e+00 1 0 0
4268 1 2 9.7000000000000003e-02 2.0629598171485801e+00 8.9764364640325795e+01 8.1656221649317455e+00 1 0 0
4272 1 5 1.0299999999999999e-01 1.7397362121698459e+00 9.0717684975744390e+01 8.6389853364955087e+00 1 0 0
4265 1 4 -2.0000000000000001e-01 3.6304605604002553e+00 9.1814595631234269e+01 9.8803050242702266e+00 1 0 0
4278 1 5 1.0299999999999999e-01 1.9872583430591471e+00 8.8038391100908029e+01 1.0500818613014021e+01 1 0 0
4263 1 3 5.9999999999999998e-02 5.1461657930875662e+00 9.2495511921186349e+01 7.5905445213451479e+00 1 0 0
4274 1 2 9.7000000000000003e-02 1.0382771753984616e+00 8.8394657018056378e+01 1.0217341614524578e+01 1 0 0
4276 1 3 5.9999999999999998e-02 1.4827631713615450e+00 8.7702150553166007e+01 8.2092609954039641e+00 1 0 0
4277 1 4 -2.0000000000000001e-01 6.1443599677539740e-01 8.9902276383876057e+01 1.1036061381631525e+01 1 0 0
4275 1 3 5.9999999999999998e-02 1.3605647957685388e-01 8.8841325055696444e+01 8.2943048900343506e+00 1 0 0
4332 1 5 1.0299999999999999e-01 8.0093639135186301e+00 9.1236310158183272e+01 1.1213173767909431e+01 1 0 0
20312 1 2 9.7000000000000003e-02 8.1324696437830237e+00 8.6983027772637044e+01 1.2017461152124461e+01 1 0 0
2581 1 6 -1.2000000000000000e-01 4.3091937587411511e-01 9.7821288451511549e+01 2.6562575330593631e+01 1 0 0
4235 1 4 -2.0000000000000001e-01 7.6479449041052250e-01 9.5870078218309857e+01 2.3504069633063298e+00 1 0 0
31136 1 2 9.7000000000000003e-02 1.0663327182049972e+01 8.6361468130866555e+01 2.7197882340979522e+01 0 -1 0
30079 1 6 -1.2000000000000000e-01 1.4922153218960261e+01 1.0776832903994801e+02 8.6236629074086721e+00 0 -1 0
2760 1 5 1.0299999999999999e-01 1.1908463659210458e+01 9.0976195744383730e+01 5.7094731714174509e+00 1 0 0
2757 1 3 5.9999999999999998e-02 9.8655844797004999e+00 8.9703217395727293e+01 6.1477289199135736e+00 1 0 0
20321 1 4 -2.0000000000000001e-01 8.1954764330365961e+00 8.9302294968247054e+01 9.5978248917568258e+00 1 0 0
20317 1 6 -1.2000000000000000e-01 9.0551053998678839e+00 8.6997868985899387e+01 1.0804956097140389e+01 1 0 0
20318 1 2 9.7000000000000003e-02 8.4177547452368824e+00 8.7545809008562699e+01 9.5183425660004488e+00 1 0 0
2759 1 4 -2.0000000000000001e-01 1.0537680963879950e+01 9.2335609855870203e+01 7.0704418426917792e+00 1 0 0
2829 1 3 5.9999999999999998e-02 1.4434907937959109e+01 8.8725812476930713e+01 6.4953106249474581e+00 1 0 0
20325 1 3 5.9999999999999998e-02 8.8270501802126322e+00 8.7858481215404311e+01 7.5570131821145363e+00 1 0 0
2836 1 3 5.9999999999999998e-02 1.3177012787306346e+01 9.0546630148917245e+01 7.8311922232434190e+00 1 0 0
2833 1 6 -1.2000000000000000e-01 1.4020148208519595e+01 9.0373787854570850e+01 8.5765551946577325e+00 1 0 0
2831 1 4 -2.0000000000000001e-01 1.3309544474082090e+01 8.7905356321390641e+01 8.9563044620139269e+00 1 0 0
2838 1 5 1.0299999999999999e-01 1.3901547472765573e+01 9.0627848751360787e+01 1.0827529438759933e+01 1 0 0
2828 1 2 9.7000000000000003e-02 1.4628578698018483e+01 8.8985425339743458e+01 8.6044496390711149e+00 1 0 0
2835 1 3 5.9999999999999998e-02 1.4776299726909169e+01 9.1054019159728625e+01 8.3380204382469874e+00 1 0 0
2834 1 2 9.7000000000000003e-02 1.3428541741613637e+01 9.0987054590305078e+01 9.8762573949000370e+00 1 0 0
20326 1 3 5.9999999999999998e-02 1.0306518064187511e+01 8.7319994169288009e+01 8.4897353134957694e+00 1 0 0
20323 1 6 -1.2000000000000000e-01 9.2175916899664436e+00 8.7160990915595349e+01 8.2792103889460709e+00 1 0 0
2837 1 4 -2.0000000000000001e-01 1.1719996260789829e+01 9.0433940287421876e+01 9.9902191277976815e+00 1 0 0
2827 1 6 -1.2000000000000000e-01 1.5270055818394026e+01 8.8718039308918179e+01 7.2179655325116192e+00 1 0 0
2839 1 6 -1.2000000000000000e-01 1.3264179104732770e+01 9.2526834811269524e+01 9.8026245070872129e+00 1 0 0
2832 1 5 1.0299999999999999e-01 1.5389005921130536e+01 8.8825139450827763e+01 9.3582812188253186e+00 1 0 0
20319 1 3 5.9999999999999998e-02 1.0013134023993906e+01 8.7572071213837674e+01 1.0882754367281240e+01 1 0 0
2842 1 3 5.9999999999999998e-02 1.2493950710027967e+01 9.2890588754186140e+01 9.0789735525664010e+00 1 0 0
2826 1 5 1.0299999999999999e-01 1.5896689235907495e+01 9.0570060671085585e+01 6.4540801244416413e+00 1 0 0
30512 1 2 9.7000000000000003e-02 1.5437531226402426e+01 1.0715526444127934e+02 2.7684817382086173e+01 0 -1 0
2841 1 3 5.9999999999999998e-02 1.4161387943822060e+01 9.2922407790102454e+01 9.3226983357616398e+00 1 0 0
2840 1 2 9.7000000000000003e-02 1.2996212646202595e+01 9.3181247708794658e+01 1.1198796740751279e+01 1 0 0
2844 1 5 1.0299999999999999e-01 1.2295464610861698e+01 9.2531466383495669e+01 1.1782878089324115e+01 1 0 0
4328 1 2 9.7000000000000003e-02 8.3414449692251171e+00 9.1858964459676258e+01 1.2018398629849660e+01 1 0 0
2830 1 3 5.9999999999999998e-02 1.5653215082849346e+01 8.7718538947767826e+01 7.3915948120238122e+00 1 0 0
30461 1 4 -2.0000000000000001e-01 1.5815854193702034e+01 9.3764103350770625e+01 2.2539156442804689e+01 0 -1 0
19379 1 4 -2.0000000000000001e-01 3.3773615210883099e+00 9.5241387917821527e+01 6.1857977670309703e+00 1 0 0
4337 1 4 -2.0000000000000001e-01 6.9699080228498662e+00 9.3332954523411786e+01 9.5637405484544864e+00 1 0 0
19377 1 3 5.9999999999999998e-02 5.6137173229274167e+00 9.6352684128533184e+01 6.9574315844885870e+00 1 0 0
4338 1 5 1.0299999999999999e-01 7.1270182075885895e+00 9.4440269819731199e+01 1.1548881303557039e+01 1 0 0
19384 1 3 5.9999999999999998e-02 4.0529372133582502e+00 9.4428052536202003e+01 9.1260224025634997e+00 1 0 0
19374 1 5 1.0299999999999999e-01 4.6334715658815986e+00 9.8547371872187142e+01 6.8850698369934387e+00 1 0 0
19383 1 3 5.9999999999999998e-02 2.4026185581334829e+00 9.4322104228918036e+01 8.5964011906233608e+00 1 0 0
19373 1 4 -2.0000000000000001e-01 6.8456559380213715e+00 9.8563360970277799e+01 7.9134508168865327e+00 1 0 0
19372 1 3 5.9999999999999998e-02 3.3040192535444017e+00 9.8582505378437745e+01 8.9485909023335353e+00 1 0 0
19371 1 3 5.9999999999999998e-02 4.7114752460492699e+00 9.8477330542560622e+01 9.9289573278102754e+00 1 0 0
19369 1 6 -1.2000000000000000e-01 4.3606178143452663e+00 9.8842207378488368e+01 8.9437973036201051e+00 1 0 0
19385 1 4 -2.0000000000000001e-01 1.2570472553282219e+00 9.6598512330462043e+01 9.9011767965311588e+00 1 0 0
19375 1 6 -1.2000000000000000e-01 4.9975627070502471e+00 9.6630027182432258e+01 7.8523758739561940e+00 1 0 0
19378 1 3 5.9999999999999998e-02 5.5459887758303834e+00 9.6117673827628906e+01 8.6445300203256608e+00 1 0 0
19376 1 2 9.7000000000000003e-02 3.5241850311746803e+00 9.6060419773622655e+01 7.7761789291785686e+00 1 0 0
19380 1 5 1.0299999999999999e-01 2.8673132957634286e+00 9.6866995967793926e+01 7.8405712937257039e+00 1 0 0
19381 1 6 -1.2000000000000000e-01 3.1686725302246579e+00 9.5043187780486392e+01 8.9299284807847510e+00 1 0 0
19370 1 2 9.7000000000000003e-02 5.1043876569599140e+00 9.8184539742804716e+01 7.8400550544401346e+00 1 0 0
19386 1 5 1.0299999999999999e-01 3.5289851572943771e+00 9.6682273729757327e+01 1.0338512894346287e+01 1 0 0
19382 1 2 9.7000000000000003e-02 2.8428065854239715e+00 9.5838946529670324e+01 1.0191018688652994e+01 1 0 0
19387 1 6 -1.2000000000000000e-01 2.8413832911151791e+00 9.4860884550667748e+01 1.1367944360465243e+01 1 0 0
19390 1 3 5.9999999999999998e-02 3.5888404014959225e+00 9.4038043576717044e+01 1.1295816414135462e+01 1 0 0
19389 1 3 5.9999999999999998e-02 1.9162170296924657e+00 9.4270633321398407e+01 1.1252466077370388e+01 1 0 0
2248 1 3 5.9999999999999998e-02 6.8758271289908846e-01 9.9078488568282978e+01 1.1185596663124917e+01 1 0 0
19365 1 3 5.9999999999999998e-02 2.6353398056033277e+00 1.0057242330070308e+02 7.7594703687728730e+00 1 0 0
4223 1 4 -2.0000000000000001e-01 2.5463880123209548e-01 9.8445707513238489e+01 6.7009762834072335e+00 1 0 0
4342 1 3 5.9999999999999998e-02 7.9529064757168770e+00 9.5944507440049961e+01 9.4367171700473342e+00 1 0 0
4334 1 2 9.7000000000000003e-02 7.8408148726043478e+00 9.4150384625190739e+01 1.0846379444008178e+01 1 0 0
30510 1 5 1.0299999999999999e-01 1.2903503880306035e+01 1.0593708698899299e+02 2.8189119496715804e+01 0 -1 0
19364 1 2 9.7000000000000003e-02 4.3889866301630454e+00 1.0036710531330203e+02 8.9312855128242212e+00 1 0 0
4343 1 4 -2.0000000000000001e-01 7.8530515026396213e+00 9.6845689267596399e+01 1.2487722716516510e+01 1 0 0
4336 1 3 5.9999999999999998e-02 9.5959927774850176e+00 9.2943713561415379e+01 1.0606689856630219e+01 1 0 0
4333 1 6 -1.2000000000000000e-01 8.9306065276207107e+00 9.3171824425224841e+01 1.1433507723146951e+01 1 0 0
30311 1 4 -2.0000000000000001e-01 1.5133843069538148e+01 9.9440238446728259e+01 7.2745638038802030e+00 0 -1 0
4339 1 6 -1.2000000000000000e-01 8.4861748053214523e+00 9.5434181496221470e+01 1.0284354630753295e+01 1 0 0
4356 1 5 1.0299999999999999e-01 1.1512517104877809e+01 9.8294308394672214e+01 6.8398124721295472e+00 1 0 0
4347 1 3 5.9999999999999998e-02 8.6572587539711474e+00 9.8129367902476233e+01 1.0097972527957184e+01 1 0 0
4352 1 2 9.7000000000000003e-02 1.1497301966387351e+01 9.7235366584508256e+01 7.0060963157879401e+00 1 0 0
4341 1 3 5.9999999999999998e-02 9.3545989352246632e+00 9.4959547677576680e+01 9.8063875124085929e+00 1 0 0
4355 1 4 -2.0000000000000001e-01 1.3094664072798132e+01 9.6934508963883516e+01 7.6450414013272106e+00 1 0 0
4354 1 3 5.9999999999999998e-02 9.4412632343415037e+00 9.7401713276864854e+01 7.8480184969729523e+00 1 0 0
4351 1 6 -1.2000000000000000e-01 1.0432235110810129e+01 9.7094900325646279e+01 8.1421490750397965e+00 1 0 0
4353 1 3 5.9999999999999998e-02 1.0325620000849005e+01 9.6041451734475530e+01 8.3303498478982405e+00 1 0 0
4350 1 5 1.0299999999999999e-01 1.1560913705549481e+01 9.7248789440504638e+01 1.0066248973196442e+01 1 0 0
4349 1 4 -2.0000000000000001e-01 1.1039477074763063e+01 9.9509521942640887e+01 9.3230292924324711e+00 1 0 0
4346 1 2 9.7000000000000003e-02 1.0713607504043512e+01 9.7742026530958100e+01 9.5223004924591805e+00 1 0 0
4345 1 6 -1.2000000000000000e-01 9.5078851999575082e+00 9.7774321142852259e+01 1.0565591768832602e+01 1 0 0
4340 1 2 9.7000000000000003e-02 9.0741061373944216e+00 9.6490063623383634e+01 1.1250523933547967e+01 1 0 0
4348 1 3 5.9999999999999998e-02 9.6921680369582770e+00 9.8501420912635453e+01 1.1320206281400063e+01 1 0 0
2843 1 4 -2.0000000000000001e-01 1.2421223656150921e+01 9.4847449264436662e+01 1.1006886406447476e+01 1 0 0
4344 1 5 1.0299999999999999e-01 9.8550685870526991e+00 9.5976710905220628e+01 1.1845305405927025e+01 1 0 0
30310 1 3 5.9999999999999998e-02 1.4507055847872804e+01 1.0050378684784891e+02 1.0130007366760879e+01 0 -1 0
30513 1 3 5.9999999999999998e-02 1.4905759294496521e+01 1.0575499296021464e+02 2.6110676436697261e+01 0 -1 0
2848 1 3 5.9999999999999998e-02 1.4841907199114182e+01 9.3962115293091173e+01 1.1621962674799468e+01 1 0 0
30351 1 3 5.9999999999999998e-02 1.3110160273287965e+01 9.8976986439652848e+01 1.2012756649248004e+01 0 -1 0
19361 1 4 -2.0000000000000001e-01 2.2667029396839342e+00 1.0265437834242124e+02 6.2251628412850319e+00 1 0 0
2239 1 6 -1.2000000000000000e-01 1.2958728832927635e-01 1.0196657561347604e+02 1.1594665308830876e+01 1 0 0
30335 1 4 -2.0000000000000001e-01 7.3296686154678614e+00 1.0201319505700532e+02 1.0660970861352590e+01 0 -1 0
19368 1 5 1.0299999999999999e-01 5.4099923007547135e+00 1.0074096397877265e+02 8.9768419398028350e+00 1 0 0
19366 1 3 5.9999999999999998e-02 4.1016762351384584e+00 1.0067622232224572e+02 6.7774641746603006e+00 1 0 0
19363 1 6 -1.2000000000000000e-01 3.6108237711583251e+00 1.0099094940148140e+02 7.7597188142062974e+00 1 0 0
19367 1 4 -2.0000000000000001e-01 3.7222713305252300e+00 1.0096945628583033e+02 1.0501741268517319e+01 1 0 0
19354 1 3 5.9999999999999998e-02 3.7323383843898430e+00 1.0567796518266653e+02 8.2665596756265192e+00 1 0 0
19362 1 5 1.0299999999999999e-01 2.7449171630210878e+00 1.0274483271989986e+02 8.4305859177673117e+00 1 0 0
19358 1 2 9.7000000000000003e-02 3.3612441589672750e+00 1.0250378331598196e+02 7.5991074138891843e+00 1 0 0
19359 1 3 5.9999999999999998e-02 4.3243889865572527e+00 1.0415651101056501e+02 6.6387042191712906e+00 1 0 0
19357 1 6 -1.2000000000000000e-01 4.5726624988023739e+00 1.0338709468254820e+02 7.3214902968319411e+00 1 0 0
19360 1 3 5.9999999999999998e-02 5.3823804768214014e+00 1.0281568421616456e+02 6.8280972558572328e+00 1 0 0
19352 1 2 9.7000000000000003e-02 5.0679450672661632e+00 1.0404632071686220e+02 8.5546649806694184e+00 1 0 0
19353 1 3 5.9999999999999998e-02 3.2126972156660156e+00 1.0462680386988647e+02 9.4508441871911799e+00 1 0 0
19351 1 6 -1.2000000000000000e-01 4.0920376464404180e+00 1.0506973903799891e+02 9.1276044789931046e+00 1 0 0
19356 1 5 1.0299999999999999e-01 5.2865129488175588e+00 1.0327765898830199e+02 9.3256318261691540e+00 1 0 0
19346 1 2 9.7000000000000003e-02 4.6348953107499611e+00 1.0583613402171252e+02 1.0351318190060420e+01 1 0 0
19355 1 4 -2.0000000000000001e-01 6.5052041178400142e+00 1.0485893018080044e+02 8.0341653668300594e+00 1 0 0
19350 1 5 1.0299999999999999e-01 5.5343778411151270e+00 1.0639740057031209e+02 1.0086684383302677e+01 1 0 0
2241 1 3 5.9999999999999998e-02 1.1801442876808899e+00 1.0178843340370425e+02 1.1721416237119477e+01 1 0 0
19345 1 6 -1.2000000000000000e-01 3.3871763280240903e+00 1.0665424610981596e+02 1.0937059557923680e+01 1 0 0
19347 1 3 5.9999999999999998e-02 2.4876917498856410e+00 1.0599627497923312e+02 1.1052514526677202e+01 1 0 0
19348 1 3 5.9999999999999998e-02 3.0941319110051970e+00 1.0746335355011918e+02 1.0292534250905582e+01 1 0 0
2237 1 4 -2.0000000000000001e-01 4.2979782053015880e-01 1.0408783959009125e+02 9.8314121690160725e+00 1 0 0
20315 1 4 -2.0000000000000001e-01 9.1853075286906183e+00 8.6608569871477343e+01 1.3402936335110928e+01 1 0 0
2243 1 4 -2.0000000000000001e-01 2.9661451539212658e-01 1.0092184642377367e+02 8.9334754870148210e+00 1 0 0
30502 1 3 5.9999999999999998e-02 9.4018526300234555e+00 1.0345141609702149e+02 2.6267696042463712e+01 0 -1 0
30609 1 3 5.9999999999999998e-02 6.2026018089299111e+00 8.6408246647672229e+01 2.2239272082256242e+01 0 -1 0
30334 1 3 5.9999999999999998e-02 8.5582325396897332e+00 1.0410669217760709e+02 9.5924310528195136e+00 0 -1 0
30333 1 3 5.9999999999999998e-02 9.1543092629618155e+00 1.0458920972295125e+02 1.1108771631410642e+01 0 -1 0
30315 1 3 5.9999999999999998e-02 1.3271244750986831e+01 1.0143473616891194e+02 8.1872148876532744e+00 0 -1 0
30082 1 3 5.9999999999999998e-02 1.5032436001607957e+01 1.0731933655352456e+02 7.6593773115602852e+00 0 -1 0
30319 1 6 -1.2000000000000000e-01 1.2628189155875196e+01 1.0323758402089265e+02 6.4282917487549396e+00 0 -1 0
30331 1 6 -1.2000000000000000e-01 9.3085885581735166e+00 1.0384481598342593e+02 1.0328871908731468e+01 0 -1 0
30323 1 4 -2.0000000000000001e-01 1.1449887846761548e+01 1.0566159800548124e+02 6.8023579513125902e+00 0 -1 0
30336 1 5 1.0299999999999999e-01 9.6208514390554534e+00 1.0176424678495800e+02 1.0573736675113881e+01 0 -1 0
30314 1 2 9.7000000000000003e-02 1.4010669401561707e+01 1.0269227034587659e+02 6.6657264701322134e+00 0 -1 0
30320 1 2 9.7000000000000003e-02 1.2089652523651905e+01 1.0418733921852660e+02 7.5660736041106258e+00 0 -1 0
30327 1 3 5.9999999999999998e-02 1.0023313425801426e+01 1.0378999339241382e+02 7.6793759012546428e+00 0 -1 0
30330 1 5 1.0299999999999999e-01 1.0697116447282447e+01 1.0509975439347880e+02 9.6620903201204626e+00 0 -1 0
30316 1 3 5.9999999999999998e-02 1.4251814545668802e+01 1.0263056676361732e+02 8.8039561256590613e+00 0 -1 0
30324 1 5 1.0299999999999999e-01 1.2902212498808533e+01 1.0451834796831632e+02 8.2870269800069067e+00 0 -1 0
30325 1 6 -1.2000000000000000e-01 1.0906483643816118e+01 1.0355010454982708e+02 8.2406317170651668e+00 0 -1 0
30328 1 3 5.9999999999999998e-02 1.0997653934335817e+01 1.0252116206811573e+02 8.2283627596378377e+00 0 -1 0
30313 1 6 -1.2000000000000000e-01 1.4159592100179433e+01 1.0198937370444320e+02 7.9801597634931172e+00 0 -1 0
30326 1 2 9.7000000000000003e-02 1.0640598838376288e+01 1.0401597290853773e+02 9.6566708293178198e+00 0 -1 0
30329 1 4 -2.0000000000000001e-01 1.1979364316652314e+01 1.0346356580827212e+02 1.0664012195861902e+01 0 -1 0
30332 1 2 9.7000000000000003e-02 9.0100886783407503e+00 1.0251161067662321e+02 1.0987500180446006e+01 0 -1 0
30317 1 4 -2.0000000000000001e-01 1.5245594214545051e+01 1.0398276160669266e+02 6.3445638813517284e+00 0 -1 0
30081 1 3 5.9999999999999998e-02 1.4245804031022692e+01 1.0712358186542069e+02 9.2435915381369043e+00 0 -1 0
30308 1 2 9.7000000000000003e-02 1.5318556744092836e+01 1.0102813577902920e+02 8.1722140281310498e+00 0 -1 0
2746 1 3 5.9999999999999998e-02 7.0412815613948982e+00 8.6733169470616005e+01 2.6268106573045760e+00 1 0 0
35147 1 4 -2.0000000000000001e-01 1.1087388578900015e+01 1.0756809615633915e+02 1.2004882289505160e+01 0 -1 0
30447 1 3 5.9999999999999998e-02 1.6162297529808750e+01 8.6732690263209832e+01 2.0521315498114745e+01 0 -1 0
30345 1 3 5.9999999999999998e-02 1.1505579810544557e+01 1.0098856826290856e+02 1.1762267402731268e+01 0 -1 0
4325 1 4 -2.0000000000000001e-01 5.8103091537522928e+00 8.9963265798198137e+01 1.2557715749053768e+01 1 0 0
4329 1 3 5.9999999999999998e-02 6.5246579622179839e+00 9.2738926195128045e+01 1.2859971933660184e+01 1 0 0
4309 1 6 -1.2000000000000000e-01 1.3563068823962998e+00 9.0530415978720200e+01 1.6342004801044467e+01 1 0 0
4311 1 3 5.9999999999999998e-02 1.4155274323996749e+00 9.1282088287452083e+01 1.7072439154124506e+01 1 0 0
4314 1 5 1.0299999999999999e-01 2.8480423662729595e+00 9.1196397663743284e+01 1.4805953507118506e+01 1 0 0
4310 1 2 9.7000000000000003e-02 2.6672205542344405e+00 9.0400223841135031e+01 1.5540343746182268e+01 1 0 0
4315 1 6 -1.2000000000000000e-01 3.9023517251732720e+00 9.0252883219378432e+01 1.6490528196690761e+01 1 0 0
4323 1 3 5.9999999999999998e-02 4.8854817299524793e+00 9.1828958060743076e+01 1.4521744702393523e+01 1 0 0
4317 1 3 5.9999999999999998e-02 3.9826848830769355e+00 9.1056460332489294e+01 1.7204861791159679e+01 1 0 0
4313 1 4 -2.0000000000000001e-01 2.4264600034619237e+00 8.8975378910266087e+01 1.4546232121786343e+01 1 0 0
4316 1 2 9.7000000000000003e-02 5.2063312684842433e+00 9.0092774845802523e+01 1.5746898920888462e+01 1 0 0
4321 1 6 -1.2000000000000000e-01 5.7261235425656514e+00 9.1310287844852041e+01 1.4969791255641384e+01 1 0 0
4320 1 5 1.0299999999999999e-01 5.0891107345067761e+00 8.9326420493239297e+01 1.4996399621846789e+01 1 0 0
4312 1 3 5.9999999999999998e-02 1.0607219868705235e+00 8.9598976822688300e+01 1.6926776249664904e+01 1 0 0
4318 1 3 5.9999999999999998e-02 3.6417852842955147e+00 8.9347437136551719e+01 1.7137897755426543e+01 1 0 0
4322 1 2 9.7000000000000003e-02 6.6722594231122105e+00 9.0940678796224816e+01 1.3834105763899254e+01 1 0 0
4324 1 3 5.9999999999999998e-02 6.1071087938674875e+00 9.2114215478884191e+01 1.5706210505677053e+01 1 0 0
4319 1 4 -2.0000000000000001e-01 6.5394227891963164e+00 8.9309189497624160e+01 1.6623054114073515e+01 1 0 0
4327 1 6 -1.2000000000000000e-01 7.3601033784104741e+00 9.2163250493532871e+01 1.3171662158735076e+01 1 0 0
4326 1 5 1.0299999999999999e-01 7.3350135469353903e+00 9.0203610463296158e+01 1.4318168379880506e+01 1 0 0
20309 1 4 -2.0000000000000001e-01 5.8582177362920254e+00 8.6780782021365226e+01 1.4229512367167747e+01 1 0 0
30412 1 3 5.9999999999999998e-02 7.6189358098131672e+00 8.6564888511558536e+01 1.7133434131191020e+01 0 -1 0
4330 1 3 5.9999999999999998e-02 7.8743658363684448e+00 9.2631874612638612e+01 1.3962034399874383e+01 1 0 0
20316 1 5 1.0299999999999999e-01 7.7234974832244001e+00 8.7970238638908526e+01 1.2285391910274090e+01 1 0 0
30497 1 4 -2.0000000000000001e-01 9.1607520014881718e+00 1.0176413577119290e+02 2.8611779923691874e+01 0 -1 0
19402 1 3 5.9999999999999998e-02 3.3234060077482721e+00 9.3668794442554471e+01 1.6437934395262090e+01 1 0 0
30446 1 2 9.7000000000000003e-02 1.6051979308701970e+01 8.8799396977508195e+01 1.9938369499807155e+01 0 -1 0
4221 1 3 5.9999999999999998e-02 4.7968308102642972e-02 1.0031982933021007e+02 4.3693538180454317e+00 1 0 0
2847 1 3 5.9999999999999998e-02 1.4733352195398039e+01 9.2309080588972463e+01 1.2036537432645101e+01 1 0 0
4331 1 4 -2.0000000000000001e-01 9.7109895172271461e+00 9.0982206680358715e+01 1.2684562024366461e+01 1 0 0
30395 1 4 -2.0000000000000001e-01 1.3931685080360406e+01 8.8856965508785350e+01 1.3046815108930140e+01 0 -1 0
30396 1 5 1.0299999999999999e-01 1.3975135102214976e+01 8.7280208135022292e+01 1.4702150460433369e+01 0 -1 0
30403 1 6 -1.2000000000000000e-01 1.0189117732730868e+01 8.7235922052670702e+01 1.6443272382623363e+01 0 -1 0
30405 1 3 5.9999999999999998e-02 9.4842278777474345e+00 8.8050707597765211e+01 1.6081143776092546e+01 0 -1 0
30392 1 2 9.7000000000000003e-02 1.3577460340137751e+01 8.8308826971770557e+01 1.4685855846120441e+01 0 -1 0
30400 1 3 5.9999999999999998e-02 1.1624389547158831e+01 8.7466032115608954e+01 1.4236370713289279e+01 0 -1 0
30397 1 6 -1.2000000000000000e-01 1.2091378800860387e+01 8.8136350206186563e+01 1.4980428052228936e+01 0 -1 0
30399 1 3 5.9999999999999998e-02 1.1663859758901266e+01 8.9076074536514341e+01 1.4793769039192199e+01 0 -1 0
30398 1 2 9.7000000000000003e-02 1.1666173546547059e+01 8.7632073435444724e+01 1.6320493329798349e+01 0 -1 0
2854 1 3 5.9999999999999998e-02 1.3727493745144592e+01 9.1798198358757389e+01 1.4377141142972523e+01 1 0 0
30393 1 3 5.9999999999999998e-02 1.4245918234491583e+01 8.8730426744550272e+01 1.6689874998194874e+01 0 -1 0
30402 1 5 1.0299999999999999e-01 1.1814672500928891e+01 8.8523403016737589e+01 1.6905433370728442e+01 0 -1 0
2855 1 4 -2.0000000000000001e-01 1.1870785023586855e+01 9.1720783537144214e+01 1.6549124299337027e+01 1 0 0
30391 1 6 -1.2000000000000000e-01 1.4408337165816265e+01 8.9071481098898289e+01 1.5655948206106693e+01 0 -1 0
30394 1 3 5.9999999999999998e-02 1.4188759279579322e+01 9.0124836559864534e+01 1.5680529709628514e+01 0 -1 0
2851 1 6 -1.2000000000000000e-01 1.3187122568610173e+01 9.2773340572993760e+01 1.4435215822407448e+01 1 0 0
2853 1 3 5.9999999999999998e-02 1.2174925946041133e+01 9.2600010858342685e+01 1.3946804181217734e+01 1 0 0
30404 1 2 9.7000000000000003e-02 9.6251765597885441e+00 8.7023079738767279e+01 1.7812548892799839e+01 0 -1 0
2910 1 5 1.0299999999999999e-01 7.1500457560856452e+00 1.0771066828385555e+02 1.8234189731715773e+01 1 0 0
2856 1 5 1.0299999999999999e-01 1.3871452311267365e+01 9.2930309765731920e+01 1.6430978296838052e+01 1 0 0
2852 1 2 9.7000000000000003e-02 1.2895896511407031e+01 9.3038683210371971e+01 1.5928380021827131e+01 1 0 0
2845 1 6 -1.2000000000000000e-01 1.4247580951663334e+01 9.3252456138007233e+01 1.2068609706775511e+01 1 0 0
30407 1 4 -2.0000000000000001e-01 9.3740110357271895e+00 8.8597494677436302e+01 1.8616138776651631e+01 0 -1 0
30307 1 6 -1.2000000000000000e-01 1.5518303243796245e+01 1.0059513068020689e+02 9.7173136816359875e+00 0 -1 0
[truncated: 10,861,983 more chars]
