# Supplementary material for: Thermodynamic driving forces in contact electrification between polymeric materials
Source: Nat Commun. 2024 Mar 23;15:2616. doi: 10.1038/s41467-024-46932-2 (PMC10960812; doi:10.1038/s41467-024-46932-2)
Supplement: Supplementary file 6 — Supplementary Dataset 3 [file 41467_2024_46932_MOESM6_ESM.zip › configuration_data/initial/PVC_c/H3O.data]

#LAMMPS data file generated on 2022-07-03 via gen_data.py, version 1 May 2020

51004 atoms
9 atom types
49003 bonds
6 bond types
92003 angles
9 angle types
135000 dihedrals
6 dihedral types

0.0000000000000000e+00   1.2896000000000000e+02    xlo xhi
0.0000000000000000e+00   1.2520000000000000e+02    ylo yhi
0.0000000000000000e+00   1.1000000000000000e+02    zlo zhi

Masses

1  12.01100  # C81
2  12.01100  # C803
3   1.00800  # H85
4  35.45300  # X800
5   1.00800  # H802
6 15.9994  #O
7 1.008    #H
8 15.9994  #OH
9 1.008    #HH

Pair Coeffs

1   0.06600  3.50000 
2   0.06600  3.50000 
3   0.03000  2.50000 
4   0.30000  3.40000 
5   0.03000  2.50000 
6 0.15535 3.16600
7 0.00000 2.05800
8 0.19120 3.10000
9 0.00000 1.00000

Bond Coeffs

1   245.000  1.781
2   340.000  1.090
3   268.000  1.529
4   340.000  1.090
5 600.000 1.000
6 600.000 0.980

Angle Coeffs

1    58.350 112.700
2    37.500 110.700
3    37.500 110.700
4    58.350 112.700
5    51.000 107.600
6    69.000 109.800
7    33.000 107.800
8 75.000 109.470
9 75.000 111.400

Dihedral Coeffs

1     1.300   -0.050    0.200    0.000 
2     0.000    0.000    0.400    0.000 
3     0.000    0.000    0.300    0.000 
4     0.000    0.000    0.400    0.000 
5     0.000    0.000    0.300    0.000 
6     0.000    0.000    0.300    0.000

Atoms

1  1  1  -0.12  127.894071687993  2.45968723999832  4.0754266072  0  0  0
2  1  2  0.097  0.237086500041979  3.35033522264067  3.8509166072  0  0  0
3  1  3  0.06  128.021039796213  1.53143754633374  3.5007566072  0  0  0
4  1  3  0.06  127.920065158967  2.07187704788449  5.1066566072  0  0  0
5  1  4  -0.2  0.181098563061512  4.56850652205714  5.1770866072  0  0  0
6  1  5  0.103  0.173241536585145  3.86644773862591  2.8899466072  0  0  0
7  1  1  -0.12  1.56226764176417  2.59585829253414  3.8752366072  0  0  0
8  1  2  0.097  2.8410424398065  3.46682444241031  3.7753966072  0  0  0
9  1  3  0.06  1.56997970465241  1.98422982211247  2.9608366072  0  0  0
10  1  3  0.06  1.65661694315801  1.84517557128741  4.6315866072  0  0  0
11  1  4  -0.2  3.01545863004279  4.43119420353183  2.2085066072  0  0  0
12  1  5  0.103  2.76567137147042  4.29782626044389  4.5034466072  0  0  0
13  2  1  -0.12  1.48523599053239  2.56120985753734  8.5464466072  0  0  0
14  2  2  0.097  2.76532145936115  1.72706455248007  8.6645966072  0  0  0
15  2  3  0.06  1.47064165632931  3.37540302998883  9.3250466072  0  0  0
16  2  3  0.06  1.57438359848476  3.11867824898395  7.5896266072  0  0  0
17  2  4  -0.2  2.9612722405506  0.667018659239391  7.2586966072  0  0  0
18  2  5  0.103  2.71419430145285  0.972707755635587  9.5139266072  0  0  0
19  2  1  -0.12  4.04796928457863  2.46701536898349  8.7738066072  0  0  0
20  2  2  0.097  5.36045961397215  1.64098907021989  8.9581866072  0  0  0
21  2  3  0.06  4.02976385740792  3.12293296868162  9.6581566072  0  0  0
22  2  3  0.06  4.07607222569718  3.16068484628142  7.9039466072  0  0  0
23  2  4  -0.2  5.38679299956669  0.834294215541472  10.5265666072  0  0  0
24  2  5  0.103  5.39190171636199  0.773877195834544  8.3007466072  0  0  0
25  1  1  -0.12  4.12105092797123  2.55105859689395  3.8604566072  0  0  0
26  1  2  0.097  5.46630302828097  3.36120728285636  3.8033066072  0  0  0
27  1  3  0.06  4.05648714506707  1.87630009726402  3.0228166072  0  0  0
28  1  3  0.06  4.12665951920833  1.89871496174187  4.7423966072  0  0  0
29  1  4  -0.2  5.62611288732756  4.45177703576339  5.2360366072  0  0  0
30  1  5  0.103  5.38107443595239  4.04040070207704  2.9456966072  0  0  0
31  1  1  -0.12  6.78563164003845  2.53181725275531  3.6788666072  0  0  0
32  1  2  0.097  8.11508770798699  3.35563109727612  3.5749666072  0  0  0
33  1  3  0.06  6.67703891629968  1.7666684845365  2.9013566072  0  0  0
34  1  3  0.06  6.90688118464384  1.93275271932324  4.5544666072  0  0  0
35  1  4  -0.2  8.17743204836951  4.34795186403504  2.0479266072  0  0  0
36  1  5  0.103  8.16206590802828  4.1158544017508  4.3824066072  0  0  0
37  2  1  -0.12  6.5811729958494  2.49379507531589  8.7958566072  0  0  0
38  2  2  0.097  8.01617255344167  1.76154279868896  8.8314466072  0  0  0
39  2  3  0.06  6.6463866155279  3.24032318791665  9.6269666072  0  0  0
40  2  3  0.06  6.33727425820155  2.99961617518536  7.8701766072  0  0  0
41  2  4  -0.2  8.04332573312078  0.759451193283147  7.3793966072  0  0  0
42  2  5  0.103  7.97945177694632  1.00170992731595  9.6714466072  0  0  0
43  2  1  -0.12  9.2377657143365  2.64142884327249  8.8785566072  0  0  0
44  2  2  0.097  10.6215181441544  1.89131675502051  8.8252666072  0  0  0
45  2  3  0.06  9.34500877708237  3.17894510211331  9.8435966072  0  0  0
46  2  3  0.06  9.21794069397432  3.50795006245274  8.1307866072  0  0  0
47  2  4  -0.2  10.8728850059629  0.650900779914096  10.0674666072  0  0  0
48  2  5  0.103  10.5458671461309  1.35630327247243  7.8939966072  0  0  0
49  1  1  -0.12  9.35711573606301  2.46529345889408  3.7177166072  0  0  0
50  1  2  0.097  10.6670966957586  3.41727948291908  3.9070766072  0  0  0
51  1  3  0.06  9.47726555689641  1.92161035926792  2.7899366072  0  0  0
52  1  3  0.06  9.23213712812172  1.73036821718649  4.4938566072  0  0  0
53  1  4  -0.2  10.5711208029312  4.27338915272151  5.4708066072  0  0  0
54  1  5  0.103  10.6817030269483  4.16736153785555  3.0715166072  0  0  0
55  1  1  -0.12  11.9689896869858  2.57206189554269  3.7694066072  0  0  0
56  1  2  0.097  13.2542668517672  3.40989128730289  3.5013466072  0  0  0
57  1  3  0.06  11.8690147986238  1.80523126165516  2.9622966072  0  0  0
58  1  3  0.06  11.967390088772  1.97275709558652  4.7076866072  0  0  0
59  1  4  -0.2  13.2675635119193  4.02141964667285  1.7508526072  0  0  0
60  1  5  0.103  13.2593655710737  4.31778840415485  4.0194166072  0  0  0
61  2  1  -0.12  11.8562180129135  2.77642859650329  8.8306066072  0  0  0
62  2  2  0.097  13.1952816676336  1.97753239275308  8.6845866072  0  0  0
63  2  3  0.06  11.9705892851996  3.31006054653777  9.7865866072  0  0  0
64  2  3  0.06  11.7424465899576  3.50597787473406  8.0990666072  0  0  0
65  2  4  -0.2  13.1650892513483  1.25256820069063  7.1354366072  0  0  0
66  2  5  0.103  13.230172903672  1.1209922454283  9.3720966072  0  0  0
67  2  1  -0.12  14.5616384668766  2.6903230809276  8.9340566072  0  0  0
68  2  2  0.097  15.7955285390399  1.77420684673026  9.0159966072  0  0  0
69  2  3  0.06  14.5516409780404  3.36711383490725  9.8054366072  0  0  0
70  2  3  0.06  14.6339203111623  3.48858858505205  8.1348866072  0  0  0
71  2  4  -0.2  15.7863308493106  0.796412193574444  10.4905566072  0  0  0
72  2  5  0.103  15.7089502857185  1.10668637613895  8.1519566072  0  0  0
73  1  1  -0.12  14.5400438909904  2.60364693235717  3.8150566072  0  0  0
74  1  2  0.097  15.7577380312391  3.40932065430814  3.8810966072  0  0  0
75  1  3  0.06  14.594330255371  1.94336449080449  2.9925766072  0  0  0
76  1  3  0.06  14.4158750796448  1.92869822172899  4.6643666072  0  0  0
77  1  4  -0.2  15.7824318286645  4.3395825801121  5.4169466072  0  0  0
78  1  5  0.103  15.7092502103836  4.087763240641  3.0355066072  0  0  0
79  1  1  -0.12  17.095901911964  2.62329873180782  3.6657366072  0  0  0
80  1  2  0.097  18.4127711414678  3.47762642488981  3.5917366072  0  0  0
81  1  3  0.06  17.0079240102055  1.95778048225071  2.8148766072  0  0  0
82  1  3  0.06  17.1877788343686  2.06366794164428  4.5905466072  0  0  0
83  1  4  -0.2  18.4537608456962  4.41519645746859  2.0872166072  0  0  0
84  1  5  0.103  18.4399643111022  4.1895661691248  4.4819766072  0  0  0
85  2  1  -0.12  17.0690086669946  2.56990950793093  8.9691066072  0  0  0
86  2  2  0.097  18.2916015767731  1.73269079358616  8.5327866072  0  0  0
87  2  3  0.06  17.1337923946532  2.97977416473645  9.9898666072  0  0  0
88  2  3  0.06  17.0171216999348  3.45417040547418  8.3236766072  0  0  0
89  2  4  -0.2  18.2589097882787  1.12799000794282  6.8560766072  0  0  0
90  2  5  0.103  18.1975252068245  0.842683521674762  9.1977966072  0  0  0
91  2  1  -0.12  19.5905753012601  2.5032455585973  8.7951666072  0  0  0
92  2  2  0.097  20.7897740871618  1.6342215631243  8.9483766072  0  0  0
93  2  3  0.06  19.3885260518805  3.10740574456141  9.6619066072  0  0  0
94  2  3  0.06  19.8206175193809  3.1572410261026  7.9572266072  0  0  0
95  2  4  -0.2  20.6756027646524  0.862785820858111  10.5850766072  0  0  0
96  2  5  0.103  20.7393867434274  0.80708403168672  8.1558566072  0  0  0
97  1  1  -0.12  19.7080457950854  2.60908296246502  3.6071166072  0  0  0
98  1  2  0.097  20.9619308449211  3.40460542377261  3.8097466072  0  0  0
99  1  3  0.06  19.7996227928249  2.04487709723833  2.6604466072  0  0  0
100  1  3  0.06  19.6076710071699  1.83542475485087  4.4019366072  0  0  0
101  1  4  -0.2  20.889549025747  4.23293427672554  5.3630766072  0  0  0
102  1  5  0.103  20.8955475190488  4.1750400555217  3.0614266072  0  0  0
103  1  1  -0.12  22.176625738519  2.54705415482556  3.6786766072  0  0  0
104  1  2  0.097  23.5076914021701  3.31306387808907  3.6606666072  0  0  0
105  1  3  0.06  22.1156410566182  1.92169044810929  2.8325666072  0  0  0
106  1  3  0.06  22.0914471336346  1.88473945892317  4.5467566072  0  0  0
107  1  4  -0.2  23.4367092314331  4.06348631060135  1.9883666072  0  0  0
108  1  5  0.103  23.5196883887736  4.05985227942428  4.4060866072  0  0  0
109  2  1  -0.12  22.0901474600859  2.42281633965357  8.7572366072  0  0  0
110  2  2  0.097  23.4348097085543  1.61253750932393  8.8564066072  0  0  0
111  2  3  0.06  22.1388352307181  3.17164700644366  9.5128866072  0  0  0
112  2  3  0.06  22.0666533613208  2.99490094464982  7.8250066072  0  0  0
113  2  4  -0.2  23.4294110645827  0.515901026683289  7.4768866072  0  0  0
114  2  5  0.103  23.4463068207159  1.03118262093934  9.8350766072  0  0  0
115  2  1  -0.12  24.6919939297059  2.55636448263458  8.7283166072  0  0  0
116  2  2  0.097  25.9940668757321  1.77949271026054  8.9205766072  0  0  0
117  2  3  0.06  24.6243109302849  3.35862441772225  9.4718066072  0  0  0
118  2  3  0.06  24.6157130898858  3.06845253434109  7.7922966072  0  0  0
119  2  4  -0.2  26.1188355364079  1.1646807083945  10.6055966072  0  0  0
120  2  5  0.103  25.9989656452619  0.87975464412294  8.2866566072  0  0  0
121  1  1  -0.12  24.8267600792179  2.50209428150264  3.7317466072  0  0  0
122  1  2  0.097  26.1729219510117  3.31234307851676  3.7538566072  0  0  0
123  1  3  0.06  24.758577205355  1.81471177825209  2.9014166072  0  0  0
124  1  3  0.06  24.824860556339  1.85868055216308  4.6253566072  0  0  0
125  1  4  -0.2  26.1176358377475  4.31630676058954  5.2770266072  0  0  0
126  1  5  0.103  26.1597252657479  3.97856210543584  2.9535866072  0  0  0
127  1  1  -0.12  27.4316057954888  2.41295540106014  3.6769866072  0  0  0
128  1  2  0.097  28.7520741209736  3.20832769579017  3.5297266072  0  0  0
129  1  3  0.06  27.3420282955165  1.77293543637354  2.8727066072  0  0  0
130  1  3  0.06  27.5376791520409  1.69558963782247  4.4892966072  0  0  0
131  1  4  -0.2  28.7996621678339  3.87779032078465  1.9178066072  0  0  0
132  1  5  0.103  28.7446759792348  4.17138600213428  4.1894966072  0  0  0
133  2  1  -0.12  27.3142352765519  2.58514641000118  8.6040466072  0  0  0
134  2  2  0.097  28.5889151031669  1.68892224177859  8.5038366072  0  0  0
135  2  3  0.06  27.4960895984823  3.22499618589987  9.4527266072  0  0  0
136  2  3  0.06  27.2093616186602  3.118037538253  7.6901666072  0  0  0
137  2  4  -0.2  28.5087352427006  0.677660464036154  7.0550466072  0  0  0
138  2  5  0.103  28.677892753809  0.991778910986324  9.3154966072  0  0  0
139  2  1  -0.12  29.8819903092405  2.56820762005186  8.5145966072  0  0  0
140  2  2  0.097  31.2013589109534  1.80679299406183  8.6288966072  0  0  0
141  2  3  0.06  29.8039099214298  3.29360228963666  9.2744066072  0  0  0
142  2  3  0.06  30.0194557807382  3.05758047412539  7.5883266072  0  0  0
143  2  4  -0.2  31.2442481380606  1.01138065491112  10.2009366072  0  0  0
144  2  5  0.103  31.2627434924076  0.978554241055446  7.9791366072  0  0  0
145  1  1  -0.12  29.9951618828663  2.27847622529822  3.5527266072  0  0  0
146  1  2  0.097  31.2911363607024  3.03381411044946  3.5798466072  0  0  0
147  1  3  0.06  29.9458742629038  1.54976787990182  2.6689166072  0  0  0
148  1  3  0.06  29.9996607528426  1.66654742172143  4.4225566072  0  0  0
149  1  4  -0.2  31.3965098930359  3.89829306417483  5.2067866072  0  0  0
150  1  5  0.103  31.260644019752  3.75399299424018  2.7417166072  0  0  0
151  1  1  -0.12  32.5228269853218  2.23540845085262  3.3298366072  0  0  0
152  1  2  0.097  33.7873093733239  3.11739682752206  3.3378466072  0  0  0
153  1  3  0.06  32.4324496862426  1.76319463104217  2.4127266072  0  0  0
154  1  3  0.06  32.695783542188  1.4573253347529  4.1519266072  0  0  0
155  1  4  -0.2  33.7927080172954  4.25076405503507  1.8944966072  0  0  0
156  1  5  0.103  33.7234254196606  3.80802292884801  4.1698866072  0  0  0
157  2  1  -0.12  32.4942341672503  2.62438994227146  8.4638666072  0  0  0
158  2  2  0.097  33.7440202466632  1.77183421480474  8.4112266072  0  0  0
159  2  3  0.06  32.4500452665943  3.38256097018609  9.2438366072  0  0  0
160  2  3  0.06  32.3066812766832  3.29542431077778  7.6657166072  0  0  0
161  2  4  -0.2  33.6779368454559  0.893589991469249  6.8779966072  0  0  0
162  2  5  0.103  33.7347225820455  0.981757794710163  9.1664166072  0  0  0
163  2  1  -0.12  34.9705121770877  2.69095378055338  8.6308966072  0  0  0
164  2  2  0.097  36.2789835159691  1.92625551206726  8.8986666072  0  0  0
165  2  3  0.06  34.7255737006009  3.2790961982439  9.5418166072  0  0  0
166  2  3  0.06  34.9889075565463  3.33381689910853  7.7306666072  0  0  0
167  2  4  -0.2  36.0501409965086  1.21218340243085  10.5281666072  0  0  0
168  2  5  0.103  36.2629875338312  1.07089667515266  8.2194966072  0  0  0
169  1  1  -0.12  35.1094772719109  2.35932591065914  3.5161766072  0  0  0
170  1  2  0.097  36.3922550644832  3.1869539862501  3.7634466072  0  0  0
171  1  3  0.06  35.2093521853845  1.52174679652822  2.9397666072  0  0  0
172  1  3  0.06  35.0064031620097  1.79455942354288  4.3810666072  0  0  0
173  1  4  -0.2  36.2936798245583  4.03032953027503  5.3353866072  0  0  0
174  1  5  0.103  36.4467413786405  3.96873120015792  3.0081166072  0  0  0
175  1  1  -0.12  37.5576623381186  2.21794908343441  3.7768866072  0  0  0
176  1  2  0.097  38.9263185597939  2.85746849286246  3.5638966072  0  0  0
177  1  3  0.06  37.4280948828015  1.47169127067327  3.0207466072  0  0  0
178  1  3  0.06  37.4743832561131  1.64374212414191  4.7149666072  0  0  0
179  1  4  -0.2  38.9328169275374  3.50236386576733  1.9796866072  0  0  0
180  1  5  0.103  38.9988003538563  3.73118769666066  4.1767766072  0  0  0
181  2  1  -0.12  37.6189469446845  2.66689709482749  8.7127466072  0  0  0
182  2  2  0.097  38.8772308896081  1.82396203943008  8.8273566072  0  0  0
183  2  3  0.06  37.7458150780158  3.49553629204071  9.3585466072  0  0  0
184  2  3  0.06  37.5353679380139  3.21490499188751  7.7460466072  0  0  0
185  2  4  -0.2  38.8645340787862  0.754986240376885  7.4013766072  0  0  0
186  2  5  0.103  38.6814800581954  1.17117791565047  9.7442566072  0  0  0
187  2  1  -0.12  40.1624080795012  2.65259122553814  8.9935166072  0  0  0
188  2  2  0.097  41.4331888854701  1.88648139122292  8.9815566072  0  0  0
189  2  3  0.06  40.2138951470076  3.16365814451721  9.9434866072  0  0  0
190  2  3  0.06  40.216494494105  3.42870215391918  8.1818766072  0  0  0
191  2  4  -0.2  41.54915975597  0.828657963330204  10.4348566072  0  0  0
192  2  5  0.103  41.3440112850512  1.14241601049422  8.2580266072  0  0  0
193  1  1  -0.12  40.1786040114158  1.97038446366099  3.7815866072  0  0  0
194  1  2  0.097  41.4962730400265  2.84338286788688  3.7793266072  0  0  0
195  1  3  0.06  40.1872018518149  1.23834242024265  2.9293566072  0  0  0
196  1  3  0.06  39.9657574740932  1.43544105884911  4.6727666072  0  0  0
197  1  4  -0.2  41.4999721108959  3.7335202841655  5.2558666072  0  0  0
198  1  5  0.103  41.5079701019649  3.58467517248321  2.9337866072  0  0  0
199  1  1  -0.12  42.8616300903858  2.1073163601898  3.6719966072  0  0  0
200  1  2  0.097  44.007642235679  3.10080842625373  3.3809666072  0  0  0
201  1  3  0.06  42.8146418928557  1.41334654973674  2.8680566072  0  0  0
202  1  3  0.06  42.9086182879159  1.51757216567192  4.6061366072  0  0  0
203  1  4  -0.2  44.0224385191566  3.5911323353185  1.6718676072  0  0  0
204  1  5  0.103  43.8951704862718  3.98841303292409  3.9937466072  0  0  0
205  2  1  -0.12  42.7670538459954  2.69574909993028  8.8849366072  0  0  0
206  2  2  0.097  44.043833145266  1.82171955187178  8.8182266072  0  0  0
207  2  3  0.06  42.7596557042566  3.33267563311904  9.7804566072  0  0  0
208  2  3  0.06  42.6623801378804  3.35295813219547  8.0953866072  0  0  0
209  2  4  -0.2  44.0921210163449  0.757829394245447  7.3606266072  0  0  0
210  2  5  0.103  44.0077422105674  1.03567760716112  9.6550566072  0  0  0
211  2  1  -0.12  45.2696252514721  2.57592618213869  8.9218866072  0  0  0
212  2  2  0.097  46.5732977957121  1.77357614710449  8.8396566072  0  0  0
213  2  3  0.06  45.243631780498  3.25263684727697  9.8334066072  0  0  0
214  2  3  0.06  45.3074157592729  3.19292060493201  8.0366266072  0  0  0
215  2  4  -0.2  46.7965417214243  0.845336464545075  10.3617666072  0  0  0
216  2  5  0.103  46.5666994530802  1.12243384457292  7.9943666072  0  0  0
217  1  1  -0.12  45.3213122687552  2.31342499345015  3.6195166072  0  0  0
218  1  2  0.097  46.5261096484052  3.27142769168292  3.5737166072  0  0  0
219  1  3  0.06  45.3559035801284  1.66359414569599  2.7697666072  0  0  0
220  1  3  0.06  45.3799975282237  1.7795427657864  4.5768866072  0  0  0
221  1  4  -0.2  46.5331078905906  4.02056870273331  5.1449066072  0  0  0
222  1  5  0.103  46.3619508817149  4.04581670997455  2.8614966072  0  0  0
223  1  1  -0.12  47.7947909817185  2.48555593576016  3.2920466072  0  0  0
224  1  2  0.097  49.0672713607896  3.32212392826882  3.1945866072  0  0  0
225  1  3  0.06  47.8348809119517  1.8698529455339  2.4027466072  0  0  0
226  1  3  0.06  47.9180600190688  1.7993146984991  4.1322566072  0  0  0
227  1  4  -0.2  49.2249317597364  4.53120514419003  1.8951566072  0  0  0
228  1  5  0.103  49.0342796476302  3.88765125937807  4.1110166072  0  0  0
229  2  1  -0.12  47.7685975609677  2.78908263343942  8.6916966072  0  0  0
230  2  2  0.097  49.1498506185766  2.08865566015107  8.5631066072  0  0  0
231  2  3  0.06  47.7337063249294  3.49694785786982  9.5373566072  0  0  0
232  2  3  0.06  47.6076379907049  3.37806598396431  7.7740666072  0  0  0
233  2  4  -0.2  49.2122349489144  1.41817190242915  6.9287766072  0  0  0
234  2  5  0.103  49.1854416788334  1.31999299401725  9.3232766072  0  0  0
235  2  1  -0.12  50.3946379535714  2.93684654576325  8.6995466072  0  0  0
236  2  2  0.097  51.7387003527096  2.0744298797031  8.8210966072  0  0  0
237  2  3  0.06  50.3142581433284  3.75287175046103  9.4829066072  0  0  0
238  2  3  0.06  50.3872398118326  3.47411252697479  7.8160266072  0  0  0
239  2  4  -0.2  51.7036091668946  1.06991558684591  10.2803966072  0  0  0
240  2  5  0.103  51.8123818454324  1.33365815257565  7.9741666072  0  0  0
241  1  1  -0.12  50.3897391840416  2.52967487624872  3.3893666072  0  0  0
242  1  2  0.097  51.6432243343239  3.32410612709267  3.6910766072  0  0  0
243  1  3  0.06  50.5927881823048  1.92275162525742  2.6041666072  0  0  0
244  1  3  0.06  50.165295559669  1.91953806049753  4.2533466072  0  0  0
245  1  4  -0.2  51.6604200151222  4.0860713638671  5.2979766072  0  0  0
246  1  5  0.103  51.6960110753791  4.12336273062904  2.9766566072  0  0  0
247  1  1  -0.12  52.9400985861553  2.49279396479879  3.6461566072  0  0  0
248  1  2  0.097  54.2839610355168  3.32567787060452  3.6866566072  0  0  0
249  1  3  0.06  53.0282764376906  1.89244800990483  2.7378266072  0  0  0
250  1  3  0.06  52.9966843729682  1.79859389892679  4.5082466072  0  0  0
251  1  4  -0.2  54.4635159350149  4.27013554354094  2.1965866072  0  0  0
252  1  5  0.103  54.2480700505949  4.04537622134703  4.4772566072  0  0  0
253  2  1  -0.12  52.9930852769872  2.97138485860316  8.8727066072  0  0  0
254  2  2  0.097  54.2281750478109  2.11209165735636  8.8653366072  0  0  0
255  2  3  0.06  52.9973841971867  3.56484317313948  9.7748666072  0  0  0
256  2  3  0.06  53.1813379917727  3.65364167600617  8.0334166072  0  0  0
257  2  4  -0.2  54.2963579216737  1.09750619269716  7.3320166072  0  0  0
258  2  5  0.103  54.2266754244854  1.43287821592534  9.7042266072  0  0  0
259  2  1  -0.12  55.5637395814383  2.84933947546362  8.9113466072  0  0  0
260  2  2  0.097  56.7829333450125  1.97398846152255  9.1178666072  0  0  0
261  2  3  0.06  55.5547418414857  3.69234460859722  9.6166766072  0  0  0
262  2  3  0.06  55.5970312192629  3.43515931675447  7.9664466072  0  0  0
263  2  4  -0.2  56.8029283226848  1.04692007826814  10.5723666072  0  0  0
264  2  5  0.103  56.8509162690986  1.25078622397019  8.3277766072  0  0  0
265  1  1  -0.12  55.4729623828057  2.36690431727358  3.8441166072  0  0  0
266  1  2  0.097  56.8475171228943  3.18855576307746  4.0265466072  0  0  0
267  1  3  0.06  55.5186509067871  1.69631043739478  3.0129466072  0  0  0
268  1  3  0.06  55.3728875195553  1.66795898755054  4.6789966072  0  0  0
269  1  4  -0.2  56.897704516852  4.0616042228292  5.5669166072  0  0  0
270  1  5  0.103  56.9946801585631  4.06838174102996  3.2944466072  0  0  0
271  1  1  -0.12  58.1929791704696  2.36608340664956  3.8774766072  0  0  0
272  1  2  0.097  59.4515630400583  3.23942218845126  3.7110366072  0  0  0
273  1  3  0.06  58.0817071197227  1.66372429006321  3.0891066072  0  0  0
274  1  3  0.06  58.3586375604854  1.61885451668683  4.6969666072  0  0  0
275  1  4  -0.2  59.4150722058062  4.13775869986493  2.2029066072  0  0  0
276  1  5  0.103  59.5620352916983  4.01299029611887  4.5045366072  0  0  0
277  2  1  -0.12  58.2053760566265  2.63860571161427  8.9928866072  0  0  0
278  2  2  0.097  59.4407657521152  1.75440488070204  8.8533566072  0  0  0
279  2  3  0.06  58.2219718880946  3.30533530489706  9.8668266072  0  0  0
280  2  3  0.06  58.1273956437041  3.34996481174934  8.1831566072  0  0  0
281  2  4  -0.2  59.220021198612  0.595809668158136  7.3776466072  0  0  0
282  2  5  0.103  59.5218453865768  1.03201354266853  9.7217566072  0  0  0
283  2  1  -0.12  60.7127462567445  2.54397073443289  8.6020166072  0  0  0
284  2  2  0.097  61.9780284438535  1.67521703879951  8.6149866072  0  0  0
285  2  3  0.06  60.7889271216763  3.21551566930294  9.4693766072  0  0  0
286  2  3  0.06  60.7923262678806  3.15681054858025  7.5918166072  0  0  0
287  2  4  -0.2  62.0357139544384  0.632149979928831  10.0704066072  0  0  0
288  2  5  0.103  61.9808277407276  0.999857872859313  7.7638666072  0  0  0
289  1  1  -0.12  60.7578349313957  2.33988434441708  3.7511266072  0  0  0
290  1  2  0.097  62.0910000677025  3.05850149580112  3.6219366072  0  0  0
291  1  3  0.06  60.6658580341027  1.63797572756342  2.8698466072  0  0  0
292  1  3  0.06  60.7359404308445  1.69300677268836  4.6557066072  0  0  0
293  1  4  -0.2  62.0745042111228  4.15631928885194  5.0069666072  0  0  0
294  1  5  0.103  62.0042218646043  3.82304959770967  2.8296166072  0  0  0
295  1  1  -0.12  63.427664325102  2.25889450358377  3.4629066072  0  0  0
296  1  2  0.097  64.6895473660067  3.16225658979327  3.4790166072  0  0  0
297  1  3  0.06  63.3878743195339  1.55048867947413  2.5585666072  0  0  0
298  1  3  0.06  63.6402109377595  1.57027062329201  4.3239366072  0  0  0
299  1  4  -0.2  64.6864481444674  4.08464978693282  1.9520066072  0  0  0
300  1  5  0.103  64.4802999246651  3.8204166770497  4.3199466072  0  0  0
301  2  1  -0.12  63.2801013898797  2.48462490297926  8.4338766072  0  0  0
302  2  2  0.097  64.5243888504327  1.62868542196474  8.3203766072  0  0  0
303  2  3  0.06  63.4709534517627  3.11887847108737  9.3193766072  0  0  0
304  2  3  0.06  63.2471096767203  3.1719072951781  7.5612766072  0  0  0
305  2  4  -0.2  64.5979703682671  0.757509038879975  6.7484266072  0  0  0
306  2  5  0.103  64.60816780688  0.844615664972764  9.0768666072  0  0  0
307  2  1  -0.12  65.8095660403257  2.42838251412864  8.4673766072  0  0  0
308  2  2  0.097  67.203615883645  1.63636393963089  8.5989966072  0  0  0
309  2  3  0.06  65.752180454406  2.91594335816622  9.4617166072  0  0  0
310  2  3  0.06  65.9215379152912  3.14462703358715  7.6419366072  0  0  0
311  2  4  -0.2  67.1908190979346  0.645775094066549  10.0391866072  0  0  0
312  2  5  0.103  67.3631758054706  1.00899801188043  7.6561366072  0  0  0
313  1  1  -0.12  66.0933947483854  2.45746477465036  3.8071666072  0  0  0
314  1  2  0.097  67.3009914249095  3.36720393485379  3.7111366072  0  0  0
315  1  3  0.06  66.151580133412  1.54402150553368  3.1555866072  0  0  0
316  1  3  0.06  66.037508785791  1.93970042631191  4.8501366072  0  0  0
317  1  4  -0.2  67.2497043071798  4.35940456835066  5.1552666072  0  0  0
318  1  5  0.103  67.2325086263816  3.9726054978591  2.8510366072  0  0  0
319  1  1  -0.12  68.6625494295111  2.55018763074408  3.6192066072  0  0  0
320  1  2  0.097  69.823957707612  3.42320605718031  3.3434566072  0  0  0
321  1  3  0.06  68.5423796137  1.71296891639931  2.8511166072  0  0  0
322  1  3  0.06  68.8847936063397  2.066110651306  4.5720366072  0  0  0
323  1  4  -0.2  69.7972644124194  4.06648964215265  1.7109936072  0  0  0
324  1  5  0.103  69.7747700625379  4.25919340558904  4.0193566072  0  0  0
325  2  1  -0.12  68.4224097476657  2.61850341243092  8.6748366072  0  0  0
326  2  2  0.097  69.8248574816073  1.92821768868078  8.4917166072  0  0  0
327  2  3  0.06  68.492392169519  3.04930129014898  9.6862166072  0  0  0
328  2  3  0.06  68.3638244630855  3.4696575851737  7.9686166072  0  0  0
329  2  4  -0.2  69.9289313403921  0.967401869894962  6.9744066072  0  0  0
330  2  5  0.103  69.9418281009908  1.2483335032033  9.3483566072  0  0  0
331  2  1  -0.12  71.1051359019706  2.85108140776337  8.5214866072  0  0  0
332  2  2  0.097  72.4803904662777  2.06970463806239  8.6579666072  0  0  0
333  2  3  0.06  70.9187827100639  3.59678860974011  9.2951766072  0  0  0
334  2  3  0.06  71.0183576988724  3.4837031657286  7.6343366072  0  0  0
335  2  4  -0.2  72.4701930276648  1.09889773631592  10.1651366072  0  0  0
336  2  5  0.103  72.4839895622588  1.32356695856329  7.8212066072  0  0  0
337  1  1  -0.12  71.1325290213818  2.55326104003157  3.4323166072  0  0  0
338  1  2  0.097  72.3748169841675  3.32252437247566  3.5648466072  0  0  0
339  1  3  0.06  71.2707942919863  1.92393293566759  2.5174566072  0  0  0
340  1  3  0.06  71.0302547105875  1.85455597683263  4.2747366072  0  0  0
341  1  4  -0.2  72.4803904662777  3.96571785750146  5.2471166072  0  0  0
342  1  5  0.103  72.317231448471  4.23293427672554  2.9763966072  0  0  0
343  1  1  -0.12  73.6502966098894  2.50532786847287  3.2914566072  0  0  0
344  1  2  0.097  74.9414722930842  3.30830860313285  3.5610766072  0  0  0
345  1  3  0.06  73.802358415088  2.17179788859615  2.2849366072  0  0  0
346  1  3  0.06  73.6034083872477  1.67352516202561  3.9213466072  0  0  0
347  1  4  -0.2  75.0644414057694  4.51081252295672  2.1875866072  0  0  0
348  1  5  0.103  74.8207026279429  3.97325621969521  4.4213466072  0  0  0
349  2  1  -0.12  73.781663613197  3.00012674154908  8.6266866072  0  0  0
350  2  2  0.097  75.0473456998595  2.19858760603372  8.4236966072  0  0  0
351  2  3  0.06  73.79186105181  3.58292322907829  9.5657766072  0  0  0
352  2  3  0.06  73.7834631611876  3.80591058565693  7.8571866072  0  0  0
353  2  4  -0.2  75.1061309342163  1.70150620097853  6.7171266072  0  0  0
354  2  5  0.103  74.9248764616161  1.23671061009978  8.9369066072  0  0  0
355  2  1  -0.12  76.3855095805844  2.81283898601019  8.7201766072  0  0  0
356  2  2  0.097  77.5812092453935  1.87136462241472  8.6779466072  0  0  0
357  2  3  0.06  76.2714382329634  3.355741219433  9.6851866072  0  0  0
358  2  3  0.06  76.5250745247377  3.59081197995303  7.9754966072  0  0  0
359  2  4  -0.2  77.4774353112737  0.602557153043383  9.9829166072  0  0  0
360  2  5  0.103  77.6059030428189  1.26179843965828  7.7596266072  0  0  0
361  1  1  -0.12  76.3003309757  2.42773179229252  3.6175066072  0  0  0
362  1  2  0.097  77.587707613137  3.19974817865863  3.9430466072  0  0  0
363  1  3  0.06  76.4595909728606  2.03185264941087  2.6280666072  0  0  0
364  1  3  0.06  76.1466695722876  1.50499821757715  4.2903066072  0  0  0
365  1  4  -0.2  77.5230238603668  3.97592918477587  5.5218866072  0  0  0
366  1  5  0.103  77.5860080400348  4.04243295642676  3.1997866072  0  0  0
367  1  1  -0.12  78.8152992673335  2.23943291513136  3.8565466072  0  0  0
368  1  2  0.097  80.1757575481631  3.04772954663714  3.8635366072  0  0  0
369  1  3  0.06  78.8179985893193  1.75296328155742  2.8733566072  0  0  0
370  1  3  0.06  78.7973037874284  1.55215052293252  4.7330566072  0  0  0
371  1  4  -0.2  80.3690090073668  3.94771789040401  2.3412266072  0  0  0
372  1  5  0.103  80.1840554638972  3.74968821901665  4.6789466072  0  0  0
373  2  1  -0.12  78.9213726238856  2.62379928706637  8.8043266072  0  0  0
374  2  2  0.097  80.0805814544425  1.53022620260805  8.6591266072  0  0  0
375  2  3  0.06  78.9824572806747  3.06642027999138  9.8422866072  0  0  0
376  2  3  0.06  78.9802578331308  3.31118179031692  7.9640366072  0  0  0
377  2  4  -0.2  80.148664353417  0.763035168934362  7.0730466072  0  0  0
378  2  5  0.103  79.994803000228  0.763055191144704  9.4459166072  0  0  0
379  2  1  -0.12  81.4149462894096  2.38254166355067  8.8100566072  0  0  0
380  2  2  0.097  82.6589338252976  1.59698025188822  8.8011566072  0  0  0
381  2  3  0.06  81.3041741131046  2.99229805730536  9.7660966072  0  0  0
382  2  3  0.06  81.5198199473014  3.06701093519646  8.0172366072  0  0  0
383  2  4  -0.2  82.7073216712647  0.675367920951998  10.3661466072  0  0  0
384  2  5  0.103  82.6338401283187  0.993190476815434  7.8662066072  0  0  0
385  1  1  -0.12  81.460334888726  2.20885899993916  3.9194566072  0  0  0
386  1  2  0.097  82.7731051478069  3.0329030998789  3.9521666072  0  0  0
387  1  3  0.06  81.4029493028062  1.66409470095454  3.0340166072  0  0  0
388  1  3  0.06  81.4420394841557  1.68725038721504  4.8517866072  0  0  0
389  1  4  -0.2  82.810695705831  3.93444316494728  5.4821866072  0  0  0
390  1  5  0.103  82.7639074580776  3.71640129432311  3.1373266072  0  0  0
391  1  1  -0.12  84.0787771898141  2.26364977853999  3.9328566072  0  0  0
392  1  2  0.097  85.3787506631848  2.96817129384327  3.7582466072  0  0  0
393  1  3  0.06  84.0709791485219  1.48404497445427  3.1718366072  0  0  0
394  1  3  0.06  84.0609816596857  1.79308779108275  4.9264566072  0  0  0
395  1  4  -0.2  85.339860431612  3.78258471060853  2.1997866072  0  0  0
396  1  5  0.103  85.4047441341589  3.76826883021401  4.4011266072  0  0  0
397  2  1  -0.12  83.8976226921023  2.44781406926553  8.6276566072  0  0  0
398  2  2  0.097  85.2993706018254  1.74215128797275  8.7105466072  0  0  0
399  2  3  0.06  84.0459854264314  3.21914970048001  9.4613866072  0  0  0
400  2  3  0.06  83.8428364532799  2.98053500872945  7.7171066072  0  0  0
401  2  4  -0.2  85.3662538021395  0.515870993367776  7.4942966072  0  0  0
402  2  5  0.103  85.2789757245995  1.19097988167869  9.6824666072  0  0  0
403  2  1  -0.12  86.5631531656089  2.61176593865084  8.5726266072  0  0  0
404  2  2  0.097  87.8887202104002  1.7800933765708  8.6947766072  0  0  0
405  2  3  0.06  86.6089416644787  3.47382220492484  9.3826866072  0  0  0
406  2  3  0.06  86.4816736315939  3.16436893298435  7.6272966072  0  0  0
407  2  4  -0.2  87.8452311339628  1.01825828416359  10.3015766072  0  0  0
408  2  5  0.103  87.9000173727851  0.886311918009939  8.0091166072  0  0  0
409  1  1  -0.12  86.6231380986261  2.16456987066269  3.9085266072  0  0  0
410  1  2  0.097  87.9424067254506  3.03106105652744  3.9455966072  0  0  0
411  1  3  0.06  86.7504061315109  1.45638429086682  3.1385566072  0  0  0
412  1  3  0.06  86.5878469630343  1.57929062905107  4.8417166072  0  0  0
413  1  4  -0.2  87.89971744812  3.97875231643409  5.4727166072  0  0  0
414  1  5  0.103  87.8640264129748  3.83033768227415  3.1468266072  0  0  0
415  1  1  -0.12  89.2426801234863  2.19480340827909  3.7802166072  0  0  0
416  1  2  0.097  90.5223586945194  3.02494427126796  3.5081266072  0  0  0
417  1  3  0.06  89.1037150286631  1.60888345593652  2.8528166072  0  0  0
418  1  3  0.06  89.3440546602853  1.50228520807582  4.6518666072  0  0  0
419  1  4  -0.2  90.4774699696449  3.70662044457105  1.9020466072  0  0  0
420  1  5  0.103  90.4383797882954  3.80698177391023  4.1656466072  0  0  0
421  2  1  -0.12  89.202290268588  2.52822326599893  8.4307566072  0  0  0
422  2  2  0.097  90.4439783820436  1.65826823774502  8.4808266072  0  0  0
423  2  3  0.06  89.2894683712397  3.24225533121465  9.2846566072  0  0  0
424  2  3  0.06  89.1074140995325  3.12550582271056  7.5520666072  0  0  0
425  2  4  -0.2  90.4804692162957  0.564194598028148  7.1209866072  0  0  0
426  2  5  0.103  90.4158854384139  1.02190232644583  9.3889466072  0  0  0
427  2  1  -0.12  91.7954389229206  2.47621557463563  8.3401966072  0  0  0
428  2  2  0.097  93.103910261802  1.72728479679383  8.5422366072  0  0  0
429  2  3  0.06  91.7462512778466  3.31331415571834  9.0850966072  0  0  0
430  2  3  0.06  91.815433900593  2.93555511319619  7.4052166072  0  0  0
431  2  4  -0.2  93.241175783523  0.728286622885853  10.0650466072  0  0  0
432  2  5  0.103  93.1248050134697  1.10876868601452  7.6085466072  0  0  0
433  1  1  -0.12  91.7602477622172  2.21448524104525  3.7355666072  0  0  0
434  1  2  0.097  93.0301287941909  3.13206309659756  3.6657466072  0  0  0
435  1  3  0.06  91.7784431918991  1.30859034522749  3.1179866072  0  0  0
436  1  3  0.06  91.7227571790815  1.89406980894253  4.7433066072  0  0  0
437  1  4  -0.2  93.1096088304386  4.25591977419813  5.0793666072  0  0  0
438  1  5  0.103  92.9802413248983  3.73172829633989  2.7778766072  0  0  0
439  1  1  -0.12  94.3610944829537  2.34607120741275  3.5080066072  0  0  0
440  1  2  0.097  95.6523701410368  3.18820537439648  3.5104466072  0  0  0
441  1  3  0.06  94.4142811235623  1.72873640704362  2.6074666072  0  0  0
442  1  3  0.06  94.3196049042835  1.71521140395761  4.3682066072  0  0  0
443  1  4  -0.2  95.753244803394  4.06314593302553  1.8711866072  0  0  0
444  1  5  0.103  95.5486961818054  4.04771881995704  4.1778666072  0  0  0
445  2  1  -0.12  94.3363007106399  2.64590380728392  8.4904866072  0  0  0
446  2  2  0.097  95.6229775238584  1.80249822994348  8.4563866072  0  0  0
447  2  3  0.06  94.2151311459452  3.49901014553505  9.2245366072  0  0  0
448  2  3  0.06  94.3142062603119  3.19428211523527  7.6066466072  0  0  0
449  2  4  -0.2  95.6942596192605  0.742882814225158  7.0390566072  0  0  0
450  2  5  0.103  95.6548695132459  1.17767512290645  9.2857466072  0  0  0
451  2  1  -0.12  96.9013564213428  2.67138206994409  8.4204566072  0  0  0
452  2  2  0.097  98.179935268604  1.85184296733129  8.7021866072  0  0  0
453  2  3  0.06  96.9471449202126  3.43241627393762  9.2385766072  0  0  0
454  2  3  0.06  96.8800617701217  3.26745328293004  7.5782066072  0  0  0
455  2  4  -0.2  98.1490430281001  1.2515771012787  10.4197666072  0  0  0
456  2  5  0.103  98.3505924030378  1.06970535363731  7.9710266072  0  0  0
457  1  1  -0.12  96.8921587316135  2.33959402236712  3.7387966072  0  0  0
458  1  2  0.097  98.1863336614591  3.16473934387567  3.6907266072  0  0  0
459  1  3  0.06  97.045320260584  1.48387478566636  2.9911666072  0  0  0
460  1  3  0.06  96.783186103299  1.83003878026887  4.6833366072  0  0  0
461  1  4  -0.2  98.0668636698666  4.21824798543969  5.2325366072  0  0  0
462  1  5  0.103  98.1587405922712  3.76094070122884  2.7358366072  0  0  0
463  1  1  -0.12  99.4916058039129  2.3095106513283  3.7177366072  0  0  0
464  1  2  0.097  100.779182391127  3.13341459579564  3.7686266072  0  0  0
465  1  3  0.06  99.4916058039129  1.59945299486545  2.8227166072  0  0  0
466  1  3  0.06  99.4700112280267  1.52971563624433  4.5170866072  0  0  0
467  1  4  -0.2  100.80217661545  4.38699517420191  2.4911566072  0  0  0
468  1  5  0.103  100.739592335335  3.60365622788741  4.7738666072  0  0  0
469  2  1  -0.12  99.4931054272383  2.64364129751528  8.5215466072  0  0  0
470  2  2  0.097  100.832568981512  1.8339631334959  8.7980566072  0  0  0
471  2  3  0.06  99.4870069590483  3.39153092041929  9.2640066072  0  0  0
472  2  3  0.06  99.4647125589435  3.19331103803368  7.5874466072  0  0  0
473  2  4  -0.2  101.025820440716  0.596480412204592  7.4755866072  0  0  0
474  2  5  0.103  100.726695574737  1.25700312028138  9.7546866072  0  0  0
475  2  1  -0.12  102.100550490607  2.74644533651618  8.9665966072  0  0  0
476  2  2  0.097  103.352236092898  1.87220555524909  9.0961366072  0  0  0
477  2  3  0.06  102.067558777447  3.42850193181576  9.8336066072  0  0  0
478  2  3  0.06  102.202524876736  3.27751444362688  8.0375866072  0  0  0
479  2  4  -0.2  103.316245133088  0.919138331865617  10.5779866072  0  0  0
480  2  5  0.103  103.366232577269  1.18786642797052  8.2432966072  0  0  0
481  1  1  -0.12  102.008573593314  2.29400344941843  3.8327966072  0  0  0
482  1  2  0.097  103.376230066105  3.05151374439177  3.8651766072  0  0  0
483  1  3  0.06  102.097551243956  1.62107698203479  2.9739166072  0  0  0
484  1  3  0.06  101.98258012234  1.64742621084484  4.7497766072  0  0  0
485  1  4  -0.2  103.484202945536  4.06411701022712  5.3189666072  0  0  0
486  1  5  0.103  103.43821449689  3.74560368810689  2.9991066072  0  0  0
487  1  1  -0.12  104.641912152768  2.14902262433215  3.8022166072  0  0  0
488  1  2  0.097  105.864605037435  3.05128348897284  3.6950566072  0  0  0
489  1  3  0.06  104.469955344785  1.53788469806386  2.9087966072  0  0  0
490  1  3  0.06  104.649910143837  1.50907273738175  4.7217266072  0  0  0
491  1  4  -0.2  105.816617091021  4.17122582445155  2.2935266072  0  0  0
492  1  5  0.103  105.829613826508  3.72373943441344  4.5162366072  0  0  0
493  2  1  -0.12  104.590924959703  2.74321174954595  9.1046766072  0  0  0
494  2  2  0.097  105.948583943659  2.01664578065614  8.7418766072  0  0  0
495  2  3  0.06  104.585926215285  3.10601420094264  10.1261966072  0  0  0
496  2  3  0.06  104.370980205307  3.63560166448804  8.5296566072  0  0  0
497  2  4  -0.2  105.967579172447  1.13450723740914  7.1780466072  0  0  0
498  2  5  0.103  106.031563100999  1.24293751751613  9.5395166072  0  0  0
499  2  1  -0.12  107.224263519157  2.85329386200616  8.7601566072  0  0  0
500  2  2  0.097  108.592919740833  2.08305945236049  8.6739366072  0  0  0
501  2  3  0.06  107.333236147472  3.40784902184801  9.7337466072  0  0  0
502  2  3  0.06  107.151281850653  3.73608312708927  8.0835266072  0  0  0
503  2  4  -0.2  108.598918234134  1.03204357598405  10.1199866072  0  0  0
504  2  5  0.103  108.520937821212  1.38086051345687  7.8406666072  0  0  0
505  1  1  -0.12  107.190272057114  2.30015026799342  3.5856166072  0  0  0
506  1  2  0.097  108.446956403824  3.26677252777841  3.6710566072  0  0  0
507  1  3  0.06  107.321239160868  1.71253843887696  2.6935366072  0  0  0
508  1  3  0.06  107.287247698825  1.51751209904089  4.3207066072  0  0  0
509  1  4  -0.2  108.449955650475  4.21589537572451  5.1389366072  0  0  0
510  1  5  0.103  108.415964188432  3.97795142802041  2.8473966072  0  0  0
511  1  1  -0.12  109.758626939133  2.48715771258752  3.5616566072  0  0  0
512  1  2  0.097  111.020310030261  3.40485570140188  3.5271066072  0  0  0
513  1  3  0.06  109.757627190249  1.8722355885646  2.6136666072  0  0  0
514  1  3  0.06  109.883595549586  1.71722363609698  4.3949866072  0  0  0
515  1  4  -0.2  111.173271609455  4.11459300249926  1.9290466072  0  0  0
516  1  5  0.103  111.044304003468  4.20784644716703  4.3130666072  0  0  0
517  2  1  -0.12  109.86260082303  2.91421143697164  8.7068566072  0  0  0
518  2  2  0.097  111.121284667507  2.07935534344722  8.6963666072  0  0  0
519  2  3  0.06  110.00356541562  3.49508579230802  9.6411166072  0  0  0
520  2  3  0.06  109.831608607637  3.61651048692696  7.9229366072  0  0  0
521  2  4  -0.2  111.103289187601  0.874488802802999  7.3188066072  0  0  0
522  2  5  0.103  111.151277134015  1.38500511099766  9.5373266072  0  0  0
523  2  1  -0.12  112.481942898113  2.83052860884733  8.6580866072  0  0  0
524  2  2  0.097  113.750624231426  1.93482501809363  8.5960566072  0  0  0
525  2  3  0.06  112.464947167091  3.43945408087282  9.5827966072  0  0  0
526  2  3  0.06  112.522932602341  3.51109354947643  7.8361066072  0  0  0
527  2  4  -0.2  113.888589577366  1.00323161530194  10.0761766072  0  0  0
528  2  5  0.103  113.627655118741  1.18614451788111  7.8322266072  0  0  0
529  1  1  -0.12  112.300988350178  2.56454355555928  3.8800566072  0  0  0
530  1  2  0.097  113.622656374323  3.34230631629353  3.9756666072  0  0  0
531  1  3  0.06  112.390965749704  1.79418901265156  3.1099266072  0  0  0
532  1  3  0.06  112.120033802243  2.04694939600873  4.8300066072  0  0  0
533  1  4  -0.2  113.55267395247  4.35544017070295  5.4739666072  0  0  0
534  1  5  0.103  113.63565310981  4.02148972440904  3.1283766072  0  0  0
535  1  1  -0.12  114.882339967684  2.44048594028036  4.0148466072  0  0  0
536  1  2  0.097  116.130026574441  3.23639883468962  3.7506766072  0  0  0
537  1  3  0.06  114.877341223266  1.68321591183113  3.2692366072  0  0  0
538  1  3  0.06  114.985314102696  1.88407872598188  4.8596466072  0  0  0
539  1  4  -0.2  116.088037121329  3.75135006247504  2.0037766072  0  0  0
540  1  5  0.103  115.994060726269  4.14722920535668  4.2566566072  0  0  0
541  2  1  -0.12  115.069293008921  2.736774608921  8.3536666072  0  0  0
542  2  2  0.097  116.46394270157  2.03750892383248  8.4938166072  0  0  0
543  2  3  0.06  115.062294766735  3.65983855010701  9.0075366072  0  0  0
544  2  3  0.06  114.949323142886  3.16845346389411  7.3295466072  0  0  0
545  2  4  -0.2  116.668891222712  0.799535658387793  7.1689666072  0  0  0
546  2  5  0.103  116.346972082186  1.44409065371685  9.4489566072  0  0  0
547  2  1  -0.12  117.67363885075  2.999185697663  8.5013366072  0  0  0
548  2  2  0.097  118.964314659503  2.19340185355515  8.8076366072  0  0  0
549  2  3  0.06  117.57166446462  3.86305397397295  9.1122366072  0  0  0
550  2  3  0.06  117.805605703387  3.40020053749737  7.4584566072  0  0  0
551  2  4  -0.2  118.947318928481  1.50567897272878  10.4894366072  0  0  0
552  2  5  0.103  119.086284023304  1.36788612115527  8.1279566072  0  0  0
553  1  1  -0.12  117.485686060629  2.52185620311018  4.0578066072  0  0  0
554  1  2  0.097  118.804354838123  3.34285692707794  3.9065966072  0  0  0
555  1  3  0.06  117.562666724668  1.69681099265333  3.3086566072  0  0  0
556  1  3  0.06  117.58266170234  1.95306525171518  5.0416566072  0  0  0
557  1  4  -0.2  118.91932595974  4.51320517709259  5.1500866072  0  0  0
558  1  5  0.103  118.806354335891  3.9271550803828  2.9872666072  0  0  0
559  1  1  -0.12  120.072036422553  2.43657159815851  3.7849066072  0  0  0
560  1  2  0.097  121.39970294  3.24752117253459  3.8554166072  0  0  0
561  1  3  0.06  120.108027382363  1.94233334697188  2.7994966072  0  0  0
562  1  3  0.06  120.198004781889  1.65913920389489  4.5183266072  0  0  0
563  1  4  -0.2  121.52667104822  4.21271184428013  2.3779366072  0  0  0
564  1  5  0.103  121.389705451164  4.04466543287989  4.6930466072  0  0  0
565  2  1  -0.12  120.292980925833  2.96834148263118  8.5572666072  0  0  0
566  2  2  0.097  121.512674563849  1.99191835088379  8.5975066072  0  0  0
567  2  3  0.06  120.45494024498  3.74081837983515  9.3339366072  0  0  0
568  2  3  0.06  120.286982432531  3.42284565739415  7.6420966072  0  0  0
569  2  4  -0.2  121.318723280427  0.961345151266513  7.1757366072  0  0  0
570  2  5  0.103  121.416698671022  1.4134266385781  9.5376666072  0  0  0
571  2  1  -0.12  122.868334050037  2.73061777924084  8.5633966072  0  0  0
572  2  2  0.097  124.045038486058  1.76282422015084  8.6755266072  0  0  0
573  2  3  0.06  123.099276042153  3.4403250470227  9.3605766072  0  0  0
574  2  3  0.06  122.872333045572  3.26738320519384  7.6279966072  0  0  0
575  2  4  -0.2  124.164008603208  1.02461533594717  10.2914966072  0  0  0
576  2  5  0.103  124.050037230476  0.882948186672486  8.1168966072  0  0  0
577  1  1  -0.12  122.675382515499  2.36796549442171  4.0098066072  0  0  0
578  1  2  0.097  124.005048530713  3.12857923199806  4.0469866072  0  0  0
579  1  3  0.06  122.666384775546  1.58974222284959  3.2247666072  0  0  0
580  1  3  0.06  122.652388291175  1.84938023545923  5.0210366072  0  0  0
581  1  4  -0.2  123.97105706867  4.39465366965771  5.3025066072  0  0  0
582  1  5  0.103  124.055035974894  3.76250243363552  3.1363666072  0  0  0
583  1  1  -0.12  125.319718312673  2.37964845415625  4.0242566072  0  0  0
584  1  2  0.097  126.584400650451  3.24121417627687  3.8846666072  0  0  0
585  1  3  0.06  125.417693703267  1.69571978218969  3.2405866072  0  0  0
586  1  3  0.06  125.374704501272  1.7947596456463  4.9403966072  0  0  0
587  1  4  -0.2  126.543410946223  4.02004812526442  2.2477966072  0  0  0
588  1  5  0.103  126.532413708503  4.00737406611795  4.5671866072  0  0  0
589  2  1  -0.12  125.336714043694  2.58842004139209  8.4565866072  0  0  0
590  2  2  0.097  126.629389350214  1.73815685700952  8.5703066072  0  0  0
591  2  3  0.06  125.375704250155  3.42216490224252  9.1784566072  0  0  0
592  2  3  0.06  125.259733379655  2.92672531843537  7.4190466072  0  0  0
593  2  4  -0.2  126.751358714016  0.706802791188908  7.2100666072  0  0  0
594  2  5  0.103  126.632388596865  1.13391658220405  9.4594566072  0  0  0
595  2  1  -0.12  127.889072943575  2.63407068097181  8.4542766072  0  0  0
596  2  2  0.097  0.214236239557968  1.77040262676528  8.6699166072  0  0  0
597  2  3  0.06  127.841084997161  3.34298707144516  9.2844966072  0  0  0
598  2  3  0.06  127.933061894454  3.19143896136671  7.5299566072  0  0  0
599  2  4  -0.2  0.0993680920767236  0.98334956043235  10.2382566072  0  0  0
600  2  5  0.103  0.247548872109058  0.937288465540623  7.9988766072  0  0  0
601  3  1  -0.12  128.04503376942  7.70740845957985  3.8077266072  0  0  0
602  3  2  0.097  0.259365903913442  8.62402524903574  3.8449266072  0  0  0
603  3  3  0.06  128.350956927807  7.12436169442136  2.9439366072  0  0  0
604  3  3  0.06  128.157005644385  7.06079117658557  4.6535466072  0  0  0
605  3  4  -0.2  0.206318228399701  9.63654842602973  5.3611566072  0  0  0
606  3  5  0.103  0.273228421933712  9.28305630244205  2.9138166072  0  0  0
607  3  1  -0.12  1.64390613585167  7.79530596298115  3.8593366072  0  0  0
608  3  2  0.097  2.9077156928551  8.57867494261116  3.6282666072  0  0  0
609  3  3  0.06  1.5559852197795  6.97835973660764  3.1082166072  0  0  0
610  3  3  0.06  1.6448928879998  7.30115781174105  4.7843966072  0  0  0
611  3  4  -0.2  2.93998758681834  9.10696096248433  1.9427766072  0  0  0
612  3  5  0.103  2.76404178079012  9.44783909355655  4.2756066072  0  0  0
613  4  1  -0.12  1.68356417456709  7.73914366297189  8.5243266072  0  0  0
614  4  2  0.097  2.93822802878317  6.88525645851742  8.6714966072  0  0  0
615  4  3  0.06  1.61945027866056  8.5427350750473  9.2534666072  0  0  0
616  4  3  0.06  1.67142922261771  8.3264952033539  7.5485466072  0  0  0
617  4  4  -0.2  2.9479855778873  5.79041196370239  7.2925466072  0  0  0
618  4  5  0.103  2.98411650254131  6.36360780137262  9.5985366072  0  0  0
619  4  1  -0.12  4.2332927351352  7.65815382213858  8.4528066072  0  0  0
620  4  2  0.097  5.55377105810885  6.9050384023353  8.7403666072  0  0  0
621  4  3  0.06  4.19368268436619  8.54914218235673  9.0884266072  0  0  0
622  4  3  0.06  4.33144808052898  8.112157441643  7.4255666072  0  0  0
623  4  4  -0.2  5.5548907768585  6.29462127563932  10.4259666072  0  0  0
624  4  5  0.103  5.5800244637927  6.09165612940266  8.0687366072  0  0  0
625  3  1  -0.12  4.28835890364497  7.77998897206953  3.8418166072  0  0  0
626  3  2  0.097  5.55975955392173  8.58888626988557  3.7759166072  0  0  0
627  3  3  0.06  4.31515217372598  7.03465218098412  3.1198866072  0  0  0
628  3  3  0.06  4.294277417036  7.1823259933614  4.7255566072  0  0  0
629  3  4  -0.2  5.56949710804818  9.67419018147265  5.2426166072  0  0  0
630  3  5  0.103  5.55306123640148  9.37415735949806  2.9464566072  0  0  0
631  3  1  -0.12  6.8585633210985  7.6967966880986  3.7297066072  0  0  0
632  3  2  0.097  8.21833177519839  8.44702890961263  3.5356166072  0  0  0
633  3  3  0.06  6.71295989368814  6.87475480919306  3.0171566072  0  0  0
634  3  3  0.06  6.96934549489239  7.24469517857667  4.7278866072  0  0  0
635  3  4  -0.2  8.20257573279255  9.16682737140685  1.9188166072  0  0  0
636  3  5  0.103  8.33607220122228  9.29376818497501  4.2184466072  0  0  0
637  4  1  -0.12  6.78698130103133  7.74995565655656  8.5957966072  0  0  0
638  4  2  0.097  8.07791704449402  6.83590171002444  8.5715366072  0  0  0
639  4  3  0.06  6.75748870896455  8.4082859326009  9.4832866072  0  0  0
640  4  3  0.06  6.65141535241251  8.47576078145337  7.7554166072  0  0  0
641  4  4  -0.2  8.12608494570681  5.88390567489427  7.0166366072  0  0  0
642  4  5  0.103  8.14372051601386  6.08203545733334  9.4036966072  0  0  0
643  4  1  -0.12  9.35703575615232  7.71541734371664  8.6795966072  0  0  0
644  4  2  0.097  10.667136685714  6.85191947829803  8.6958066072  0  0  0
645  4  3  0.06  9.20859304191248  8.3355051980078  9.5531366072  0  0  0
646  4  3  0.06  9.30299932899268  8.24510491831375  7.7897466072  0  0  0
647  4  4  -0.2  10.603662629093  5.62665030531532  9.9936966072  0  0  0
648  4  5  0.103  10.5840775484629  6.27726201927283  7.7720966072  0  0  0
649  3  1  -0.12  9.52501356357809  7.70410479487342  3.7642766072  0  0  0
650  3  2  0.097  10.77961843261  8.54683962816741  3.7094866072  0  0  0
651  3  3  0.06  9.64394369077348  7.00188583375946  2.9904466072  0  0  0
652  3  3  0.06  9.57718046032536  7.07831061063481  4.6799266072  0  0  0
653  3  4  -0.2  10.7532050671048  9.37035313953309  5.2895766072  0  0  0
654  3  5  0.103  10.8377938201479  9.31749450423026  2.9655266072  0  0  0
655  3  1  -0.12  11.9741883811806  7.70981112482089  3.7039766072  0  0  0
656  3  2  0.097  13.3483432217158  8.47656166986705  3.4034066072  0  0  0
657  3  3  0.06  11.9330987020639  6.96399380068727  2.9629766072  0  0  0
658  3  3  0.06  12.1101542293529  7.15719811938221  4.5783466072  0  0  0
659  3  4  -0.2  13.3110525883568  9.3067826216973  1.7794916072  0  0  0
660  3  5  0.103  13.3611400074261  9.29957462597418  4.1236166072  0  0  0
661  4  1  -0.12  11.9901843633185  7.60939973995585  8.7681766072  0  0  0
662  4  2  0.097  13.2321724014392  6.76098861002992  8.6025166072  0  0  0
663  4  3  0.06  11.9606917712518  8.05739669635768  9.7476366072  0  0  0
664  4  3  0.06  11.9592921228147  8.36193451565921  7.9475866072  0  0  0
665  4  4  -0.2  13.3071535677107  6.1338829710139  6.9469966072  0  0  0
666  4  5  0.103  13.3524421921386  5.97824031892051  9.3236166072  0  0  0
667  4  1  -0.12  14.5187492397693  7.58727519752796  8.8153166072  0  0  0
668  4  2  0.097  15.7622369012154  6.6980487918199  8.7533266072  0  0  0
669  4  3  0.06  14.4184744267423  8.06350347051198  9.7883866072  0  0  0
670  4  3  0.06  14.4674621220396  8.2324909257983  7.9084566072  0  0  0
671  4  4  -0.2  15.7718344904982  5.64972590273446  10.1953666072  0  0  0
672  4  5  0.103  15.8496149536438  6.06455606770479  7.8756666072  0  0  0
673  3  1  -0.12  14.5870320885205  7.53671911641446  3.4643666072  0  0  0
674  3  2  0.097  15.843316535677  8.30046632990933  3.6095566072  0  0  0
675  3  3  0.06  14.6254224456515  7.01843419060711  2.5267166072  0  0  0
676  3  3  0.06  14.4796590584198  6.87641665265144  4.2786866072  0  0  0
677  3  4  -0.2  15.811024646736  9.00955290917059  5.2950766072  0  0  0
678  3  5  0.103  15.9249960194687  9.15751704359783  2.8935466072  0  0  0
679  3  1  -0.12  17.0891036195554  7.4340051773601  3.4292066072  0  0  0
680  3  2  0.097  18.4583596905608  8.25811935503604  3.2889166072  0  0  0
681  3  3  0.06  17.0624103243627  6.85850678550054  2.5091466072  0  0  0
682  3  3  0.06  17.0115231061865  6.66444151176089  4.2499566072  0  0  0
683  3  4  -0.2  18.6279171012227  8.97731715052  1.6584376072  0  0  0
684  3  5  0.103  18.5033483903237  9.01636046068686  4.0371266072  0  0  0
685  4  1  -0.12  17.0223203941296  7.52340434653705  8.7127266072  0  0  0
686  4  2  0.097  18.3388896989683  6.7123346388989  8.6214866072  0  0  0
687  4  3  0.06  17.0253196407804  8.21717393488669  9.6114366072  0  0  0
688  4  3  0.06  17.0394161000395  8.29065544684176  7.9489466072  0  0  0
689  4  4  -0.2  18.3050981867019  5.67461351018954  7.1372566072  0  0  0
690  4  5  0.103  18.3417889707308  5.97037159025611  9.3882866072  0  0  0
691  4  1  -0.12  19.68945046585  7.58477242123522  8.6504966072  0  0  0
692  4  2  0.097  20.9769270781754  6.77304198065579  8.5108666072  0  0  0
693  4  3  0.06  19.7238418274466  8.03046682344771  9.6432166072  0  0  0
694  4  3  0.06  19.4953992075395  8.39256849748244  7.9771466072  0  0  0
695  4  4  -0.2  21.1700785624907  5.73018515499371  9.9332366072  0  0  0
696  4  5  0.103  20.8712536211768  6.14527560869849  7.6679066072  0  0  0
697  3  1  -0.12  19.7652314312284  7.34600756290709  3.5021366072  0  0  0
698  3  2  0.097  21.1087939559248  8.16811951954884  3.6145566072  0  0  0
699  3  3  0.06  19.7656313307819  6.6398642485661  2.7197266072  0  0  0
700  3  3  0.06  19.6135695255833  6.77790737776889  4.4666266072  0  0  0
701  3  4  -0.2  20.9984216791732  9.03648278208055  5.1703466072  0  0  0
702  3  5  0.103  21.1090938805899  8.89842964177259  2.8234666072  0  0  0
703  3  1  -0.12  22.3299872172662  7.2672201652114  3.5099266072  0  0  0
704  3  2  0.097  23.6121651605084  8.0252610487588  3.3151966072  0  0  0
705  3  3  0.06  22.1399349544901  6.43351534878165  2.7961566072  0  0  0
706  3  3  0.06  22.4585549236997  6.80686950502857  4.4006366072  0  0  0
707  3  4  -0.2  23.5685761091826  8.55284629127  1.5610226072  0  0  0
708  3  5  0.103  23.6217627497911  8.87860765353403  3.9629766072  0  0  0
709  4  1  -0.12  22.1809246587185  7.71111256849312  8.3397266072  0  0  0
710  4  2  0.097  23.5295859027214  6.9481061767809  8.3402566072  0  0  0
711  4  3  0.06  22.1930216202103  8.46635034259264  9.1290966072  0  0  0
712  4  3  0.06  22.158130384172  8.20956549495674  7.3739666072  0  0  0
713  4  4  -0.2  23.5371839942369  5.71532867491996  7.0838266072  0  0  0
714  4  5  0.103  23.5326851242606  6.49834726586898  9.3476166072  0  0  0
715  4  1  -0.12  24.8843456149144  7.76497231431305  8.2699966072  0  0  0
716  4  2  0.097  26.141229911401  6.99471788245704  8.5517766072  0  0  0
717  4  3  0.06  24.7822712538968  8.61901969645025  8.9837766072  0  0  0
718  4  3  0.06  24.8380572416028  8.18734084147714  7.3030166072  0  0  0
719  4  4  -0.2  26.1730219259001  6.29769468492682  10.1619266072  0  0  0
720  4  5  0.103  26.0497528885498  6.30792603441157  7.7618266072  0  0  0
721  3  1  -0.12  24.9360326321975  7.21045719889188  3.6207266072  0  0  0
722  3  2  0.097  26.1588254917527  8.12497165626187  3.6414466072  0  0  0
723  3  3  0.06  24.9815212064022  6.3947423384544  2.8954266072  0  0  0
724  3  3  0.06  24.8305591249756  6.8060986499304  4.5927166072  0  0  0
725  3  4  -0.2  26.0410550732623  9.22729444663963  5.0870766072  0  0  0
726  3  5  0.103  26.0628495989252  8.81804046724954  2.7807366072  0  0  0
727  3  1  -0.12  27.4620981364392  7.22507341244153  3.6010466072  0  0  0
728  3  2  0.097  28.726480549553  8.14789708710343  3.6019866072  0  0  0
729  3  3  0.06  27.4422031336552  6.48633393966379  2.7822266072  0  0  0
730  3  3  0.06  27.3990139818828  6.54580991548465  4.5300266072  0  0  0
731  3  4  -0.2  28.6797922766879  9.0086519097052  2.0036466072  0  0  0
732  3  5  0.103  28.8206568943899  8.82154435405939  4.3986266072  0  0  0
733  4  1  -0.12  27.4352048914699  7.86107892395456  8.3446266072  0  0  0
734  4  2  0.097  28.7359781639473  7.01438970411803  8.3368866072  0  0  0
735  4  3  0.06  27.4633978099879  8.68449232426853  9.0702966072  0  0  0
736  4  3  0.06  27.3226331671743  8.13177920777814  7.2782066072  0  0  0
737  4  4  -0.2  28.6191075194522  5.81626063725388  7.0463466072  0  0  0
738  4  5  0.103  28.769569726437  6.47436065787929  9.2283066072  0  0  0
739  4  1  -0.12  29.987363841574  7.83044494213132  8.2798166072  0  0  0
740  4  2  0.097  31.2922360844744  7.04507374146712  8.3003966072  0  0  0
741  4  3  0.06  29.9994608030658  8.60880836917584  9.0629266072  0  0  0
742  4  3  0.06  30.1157315982308  8.4457274659404  7.3274766072  0  0  0
743  4  4  -0.2  31.1620687798271  6.07270510731398  9.8513066072  0  0  0
744  4  5  0.103  31.3062325688451  6.41439413790506  7.3701366072  0  0  0
745  3  1  -0.12  30.0554467405485  7.38695298305644  3.6915166072  0  0  0
746  3  2  0.097  31.3742154929312  8.21146760493922  3.6771566072  0  0  0
747  3  3  0.06  30.1529222567015  6.63358728562389  2.9197666072  0  0  0
748  3  3  0.06  30.1183309453282  6.81948349754402  4.6420166072  0  0  0
749  3  4  -0.2  31.3036332217476  9.26353464735862  5.0859766072  0  0  0
750  3  5  0.103  31.2549454511154  8.65345789823846  2.7075866072  0  0  0
751  3  1  -0.12  32.5852113156596  7.35301533652679  3.8376166072  0  0  0
752  3  2  0.097  33.9019805702751  8.09123423183563  3.7227566072  0  0  0
753  3  3  0.06  32.4545441365706  6.6059766575623  3.0417866072  0  0  0
754  3  3  0.06  32.4861362012929  6.78275275267165  4.7402166072  0  0  0
755  3  4  -0.2  33.9892586478151  9.10776185089801  2.2156766072  0  0  0
756  3  5  0.103  33.9580664826461  8.84396922964241  4.5025666072  0  0  0
757  4  1  -0.12  32.5762135757071  7.92174622129076  8.4490866072  0  0  0
758  4  2  0.097  33.8533927745311  6.96337311216667  8.6806466072  0  0  0
759  4  3  0.06  32.3436719853771  8.42280203509883  9.3319966072  0  0  0
760  4  3  0.06  32.6886853251143  8.66977599966717  7.6782066072  0  0  0
761  4  4  -0.2  33.9670642225987  6.00103560539486  7.2106366072  0  0  0
762  4  5  0.103  33.927374191919  6.25403625527613  9.5766266072  0  0  0
763  4  1  -0.12  35.0588899783997  7.81923250433981  8.8160666072  0  0  0
764  4  2  0.097  36.4020526035427  7.13667535378168  8.8769266072  0  0  0
765  4  3  0.06  34.8960308852581  8.51089976060355  9.6119166072  0  0  0
766  4  3  0.06  35.0792848556255  8.4830688882282  7.9260866072  0  0  0
767  4  4  -0.2  36.546316367449  6.37753324866547  10.5626466072  0  0  0
768  4  5  0.103  36.3741596096897  6.30427198102416  8.1807166072  0  0  0
769  3  1  -0.12  35.0850833991505  7.1277654701795  3.7527366072  0  0  0
770  3  2  0.097  36.4066514484073  7.88540590952006  3.8733166072  0  0  0
771  3  3  0.06  35.0100022579907  6.45313711491679  2.8877466072  0  0  0
772  3  3  0.06  34.9734114488502  6.51565646670962  4.6439966072  0  0  0
773  3  4  -0.2  36.2520902709997  8.93166651094028  5.3042366072  0  0  0
774  3  5  0.103  36.4140495901461  8.55214551390803  3.0221766072  0  0  0
775  3  1  -0.12  37.6144480747082  6.96626632156108  3.8296166072  0  0  0
776  3  2  0.097  38.9041241345775  7.79200229827472  3.6628866072  0  0  0
777  3  3  0.06  37.5247705998475  6.18996518218179  3.0571566072  0  0  0
778  3  3  0.06  37.5536633425841  6.48878666043069  4.7998466072  0  0  0
779  3  4  -0.2  39.0000000525166  8.62102191748445  2.1298566072  0  0  0
780  3  5  0.103  38.9975006803076  8.52191197629164  4.4613766072  0  0  0
781  4  1  -0.12  37.6788319028133  7.92064499972195  8.5638266072  0  0  0
782  4  2  0.097  38.9560111016374  6.93679362793768  8.5717766072  0  0  0
783  4  3  0.06  37.7797065651705  8.70020975938698  9.2705966072  0  0  0
784  4  3  0.06  37.4818813727402  8.3749489523815  7.5415166072  0  0  0
785  4  4  -0.2  39.0065983951485  5.9903237228619  7.0100366072  0  0  0
786  4  5  0.103  38.8138468103867  6.22911861450553  9.3288366072  0  0  0
787  4  1  -0.12  40.2517856296968  7.71561756582006  8.8595266072  0  0  0
788  4  2  0.097  41.4498846918266  6.77087958193886  8.9680066072  0  0  0
789  4  3  0.06  40.1030229958142  8.27483790067159  9.8110166072  0  0  0
790  4  3  0.06  40.4969240559603  8.43061069713221  8.0678066072  0  0  0
791  4  4  -0.2  41.4640811259739  5.76238086922361  10.4227266072  0  0  0
792  4  5  0.103  41.4892747978412  6.13956927875102  8.1130266072  0  0  0
793  3  1  -0.12  40.1541101637671  6.90775141183664  3.8317366072  0  0  0
794  3  2  0.097  41.4576827331188  7.78649619043068  3.8202666072  0  0  0
795  3  3  0.06  40.129216416565  6.21923765370177  3.0103566072  0  0  0
796  3  3  0.06  40.1856022536012  6.24223316227953  4.7163166072  0  0  0
797  3  4  -0.2  41.5377626186967  8.83125512607525  5.2586166072  0  0  0
798  3  5  0.103  41.3179178391888  8.48326911033162  3.0156466072  0  0  0
799  3  1  -0.12  42.7733522639622  6.89280483181635  3.7236366072  0  0  0
800  3  2  0.097  44.0585294538553  7.74505021502278  3.6971366072  0  0  0
801  3  3  0.06  42.7817501545846  6.20937671510834  2.8505166072  0  0  0
802  3  3  0.06  42.8303379503285  6.35513840639796  4.6901366072  0  0  0
803  3  4  -0.2  43.9862476095696  8.75607172624111  2.2470966072  0  0  0
804  3  5  0.103  43.9810489153747  8.44953168590538  4.5591566072  0  0  0
805  4  1  -0.12  42.7352618314963  7.56675243192743  8.8552066072  0  0  0
806  4  2  0.097  44.031936133551  6.69828905834401  8.8815866072  0  0  0
807  4  3  0.06  42.7479586423183  8.33720708588686  9.6966366072  0  0  0
808  4  3  0.06  42.7450593705558  8.23008826055727  8.0156566072  0  0  0
809  4  4  -0.2  44.1741004248017  5.749756865603  7.3311466072  0  0  0
810  4  5  0.103  44.1083169482595  6.15388515914554  9.8363766072  0  0  0
811  4  1  -0.12  45.2474308262557  7.62041195564394  8.9065666072  0  0  0
812  4  2  0.097  46.5689988755125  6.79668821106967  8.9663866072  0  0  0
813  4  3  0.06  45.2852213340565  8.27744078801605  9.8289166072  0  0  0
814  4  3  0.06  45.2921196013535  8.35542729729807  8.0485666072  0  0  0
815  4  4  -0.2  46.574097594819  6.02518239106729  10.5354766072  0  0  0
816  4  5  0.103  46.6210857923491  5.95852845283883  8.2723766072  0  0  0
817  3  1  -0.12  45.3924943892689  6.98524737696528  3.6848466072  0  0  0
818  3  2  0.097  46.621885591456  8.00934339153693  3.7351066072  0  0  0
819  3  3  0.06  45.5108646570895  6.49946850964813  2.7470666072  0  0  0
820  3  3  0.06  45.3317096571448  6.36183583575736  4.5562466072  0  0  0
821  3  4  -0.2  46.6299835574133  8.85508155638221  5.3213866072  0  0  0
822  3  5  0.103  46.5805959625625  8.75386928310349  2.9619466072  0  0  0
823  3  1  -0.12  47.9564503761998  7.28934470763929  3.5337266072  0  0  0
824  3  2  0.097  49.2487257831666  8.13448220617431  3.5011566072  0  0  0
825  3  3  0.06  47.9808442489601  6.82913420292885  2.5344566072  0  0  0
826  3  3  0.06  48.132706104382  6.45739183461446  4.2315766072  0  0  0
827  3  4  -0.2  49.2145343713468  9.25852909477312  2.1084266072  0  0  0
828  3  5  0.103  49.116259056087  8.80052103320031  4.3577966072  0  0  0
829  4  1  -0.12  47.8853682305745  7.62872117293587  8.8596866072  0  0  0
830  4  2  0.097  49.212934773133  6.82964476929257  8.7174466072  0  0  0
831  4  3  0.06  47.983843495611  8.26262435236298  9.7714366072  0  0  0
832  4  3  0.06  47.7027141095372  8.27073334755149  7.9628966072  0  0  0
833  4  4  -0.2  49.2646217904161  6.09046480788732  7.0834266072  0  0  0
834  4  5  0.103  49.4092854538759  5.96252288380206  9.2947166072  0  0  0
835  4  1  -0.12  50.479616608679  7.62181351036788  8.9357566072  0  0  0
836  4  2  0.097  51.8595699927392  6.815208755636  8.9457166072  0  0  0
837  4  3  0.06  50.4732182158239  8.24800813881334  9.8566866072  0  0  0
838  4  3  0.06  50.5821908441384  8.29886455308197  8.0989266072  0  0  0
839  4  4  -0.2  51.9528465635809  6.02062733821449  10.5202466072  0  0  0
840  4  5  0.103  51.9546461115715  6.11594307054749  8.1485466072  0  0  0
841  3  1  -0.12  50.5200064635773  7.31787635737661  3.3959966072  0  0  0
842  3  2  0.097  51.7427993231325  8.13808620403586  3.6351366072  0  0  0
843  3  3  0.06  50.4863149261993  6.91776251700763  2.3906966072  0  0  0
844  3  3  0.06  50.5076095774204  6.45042410541545  4.0766966072  0  0  0
845  3  4  -0.2  51.7208048476928  8.83115501502354  5.2617866072  0  0  0
846  3  5  0.103  51.5896377941619  8.98472536834653  2.9694766072  0  0  0
847  3  1  -0.12  53.0789637060901  7.40116875239925  3.4506466072  0  0  0
848  3  2  0.097  54.3389472241159  8.28124500798103  3.5528266072  0  0  0
849  3  3  0.06  53.110155871259  6.9192241383626  2.4488066072  0  0  0
850  3  3  0.06  53.1583437674495  6.60005008330108  4.1593866072  0  0  0
851  3  4  -0.2  54.2510692972457  9.43342310211033  2.2157966072  0  0  0
852  3  5  0.103  54.354443331812  8.93306806566422  4.3747366072  0  0  0
853  4  1  -0.12  53.0525703355625  7.79800896137732  8.8773166072  0  0  0
854  4  2  0.097  54.3923338145012  7.04847751722525  8.6776166072  0  0  0
855  4  3  0.06  52.9411983099273  8.36143396040066  9.7652366072  0  0  0
856  4  3  0.06  52.8127305783822  8.37955406076015  7.9935666072  0  0  0
857  4  4  -0.2  54.4402217860266  6.24821980317178  7.0247366072  0  0  0
858  4  5  0.103  54.4393220120313  6.22960915865891  9.3471066072  0  0  0
859  4  1  -0.12  55.7215999301619  7.86918791914306  8.7782866072  0  0  0
860  4  2  0.097  56.9975794303256  6.95830749295014  8.7962966072  0  0  0
861  4  3  0.06  55.7452939787036  8.2506110261578  9.7938266072  0  0  0
862  4  3  0.06  55.8612648492035  8.71332430716098  8.0640066072  0  0  0
863  4  4  -0.2  56.9753850051092  6.09110551861826  10.2751766072  0  0  0
864  4  5  0.103  56.9333955519972  6.12110880081572  8.0330866072  0  0  0
865  3  1  -0.12  55.6233246149021  7.4310018458088  3.5906266072  0  0  0
866  3  2  0.097  56.9178994443011  8.21987693328285  3.8589666072  0  0  0
867  3  3  0.06  55.8216747934122  6.84309969464238  2.6803966072  0  0  0
868  3  3  0.06  55.6606152482611  6.64392875726553  4.3843466072  0  0  0
869  3  4  -0.2  56.8368198098396  8.94668316869677  5.5557266072  0  0  0
870  3  5  0.103  57.0259722986204  9.04999777406139  3.1701766072  0  0  0
871  3  1  -0.12  58.1743838412343  7.34881067235497  3.5615166072  0  0  0
872  3  2  0.097  59.4058745160769  8.2698323480861  3.6808166072  0  0  0
873  3  3  0.06  58.0103250494323  6.90736097873497  2.5584866072  0  0  0
874  3  3  0.06  58.1895800242653  6.52450628368078  4.2882366072  0  0  0
875  3  4  -0.2  59.4543623369325  9.36835091849889  2.2259866072  0  0  0
876  3  5  0.103  59.2922030680094  8.79081026118445  4.6367366072  0  0  0
877  4  1  -0.12  58.3065506436488  7.78349285887938  8.5487266072  0  0  0
878  4  2  0.097  59.5685336594418  6.94264011335754  8.4768766072  0  0  0
879  4  3  0.06  58.6016765140933  8.40348060211882  9.4202566072  0  0  0
880  4  3  0.06  58.2809570722281  8.50439254224241  7.6756466072  0  0  0
881  4  4  -0.2  59.5692334836604  6.00738264607326  6.9739166072  0  0  0
882  4  5  0.103  59.5095484753083  6.16747022886257  9.2643566072  0  0  0
883  4  1  -0.12  60.817020065306  7.82083428116717  8.6425366072  0  0  0
884  4  2  0.097  62.1077958489473  6.94413176802802  8.6940466072  0  0  0
885  4  3  0.06  60.8726061032353  8.57757372104235  9.4099566072  0  0  0
886  4  3  0.06  60.8016239324983  8.47345822726405  7.7631766072  0  0  0
887  4  4  -0.2  62.0726046882439  5.79646868233084  9.9691666072  0  0  0
888  4  5  0.103  62.1057963511801  6.34724965552322  7.8527866072  0  0  0
889  3  1  -0.12  60.7828286534862  7.43820984153192  3.6880066072  0  0  0
890  3  2  0.097  62.0232170933931  8.39947616005043  3.7869966072  0  0  0
891  3  3  0.06  60.7328412093053  6.89765020671911  2.7570566072  0  0  0
892  3  3  0.06  60.8399143147409  6.67411223935606  4.4004566072  0  0  0
893  3  4  -0.2  62.0742042864577  9.20386846053952  5.3285266072  0  0  0
894  3  5  0.103  61.9894255811268  9.06501443181788  2.9688166072  0  0  0
895  3  1  -0.12  63.3733779607214  7.63432739183162  3.5441066072  0  0  0
896  3  2  0.097  64.7584300640881  8.3921680532756  3.3625766072  0  0  0
897  3  3  0.06  63.2553076175659  7.01334854918025  2.6744766072  0  0  0
898  3  3  0.06  63.3742777347167  7.03188911595692  4.4630466072  0  0  0
899  3  4  -0.2  64.8193147711005  9.54154303795703  1.9868666072  0  0  0
900  3  5  0.103  64.6115669530843  9.07212231648928  4.1938466072  0  0  0
901  4  1  -0.12  63.3641802709921  7.83284760737236  8.6627866072  0  0  0
902  4  2  0.097  64.6086676813218  6.94983809797548  8.6411566072  0  0  0
903  4  3  0.06  63.4546575449597  8.32769653597443  9.6187166072  0  0  0
904  4  3  0.06  63.3032955639797  8.40107793687779  7.7660966072  0  0  0
905  4  4  -0.2  64.6515569084291  5.89230499213273  7.1870566072  0  0  0
906  4  5  0.103  64.5264883230883  6.2988059176008  9.5303866072  0  0  0
907  4  1  -0.12  65.9647270670635  7.78199119310373  8.6474266072  0  0  0
908  4  2  0.097  67.2563026498117  6.93328974112784  8.6172866072  0  0  0
909  4  3  0.06  65.9510305073579  8.53142252620408  9.5180566072  0  0  0
910  4  3  0.06  65.9931199353583  8.24940969353728  7.7088766072  0  0  0
911  4  4  -0.2  67.1962177419062  5.66402176091863  9.8697266072  0  0  0
912  4  5  0.103  67.2336083501536  6.49080890367523  7.6440566072  0  0  0
913  3  1  -0.12  66.0420076557673  7.50498391302242  3.4933066072  0  0  0
914  3  2  0.097  67.28509541766  8.35002130050573  3.4934266072  0  0  0
915  3  3  0.06  66.1085909314164  6.97786919245426  2.5681166072  0  0  0
916  3  3  0.06  65.8592535598416  6.870770389335  4.3360666072  0  0  0
917  3  4  -0.2  67.2422061905527  9.34272248926115  4.9617466072  0  0  0
918  3  5  0.103  67.3955676692999  8.87790687617206  2.5630266072  0  0  0
919  3  1  -0.12  68.5801701215008  7.49257014261039  3.4888566072  0  0  0
920  3  2  0.097  69.9212332739882  8.17552773737537  3.4920766072  0  0  0
921  3  3  0.06  68.4940917426212  6.97915061391614  2.5239466072  0  0  0
922  3  3  0.06  68.5584755707263  6.76101864334543  4.2496366072  0  0  0
923  3  4  -0.2  70.0191086896946  9.11466951346599  1.9480566072  0  0  0
924  3  5  0.103  69.854350073674  8.90733952537478  4.2999266072  0  0  0
925  4  1  -0.12  68.5293828782129  7.84916570880108  8.6010666072  0  0  0
926  4  2  0.097  69.7826680787185  7.05428395822443  8.6034066072  0  0  0
927  4  3  0.06  68.545678785016  8.56255706328586  9.3741466072  0  0  0
928  4  3  0.06  68.5409799652629  8.4193982593407  7.6359366072  0  0  0
929  4  4  -0.2  69.8428529615124  6.16870159479861  7.1121366072  0  0  0
930  4  5  0.103  69.6712960530833  6.35753106053383  9.4351366072  0  0  0
931  4  1  -0.12  71.0918392418184  7.96499419562944  8.5341066072  0  0  0
932  4  2  0.097  72.425504252567  7.16540722562242  8.4568666072  0  0  0
933  4  3  0.06  71.2155081787222  8.3729467313473  9.5895666072  0  0  0
934  4  3  0.06  71.0196573724211  8.73394718381322  7.7222066072  0  0  0
935  4  4  -0.2  72.5381759517509  5.94607463800612  9.7363566072  0  0  0
936  4  5  0.103  72.3974113089373  6.70905099640282  7.4606066072  0  0  0
937  3  1  -0.12  71.1708194036244  7.31687524685951  3.7032366072  0  0  0
938  3  2  0.097  72.456696417736  8.08212412613003  3.7780966072  0  0  0
939  3  3  0.06  71.3059854526898  6.71529792602952  2.7830566072  0  0  0
940  3  3  0.06  71.0984375844503  6.63087427612255  4.5929866072  0  0  0
941  3  4  -0.2  72.5836645259556  8.98482547939824  5.1909966072  0  0  0
942  3  5  0.103  72.3845145483386  8.8813106519302  3.0042866072  0  0  0
943  3  1  -0.12  73.7644679323988  7.25430583954082  3.5240466072  0  0  0
944  3  2  0.097  75.1199274688103  8.02215760615579  3.4762566072  0  0  0
945  3  3  0.06  73.7419735825173  6.65090649756971  2.5990766072  0  0  0
946  3  3  0.06  73.8763398324758  6.53980325238205  4.2997566072  0  0  0
947  3  4  -0.2  75.0043564978639  8.93497017564671  1.9170366072  0  0  0
948  3  5  0.103  75.0904348767435  8.79431414799429  4.2923666072  0  0  0
949  4  1  -0.12  73.7633682086268  7.93846476692631  8.4634266072  0  0  0
950  4  2  0.097  75.0098551167238  6.96465453362855  8.3869366072  0  0  0
951  4  3  0.06  73.7406739089686  8.64564923620508  9.3786966072  0  0  0
952  4  3  0.06  73.7692667270402  8.61051025705491  7.5934166072  0  0  0
953  4  4  -0.2  74.9070809314877  5.95052957980721  6.9087366072  0  0  0
954  4  5  0.103  74.968765437607  6.26534880411935  9.2139166072  0  0  0
955  4  1  -0.12  76.3443199265792  7.73744177509282  8.3790966072  0  0  0
956  4  2  0.097  77.6885822754942  6.93805502718923  8.6895966072  0  0  0
957  4  3  0.06  76.3579165113965  8.62442569324259  9.0318966072  0  0  0
958  4  3  0.06  76.5738622702583  8.15940985805007  7.4596366072  0  0  0
959  4  4  -0.2  77.4648384753401  6.09328793954553  10.2819066072  0  0  0
960  4  5  0.103  77.8298467927496  6.12420223231355  7.8868866072  0  0  0
961  3  1  -0.12  76.3370217597288  7.18262632651653  3.5918066072  0  0  0
962  3  2  0.097  77.6012042230658  7.97210208030084  3.6075966072  0  0  0
963  3  3  0.06  76.363315155368  6.4587233116022  2.8278166072  0  0  0
964  3  3  0.06  76.2322480767255  6.73855372334173  4.6126966072  0  0  0
965  3  4  -0.2  77.5106269742099  9.04278977833828  5.0607166072  0  0  0
966  3  5  0.103  77.5500170802245  8.57286850161198  2.7455366072  0  0  0
967  3  1  -0.12  78.8953791529114  7.11455081135379  3.6782566072  0  0  0
968  3  2  0.097  80.1854551123342  8.00373717264117  3.7802466072  0  0  0
969  3  3  0.06  79.0627371160294  6.4401927559307  2.8675266072  0  0  0
970  3  3  0.06  78.6940297277505  6.43978230061869  4.5394566072  0  0  0
971  3  4  -0.2  80.2038504917928  8.87870776458574  2.2584566072  0  0  0
972  3  5  0.103  80.1875545849898  8.74556006581157  4.5870866072  0  0  0
973  4  1  -0.12  79.0919297834311  7.66896581572325  8.6498966072  0  0  0
974  4  2  0.097  80.3253199811526  6.72550925330393  8.6600366072  0  0  0
975  4  3  0.06  79.1779081874224  8.41088881994536  9.4722966072  0  0  0
976  4  3  0.06  79.2613872192046  8.2860503384631  7.8264866072  0  0  0
977  4  4  -0.2  80.4363920821228  5.91746289942743  7.0952766072  0  0  0
978  4  5  0.103  80.2158474783963  6.00956506700054  9.4646966072  0  0  0
979  4  1  -0.12  81.5984002095538  7.46293727130426  8.9778466072  0  0  0
980  4  2  0.097  82.8459868414228  6.62872188851079  8.8413766072  0  0  0
981  4  3  0.06  81.5923017413638  7.80431595763504  9.9838266072  0  0  0
982  4  3  0.06  81.6650834600913  8.30447077197773  8.2826266072  0  0  0
983  4  4  -0.2  82.9083711717607  5.3853326151686  10.1820766072  0  0  0
984  4  5  0.103  82.8625826728909  6.06683859968378  7.8635966072  0  0  0
985  3  1  -0.12  81.5130216548927  7.22186985878681  3.8069166072  0  0  0
986  3  2  0.097  82.7333151422389  8.07721868459624  3.8516066072  0  0  0
987  3  3  0.06  81.6068980750646  6.53858189755119  2.9069566072  0  0  0
988  3  3  0.06  81.6755808233693  6.55544059865914  4.6540466072  0  0  0
989  3  4  -0.2  82.6886263671411  9.02557067744417  5.3133366072  0  0  0
990  3  5  0.103  82.6105459793304  8.76077694567148  3.0196466072  0  0  0
991  3  1  -0.12  83.9844008952005  7.23318240763003  3.7965566072  0  0  0
992  3  2  0.097  85.2471837101004  8.04067815072213  3.7542366072  0  0  0
993  3  3  0.06  83.9983973795711  6.5051748395956  3.0249566072  0  0  0
994  3  3  0.06  84.0757779431633  6.60310347037823  4.6497466072  0  0  0
995  3  4  -0.2  85.3457589500253  8.69380265207755  2.1369166072  0  0  0
996  3  5  0.103  85.2577810482668  8.80782913997513  4.4814866072  0  0  0
997  4  1  -0.12  84.1858502952498  7.43470595472207  8.9304766072  0  0  0
998  4  2  0.097  85.381849884724  6.59099003312133  8.7329566072  0  0  0
999  4  3  0.06  84.3382120251134  7.93976621059854  9.9096866072  0  0  0
1000  4  3  0.06  84.1030710876861  8.18173462258138  8.1409166072  0  0  0
1001  4  4  -0.2  85.2129922982806  5.91106580322317  7.1185366072  0  0  0
1002  4  5  0.103  85.445933788164  5.77880909280921  9.5003866072  0  0  0
1003  4  1  -0.12  86.6934204451446  7.39926664241676  8.7977066072  0  0  0
1004  4  2  0.097  87.9516044151799  6.68223124564974  8.7973866072  0  0  0
1005  4  3  0.06  86.6466321973912  8.0707114662351  9.6256866072  0  0  0
1006  4  3  0.06  86.6727256432536  8.00073384108987  7.8946966072  0  0  0
1007  4  4  -0.2  88.0203871383729  5.62301627413825  10.2224966072  0  0  0
1008  4  5  0.103  87.9588026071419  6.04989980973446  7.9416866072  0  0  0
1009  3  1  -0.12  86.523663084706  7.24689762171429  4.0898366072  0  0  0
1010  3  2  0.097  87.756353458209  8.09523867390402  4.0799566072  0  0  0
1011  3  3  0.06  86.5998439496378  6.58202008288812  3.2211666072  0  0  0
1012  3  3  0.06  86.3711014050656  6.64456946799647  5.0316066072  0  0  0
1013  3  4  -0.2  87.8111396970313  9.25362365323934  5.4908366072  0  0  0
1014  3  5  0.103  87.73675838009  8.69440331838781  3.1348066072  0  0  0
1015  3  1  -0.12  89.0315331592658  7.29084637341493  3.9480366072  0  0  0
1016  3  2  0.097  90.3959904356299  8.08442668031935  3.8416166072  0  0  0
1017  3  3  0.06  88.827184487454  6.47506143524126  3.2213866072  0  0  0
1018  3  3  0.06  89.1618004388014  6.68711666497318  4.8364566072  0  0  0
1019  3  4  -0.2  90.4128861917631  9.11947484394806  2.3015566072  0  0  0
1020  3  5  0.103  90.3395046237054  8.81774013409441  4.6494966072  0  0  0
1021  4  1  -0.12  89.2446796212535  7.57265898397832  8.7319666072  0  0  0
1022  4  2  0.097  90.5048630890561  6.68791755338686  8.7142066072  0  0  0
1023  4  3  0.06  89.234582157529  8.30266877304695  9.5553166072  0  0  0
1024  4  3  0.06  89.1412056117989  8.22478237481664  7.9242366072  0  0  0
1025  4  4  -0.2  90.4769700952031  5.65096727977566  7.2499366072  0  0  0
1026  4  5  0.103  90.6324310466059  6.00508009188394  9.5385366072  0  0  0
1027  4  1  -0.12  91.7405527092099  7.62031184459223  8.7819366072  0  0  0
1028  4  2  0.097  93.0452250023335  6.8845056256296  8.9634666072  0  0  0
1029  4  3  0.06  91.6751691322212  8.30146744042643  9.6490166072  0  0  0
1030  4  3  0.06  91.71735853511  8.15220186232696  7.8061866072  0  0  0
1031  4  4  -0.2  93.0107336658487  6.27833320752612  10.6708566072  0  0  0
1032  4  5  0.103  92.9132581496957  5.97624810899148  8.3000866072  0  0  0
1033  3  1  -0.12  91.7002628292  7.21986763775261  3.9889966072  0  0  0
1034  3  2  0.097  92.9822408226655  8.07761912880308  3.9281466072  0  0  0
1035  3  3  0.06  91.7903402036142  6.49394237959375  3.1855266072  0  0  0
1036  3  3  0.06  91.6343793777695  6.71305543847122  4.9063966072  0  0  0
1037  3  4  -0.2  93.0032355492215  9.06070965659435  5.4013066072  0  0  0
1038  3  5  0.103  93.0018359007844  8.69490387364636  3.0707966072  0  0  0
1039  3  1  -0.12  94.4012843880752  7.36502866273197  3.8382566072  0  0  0
1040  3  2  0.097  95.6490709697209  8.30557199354654  3.8166166072  0  0  0
1041  3  3  0.06  94.3944860956666  6.7661042847723  2.9295666072  0  0  0
1042  3  3  0.06  94.4617691955342  6.66806553183278  4.6618566072  0  0  0
1043  3  4  -0.2  95.747446259869  9.15501426730508  2.2250266072  0  0  0
1044  3  5  0.103  95.6550694630226  9.03788433680449  4.5822266072  0  0  0
1045  4  1  -0.12  94.3614943825071  7.67567325618781  8.7545066072  0  0  0
1046  4  2  0.097  95.5976838771028  6.83309860057656  8.7554066072  0  0  0
1047  4  3  0.06  94.3545961152102  8.41068859784194  9.6158566072  0  0  0
1048  4  3  0.06  94.2846136933568  8.24300258622785  7.8265566072  0  0  0
1049  4  4  -0.2  95.6557692872411  5.56166822165043  7.4294266072  0  0  0
1050  4  5  0.103  95.5097059753443  6.20083724239749  9.6490466072  0  0  0
1051  4  1  -0.12  96.8542682489243  7.70140179647726  8.7450366072  0  0  0
1052  4  2  0.097  98.1780357457251  6.87960018409581  8.9504166072  0  0  0
1053  4  3  0.06  96.9520436897423  8.38576094596617  9.5422466072  0  0  0
1054  4  3  0.06  96.9196518259131  8.29626166573751  7.8276066072  0  0  0
1055  4  4  -0.2  97.9869837340654  6.05014007625856  10.5511266072  0  0  0
1056  4  5  0.103  98.158140742941  6.15409539235413  8.1677766072  0  0  0
1057  3  1  -0.12  97.021826161819  7.54472800055126  3.9054666072  0  0  0
1058  3  2  0.097  98.2680131452508  8.39447060746493  4.0316866072  0  0  0
1059  3  3  0.06  97.1129032851167  6.73595083599727  3.2316266072  0  0  0
1060  3  3  0.06  96.9851353777901  6.92386929116194  4.8699266072  0  0  0
1061  3  4  -0.2  98.251217364006  9.22839566820844  5.6108466072  0  0  0
1062  3  5  0.103  98.2376207791888  9.17243359030261  3.3002066072  0  0  0
1063  3  1  -0.12  99.6072767497477  7.63572894655556  3.9119166072  0  0  0
1064  3  2  0.097  100.837667700818  8.45653945952507  3.7907766072  0  0  0
1065  3  3  0.06  99.563987623087  7.03411158130488  3.0366466072  0  0  0
1066  3  3  0.06  99.6954546012829  6.90544885764731  4.7136866072  0  0  0
1067  3  4  -0.2  100.848864888315  9.47917385274176  2.3115066072  0  0  0
1068  3  5  0.103  100.988829732022  9.01846279277277  4.7384766072  0  0  0
1069  4  1  -0.12  99.5547899333577  7.76397120379595  8.9995166072  0  0  0
1070  4  2  0.097  100.854363507175  7.00595034245889  8.7296366072  0  0  0
1071  4  3  0.06  99.6596635912494  8.34821930157496  9.9898966072  0  0  0
1072  4  3  0.06  99.3333455556359  8.5427350750473  8.2293066072  0  0  0
1073  4  4  -0.2  100.789779729293  6.20293957448339  7.1281566072  0  0  0
1074  4  5  0.103  100.929344673446  6.19123659253851  9.4597466072  0  0  0
1075  4  1  -0.12  102.169533163576  7.77248064319129  8.6782366072  0  0  0
1076  4  2  0.097  103.417219770334  6.83502073276939  8.5619466072  0  0  0
1077  4  3  0.06  102.136541450417  8.17142318425526  9.6901566072  0  0  0
1078  4  3  0.06  102.102549988374  8.4840699987453  7.8593866072  0  0  0
1079  4  4  -0.2  103.256260200071  5.77776793787143  9.9347466072  0  0  0
1080  4  5  0.103  103.408222030381  6.21987836443271  7.6596566072  0  0  0
1081  3  1  -0.12  102.025569324335  7.44862139090975  3.7105866072  0  0  0
1082  3  2  0.097  103.383228308291  8.21377015912855  3.7653166072  0  0  0
1083  3  3  0.06  101.939590920344  6.81157472445893  2.8257566072  0  0  0
1084  3  3  0.06  101.901600462766  6.73922446738819  4.4950766072  0  0  0
1085  3  4  -0.2  103.399224290429  8.87470332251735  5.4259866072  0  0  0
1086  3  5  0.103  103.520193905347  9.04449166621735  3.0322966072  0  0  0
1087  3  1  -0.12  104.602921946307  7.33639690194294  3.5872666072  0  0  0
1088  3  2  0.097  105.841610813111  8.19585028087248  3.6079866072  0  0  0
1089  3  3  0.06  104.671904619276  6.79762925495574  2.6542666072  0  0  0
1090  3  3  0.06  104.608920439608  6.69879962470773  4.4200466072  0  0  0
1091  3  4  -0.2  105.851608301948  9.19996412952283  2.1430766072  0  0  0
1092  3  5  0.103  105.897596750594  8.89392464444565  4.4168866072  0  0  0
1093  4  1  -0.12  104.675903614811  7.68027836456647  8.7449466072  0  0  0
1094  4  2  0.097  105.968578921331  6.90374696976824  8.4777666072  0  0  0
1095  4  3  0.06  104.586925964169  8.085928346095  9.8469966072  0  0  0
1096  4  3  0.06  104.722891812341  8.47035478466104  8.0421366072  0  0  0
1097  4  4  -0.2  105.895597252827  6.19265816947279  6.8869766072  0  0  0
1098  4  5  0.103  105.963580176913  6.06631802221489  9.1879666072  0  0  0
1099  4  1  -0.12  107.212266532554  7.73483888774837  8.6529566072  0  0  0
1100  4  2  0.097  108.506941336841  6.92867462164401  8.8499566072  0  0  0
1101  4  3  0.06  107.113291393076  8.28695133792849  9.5685466072  0  0  0
1102  4  3  0.06  107.118290137494  8.49698432441587  7.8528566072  0  0  0
1103  4  4  -0.2  108.445956654941  6.10281851166832  10.4127466072  0  0  0
1104  4  5  0.103  108.682897140358  6.14649696352935  8.0966366072  0  0  0
1105  3  1  -0.12  107.150282101769  7.38124665310898  3.4719966072  0  0  0
1106  3  2  0.097  108.490945354703  8.10394833540279  3.6321566072  0  0  0
1107  3  3  0.06  107.143283859584  6.85602403141813  2.4548866072  0  0  0
1108  3  3  0.06  106.994321275925  6.55447953256273  4.2117066072  0  0  0
1109  3  4  -0.2  108.576923758695  8.85357989060656  5.1570666072  0  0  0
1110  3  5  0.103  108.488945856936  8.95349072021304  2.9625866072  0  0  0
1111  3  1  -0.12  109.803615638896  7.26411672260839  3.3861866072  0  0  0
1112  3  2  0.097  111.085293707696  8.10014411543781  3.5883166072  0  0  0
1113  3  3  0.06  110.001565917853  6.89069248862527  2.3187066072  0  0  0
1114  3  3  0.06  109.873598060749  6.44647972997808  4.1372566072  0  0  0
1115  3  4  -0.2  111.131282156343  9.32260016786747  2.3072266072  0  0  0
1116  3  5  0.103  111.081294712162  8.6064057039348  4.5042966072  0  0  0
1117  4  1  -0.12  109.85160358531  7.65164660377743  8.6041666072  0  0  0
1118  4  2  0.097  111.148277887364  6.8162098661531  8.5954266072  0  0  0
1119  4  3  0.06  109.942580733719  8.41869748197873  9.3761466072  0  0  0
1120  4  3  0.06  109.808614383314  8.27263545753398  7.7029666072  0  0  0
1121  4  4  -0.2  111.03930525905  5.88074216566023  7.1210466072  0  0  0
1122  4  5  0.103  111.210262318149  6.04408335763012  9.3608766072  0  0  0
1123  4  1  -0.12  112.418958718445  7.72172433997437  8.7476166072  0  0  0
1124  4  2  0.097  113.686640302875  6.83760359790351  8.7745066072  0  0  0
1125  4  3  0.06  112.304987345712  8.42120025827147  9.6092666072  0  0  0
1126  4  3  0.06  112.466946664859  8.3263950923022  7.8437366072  0  0  0
1127  4  4  -0.2  113.802611173374  5.8135976832784  10.2568466072  0  0  0
1128  4  5  0.103  113.493688768336  6.07706994916853  7.9565766072  0  0  0
1129  3  1  -0.12  112.417958969561  7.37774276629913  3.6290166072  0  0  0
1130  3  2  0.097  113.703636033896  8.25731846662236  3.7111366072  0  0  0
1131  3  3  0.06  112.388966251936  6.66226910193878  2.7994966072  0  0  0
1132  3  3  0.06  112.348976296592  6.79878053205041  4.5964866072  0  0  0
1133  3  4  -0.2  113.788614689004  9.03508122735662  5.2631266072  0  0  0
1134  3  5  0.103  113.606660392185  9.05640488137083  2.9229766072  0  0  0
1135  3  1  -0.12  115.029303053576  7.3945614229864  3.5588066072  0  0  0
1136  3  2  0.097  116.351970826605  8.23459325788421  3.4745766072  0  0  0
1137  3  3  0.06  114.924329420796  6.71711994717064  2.7119166072  0  0  0
1138  3  3  0.06  115.062294766735  6.66448155618157  4.3912566072  0  0  0
1139  3  4  -0.2  116.31198087126  9.26924097730608  2.0356266072  0  0  0
1140  3  5  0.103  116.351970826605  8.9439801703006  4.2668666072  0  0  0
1141  4  1  -0.12  115.01930556474  7.59258108326859  8.6017266072  0  0  0
1142  4  2  0.097  116.30098363354  6.82332776192968  8.5017766072  0  0  0
1143  4  3  0.06  115.06629376227  8.26332512972495  9.4697566072  0  0  0
1144  4  3  0.06  114.838351016804  8.21987693328285  7.7452266072  0  0  0
1145  4  4  -0.2  116.315979866794  5.69065130067347  7.0971466072  0  0  0
1146  4  5  0.103  116.381963293113  6.18662147305468  9.3283066072  0  0  0
1147  4  1  -0.12  117.589659944526  7.65685237846635  8.4596266072  0  0  0
1148  4  2  0.097  118.915326964205  6.82427881692092  8.6336466072  0  0  0
1149  4  3  0.06  117.607655424431  8.51480409162024  9.1370866072  0  0  0
1150  4  3  0.06  117.606655675547  7.93135688225491  7.4404266072  0  0  0
1151  4  4  -0.2  118.848343789003  6.08916336421509  10.3002166072  0  0  0
1152  4  5  0.103  118.856341780072  6.00417909241855  7.9899066072  0  0  0
1153  3  1  -0.12  117.621651908801  7.39446131193469  3.5413166072  0  0  0
1154  3  2  0.097  118.926324201925  8.24870891617531  3.7092566072  0  0  0
1155  3  3  0.06  117.675638348517  6.70977179597513  2.6515966072  0  0  0
1156  3  3  0.06  117.564666222435  6.7718306369301  4.4353866072  0  0  0
1157  3  4  -0.2  118.817351573611  9.40649322920036  5.0404166072  0  0  0
1158  3  5  0.103  118.922325206391  8.89262320077342  2.8322466072  0  0  0
1159  3  1  -0.12  120.200004279656  7.38214765257437  3.6845666072  0  0  0
1160  3  2  0.097  121.485681343991  8.29526055522041  3.8277666072  0  0  0
1161  3  3  0.06  120.206002772958  6.7990608429952  2.7792466072  0  0  0
1162  3  3  0.06  120.066037929251  6.73055485031011  4.5226266072  0  0  0
1163  3  4  -0.2  121.52667104822  9.28956352080319  2.2901066072  0  0  0
1164  3  5  0.103  121.368710724608  8.96570426852165  4.6640266072  0  0  0
1165  4  1  -0.12  120.195005535238  7.62331517614353  8.6102866072  0  0  0
1166  4  2  0.097  121.469685361853  6.80604859440455  8.6308166072  0  0  0
1167  4  3  0.06  120.146017839941  8.32809698018126  9.3908866072  0  0  0
1168  4  3  0.06  120.208002270725  8.19314728247631  7.6672766072  0  0  0
1169  4  4  -0.2  121.550665021427  5.93756519861078  7.0991466072  0  0  0
1170  4  5  0.103  121.318723280427  6.0626539577223  9.4286666072  0  0  0
1171  4  1  -0.12  122.720371215262  7.68448302873828  8.6718766072  0  0  0
1172  4  2  0.097  124.114021159027  6.86624536979771  8.8520266072  0  0  0
1173  4  3  0.06  122.630393815736  8.35592785255662  9.5754466072  0  0  0
1174  4  3  0.06  122.711373475309  8.19154550564895  7.7244866072  0  0  0
1175  4  4  -0.2  124.161009356557  6.15892074504655  10.5430766072  0  0  0
1176  4  5  0.103  124.073031454799  6.01127696598478  8.2144566072  0  0  0
1177  3  1  -0.12  122.813347861438  7.55393821730857  3.7964466072  0  0  0
1178  3  2  0.097  124.174006092045  8.33780775219713  3.8685466072  0  0  0
1179  3  3  0.06  122.864335054503  6.93098718693851  2.9484166072  0  0  0
1180  3  3  0.06  122.843340327947  6.93289930802617  4.7074266072  0  0  0
1181  3  4  -0.2  124.052036728243  9.38827301778916  5.4101566072  0  0  0
1182  3  5  0.103  124.218994791807  8.94888561183439  2.9817066072  0  0  0
1183  3  1  -0.12  125.413694707733  7.50468357986729  3.7918066072  0  0  0
1184  3  2  0.097  126.663380812257  8.36343618143486  3.6288466072  0  0  0
1185  3  3  0.06  125.265731872957  6.90308623682696  2.8672666072  0  0  0
1186  3  3  0.06  125.456683909729  6.85254016681863  4.6794366072  0  0  0
1187  3  4  -0.2  126.673378301094  9.25732776215261  2.0560166072  0  0  0
1188  3  5  0.103  126.521416470783  9.09314563734836  4.3772466072  0  0  0
1189  4  1  -0.12  125.402697470013  7.74765310236723  8.6447166072  0  0  0
1190  4  2  0.097  126.656382570072  6.90764128967976  8.5960766072  0  0  0
1191  4  3  0.06  125.467681147448  8.53432574670367  9.4316566072  0  0  0
1192  4  3  0.06  125.226741666496  8.33520486485267  7.7748466072  0  0  0
1193  4  4  -0.2  126.611393870309  6.1764702124113  7.0601466072  0  0  0
1194  4  5  0.103  126.597397385939  6.12544360935476  9.3915966072  0  0  0
1195  4  1  -0.12  128.021039796213  7.81032262073763  8.5926366072  0  0  0
1196  4  2  0.097  0.352470517947171  6.94689483305521  8.6509366072  0  0  0
1197  4  3  0.06  128.028038038398  8.45403668323232  9.4498666072  0  0  0
1198  4  3  0.06  127.97605109645  8.36413695879683  7.7019266072  0  0  0
1199  4  4  -0.2  0.195535936689863  6.17896297759887  10.2185766072  0  0  0
1200  4  5  0.103  0.258135213037706  6.22958913644857  7.8666366072  0  0  0
1201  5  1  -0.12  127.934061643338  12.482805737194  4.0961466072  0  0  0
1202  5  2  0.097  0.324287596917934  13.2534606132569  4.0191966072  0  0  0
1203  5  3  0.06  127.817091023954  11.6563890053288  3.4022066072  0  0  0
1204  5  3  0.06  127.793097050748  11.9400036148229  5.0287466072  0  0  0
1205  5  4  -0.2  0.448187475813798  14.0480420306784  5.6064366072  0  0  0
1206  5  5  0.103  0.365726188395084  14.1125135479796  3.3190966072  0  0  0
1207  5  1  -0.12  1.55595122831746  12.3156202808385  3.8534366072  0  0  0
1208  5  2  0.097  2.85472900202326  13.1341282396187  3.5619866072  0  0  0
1209  5  3  0.06  1.27347518049739  11.5581800636014  3.1042566072  0  0  0
1210  5  3  0.06  1.51032568851571  11.7257659641637  4.7968266072  0  0  0
1211  5  4  -0.2  2.6142793980239  13.7512127623585  1.9113566072  0  0  0
1212  5  5  0.103  2.92360170261581  13.9731589639994  4.2712766072  0  0  0
1213  6  1  -0.12  1.5267385659381  12.3957091222064  8.6907166072  0  0  0
1214  6  2  0.097  2.82613618395174  11.5651878372211  8.6455366072  0  0  0
1215  6  3  0.06  1.45310006241732  13.1510470073577  9.4637266072  0  0  0
1216  6  3  0.06  1.3913905625759  12.9215924768386  7.7607466072  0  0  0
1217  6  4  -0.2  2.94001757928485  10.5325423388334  7.1421466072  0  0  0
1218  6  5  0.103  2.84141234689344  10.897447122316  9.5539066072  0  0  0
1219  6  1  -0.12  4.0648650407118  12.4431617607169  8.5125866072  0  0  0
1220  6  2  0.097  5.33135692396999  11.6278573555915  8.6579466072  0  0  0
1221  6  3  0.06  4.05807674579203  13.2871980376831  9.1984466072  0  0  0
1222  6  3  0.06  3.97113858287246  12.8683333973289  7.5424966072  0  0  0
1223  6  4  -0.2  5.51919974171328  10.8737208030607  10.3978666072  0  0  0
1224  6  5  0.103  5.46029453749041  10.78702463228  7.9538766072  0  0  0
1225  5  1  -0.12  4.13413764085781  12.336843823801  3.7102066072  0  0  0
1226  5  2  0.097  5.42632307042502  13.1380325706354  3.7952966072  0  0  0
1227  5  3  0.06  4.16969870864816  11.6444757901753  2.8437466072  0  0  0
1228  5  3  0.06  3.97158846987009  11.775721378967  4.6195466072  0  0  0
1229  5  4  -0.2  5.37454607574236  13.8003672887481  5.4119266072  0  0  0
1230  5  5  0.103  5.41441606122111  13.9261067696957  3.0006866072  0  0  0
1231  5  1  -0.12  6.69161525502286  12.3221274991996  3.5819566072  0  0  0
1232  5  2  0.097  7.8992919114577  13.2061080857981  3.4994066072  0  0  0
1233  5  3  0.06  6.51383990853761  11.6347650181594  2.7501966072  0  0  0
1234  5  3  0.06  6.83709871256718  11.7047426433047  4.4592866072  0  0  0
1235  5  4  -0.2  7.88242614779103  14.3855163859925  2.1020366072  0  0  0
1236  5  5  0.103  8.00997411036323  13.8532259240509  4.4123566072  0  0  0
1237  6  1  -0.12  6.55522951231947  12.5346632619798  8.5022566072  0  0  0
1238  6  2  0.097  7.92491547534487  11.7772230447426  8.4345766072  0  0  0
1239  6  3  0.06  6.48136806479765  13.465996376037  9.1652666072  0  0  0
1240  6  3  0.06  6.37896378664849  13.0588447287328  7.5682466072  0  0  0
1241  6  4  -0.2  8.01782213909964  10.8606062552867  6.9613266072  0  0  0
1242  6  5  0.103  7.9711338662346  11.0611286918617  9.2539766072  0  0  0
1243  6  1  -0.12  9.19809567863447  12.5832171220591  8.6220766072  0  0  0
1244  6  2  0.097  10.5446474524929  11.7353766251279  8.7000466072  0  0  0
1245  6  3  0.06  9.15091752881646  13.228232628226  9.5156766072  0  0  0
1246  6  3  0.06  9.37404148466269  13.1639613330282  7.7247766072  0  0  0
1247  6  4  -0.2  10.5697811394271  10.7251560023232  10.1677766072  0  0  0
1248  6  5  0.103  10.6732451513929  10.9717295226847  7.8315766072  0  0  0
1249  5  1  -0.12  9.24676345428907  12.440358651269  3.4173566072  0  0  0
1250  5  2  0.097  10.5027679717581  13.3683881006199  3.5856266072  0  0  0
1251  5  3  0.06  9.2815447179502  12.019692011984  2.4217666072  0  0  0
1252  5  3  0.06  9.25603112644023  11.6055325910601  4.1631866072  0  0  0
1253  5  4  -0.2  10.6368542920292  14.1545601896978  5.1820566072  0  0  0
1254  5  5  0.103  10.3456274422308  14.1540596344392  2.8650666072  0  0  0
1255  5  1  -0.12  11.7910343857015  12.4725944099196  3.4483266072  0  0  0
1256  5  2  0.097  13.1699880208781  13.1536498947021  3.3983066072  0  0  0
1257  5  3  0.06  11.6946585933206  11.9418056137537  2.5468466072  0  0  0
1258  5  3  0.06  11.748645033036  11.7842308183623  4.3345166072  0  0  0
1259  5  4  -0.2  13.2518674544465  14.064059798952  1.8365966072  0  0  0
1260  5  5  0.103  13.1842844299138  13.9299109896607  4.2310966072  0  0  0
1261  6  1  -0.12  11.840322005664  12.6853303948032  8.7722366072  0  0  0
1262  6  2  0.097  13.1751867150729  11.9567221604585  8.4560166072  0  0  0
1263  6  3  0.06  11.9026063611135  13.0590449508363  9.8001466072  0  0  0
1264  6  3  0.06  11.7179527423089  13.5603009867478  8.0643566072  0  0  0
1265  6  4  -0.2  13.0029299824252  11.4417509104627  6.7443966072  0  0  0
1266  6  5  0.103  13.1836845805837  11.0631309128959  9.0623166072  0  0  0
1267  6  1  -0.12  14.4089768123479  12.8875547192572  8.5616166072  0  0  0
1268  6  2  0.097  15.7183479252245  12.0541302137722  8.5911566072  0  0  0
1269  6  3  0.06  14.4122759836638  13.4744057043807  9.4770766072  0  0  0
1270  6  3  0.06  14.4051777665901  13.6065522926377  7.7711566072  0  0  0
1271  6  4  -0.2  15.6985528973288  10.9215738857781  9.9648466072  0  0  0
1272  6  5  0.103  15.7032517170818  11.4556663466504  7.6904866072  0  0  0
1273  5  1  -0.12  14.3679871081195  12.1922834651319  3.5074666072  0  0  0
1274  5  2  0.097  15.7209472723219  12.9496235713173  3.7637366072  0  0  0
1275  5  3  0.06  14.3578896443949  11.6692032199476  2.5634066072  0  0  0
1276  5  3  0.06  14.2799092314726  11.5260444160025  4.3271866072  0  0  0
1277  5  4  -0.2  15.7558385083602  13.4925258047401  5.4775666072  0  0  0
1278  5  5  0.103  15.667660656825  13.8650390281527  3.1830466072  0  0  0
1279  5  1  -0.12  17.0490136893222  12.1942856861661  3.5904866072  0  0  0
1280  5  2  0.097  18.3997744059807  12.9895678809496  3.5691366072  0  0  0
1281  5  3  0.06  16.9673342055305  11.5268453044162  2.6524166072  0  0  0
1282  5  3  0.06  17.1045997272515  11.4780912222334  4.3704566072  0  0  0
1283  5  4  -0.2  18.4378648384466  13.8676419154972  2.0836966072  0  0  0
1284  5  5  0.103  18.2768052932955  13.8215908317106  4.2791666072  0  0  0
1285  6  1  -0.12  17.0915030168761  12.8534168506241  8.5455666072  0  0  0
1286  6  2  0.097  18.3511866102368  11.9935630274877  8.5562266072  0  0  0
1287  6  3  0.06  17.0746072607429  13.5627036519888  9.4263166072  0  0  0
1288  6  3  0.06  16.9869292836494  13.5081431288069  7.6143066072  0  0  0
1289  6  4  -0.2  18.3873775198238  10.939193430879  7.1222266072  0  0  0
1290  6  5  0.103  18.3434885438329  11.309504211154  9.4016366072  0  0  0
1291  6  1  -0.12  19.7276408732043  12.5995352234878  8.7482166072  0  0  0
1292  6  2  0.097  20.9495339587642  11.6309607981945  8.7595466072  0  0  0
1293  6  3  0.06  19.7194429323586  13.3004126965088  9.6127366072  0  0  0
1294  6  3  0.06  19.9239915539472  13.2525596137915  7.8800766072  0  0  0
1295  6  4  -0.2  20.9556324269543  10.6801060290538  10.2507366072  0  0  0
1296  6  5  0.103  20.8773520893669  10.9483035365846  7.9635366072  0  0  0
1297  5  1  -0.12  19.5826772850795  12.0367108907747  3.8205566072  0  0  0
1298  5  2  0.097  20.9284392573198  12.8549185163998  3.9970666072  0  0  0
1299  5  3  0.06  19.8791028290727  11.3548545175785  2.9906066072  0  0  0
1300  5  3  0.06  19.4364140234059  11.3259224236344  4.6979666072  0  0  0
1301  5  4  -0.2  20.8492591457372  13.9641489693455  5.3996266072  0  0  0
1302  5  5  0.103  20.8714535709535  13.5355735569754  3.1744366072  0  0  0
1303  5  1  -0.12  22.2509070805719  12.1058876275062  4.0268266072  0  0  0
1304  5  2  0.097  23.4884962236046  12.9589338991264  3.7321166072  0  0  0
1305  5  3  0.06  22.1736264918681  11.2510393569554  3.3778566072  0  0  0
1306  5  3  0.06  22.3727764694851  11.6333634634355  4.9316666072  0  0  0
1307  5  4  -0.2  23.2813482549186  13.7884540735946  2.1851566072  0  0  0
1308  5  5  0.103  23.4135150573332  13.7721359721659  4.4296766072  0  0  0
1309  6  1  -0.12  22.2552060007715  12.5167433837237  8.7258066072  0  0  0
1310  6  2  0.097  23.5477813324033  11.7275679630945  8.5383466072  0  0  0
1311  6  3  0.06  22.2554059505482  13.3168309089893  9.5527766072  0  0  0
1312  6  3  0.06  22.1806247340534  13.1576543367705  7.8476866072  0  0  0
1313  6  4  -0.2  23.3305358999927  10.6721972559687  7.1784866072  0  0  0
1314  6  5  0.103  23.6593533078152  11.163842630916  9.4106066072  0  0  0
1315  6  1  -0.12  24.8089645490894  12.6064428860558  8.4258666072  0  0  0
1316  6  2  0.097  26.1613248639617  11.9083685224826  8.8446166072  0  0  0
1317  6  3  0.06  24.7664752215356  13.6072530699997  8.9077266072  0  0  0
1318  6  3  0.06  24.8170625150468  12.8935613823598  7.3684966072  0  0  0
1319  6  4  -0.2  26.0467536418989  11.3737755063517  10.5692866072  0  0  0
1320  6  5  0.103  26.3747712506145  11.0483144772428  8.2392966072  0  0  0
1321  5  1  -0.12  24.8333584218498  12.2491465425031  3.8045266072  0  0  0
1322  5  2  0.097  26.0160613511718  13.2378432891901  3.8187766072  0  0  0
1323  5  3  0.06  24.9757226628772  11.6953322044439  2.8450566072  0  0  0
1324  5  3  0.06  25.0014162091862  11.5801043839258  4.6606566072  0  0  0
1325  5  4  -0.2  26.0467536418989  14.2082197134143  5.2792166072  0  0  0
1326  5  5  0.103  25.7996157178681  13.8850612384947  2.9834466072  0  0  0
1327  5  1  -0.12  27.3546251314501  12.4917156207962  3.7740966072  0  0  0
1328  5  2  0.097  28.5816169363165  13.3787996499977  3.7942966072  0  0  0
1329  5  3  0.06  27.4075118473936  11.7674121616751  2.9413866072  0  0  0
1330  5  3  0.06  27.2885417302428  11.7362776245933  4.6093666072  0  0  0
1331  5  4  -0.2  28.5886151785018  14.3405665237748  2.2840866072  0  0  0
1332  5  5  0.103  28.5946136718035  14.0870853408453  4.6613766072  0  0  0
1333  6  1  -0.12  27.4383041130091  12.7554081310001  8.5836066072  0  0  0
1334  6  2  0.097  28.7531738447456  11.8643196597302  8.6393166072  0  0  0
1335  6  3  0.06  27.6344548439752  13.5262632291664  9.3761466072  0  0  0
1336  6  3  0.06  27.4287065237263  13.2257298519333  7.6498166072  0  0  0
1337  6  4  -0.2  28.7428764312443  10.8196608351374  7.0865566072  0  0  0
1338  6  5  0.103  28.5645212304066  11.2109949362714  9.5368666072  0  0  0
1339  6  1  -0.12  30.0236547260494  12.7641177924989  8.7163966072  0  0  0
1340  6  2  0.097  31.3088319159425  11.9181794055502  8.6907866072  0  0  0
1341  6  3  0.06  30.1062339838364  13.3095228022144  9.6015966072  0  0  0
1342  6  3  0.06  30.0672437773752  13.4207461806641  7.7954566072  0  0  0
1343  6  4  -0.2  31.4110062518484  10.8602058110799  10.0801566072  0  0  0
1344  6  5  0.103  31.3097316899377  11.2083920489269  7.8108366072  0  0  0
1345  5  1  -0.12  29.8615954320147  12.4487679796127  3.8276666072  0  0  0
1346  5  2  0.097  31.2022586849486  13.1923928717139  3.7460966072  0  0  0
1347  5  3  0.06  29.8265042461996  11.6988360912538  3.0881766072  0  0  0
1348  5  3  0.06  30.0213553036171  11.863018216058  4.6831866072  0  0  0
1349  5  4  -0.2  31.3234282496433  14.1850940604693  5.2447366072  0  0  0
1350  5  5  0.103  31.1737658417655  14.0132033846834  3.0036466072  0  0  0
1351  5  1  -0.12  32.5189279646757  12.281282190102  3.4983066072  0  0  0
1352  5  2  0.097  33.7841101768963  13.1130048077079  3.3053566072  0  0  0
1353  5  3  0.06  32.3378734418522  11.5193369755379  2.7872566072  0  0  0
1354  5  3  0.06  32.6674906487816  11.6095370331285  4.3233866072  0  0  0
1355  5  4  -0.2  33.6798363683348  13.9920799527726  1.7472296072  0  0  0
1356  5  5  0.103  33.7766120602692  13.8484205935689  4.0930066072  0  0  0
1357  6  1  -0.12  32.596908377598  12.7313814785897  8.5022766072  0  0  0
1358  6  2  0.097  33.8771867979613  11.8971560846911  8.4373866072  0  0  0
1359  6  3  0.06  32.6240015723441  13.4101344091829  9.3171566072  0  0  0
1360  6  3  0.06  32.5581181209136  13.3152291321619  7.5957666072  0  0  0
1361  6  4  -0.2  33.7728130145114  11.0449107014847  6.9029966072  0  0  0
1362  6  5  0.103  33.9953571160051  11.1061786651311  9.1533466072  0  0  0
1363  6  1  -0.12  35.1607643896405  12.6910367247506  8.5950566072  0  0  0
1364  6  2  0.097  36.4565389176999  11.8044532508077  8.7691466072  0  0  0
1365  6  3  0.06  35.0372954025135  13.2540612795672  9.5949566072  0  0  0
1366  6  3  0.06  35.2034536669711  13.4345615058001  7.7755566072  0  0  0
1367  6  4  -0.2  36.4750342720469  11.0680363544297  10.4063066072  0  0  0
1368  6  5  0.103  36.4470413033056  10.9669241922027  8.0918766072  0  0  0
1369  5  1  -0.12  35.0431939209269  12.2208151148692  3.4142966072  0  0  0
1370  5  2  0.097  36.3645620204069  13.0338169658054  3.6431666072  0  0  0
1371  5  3  0.06  35.1794596937642  11.5206384192101  2.5525666072  0  0  0
1372  5  3  0.06  34.9227241804507  11.5346539664495  4.1972966072  0  0  0
1373  5  4  -0.2  36.1863067944576  14.0756726809503  5.0959066072  0  0  0
1374  5  5  0.103  36.4287458987353  13.7134708958639  2.8197766072  0  0  0
1375  5  1  -0.12  37.5228710769686  12.1671555911527  3.7879666072  0  0  0
1376  5  2  0.097  38.9005250385965  12.9034723764791  3.6656566072  0  0  0
1377  5  3  0.06  37.4808816238566  11.3533528518029  3.0975466072  0  0  0
1378  5  3  0.06  37.4231961132718  11.67460921674  4.7842466072  0  0  0
1379  5  4  -0.2  38.7459638611889  14.0652611315725  2.2593766072  0  0  0
1380  5  5  0.103  39.0170957584265  13.5599005425409  4.4997866072  0  0  0
1381  6  1  -0.12  37.7392167353839  12.6486897498774  8.6507466072  0  0  0
1382  6  2  0.097  39.0437890536192  11.8095589144449  8.5387066072  0  0  0
1383  6  3  0.06  37.8371921259786  13.3601789943797  9.4876666072  0  0  0
1384  6  3  0.06  37.6636357197823  13.3535716649668  7.8214066072  0  0  0
1385  6  4  -0.2  39.0311922176856  10.8033427337087  7.0440166072  0  0  0
1386  6  5  0.103  38.9069234314517  11.1477247515907  9.4181866072  0  0  0
1387  6  1  -0.12  40.3679564499734  12.5723050174227  8.7428766072  0  0  0
1388  6  2  0.097  41.6183423787165  11.6443756791236  8.7796466072  0  0  0
1389  6  3  0.06  40.3687562490803  13.2447509517581  9.6287566072  0  0  0
1390  6  3  0.06  40.4072465810996  13.2449511738616  7.8611766072  0  0  0
1391  6  4  -0.2  41.8586820103386  10.9415960961201  10.4114066072  0  0  0
1392  6  5  0.103  41.5970477274954  10.8596051447696  7.9820266072  0  0  0
1393  5  1  -0.12  40.124517596812  11.9454096116153  3.4372866072  0  0  0
1394  5  2  0.097  41.4208919742016  12.7192680413328  3.5596066072  0  0  0
1395  5  3  0.06  40.0994238998332  11.4755884459407  2.4351666072  0  0  0
1396  5  3  0.06  40.2562844996731  11.0335981526415  4.1524666072  0  0  0
1397  5  4  -0.2  41.488674948511  13.6293776124276  5.1181166072  0  0  0
1398  5  5  0.103  41.5316641505066  13.5141497919095  2.8255466072  0  0  0
1399  5  1  -0.12  42.7362615803799  11.9290915101866  3.4544066072  0  0  0
1400  5  2  0.097  43.9747504974079  12.8796459461721  3.3423166072  0  0  0
1401  5  3  0.06  42.6901731568451  11.2779692298653  2.5509066072  0  0  0
1402  5  3  0.06  42.7070689129782  11.2493374690763  4.3085666072  0  0  0
1403  5  4  -0.2  43.8165902240193  13.8910679015973  1.8139596072  0  0  0
1404  5  5  0.103  44.0234382680402  13.5173533455642  4.2218466072  0  0  0
1405  6  1  -0.12  42.8650292365901  12.487310734521  8.4906466072  0  0  0
1406  6  2  0.097  44.1038180782832  11.6654991110344  8.2350666072  0  0  0
1407  6  3  0.06  42.9916974201447  13.0676545012833  9.4441566072  0  0  0
1408  6  3  0.06  42.7645544737864  13.1920925385587  7.6792366072  0  0  0
1409  6  4  -0.2  44.0489318645725  10.8030424005535  6.6421666072  0  0  0
1410  6  5  0.103  44.205392564859  10.8732202478022  8.9590966072  0  0  0
1411  6  1  -0.12  45.3981929579056  12.5318601525319  8.3896366072  0  0  0
1412  6  2  0.097  46.6716730858602  11.6353656844697  8.5355666072  0  0  0
1413  6  3  0.06  45.4072906727465  13.2809911524771  9.1395166072  0  0  0
1414  6  3  0.06  45.5047661888994  13.1000904820373  7.4435266072  0  0  0
1415  6  4  -0.2  46.6390812722542  10.769405087179  10.0954066072  0  0  0
1416  6  5  0.103  46.6741724580693  10.9151667784686  7.6552266072  0  0  0
1417  5  1  -0.12  45.282022137629  12.1354203877607  3.2951566072  0  0  0
1418  5  2  0.097  46.5012159012031  13.0134944223083  3.3736566072  0  0  0
1419  5  3  0.06  45.2985179942087  11.4999154315062  2.3982466072  0  0  0
1420  5  3  0.06  45.3418071208694  11.4951101010241  4.1639966072  0  0  0
1421  5  4  -0.2  46.7145623129675  13.7960625135246  5.0050766072  0  0  0
1422  5  5  0.103  46.3489541462278  13.9251056591787  2.7790966072  0  0  0
1423  5  1  -0.12  47.8699720977667  12.3209261665791  2.9699066072  0  0  0
1424  5  2  0.097  49.1396531799637  13.2049067531776  3.0801266072  0  0  0
1425  5  3  0.06  47.7790949242457  11.8839414258654  1.9574266072  0  0  0
1426  5  3  0.06  48.0743207695786  11.47789100013  3.5841566072  0  0  0
1427  5  4  -0.2  49.138353506415  14.5155606421637  1.8855866072  0  0  0
1428  5  5  0.103  49.1739445666718  13.6995554596762  4.0430566072  0  0  0
1429  6  1  -0.12  47.9692471619102  12.5612928017346  8.5022166072  0  0  0
1430  6  2  0.097  49.2519249795941  11.640771681262  8.3590966072  0  0  0
1431  6  3  0.06  47.9532511797722  13.2241280751059  9.3675266072  0  0  0
1432  6  3  0.06  47.9306568550024  13.2310357376739  7.6176766072  0  0  0
1433  6  4  -0.2  49.2793180990053  10.8178588362066  6.8450266072  0  0  0
1434  6  5  0.103  49.236128947233  10.9263792162601  9.1610766072  0  0  0
1435  6  1  -0.12  50.5839903921289  12.43865676339  8.5058966072  0  0  0
1436  6  2  0.097  51.790187420216  11.5309498575363  8.8686666072  0  0  0
1437  6  3  0.06  50.4324284613722  13.2263305182435  9.2038166072  0  0  0
1438  6  3  0.06  50.7208560142965  12.9743510010897  7.4533266072  0  0  0
1439  6  4  -0.2  51.7870881986768  10.8841323524386  10.5175666072  0  0  0
1440  6  5  0.103  51.8021844068195  10.6916188000004  8.1209066072  0  0  0
1441  5  1  -0.12  50.5501988798626  12.5768100147496  2.9548766072  0  0  0
1442  5  2  0.097  51.7969857126246  13.338655118262  3.4272966072  0  0  0
1443  5  3  0.06  50.665769850809  12.5149413847929  1.9314466072  0  0  0
1444  5  3  0.06  50.445625146636  11.5385582974662  3.3427966072  0  0  0
1445  5  4  -0.2  51.6325270212692  14.0232144898544  5.0685766072  0  0  0
1446  5  5  0.103  51.9761407125693  14.1743821779363  2.7251766072  0  0  0
1447  5  1  -0.12  53.0504708629069  12.4847078471765  3.4878566072  0  0  0
1448  5  2  0.097  54.3828362001068  13.2858965940109  3.7750066072  0  0  0
1449  5  3  0.06  53.0524703606742  11.9113718540339  2.6226466072  0  0  0
1450  5  3  0.06  52.8581191776985  11.6947315381337  4.2628666072  0  0  0
1451  5  4  -0.2  54.6428708847363  14.51475975375  2.4745566072  0  0  0
1452  5  5  0.103  54.146195639354  13.7891548509566  4.6657666072  0  0  0
1453  6  1  -0.12  53.0398735247406  12.4725944099196  8.8741366072  0  0  0
1454  6  2  0.097  54.3723388368288  11.6669006657583  8.6205066072  0  0  0
1455  6  3  0.06  53.0894610693681  13.061547727129  9.7762466072  0  0  0
1456  6  3  0.06  52.8764145822688  13.1637611109248  8.0582166072  0  0  0
1457  6  4  -0.2  54.2554681923337  10.9846438483553  6.9150066072  0  0  0
1458  6  5  0.103  54.3755380332564  10.7596943151632  9.2464466072  0  0  0
1459  6  1  -0.12  55.661415047368  12.5280559325669  8.7786766072  0  0  0
1460  6  2  0.097  57.0144751864588  11.7997480313774  8.7244266072  0  0  0
1461  6  3  0.06  55.6891080914442  13.1161082503109  9.6696466072  0  0  0
1462  6  3  0.06  55.6773110546175  13.2600679426697  7.9432066072  0  0  0
1463  6  4  -0.2  56.9588891485295  10.6329537236984  10.1238166072  0  0  0
1464  6  5  0.103  57.0341702394661  11.2793707845893  7.7773866072  0  0  0
1465  5  1  -0.12  55.6724122850878  12.3595690325392  3.8550266072  0  0  0
1466  5  2  0.097  57.0078768438269  13.1374319043251  3.8622966072  0  0  0
1467  5  3  0.06  55.6470186634438  11.795743589309  2.8813066072  0  0  0
1468  5  3  0.06  55.6019299887926  11.7096480848384  4.7061766072  0  0  0
1469  5  4  -0.2  57.2033277505745  14.1890985025377  5.3848866072  0  0  0
1470  5  5  0.103  57.0962546451389  13.8506230367065  3.0242966072  0  0  0
1471  5  1  -0.12  58.251364505273  12.2791798580161  3.7192366072  0  0  0
1472  5  2  0.097  59.5747321025203  13.0644509476286  3.6890466072  0  0  0
1473  5  3  0.06  58.1021019969486  11.6503823422262  2.8621466072  0  0  0
1474  5  3  0.06  58.358537585597  11.5710943892719  4.5544166072  0  0  0
1475  5  4  -0.2  59.5775313993944  14.375004725563  2.4684566072  0  0  0
1476  5  5  0.103  59.4985512375885  13.6042497384484  4.5799766072  0  0  0
1477  6  1  -0.12  58.2893549628505  12.6956418331293  8.7766966072  0  0  0
1478  6  2  0.097  59.5532375015225  11.8217724627535  8.7825366072  0  0  0
1479  6  3  0.06  58.325945771991  13.3085216916973  9.6212666072  0  0  0
1480  6  3  0.06  58.1109997620128  13.3149287990068  7.9800666072  0  0  0
1481  6  4  -0.2  59.6428150014948  10.9741321879258  7.1855466072  0  0  0
1482  6  5  0.103  59.4305683135023  11.0923633399952  9.5717366072  0  0  0
1483  6  1  -0.12  60.8714064045749  12.6722158470292  8.9659966072  0  0  0
1484  6  2  0.097  62.1790779443494  11.8626177718512  8.9282066072  0  0  0
1485  6  3  0.06  60.6857530368868  13.2756852667365  9.8189566072  0  0  0
1486  6  3  0.06  60.9246930200719  13.3492668897433  8.1331966072  0  0  0
1487  6  4  -0.2  62.2082706117511  10.8826306866629  10.4679466072  0  0  0
1488  6  5  0.103  62.1555838455844  11.0836536784964  8.1011066072  0  0  0
1489  5  1  -0.12  60.8293169765745  12.2561543161228  3.5914366072  0  0  0
1490  5  2  0.097  62.1279907763965  13.0893785995044  3.8926166072  0  0  0
1491  5  3  0.06  61.0812536952467  11.9447088342533  2.5033666072  0  0  0
1492  5  3  0.06  60.820319236622  11.3442427460973  4.2110766072  0  0  0
1493  5  4  -0.2  62.1284906508383  13.5819249739171  5.5844166072  0  0  0
1494  5  5  0.103  62.1836767892141  13.9606450825357  3.3696266072  0  0  0
1495  5  1  -0.12  63.4451599305653  12.386899349656  3.6742666072  0  0  0
1496  5  2  0.097  64.6993449050661  13.264472828945  3.6260966072  0  0  0
1497  5  3  0.06  63.4093689205317  11.7914388140854  2.7320166072  0  0  0
1498  5  3  0.06  63.5894236944716  11.6517838969501  4.4313166072  0  0  0
1499  5  4  -0.2  64.6108671288658  14.1868960594001  2.0620666072  0  0  0
1500  5  5  0.103  64.626663161227  14.0561510258669  4.4231766072  0  0  0
1501  6  1  -0.12  63.4451599305653  12.7691233450844  8.9087166072  0  0  0
1502  6  2  0.097  64.6814494000494  11.8287802363732  8.8387466072  0  0  0
1503  6  3  0.06  63.6216156085242  13.3672868790511  9.7950266072  0  0  0
1504  6  3  0.06  63.4597562642662  13.3857073125657  7.9437266072  0  0  0
1505  6  4  -0.2  64.5878729045426  11.0928638952537  7.1872866072  0  0  0
1506  6  5  0.103  64.5898724023098  10.9715293005813  9.4427666072  0  0  0
1507  6  1  -0.12  65.9692259370398  12.5963316698331  9.0069166072  0  0  0
1508  6  2  0.097  67.2056153814122  11.7231630768193  9.1618866072  0  0  0
1509  6  3  0.06  65.9625276195195  13.1525486731333  9.9719966072  0  0  0
1510  6  3  0.06  66.0135148125841  13.3265416810051  8.2395666072  0  0  0
1511  6  4  -0.2  67.1576274349985  10.7157455634625  10.6233266072  0  0  0
1512  6  5  0.103  67.0858454651546  11.0004613945255  8.3157066072  0  0  0
1513  5  1  -0.12  65.9969189811161  12.441059428631  3.6386766072  0  0  0
1514  5  2  0.097  67.2227110873221  13.2579656105838  3.5057266072  0  0  0
1515  5  3  0.06  66.0113153650402  11.5459665152927  2.9885066072  0  0  0
1516  5  3  0.06  66.0250119247458  11.9364997280131  4.5950166072  0  0  0
1517  5  4  -0.2  67.2960926553798  14.2337480316003  5.0347266072  0  0  0
1518  5  5  0.103  67.0992421001951  13.9213014392137  2.7561066072  0  0  0
1519  5  1  -0.12  68.5449789607974  12.4013153411022  3.4212366072  0  0  0
1520  5  2  0.097  69.7699712678966  13.3147285769034  3.2732066072  0  0  0
1521  5  3  0.06  68.4347066589342  11.781928264173  2.4777766072  0  0  0
1522  5  3  0.06  68.5877682130163  11.749492283419  4.3107866072  0  0  0
1523  5  4  -0.2  69.649101627867  14.3755052808215  1.8286256072  0  0  0
1524  5  5  0.103  69.8017632823957  13.9604448604322  4.1913566072  0  0  0
1525  6  1  -0.12  68.5064886287781  12.5058312790873  9.1820266072  0  0  0
1526  6  2  0.097  69.7570745072979  11.6718061072921  8.8120166072  0  0  0
1527  6  3  0.06  68.5348814970728  13.1482438979098  10.0557066072  0  0  0
1528  6  3  0.06  68.5121871974147  13.2129156373144  8.3394766072  0  0  0
1529  6  4  -0.2  69.6974894738341  11.0022633934563  7.1511066072  0  0  0
1530  6  5  0.103  69.8128604950038  10.9319854351559  9.5757466072  0  0  0
1531  6  1  -0.12  71.0771429332292  12.6047409981767  8.7735766072  0  0  0
1532  6  2  0.097  72.3691184155309  11.8161662438578  8.7474966072  0  0  0
1533  6  3  0.06  71.2074102127649  13.080869160109  9.7163866072  0  0  0
1534  6  3  0.06  71.0874403467305  13.356274663363  8.0236966072  0  0  0
1535  6  4  -0.2  72.4819900644915  10.7791158591949  10.2505066072  0  0  0
1536  6  5  0.103  72.3995107815929  11.2916844439496  7.8091466072  0  0  0
1537  5  1  -0.12  71.1054358266357  12.478000406712  3.3264566072  0  0  0
1538  5  2  0.097  72.3617202737921  13.2856963719075  3.4895866072  0  0  0
1539  5  3  0.06  71.231204236195  11.9885574749022  2.4184666072  0  0  0
1540  5  3  0.06  71.1561230950352  11.7018394228051  4.1336466072  0  0  0
1541  5  4  -0.2  72.3596208011365  14.0815792330012  5.0451066072  0  0  0
1542  5  5  0.103  72.4075087726619  14.0048941673914  2.6502566072  0  0  0
1543  5  1  -0.12  73.5571200139361  12.4045188947569  3.4009266072  0  0  0
1544  5  2  0.097  74.8801876865183  13.1310247970157  3.4570066072  0  0  0
1545  5  3  0.06  73.5116314397314  11.6377683497107  2.5927166072  0  0  0
1546  5  3  0.06  73.5275274469809  11.7426847319027  4.2394566072  0  0  0
1547  5  4  -0.2  75.099132692031  14.0131032736317  1.9531566072  0  0  0
1548  5  5  0.103  74.8236018997054  13.878053464875  4.2278566072  0  0  0
1549  6  1  -0.12  73.709281794023  12.7017486072836  8.6922366072  0  0  0
1550  6  2  0.097  75.0392477339022  11.9412049474435  8.5795466072  0  0  0
1551  6  3  0.06  73.6223036411481  13.2503571706539  9.6589266072  0  0  0
1552  6  3  0.06  73.6275023353429  13.5151509024266  8.0034266072  0  0  0
1553  6  4  -0.2  75.090834776297  11.0968683373221  6.9789966072  0  0  0
1554  6  5  0.103  74.9110799270221  11.0577249161035  9.2445066072  0  0  0
1555  6  1  -0.12  76.3385213830543  12.6878331710959  8.9173866072  0  0  0
1556  6  2  0.097  77.6259979953796  11.8587134408345  8.8930066072  0  0  0
1557  6  3  0.06  76.223550261438  13.1104019203634  9.9389866072  0  0  0
1558  6  3  0.06  76.4894834644808  13.5462854395084  8.2368366072  0  0  0
1559  6  4  -0.2  77.3544661985885  10.662086039746  10.1991966072  0  0  0
1560  6  5  0.103  77.6032037208331  11.2582473526785  8.0044866072  0  0  0
1561  5  1  -0.12  76.123275448411  12.2794801911712  3.6213366072  0  0  0
1562  5  2  0.097  77.4994297867134  12.9419150203357  3.8066066072  0  0  0
1563  5  3  0.06  76.1685640728389  11.5411611848107  2.8571866072  0  0  0
1564  5  3  0.06  75.9650152001339  11.723263187871  4.5113266072  0  0  0
1565  5  4  -0.2  77.5336211985332  13.8461180393795  5.3467166072  0  0  0
1566  5  5  0.103  77.6152007074365  13.656507707441  3.0528566072  0  0  0
1567  5  1  -0.12  78.8000031094141  12.0979788544212  3.7972266072  0  0  0
1568  5  2  0.097  80.0978771101291  13.009790313395  4.0383366072  0  0  0
1569  5  3  0.06  78.8690857572723  11.5498708463094  2.8653566072  0  0  0
1570  5  3  0.06  78.7948044152193  11.3373350835293  4.5829366072  0  0  0
1571  5  4  -0.2  80.1788567697023  13.8590323650501  2.4739466072  0  0  0
1572  5  5  0.103  80.156662344486  13.7747388595104  4.7732466072  0  0  0
1573  6  1  -0.12  78.961262604342  12.6152526586062  9.0180366072  0  0  0
1574  6  2  0.097  80.2669346463492  11.7949427008953  8.9425666072  0  0  0
1575  6  3  0.06  79.0052515552212  13.1976987574545  9.9181266072  0  0  0
1576  6  3  0.06  79.0692354837729  13.3378542298483  8.1107366072  0  0  0
1577  6  4  -0.2  80.2905287200026  10.982341294166  7.3432166072  0  0  0
1578  6  5  0.103  80.2035505671277  11.0991708915114  9.8144566072  0  0  0
1579  6  1  -0.12  81.5118219562324  12.7166651539884  8.9759966072  0  0  0
1580  6  2  0.097  82.8671815177555  11.9040637472591  8.9122066072  0  0  0
1581  6  3  0.06  81.4799299668449  13.2545618348257  9.9035666072  0  0  0
1582  6  3  0.06  81.3995501566019  13.5145502361163  8.1391666072  0  0  0
1583  6  4  -0.2  82.8679813168624  10.731462998581  10.2714666072  0  0  0
1584  6  5  0.103  82.8800782783542  11.2009838311004  8.0791966072  0  0  0
1585  5  1  -0.12  81.4434391325928  12.2204146706624  4.0095566072  0  0  0
1586  5  2  0.097  82.7449122292888  13.0112919791706  4.0191266072  0  0  0
1587  5  3  0.06  81.3131718530572  11.4831968858706  3.2182666072  0  0  0
1588  5  3  0.06  81.4328417944264  11.7371786240587  4.9762166072  0  0  0
1589  5  4  -0.2  82.8581837778029  13.8393104878633  5.5997466072  0  0  0
1590  5  5  0.103  82.7534100947996  13.7340937725162  3.1810566072  0  0  0
1591  5  1  -0.12  84.0514840452913  12.1474337139659  3.8847766072  0  0  0
1592  5  2  0.097  85.3587556855124  13.0013809850514  3.7177266072  0  0  0
1593  5  3  0.06  83.9860004934143  11.2674575694358  3.2351266072  0  0  0
1594  5  3  0.06  84.222641054167  11.5992255948024  4.8076466072  0  0  0
1595  5  4  -0.2  85.1022201219756  13.8451169288624  2.1309166072  0  0  0
1596  5  5  0.103  85.4393354455321  13.7384986587914  4.5112966072  0  0  0
1597  6  1  -0.12  84.1427611183658  12.7885448891161  8.8696866072  0  0  0
1598  6  2  0.097  85.3547566899779  11.8490026688186  8.9435366072  0  0  0
1599  6  3  0.06  84.1600567740524  13.5323700033207  9.7209166072  0  0  0
1600  6  3  0.06  84.1307641317624  13.2689778262719  7.9441366072  0  0  0
1601  6  4  -0.2  85.3115675382055  10.6477701593515  7.5959666072  0  0  0
1602  6  5  0.103  85.3628546559352  11.3511504086653  9.9133866072  0  0  0
1603  6  1  -0.12  86.6796239105506  12.6572993003244  8.9560466072  0  0  0
1604  6  2  0.097  87.9823966807954  11.7602041659519  8.9354066072  0  0  0
1605  6  3  0.06  86.8075917676539  13.24895561593  9.8520266072  0  0  0
1606  6  3  0.06  86.7445076130975  13.2719811578232  8.1311766072  0  0  0
1607  6  4  -0.2  87.9348086339351  10.7404729932349  10.3971466072  0  0  0
1608  6  5  0.103  88.0179877410522  11.0518183640527  8.1128066072  0  0  0
1609  5  1  -0.12  86.661228531092  12.1142969558499  3.6914066072  0  0  0
1610  5  2  0.097  87.968200246648  12.9014701554449  3.9033866072  0  0  0
1611  5  3  0.06  86.6323357883554  11.5258441938991  2.7749266072  0  0  0
1612  5  3  0.06  86.5335605986538  11.4002048240031  4.4699666072  0  0  0
1613  5  4  -0.2  87.8944187790368  13.8496219261894  5.4559166072  0  0  0
1614  5  5  0.103  88.0256858074561  13.6783319167137  3.2448066072  0  0  0
1615  5  1  -0.12  89.2741722133203  12.1555427091544  3.9779666072  0  0  0
1616  5  2  0.097  90.6768198970386  12.9486224608002  3.6926766072  0  0  0
1617  5  3  0.06  89.2368815799613  11.3353328624951  3.2324866072  0  0  0
1618  5  3  0.06  89.3553518226702  11.6347650181594  4.9575766072  0  0  0
1619  5  4  -0.2  90.6916161805162  13.6351840534268  1.9856966072  0  0  0
1620  5  5  0.103  90.7598990292674  13.8505229256548  4.2735766072  0  0  0
1621  6  1  -0.12  89.3466540073827  12.555286138632  8.8509366072  0  0  0
1622  6  2  0.097  90.5532509350233  11.5884136012178  8.8391066072  0  0  0
1623  6  3  0.06  89.3549519231168  13.278288154081  9.6636966072  0  0  0
1624  6  3  0.06  89.2989659856341  13.1909913169899  7.9718266072  0  0  0
1625  6  4  -0.2  90.5544506336836  10.7196498944792  7.2900166072  0  0  0
1626  6  5  0.103  90.5716463144819  11.0028640597665  9.6849866072  0  0  0
1627  6  1  -0.12  91.8072359597473  12.4522718664225  8.9851066072  0  0  0
1628  6  2  0.097  93.1314033561016  11.6633967789485  8.9970166072  0  0  0
1629  6  3  0.06  91.838628074693  13.1821815444394  9.7266766072  0  0  0
1630  6  3  0.06  92.0252811912648  13.0780660506611  8.1029566072  0  0  0
1631  6  4  -0.2  93.1367020251847  10.6718969228136  10.5105466072  0  0  0
1632  6  5  0.103  93.1624955463821  11.017179940161  8.1469266072  0  0  0
1633  5  1  -0.12  91.8878157197671  12.0479233285662  3.9958766072  0  0  0
1634  5  2  0.097  93.1954872595416  12.8243846456282  3.9987566072  0  0  0
1635  5  3  0.06  91.9860910350269  11.2016846084624  3.3495266072  0  0  0
1636  5  3  0.06  91.7826421372103  11.7390807340412  5.0409366072  0  0  0
1637  5  4  -0.2  93.2023855268386  13.9866739559802  5.2299566072  0  0  0
1638  5  5  0.103  93.1278042601205  13.3890109772721  3.0542066072  0  0  0
1639  5  1  -0.12  94.5366503869173  12.0740523130625  4.0194066072  0  0  0
1640  5  2  0.097  95.7441470885531  12.9070763743406  3.7408766072  0  0  0
1641  5  3  0.06  94.3372004846352  11.3045987696202  3.3336466072  0  0  0
1642  5  3  0.06  94.5292522451785  11.5633858382903  5.0167466072  0  0  0
1643  5  4  -0.2  95.6813628586618  13.2724817130818  2.0619566072  0  0  0
1644  5  5  0.103  95.6773638631273  13.845617484121  4.2266266072  0  0  0
1645  6  1  -0.12  94.3631939556093  12.5635953559239  8.9408466072  0  0  0
1646  6  2  0.097  95.6520702163717  11.7210607447334  8.9774266072  0  0  0
1647  6  3  0.06  94.2837139193615  13.2353405128974  9.8084066072  0  0  0
1648  6  3  0.06  94.3254034478085  13.2250290745713  8.0485766072  0  0  0
1649  6  4  -0.2  95.6890609250656  10.6272473937509  7.5136766072  0  0  0
1650  6  5  0.103  95.7740395801733  10.9890487346305  9.7548566072  0  0  0
1651  6  1  -0.12  96.9270499676518  12.5680002421992  8.8313766072  0  0  0
1652  6  2  0.097  98.2384205782957  11.7447870639886  8.9031166072  0  0  0
1653  6  3  0.06  97.0319236255436  13.4157406280787  9.4774166072  0  0  0
1654  6  3  0.06  96.9383471300367  13.097787927848  7.8020266072  0  0  0
1655  6  4  -0.2  98.3782854471141  11.0287928221594  10.5408166072  0  0  0
1656  6  5  0.103  98.1601402407083  10.9357896551209  8.1565866072  0  0  0
1657  5  1  -0.12  97.0712137566698  12.2329285521261  4.0770166072  0  0  0
1658  5  2  0.097  98.2493178411272  13.1512472294611  3.8810866072  0  0  0
1659  5  3  0.06  97.1965822666757  11.47789100013  3.2981266072  0  0  0
1660  5  3  0.06  97.0598166193965  11.80575469448  5.0947066072  0  0  0
1661  5  4  -0.2  98.2565160330892  14.3841148312686  5.1557366072  0  0  0
1662  5  5  0.103  98.1016549310165  13.6123587336369  2.8946066072  0  0  0
1663  5  1  -0.12  99.5923804913818  12.3926056796034  3.8491266072  0  0  0
1664  5  2  0.097  100.866360493778  13.2465529506889  3.7042966072  0  0  0
1665  5  3  0.06  99.6635626118955  11.5732968324096  3.1237066072  0  0  0
1666  5  3  0.06  99.6431677346696  11.9114719650856  4.7495566072  0  0  0
1667  5  4  -0.2  100.874058560182  13.8213906096072  2.0337466072  0  0  0
1668  5  5  0.103  100.787780231526  14.0963956686543  4.3032966072  0  0  0
1669  6  1  -0.12  99.5432928211961  12.5959312256262  8.6827866072  0  0  0
1670  6  2  0.097  100.825070864885  11.6822176566699  8.7161166072  0  0  0
1671  6  3  0.06  99.4784091186491  13.3484660013296  9.4649266072  0  0  0
1672  6  3  0.06  99.3910310662208  13.0368202973567  7.7364666072  0  0  0
1673  6  4  -0.2  100.917947536173  10.8199611682925  7.1883366072  0  0  0
1674  6  5  0.103  100.763386358765  10.9296828809666  9.5185266072  0  0  0
1675  6  1  -0.12  102.097551243956  12.51594249531  8.8851666072  0  0  0
1676  6  2  0.097  103.321243877506  11.6313612424013  9.0137766072  0  0  0
1677  6  3  0.06  102.120545468279  13.2034050874019  9.6888466072  0  0  0
1678  6  3  0.06  102.111547728327  13.0654520581457  7.9315366072  0  0  0
1679  6  4  -0.2  103.350236595131  10.9864458472861  10.6917566072  0  0  0
1680  6  5  0.103  103.319244379739  10.8115518399489  8.3583666072  0  0  0
1681  5  1  -0.12  102.121545217163  12.4452640928028  3.9462666072  0  0  0
1682  5  2  0.097  103.381228810523  13.3315472335906  3.7987166072  0  0  0
1683  5  3  0.06  102.081555261818  11.7383799566792  3.0588766072  0  0  0
1684  5  3  0.06  102.096551495072  11.96032615832  4.9698366072  0  0  0
1685  5  4  -0.2  103.529191645299  14.3725019492702  5.2256066072  0  0  0
1686  5  5  0.103  103.287252415463  13.9511345326232  2.9984466072  0  0  0
1687  5  1  -0.12  104.612919435143  12.3969104548269  3.6392066072  0  0  0
1688  5  2  0.097  105.95158319031  13.2140168588832  3.6198066072  0  0  0
1689  5  3  0.06  104.61491893291  11.7344756256625  2.8311166072  0  0  0
1690  5  3  0.06  104.6948988436  11.7908381477752  4.5802166072  0  0  0
1691  5  4  -0.2  106.041560589835  14.254571130356  2.1520666072  0  0  0
1692  5  5  0.103  106.02356510993  13.8754505775305  4.4572066072  0  0  0
1693  6  1  -0.12  104.654908888255  12.5241516015502  8.8009766072  0  0  0
1694  6  2  0.097  105.894597503943  11.6755102162054  8.7113666072  0  0  0
1695  6  3  0.06  104.680902359229  13.1114030308805  9.6720466072  0  0  0
1696  6  3  0.06  104.515943793432  13.1607577793735  7.8973466072  0  0  0
1697  6  4  -0.2  105.990573396771  10.8304728287221  7.1014166072  0  0  0
1698  6  5  0.103  105.867604284085  10.8444883759614  9.5139266072  0  0  0
1699  6  1  -0.12  107.223263770274  12.4771995182983  8.8599066072  0  0  0
1700  6  2  0.097  108.563927023208  11.6713055520336  8.8685466072  0  0  0
1701  6  3  0.06  107.068302693313  13.058444284526  9.7721166072  0  0  0
1702  6  3  0.06  107.313241169799  13.2193227446238  7.9896266072  0  0  0
1703  6  4  -0.2  108.460952888195  10.6056234065816  10.3413166072  0  0  0
1704  6  5  0.103  108.505941587958  11.0558228061211  7.9030666072  0  0  0
1705  5  1  -0.12  107.274250963338  12.3519605926092  3.7635066072  0  0  0
1706  5  2  0.097  108.523937067863  13.1646621103902  3.9407866072  0  0  0
1707  5  3  0.06  107.32723765417  11.7172565247684  2.8826466072  0  0  0
1708  5  3  0.06  107.155280846188  11.6816169903597  4.6438766072  0  0  0
1709  5  4  -0.2  108.374974484204  14.0901887834483  5.4988466072  0  0  0
1710  5  5  0.103  108.617913462923  13.946028868986  3.2446266072  0  0  0
1711  5  1  -0.12  109.780621414573  12.2054981239576  3.9119266072  0  0  0
1712  5  2  0.097  111.126283411925  13.0603463945085  3.9229166072  0  0  0
1713  5  3  0.06  109.847604589775  11.6060331463187  3.0596466072  0  0  0
1714  5  3  0.06  109.710638992719  11.5206384192101  4.7952466072  0  0  0
1715  5  4  -0.2  110.977320828265  14.0568518032289  2.4437966072  0  0  0
1716  5  5  0.103  111.00631354589  13.6949503512976  4.8207166072  0  0  0
1717  6  1  -0.12  109.857602078611  12.5582894701833  8.9115366072  0  0  0
1718  6  2  0.097  111.121284667507  11.7600039438485  8.9525366072  0  0  0
1719  6  3  0.06  109.904590276142  13.2322370702944  9.7490766072  0  0  0
1720  6  3  0.06  109.915587513861  13.2614694973937  8.0279766072  0  0  0
1721  6  4  -0.2  111.048302999002  10.7364685511665  7.5017466072  0  0  0
1722  6  5  0.103  110.996316057054  11.1079806640619  9.8583766072  0  0  0
1723  6  1  -0.12  112.35697428766  12.6598020766172  8.9515866072  0  0  0
1724  6  2  0.097  113.687640051758  11.8313831237177  8.8263766072  0  0  0
1725  6  3  0.06  112.399963489656  13.1523484510299  9.8754466072  0  0  0
1726  6  3  0.06  112.402962736307  13.4208462917159  8.1801966072  0  0  0
1727  6  4  -0.2  113.862596106392  11.0127750538858  10.4034766072  0  0  0
1728  6  5  0.103  113.535678221448  11.1233977660252  7.9966266072  0  0  0
1729  5  1  -0.12  112.424957211747  12.2072000118367  3.9768166072  0  0  0
1730  5  2  0.097  113.701636536129  13.0455299588554  3.9008666072  0  0  0
1731  5  3  0.06  112.423957462863  11.4881023274044  3.1605566072  0  0  0
1732  5  3  0.06  112.38996600082  11.5992255948024  4.8516566072  0  0  0
1733  5  4  -0.2  113.675643065155  14.1414456419238  5.2533166072  0  0  0
1734  5  5  0.103  113.659647083017  13.6887434660916  3.0249666072  0  0  0
1735  5  1  -0.12  115.036301295761  12.2538517619335  3.9009666072  0  0  0
1736  5  2  0.097  116.259993929312  13.2263305182435  3.8426466072  0  0  0
1737  5  3  0.06  114.983314604929  11.3718733963692  3.2464566072  0  0  0
1738  5  3  0.06  115.06629376227  11.8449982267502  4.8722166072  0  0  0
1739  5  4  -0.2  116.219004225083  13.9039822272679  2.2379566072  0  0  0
1740  5  5  0.103  116.212005982898  14.0667627973482  4.4867066072  0  0  0
1741  6  1  -0.12  114.912332434192  12.6573994113761  8.6662866072  0  0  0
1742  6  2  0.097  116.250996189359  11.8300816800455  8.6361766072  0  0  0
1743  6  3  0.06  115.006308829253  13.4177428491128  9.5180066072  0  0  0
1744  6  3  0.06  114.923329671912  13.2296341829499  7.7719266072  0  0  0
1745  6  4  -0.2  116.213005731781  10.7590936488529  7.1518166072  0  0  0
1746  6  5  0.103  116.419953750691  11.1842652854649  9.4470766072  0  0  0
1747  6  1  -0.12  117.520677271556  12.6659088507715  8.5351266072  0  0  0
1748  6  2  0.097  118.865339520024  11.9326955080481  8.5186966072  0  0  0
1749  6  3  0.06  117.497683047233  13.4402678357476  9.3149566072  0  0  0
1750  6  3  0.06  117.595658437827  13.1515475626162  7.5803066072  0  0  0
1751  6  4  -0.2  119.009303359266  10.8234650551024  9.8415266072  0  0  0
1752  6  5  0.103  118.954317170666  11.2599492405576  7.6711066072  0  0  0
1753  5  1  -0.12  117.597657935595  12.5280559325669  3.9865066072  0  0  0
1754  5  2  0.097  118.806354335891  13.4409686131095  3.8742166072  0  0  0
1755  5  3  0.06  117.689634832888  11.7384800677309  3.2864366072  0  0  0
1756  5  3  0.06  117.590659693409  12.0514272153761  4.9465966072  0  0  0
1757  5  4  -0.2  118.598406568098  14.4872292145298  5.3367666072  0  0  0
1758  5  5  0.103  118.863340022257  14.0816793440529  3.0230066072  0  0  0
1759  5  1  -0.12  120.101029140178  12.5737065721466  3.7728566072  0  0  0
1760  5  2  0.097  121.375708966793  13.3744948747742  3.5046166072  0  0  0
1761  5  3  0.06  119.905078358989  11.6524846743121  3.2242166072  0  0  0
1762  5  3  0.06  120.337969625596  12.1703591448074  4.7827866072  0  0  0
1763  5  4  -0.2  121.566661003565  13.9449276474172  1.8778366072  0  0  0
1764  5  5  0.103  121.373709469026  14.2678859002334  4.1859966072  0  0  0
1765  6  1  -0.12  120.116025373432  12.7680221235156  8.5197566072  0  0  0
1766  6  2  0.097  121.433694402043  12.0197921230357  8.5710866072  0  0  0
1767  6  3  0.06  119.999054754049  13.1947955369549  9.4894466072  0  0  0
1768  6  3  0.06  120.044043453812  13.6545054864068  7.8820366072  0  0  0
1769  6  4  -0.2  121.607650707793  10.8164572814827  7.2700566072  0  0  0
1770  6  5  0.103  121.536668537056  11.5063225388156  9.5379466072  0  0  0
1771  6  1  -0.12  122.686379753219  12.953527902334  8.6825266072  0  0  0
1772  6  2  0.097  123.944063848812  12.0538298806171  8.8696266072  0  0  0
1773  6  3  0.06  122.642390802339  13.7410014350841  9.3091266072  0  0  0
1774  6  3  0.06  122.784355143813  13.4438718336091  7.7732666072  0  0  0
1775  6  4  -0.2  123.852086951519  11.1561340799344  10.3859966072  0  0  0
1776  6  5  0.103  123.935066108859  11.1998826095316  8.1441766072  0  0  0
1777  5  1  -0.12  122.629394066852  12.527355155205  3.7925266072  0  0  0
1778  5  2  0.097  124.012046772898  13.2971090318024  3.8091666072  0  0  0
1779  5  3  0.06  122.70337548424  11.6651987778792  3.1961166072  0  0  0
1780  5  3  0.06  122.630393815736  12.0991801870417  4.7515266072  0  0  0
1781  5  4  -0.2  123.832091973847  14.4718121125664  5.1884666072  0  0  0
1782  5  5  0.103  124.177005338695  13.8145830580909  2.9099766072  0  0  0
1783  5  1  -0.12  125.320718061556  12.422438773013  4.0338366072  0  0  0
1784  5  2  0.097  126.623390856913  13.2807909303737  3.8462866072  0  0  0
1785  5  3  0.06  125.338713541461  11.6565892274322  3.2219866072  0  0  0
1786  5  3  0.06  125.242737648634  11.8304821242523  4.9896266072  0  0  0
1787  5  4  -0.2  126.657382318956  13.9990877263923  2.1525066072  0  0  0
1788  5  5  0.103  126.559406928361  14.0476415864716  4.5590166072  0  0  0
1789  6  1  -0.12  125.269730868492  12.8682332862772  8.6528766072  0  0  0
1790  6  2  0.097  126.538412201805  11.8628179939546  8.7027066072  0  0  0
1791  6  3  0.06  125.564656789159  13.6097558462924  9.4148166072  0  0  0
1792  6  3  0.06  125.268731119608  13.3661856574822  7.7259266072  0  0  0
1793  6  4  -0.2  126.380451878193  10.6761015869854  7.3889666072  0  0  0
1794  6  5  0.103  126.478427268788  11.3459446339764  9.6335966072  0  0  0
1795  6  1  -0.12  127.937060889989  12.5751081268706  8.6489666072  0  0  0
1796  6  2  0.097  0.201103538222741  11.6666003326032  8.9029666072  0  0  0
1797  6  3  0.06  127.943059383291  13.3649843248617  9.4649966072  0  0  0
1798  6  3  0.06  128.086023473648  13.0099905354984  7.6278966072  0  0  0
1799  6  4  -0.2  0.158349277214747  10.9113625585037  10.5504966072  0  0  0
1800  6  5  0.103  0.130766205515682  10.8729199146471  8.1381966072  0  0  0
1801  7  1  -0.12  127.848083239347  17.3565120675874  3.6008566072  0  0  0
1802  7  2  0.097  0.251616850316506  18.1937407930373  3.6679066072  0  0  0
1803  7  3  0.06  127.957055867661  16.6010740713844  2.8093566072  0  0  0
1804  7  3  0.06  127.800095292933  16.6851673548207  4.4735166072  0  0  0
1805  7  4  -0.2  0.188679658846  19.3788554231792  5.0841066072  0  0  0
1806  7  5  0.103  0.219150005320959  18.79811121221  2.7130666072  0  0  0
1807  7  1  -0.12  1.5265796058656  17.3294820836257  3.7201266072  0  0  0
1808  7  2  0.097  2.86115738734493  18.1757208037295  3.6723666072  0  0  0
1809  7  3  0.06  1.6029564215786  16.5764467526638  2.9326266072  0  0  0
1810  7  3  0.06  1.38432033847094  16.6841662443036  4.5805766072  0  0  0
1811  7  4  -0.2  2.84389172412482  18.8949185992135  1.9242666072  0  0  0
1812  7  5  0.103  2.78562635918747  18.9909250978033  4.3584366072  0  0  0
1813  8  1  -0.12  1.40347352758333  17.5637419446269  8.9103166072  0  0  0
1814  8  2  0.097  2.751964814276  16.8110069468201  8.7875266072  0  0  0
1815  8  3  0.06  1.33426791061253  18.0455764365066  9.8658566072  0  0  0
1816  8  3  0.06  1.29640941988762  18.3354980422585  8.1134566072  0  0  0
1817  8  4  -0.2  2.77637868201399  16.0001074279699  7.2232266072  0  0  0
1818  8  5  0.103  2.69201987121416  16.0761918272694  9.5468566072  0  0  0
1819  8  1  -0.12  4.06332542743103  17.7201154073977  8.7644366072  0  0  0
1820  8  2  0.097  5.30886257408855  16.8025976184765  8.6562566072  0  0  0
1821  8  3  0.06  4.13443756552289  18.468545629981  9.5423366072  0  0  0
1822  8  3  0.06  4.05553738362763  18.3903588985956  7.9021566072  0  0  0
1823  8  4  -0.2  5.35722042758923  15.8555470693008  10.1976566072  0  0  0
1824  8  5  0.103  5.25851522030946  16.1234442436765  7.7699266072  0  0  0
1825  7  1  -0.12  4.12656954180881  17.2723186730993  3.8998466072  0  0  0
1826  7  2  0.097  5.44448850764038  18.0387688849904  3.8910766072  0  0  0
1827  7  3  0.06  4.16146077784713  16.4832433635219  3.0940166072  0  0  0
1828  7  3  0.06  3.94945402958675  16.7001840125772  4.8189466072  0  0  0
1829  7  4  -0.2  5.34935240387514  19.2095676347377  5.2162166072  0  0  0
1830  7  5  0.103  5.57529565157318  18.5429281414015  2.9284166072  0  0  0
1831  7  1  -0.12  6.70976069726055  17.1513845226338  4.0579566072  0  0  0
1832  7  2  0.097  7.94577023705718  17.9572784888985  3.6573966072  0  0  0
1833  7  3  0.06  6.77793357363457  16.2825207048435  3.4417766072  0  0  0
1834  7  3  0.06  6.74411206890172  16.7033875662319  5.1165766072  0  0  0
1835  7  4  -0.2  7.92067654007832  18.7049078230681  2.0210766072  0  0  0
1836  7  5  0.103  7.91296847618561  18.8547740674778  4.3126166072  0  0  0
1837  8  1  -0.12  6.56681660188062  17.5792591576419  8.4893666072  0  0  0
1838  8  2  0.097  7.89807221781968  16.8473472585908  8.5695266072  0  0  0
1839  8  3  0.06  6.62945086943939  18.3006593962635  9.2957366072  0  0  0
1840  8  3  0.06  6.55439972074606  18.0712048657444  7.5162166072  0  0  0
1841  8  4  -0.2  7.86121147648063  15.6405085302279  7.3222966072  0  0  0
1842  8  5  0.103  7.96462550100224  16.2734105991379  9.5469666072  0  0  0
1843  8  1  -0.12  9.19173727573465  17.6990920865387  8.4829366072  0  0  0
1844  8  2  0.097  10.5882265063299  16.9606729691264  8.5346666072  0  0  0
1845  8  3  0.06  9.22331934296819  18.4306035413829  9.3248066072  0  0  0
1846  8  3  0.06  9.14317947245724  18.3959651174913  7.5682466072  0  0  0
1847  8  4  -0.2  10.6308557987274  16.0247347466905  10.0647566072  0  0  0
1848  8  5  0.103  10.6572191767885  16.2901291447734  7.6861666072  0  0  0
1849  7  1  -0.12  9.32910277234398  17.1990373832477  3.9053066072  0  0  0
1850  7  2  0.097  10.6245173908053  18.0475786575408  3.8072966072  0  0  0
1851  7  3  0.06  9.50872765426392  16.3143560192872  3.3132066072  0  0  0
1852  7  3  0.06  9.15605623807826  16.8240213835424  4.9689566072  0  0  0
1853  7  4  -0.2  10.6675165902898  19.2727377083667  5.0209866072  0  0  0
1854  7  5  0.103  10.4589289832114  18.524808041042  2.8289366072  0  0  0
1855  7  1  -0.12  11.9776875022733  17.3104609838008  3.7165666072  0  0  0
1856  7  2  0.097  13.1792856854957  18.174519471109  3.5855666072  0  0  0
1857  7  3  0.06  11.8850107807618  16.720606667126  2.8196366072  0  0  0
1858  7  3  0.06  12.0927585987779  16.5807515278873  4.4986766072  0  0  0
1859  7  4  -0.2  13.0932073066161  19.1999569737736  2.1138966072  0  0  0
1860  7  5  0.103  13.2336720247646  18.9001243739024  4.4316166072  0  0  0
1861  8  1  -0.12  11.9404968438026  17.7289251799482  8.5005966072  0  0  0
1862  8  2  0.097  13.1814851330397  16.867970135243  8.5729366072  0  0  0
1863  8  3  0.06  11.9209017656837  18.3614268046514  9.3394766072  0  0  0
1864  8  3  0.06  12.0550680658655  18.3958650064396  7.6442066072  0  0  0
1865  8  4  -0.2  13.3811349850985  15.8247128653741  7.0813766072  0  0  0
1866  8  5  0.103  13.2147767708642  16.2585941634848  9.4651966072  0  0  0
1867  8  1  -0.12  14.4665623480444  17.743841726653  8.7559066072  0  0  0
1868  8  2  0.097  15.8155235167123  16.9554671944375  8.6982266072  0  0  0
1869  8  3  0.06  14.3413937878152  18.2706260807505  9.7378666072  0  0  0
1870  8  3  0.06  14.5487417062779  18.4961762802529  8.0289166072  0  0  0
1871  8  4  -0.2  15.8490151043136  16.0889059308365  10.2433566072  0  0  0
1872  8  5  0.103  15.8671105591071  16.1452684529492  7.9407466072  0  0  0
1873  7  1  -0.12  14.3556901968509  17.2906389955622  3.5643566072  0  0  0
1874  7  2  0.097  15.7517395379374  17.9840081397051  3.6659466072  0  0  0
1875  7  3  0.06  14.2712114161851  16.6183932833302  2.6328666072  0  0  0
1876  7  3  0.06  14.3099016979812  16.5501175460641  4.3205566072  0  0  0
1877  7  4  -0.2  15.9168980535114  18.7785895571266  5.2311466072  0  0  0
1878  7  5  0.103  15.8765081986131  18.7386452474943  2.8962366072  0  0  0
1879  7  1  -0.12  16.9032503020905  16.9794938468479  3.4559766072  0  0  0
1880  7  2  0.097  18.2841034601459  17.7578572738924  3.2226466072  0  0  0
1881  7  3  0.06  16.7513884466687  16.2359690657984  2.6758866072  0  0  0
1882  7  3  0.06  16.9859295347658  16.3316752312331  4.3013166072  0  0  0
1883  7  4  -0.2  18.2724063982076  18.5122941595782  1.6097556072  0  0  0
1884  7  5  0.103  18.3301918836808  18.634529753716  3.8858266072  0  0  0
1885  8  1  -0.12  17.0647097467951  17.8110162423503  8.7954866072  0  0  0
1886  8  2  0.097  18.3593845510825  16.9314405420271  8.5983766072  0  0  0
1887  8  3  0.06  17.201975268516  18.3376003743444  9.7526166072  0  0  0
1888  8  3  0.06  17.0610106759257  18.455431082207  7.9695966072  0  0  0
1889  8  4  -0.2  18.3030986889347  15.9097071482758  7.2103366072  0  0  0
1890  8  5  0.103  18.5285420621909  16.3823314233983  9.5796466072  0  0  0
1891  8  1  -0.12  19.6296654826096  17.7725735984937  8.5497866072  0  0  0
1892  8  2  0.097  20.9494339838759  16.9426529798186  8.5353366072  0  0  0
1893  8  3  0.06  19.7121447655082  18.5150972690261  9.3607066072  0  0  0
1894  8  3  0.06  19.6251666126333  18.3183790524161  7.6148366072  0  0  0
1895  8  4  -0.2  21.108294081483  15.9720763334911  9.9833266072  0  0  0
1896  8  5  0.103  20.9494339838759  16.2615974950361  7.6609066072  0  0  0
1897  7  1  -0.12  19.5752791433407  17.0193380454284  3.5013566072  0  0  0
1898  7  2  0.097  20.9085442545358  17.829436675865  3.4912666072  0  0  0
1899  7  3  0.06  19.6216674915406  16.2138445233705  2.7102866072  0  0  0
1900  7  3  0.06  19.5016976255063  16.5014635749331  4.4470866072  0  0  0
1901  7  4  -0.2  20.8989466652531  18.9583890059976  4.8292466072  0  0  0
1902  7  5  0.103  20.9854249436862  18.4504255296215  2.6338866072  0  0  0
1903  7  1  -0.12  22.2422092652844  17.0017185003275  3.4761866072  0  0  0
1904  7  2  0.097  23.4779988603266  17.9089248509226  3.4216466072  0  0  0
1905  7  3  0.06  22.1993200381771  16.3449900011105  2.6308666072  0  0  0
1906  7  3  0.06  22.2221143127236  16.2841224816709  4.3575266072  0  0  0
1907  7  4  -0.2  23.3124404451992  18.950980788171  1.9376966072  0  0  0
1908  7  5  0.103  23.4825977051913  18.6411370831289  4.2534766072  0  0  0
1909  8  1  -0.12  22.1593300828323  17.6977906428664  8.2463666072  0  0  0
1910  8  2  0.097  23.4101159111288  16.8714740220529  8.2313166072  0  0  0
1911  8  3  0.06  22.2673029622633  18.5377223667125  8.9309666072  0  0  0
1912  8  3  0.06  22.056755847373  18.1311713857186  7.2903766072  0  0  0
1913  8  4  -0.2  23.5392834668925  15.9288283591524  6.7002566072  0  0  0
1914  8  5  0.103  23.494394742018  16.2077377492162  9.0867466072  0  0  0
1915  8  1  -0.12  24.6127138432349  17.7916948093703  8.3281166072  0  0  0
1916  8  2  0.097  25.9937669510671  17.1055336609506  8.3767066072  0  0  0
1917  8  3  0.06  24.5616266752819  18.5142963806124  9.1667066072  0  0  0
1918  8  3  0.06  24.5360331038613  18.4369105376407  7.4254066072  0  0  0
1919  8  4  -0.2  26.0717473639894  16.0424544028431  9.8949566072  0  0  0
1920  8  5  0.103  26.0069636363308  16.3630099904183  7.6486566072  0  0  0
1921  7  1  -0.12  24.7691745435214  17.2555000164121  3.3954466072  0  0  0
1922  7  2  0.097  25.9716725007391  18.1372781598729  3.5808366072  0  0  0
1923  7  3  0.06  24.8651504363489  16.7465354295189  2.4194766072  0  0  0
1924  7  3  0.06  24.8360577438355  16.5154791221724  4.2350166072  0  0  0
1925  7  4  -0.2  25.8553017306857  19.0757191586016  5.1368466072  0  0  0
1926  7  5  0.103  26.1065386251394  18.8542735122193  2.6950566072  0  0  0
1927  7  1  -0.12  27.2606487363899  17.3413952987792  3.5674066072  0  0  0
1928  7  2  0.097  28.6311045060556  18.0733071978303  3.5696966072  0  0  0
1929  7  3  0.06  27.2082618948882  16.7392273227441  2.6059466072  0  0  0
1930  7  3  0.06  27.1502764596383  16.6216969480367  4.3448466072  0  0  0
1931  7  4  -0.2  28.8133587275395  18.7299355859956  2.0003766072  0  0  0
1932  7  5  0.103  28.4977380049808  18.8842067166805  4.2841266072  0  0  0
1933  8  1  -0.12  27.3041378128273  18.0287577798194  8.2967466072  0  0  0
1934  8  2  0.097  28.6018118637656  17.3042540985948  8.3804366072  0  0  0
1935  8  3  0.06  27.3154349752122  18.8375549665837  9.0796366072  0  0  0
1936  8  3  0.06  27.405412374738  18.497878168132  7.2751566072  0  0  0
1937  8  4  -0.2  28.7458756778952  16.188816760443  6.9575466072  0  0  0
1938  8  5  0.103  28.463546593161  16.6469249330676  9.1929966072  0  0  0
1939  8  1  -0.12  29.9330774771935  18.0713049767961  8.5983666072  0  0  0
1940  8  2  0.097  31.1164802307341  17.1586926294086  8.8061566072  0  0  0
1941  8  3  0.06  29.9085836295448  18.6952971621039  9.5332966072  0  0  0
1942  8  3  0.06  30.0842395083968  18.7398465801148  7.7601366072  0  0  0
1943  8  4  -0.2  30.9835136292126  16.3726206513824  10.3236166072  0  0  0
1944  8  5  0.103  31.2122561737848  16.4038552995159  8.0632366072  0  0  0
1945  7  1  -0.12  29.8991859900388  17.2054444905571  3.8226466072  0  0  0
1946  7  2  0.097  31.1798643099555  18.0522838769712  3.8556766072  0  0  0
1947  7  3  0.06  30.0252543242632  16.4387940565627  3.0404466072  0  0  0
1948  7  3  0.06  29.7676190369544  16.7121973387824  4.7874766072  0  0  0
1949  7  4  -0.2  31.1611690058318  19.1478992268844  5.1881866072  0  0  0
1950  7  5  0.103  31.1662677251383  18.6146076544257  2.9696266072  0  0  0
1951  7  1  -0.12  32.4678407967227  17.2004389379716  3.8466466072  0  0  0
1952  7  2  0.097  33.7957072639463  18.0294585571813  3.6215066072  0  0  0
1953  7  3  0.06  32.4613424289792  16.5523199892017  2.9897566072  0  0  0
1954  7  3  0.06  32.5203276131127  16.5698394232509  4.7600166072  0  0  0
1955  7  4  -0.2  33.8797861450587  18.9237505821059  2.1110166072  0  0  0
1956  7  5  0.103  33.7430204977795  18.7683782298522  4.4598066072  0  0  0
1957  8  1  -0.12  32.4682406962762  17.8177236828149  8.5978866072  0  0  0
1958  8  2  0.097  33.7070295379692  16.942853201922  8.5241966072  0  0  0
1959  8  3  0.06  32.6223019992419  18.4876668408576  9.4382966072  0  0  0
1960  8  3  0.06  32.3980583246461  18.4052754453003  7.6850066072  0  0  0
1961  8  4  -0.2  33.7394214017985  15.7795627810529  7.1291166072  0  0  0
1962  8  5  0.103  33.661940863318  16.3362803396117  9.4501866072  0  0  0
1963  8  1  -0.12  34.9375204639283  17.7458439476872  8.6261666072  0  0  0
1964  8  2  0.097  36.229795870895  16.8527532553831  8.7987266072  0  0  0
1965  8  3  0.06  34.6659886671372  18.4121831078683  9.4631966072  0  0  0
1966  8  3  0.06  35.0496922886704  18.3607260272894  7.7802666072  0  0  0
1967  8  4  -0.2  36.1271216605473  15.8158029817719  10.3045266072  0  0  0
1968  8  5  0.103  36.2802831895178  16.1697956606181  7.9663466072  0  0  0
1969  7  1  -0.12  35.0627889990458  17.2535979064296  3.9016666072  0  0  0
1970  7  2  0.097  36.2926800756747  18.0892248550522  3.8538166072  0  0  0
1971  7  3  0.06  35.1619640883009  16.3475928884549  3.2688266072  0  0  0
1972  7  3  0.06  35.0945810135449  16.8053006168726  4.8790066072  0  0  0
1973  7  4  -0.2  36.3129749780122  19.1115589151137  5.3370366072  0  0  0
1974  7  5  0.103  36.3660616437324  18.7312370296678  2.9794066072  0  0  0
1975  7  1  -0.12  37.6098492298435  17.3314843046599  3.6671766072  0  0  0
1976  7  2  0.097  38.823044500116  18.3167772755888  3.5855466072  0  0  0
1977  7  3  0.06  37.5469650250639  16.7591494220344  2.7433866072  0  0  0
1978  7  3  0.06  37.8016010657218  16.6362130505346  4.4378266072  0  0  0
1979  7  4  -0.2  38.8300427423013  19.238099284475  2.0322166072  0  0  0
1980  7  5  0.103  38.8352414364961  19.0349739605556  4.3503766072  0  0  0
1981  8  1  -0.12  37.6374422990315  17.6963890881425  8.8679066072  0  0  0
1982  8  2  0.097  38.8605350832517  16.8196164972671  8.5439566072  0  0  0
1983  8  3  0.06  37.6076497822996  18.1582013696803  9.9162166072  0  0  0
1984  8  3  0.06  37.63814212325  18.5862762267918  8.1275766072  0  0  0
1985  8  4  -0.2  38.5848043411494  16.0866033766472  6.8882666072  0  0  0
1986  8  5  0.103  38.9122221005348  16.1366589025022  9.4093266072  0  0  0
1987  8  1  -0.12  40.1222181743797  17.753152054462  8.4684866072  0  0  0
1988  8  2  0.097  41.4379876801115  17.0037207213617  8.5226766072  0  0  0
1989  8  3  0.06  40.1097213133344  18.2822389627489  9.4547966072  0  0  0
1990  8  3  0.06  40.0444377112341  18.5645521285708  7.7205466072  0  0  0
1991  8  4  -0.2  41.548060032198  15.9690730019398  10.0171666072  0  0  0
1992  8  5  0.103  41.4398872029903  16.2214529633005  7.7252766072  0  0  0
1993  7  1  -0.12  40.1924005460098  17.4655330028994  3.5253366072  0  0  0
1994  7  2  0.097  41.4870753502972  18.3465102579466  3.6974866072  0  0  0
1995  7  3  0.06  40.2246924349507  16.9410512029913  2.5477066072  0  0  0
1996  7  3  0.06  40.2051973317201  16.6927757947507  4.2885266072  0  0  0
1997  7  4  -0.2  41.5614566672385  19.153905889987  5.3520066072  0  0  0
1998  7  5  0.103  41.4048959920637  19.0735167154639  2.8573166072  0  0  0
1999  7  1  -0.12  42.7512578136342  17.4085698144765  3.4729866072  0  0  0
2000  7  2  0.097  44.049631688791  18.3154758319165  3.3996066072  0  0  0
2001  7  3  0.06  42.5011206429526  16.9471579771456  2.5136766072  0  0  0
2002  7  3  0.06  42.8903228833457  16.5863577467831  4.1903366072  0  0  0
2003  7  4  -0.2  44.0515312116699  19.0938392589611  1.7923766072  0  0  0
2004  7  5  0.103  43.9469574784433  19.0764199359635  4.1682066072  0  0  0
2005  8  1  -0.12  42.7472588180997  17.8545645498441  8.4068966072  0  0  0
2006  8  2  0.097  44.0595292027389  17.0431644757354  8.3107966072  0  0  0
2007  8  3  0.06  42.8315376489889  18.4209928804188  9.2830366072  0  0  0
2008  8  3  0.06  42.6386860893386  18.5616489080712  7.5115966072  0  0  0
2009  8  4  -0.2  44.0080421352325  16.0850015998199  6.8245166072  0  0  0
2010  8  5  0.103  44.0580295794134  16.3439888905934  9.1328866072  0  0  0
2011  8  1  -0.12  45.3576031532306  17.8565667708783  8.3512266072  0  0  0
2012  8  2  0.097  46.6268843358741  16.9925082835701  8.5066766072  0  0  0
2013  8  3  0.06  45.5233615181347  18.652149298817  9.1393866072  0  0  0
2014  8  3  0.06  45.4845712614503  18.3362989306722  7.3576366072  0  0  0
2015  8  4  -0.2  46.5488039480634  16.1178380247807  10.0058766072  0  0  0
2016  8  5  0.103  46.6858695200076  16.3564026610054  7.6693766072  0  0  0
2017  7  1  -0.12  45.3296101844893  17.4523183440737  3.5301966072  0  0  0
2018  7  2  0.097  46.6252847376603  18.2846416279899  3.3986066072  0  0  0
2019  7  3  0.06  45.3467058903991  16.6727535844087  2.7530866072  0  0  0
2020  7  3  0.06  45.2155388368682  16.9808954015718  4.4825466072  0  0  0
2021  7  4  -0.2  46.6401809960262  19.3936718588322  4.8475966072  0  0  0
2022  7  5  0.103  46.6403809458029  18.9109363674871  2.5189566072  0  0  0
2023  7  1  -0.12  47.9325563778813  17.5009723152048  3.3688066072  0  0  0
2024  7  2  0.097  49.2826172703213  18.3006593962635  3.4599466072  0  0  0
2025  7  3  0.06  47.971146684789  16.9088154443407  2.4379366072  0  0  0
2026  7  3  0.06  47.8482775469922  16.8086042815791  4.2222466072  0  0  0
2027  7  4  -0.2  49.3844916815621  19.4899786905772  2.0649566072  0  0  0
2028  7  5  0.103  49.4027870861323  18.8891121582143  4.3715266072  0  0  0
2029  8  1  -0.12  47.9716465592308  17.7302266236204  8.3439966072  0  0  0
2030  8  2  0.097  49.2475260845062  16.7410293216749  8.3250366072  0  0  0
2031  8  3  0.06  48.0951155463579  18.457833747448  9.1190266072  0  0  0
2032  8  3  0.06  48.0778198906713  18.2201701106887  7.3964966072  0  0  0
2033  8  4  -0.2  49.2348292736842  15.7416206924549  6.8093566072  0  0  0
2034  8  5  0.103  49.0480761822241  15.9545568994419  9.0746166072  0  0  0
2035  8  1  -0.12  50.5698939328699  17.491561876344  8.6008466072  0  0  0
2036  8  2  0.097  51.8592700680741  16.7363241022445  8.5197166072  0  0  0
2037  8  3  0.06  50.5528982018484  17.9284465060061  9.6137566072  0  0  0
2038  8  3  0.06  50.6294789663336  18.4584344137583  8.1351366072  0  0  0
2039  8  4  -0.2  51.9893373978331  15.8489397398879  10.0417266072  0  0  0
2040  8  5  0.103  51.8185802885108  16.0373487392059  7.6812666072  0  0  0
2041  7  1  -0.12  50.543400587454  17.404265039253  3.3146966072  0  0  0
2042  7  2  0.097  51.8370756428578  18.2472000946504  3.6569466072  0  0  0
2043  7  3  0.06  50.5429007130122  17.2027414921609  2.2441166072  0  0  0
2044  7  3  0.06  50.5125083469501  16.4707294820581  3.8685566072  0  0  0
2045  7  4  -0.2  51.6083330982856  18.6771770617444  5.3724366072  0  0  0
2046  7  5  0.103  51.7709922416505  19.1592117757276  3.1648566072  0  0  0
2047  7  1  -0.12  53.1451470821857  17.4433083494199  3.5181666072  0  0  0
2048  7  2  0.097  54.2923589261392  18.3203812734503  3.5525066072  0  0  0
2049  7  3  0.06  53.1885361837348  16.8614629168819  2.6020266072  0  0  0
2050  7  3  0.06  53.1493460274969  16.6623420350309  4.2134866072  0  0  0
2051  7  4  -0.2  54.3127538033651  19.5598562046707  2.2422966072  0  0  0
2052  7  5  0.103  54.3751381337029  18.8775993872677  4.5500766072  0  0  0
2053  8  1  -0.12  53.2295258879632  17.5673459424884  8.4035266072  0  0  0
2054  8  2  0.097  54.4274250003162  16.6510294861877  8.4666266072  0  0  0
2055  8  3  0.06  53.1860368115258  18.2163658907237  9.2918966072  0  0  0
2056  8  3  0.06  53.3354992696269  18.1856317978488  7.5308166072  0  0  0
2057  8  4  -0.2  54.555792756973  15.9524545673559  6.8742966072  0  0  0
2058  8  5  0.103  54.3768377068051  15.8718651707295  9.2466066072  0  0  0
2059  8  1  -0.12  55.6884082672257  17.5543315057661  8.6696366072  0  0  0
2060  8  2  0.097  57.0135754124635  16.816913498871  8.4227766072  0  0  0
2061  8  3  0.06  55.6846092214679  17.9524731584164  9.6356966072  0  0  0
2062  8  3  0.06  55.5158516099129  18.4470217538634  8.0171766072  0  0  0
2063  8  4  -0.2  57.2045274492349  15.5870492286148  9.6560666072  0  0  0
2064  8  5  0.103  57.0893563778419  16.4322868382015  7.3758066072  0  0  0
2065  7  1  -0.12  55.6421198939141  17.5190924155642  3.5645366072  0  0  0
2066  7  2  0.097  56.928096882914  18.3896581212336  3.5662466072  0  0  0
2067  7  3  0.06  55.6981058313968  16.9463570887319  2.7015266072  0  0  0
2068  7  3  0.06  55.6972060574015  16.8148111667851  4.3925066072  0  0  0
2069  7  4  -0.2  57.0576643382311  19.3676429853877  5.0091666072  0  0  0
2070  7  5  0.103  56.9919808365773  19.0904354832029  2.7265066072  0  0  0
2071  7  1  -0.12  58.2287701805032  17.5696484966778  3.5111166072  0  0  0
2072  7  2  0.097  59.5426401633561  18.423695878815  3.6096666072  0  0  0
2073  7  3  0.06  58.1247962966067  16.9591713033508  2.6485466072  0  0  0
2074  7  3  0.06  58.1746837658994  16.9317408751822  4.4029566072  0  0  0
2075  7  4  -0.2  59.5342422727337  19.4769642538549  2.1741166072  0  0  0
2076  7  5  0.103  59.449263617626  19.087632373755  4.4899566072  0  0  0
2077  8  1  -0.12  58.3214469020147  17.6795704314552  8.6900466072  0  0  0
2078  8  2  0.097  59.6624100796137  16.9394494261639  8.3768866072  0  0  0
2079  8  3  0.06  58.1942788440183  17.9550760457609  9.7880566072  0  0  0
2080  8  3  0.06  58.3877302529987  18.5956866656526  8.0938066072  0  0  0
2081  8  4  -0.2  59.7469888351679  16.1668924401186  6.7106066072  0  0  0
2082  8  5  0.103  59.6306180651146  15.9819873276104  9.0245166072  0  0  0
2083  8  1  -0.12  60.9665824982955  17.6545426685277  8.7187966072  0  0  0
2084  8  2  0.097  62.2294652880839  16.7739658576874  8.7456566072  0  0  0
2085  8  3  0.06  60.840214239406  18.2050533418805  9.6489566072  0  0  0
2086  8  3  0.06  61.1522358659837  18.4795578456691  7.9755166072  0  0  0
2087  8  4  -0.2  62.2600576039226  15.8913868258129  10.2068166072  0  0  0
2088  8  5  0.103  62.086701147503  15.9735779992667  8.0282166072  0  0  0
2089  7  1  -0.12  60.8423137120616  17.5476240653016  3.6660866072  0  0  0
2090  7  2  0.097  62.1387880643396  18.4289016535039  3.7620466072  0  0  0
2091  7  3  0.06  60.8492119793586  17.1148439887597  2.6831366072  0  0  0
2092  7  3  0.06  60.7922262929923  16.704388676749  4.4207766072  0  0  0
2093  7  4  -0.2  62.0704052407  19.3370090035644  5.2171366072  0  0  0
2094  7  5  0.103  62.15768331824  19.221881294098  3.0200066072  0  0  0
2095  7  1  -0.12  63.3724781867262  17.5835639328654  3.7486966072  0  0  0
2096  7  2  0.097  64.7154408620924  18.3182789413644  3.5331366072  0  0  0
2097  7  3  0.06  63.293997899362  16.881785460379  2.9482366072  0  0  0
2098  7  3  0.06  63.4074693976529  17.0156339365151  4.7117666072  0  0  0
2099  7  4  -0.2  64.609267530652  19.1455966726951  1.9670166072  0  0  0
2100  7  5  0.103  64.8055182365065  19.0637058323964  4.2677866072  0  0  0
2101  8  1  -0.12  63.5923229662341  17.5141869740305  8.4623866072  0  0  0
2102  8  2  0.097  64.8530063084785  16.6345111626555  8.3969466072  0  0  0
2103  8  3  0.06  63.7034950420926  18.2202702217404  9.2747466072  0  0  0
2104  8  3  0.06  63.5532327848846  18.0114385678736  7.4575566072  0  0  0
2105  8  4  -0.2  64.6926465875459  15.6476164148993  6.9058566072  0  0  0
2106  8  5  0.103  64.7448334792708  15.9969038743151  9.2779366072  0  0  0
2107  8  1  -0.12  66.1522799576306  17.4817509932765  8.5233066072  0  0  0
2108  8  2  0.097  67.3379821336034  16.6568359271868  8.9353766072  0  0  0
2109  8  3  0.06  66.1265864113215  18.3391020401201  9.2551366072  0  0  0
2110  8  3  0.06  66.3089406076938  17.9207379550244  7.4804466072  0  0  0
2111  8  4  -0.2  67.3837706324732  15.9275269154802  10.5775866072  0  0  0
2112  8  5  0.103  67.3825709338129  15.7308086988702  8.2897866072  0  0  0
2113  7  1  -0.12  66.049105872841  17.4475130135917  3.7119866072  0  0  0
2114  7  2  0.097  67.3360826107246  18.2984569531259  3.6941466072  0  0  0
2115  7  3  0.06  66.0436072539811  16.658838148221  2.9040666072  0  0  0
2116  7  3  0.06  66.05710386391  16.763754530413  4.6192966072  0  0  0
2117  7  4  -0.2  67.4328583026589  19.2923594745018  5.1903466072  0  0  0
2118  7  5  0.103  67.2044156827519  19.059701390328  2.9135466072  0  0  0
2119  7  1  -0.12  68.5836692425935  17.3574130670528  3.5904866072  0  0  0
2120  7  2  0.097  69.8017632823957  18.222472664878  3.6740966072  0  0  0
2121  7  3  0.06  68.7728217313743  16.8629645826575  2.5498266072  0  0  0
2122  7  3  0.06  68.8518018931803  16.7312184386073  4.4761566072  0  0  0
2123  7  4  -0.2  69.7549750346423  19.2304908445451  2.1473866072  0  0  0
2124  7  5  0.103  69.7878667729134  18.9038284828157  4.4712266072  0  0  0
2125  8  1  -0.12  68.6465534473732  17.5550322831281  8.6113666072  0  0  0
2126  8  2  0.097  69.8987389241068  16.8191159420086  8.5856966072  0  0  0
2127  8  3  0.06  68.6672482492641  18.2957539547297  9.4311066072  0  0  0
2128  8  3  0.06  68.570272607553  18.213162337069  7.7282866072  0  0  0
2129  8  4  -0.2  69.7459772946897  15.7445239129545  7.1993066072  0  0  0
2130  8  5  0.103  69.9958145407062  16.2977375847034  9.5400766072  0  0  0
2131  8  1  -0.12  71.1394272886787  17.7471453913594  8.4167566072  0  0  0
2132  8  2  0.097  72.4958865739738  16.9252336568211  8.4431066072  0  0  0
2133  8  3  0.06  71.1247309800895  18.5701583474665  9.1320266072  0  0  0
2134  8  3  0.06  70.94587590481  18.2308819932217  7.4512366072  0  0  0
2135  8  4  -0.2  72.5052842134799  16.0709860525805  10.0416966072  0  0  0
2136  8  5  0.103  72.5451741939363  16.1519758934138  7.6867966072  0  0  0
2137  7  1  -0.12  71.0934388400322  17.4094708139419  3.7822066072  0  0  0
2138  7  2  0.097  72.4042096013459  18.2643190844928  3.7666766072  0  0  0
2139  7  3  0.06  71.0418517976374  16.6436212683611  3.0349366072  0  0  0
2140  7  3  0.06  71.2000120710261  16.8950001192047  4.6494466072  0  0  0
2141  7  4  -0.2  72.5084834099075  19.1712251019328  5.2671666072  0  0  0
2142  7  5  0.103  72.3906130165287  18.8943179329032  2.8899866072  0  0  0
2143  7  1  -0.12  73.6668924413575  17.4415063504891  3.7285066072  0  0  0
2144  7  2  0.097  75.0617420837836  18.1075451775151  3.4252266072  0  0  0
2145  7  3  0.06  73.4793395507905  16.9016074486176  2.8642566072  0  0  0
2146  7  3  0.06  73.7210788308497  16.7863796280995  4.6376066072  0  0  0
2147  7  4  -0.2  74.9858611435169  18.8884113808523  1.7682156072  0  0  0
2148  7  5  0.103  75.1219269665775  18.9649963354104  4.1853766072  0  0  0
2149  8  1  -0.12  73.6900866154575  17.7846870357506  8.4197566072  0  0  0
2150  8  2  0.097  74.9282756078204  16.8822860156375  8.4131066072  0  0  0
2151  8  3  0.06  73.7894616544893  18.5029838317692  9.3161366072  0  0  0
2152  8  3  0.06  73.6805890010631  18.3475113684637  7.5023266072  0  0  0
2153  8  4  -0.2  74.9622670698635  15.8939897131574  6.9539466072  0  0  0
2154  8  5  0.103  74.7969086045128  16.1180382468841  9.2042666072  0  0  0
2155  8  1  -0.12  76.267739162094  17.6725626578355  8.5673966072  0  0  0
2156  8  2  0.097  77.5648133637021  16.828626491921  8.6923966072  0  0  0
2157  8  3  0.06  76.1866595276324  18.3630285814788  9.4065566072  0  0  0
2158  8  3  0.06  76.2259496587587  18.3866547896823  7.7263466072  0  0  0
2159  8  4  -0.2  77.4771353866087  15.7601412370212  10.0521666072  0  0  0
2160  8  5  0.103  77.6184998787525  16.0910082629225  7.8119466072  0  0  0
2161  7  1  -0.12  76.2962320052771  17.0839096737813  3.4604466072  0  0  0
2162  7  2  0.097  77.6041034948283  17.9566778225882  3.6191066072  0  0  0
2163  7  3  0.06  76.3505183696577  16.4508073827678  2.5864366072  0  0  0
2164  7  3  0.06  76.2254497843169  16.3832324228637  4.3221966072  0  0  0
2165  7  4  -0.2  77.593506156662  19.0245624111778  5.0522366072  0  0  0
2166  7  5  0.103  77.606502892149  18.6394351952498  2.8181666072  0  0  0
2167  7  1  -0.12  78.9329697109356  17.0109287170848  3.4974266072  0  0  0
2168  7  2  0.097  80.1753576486097  17.8758882038584  3.4331666072  0  0  0
2169  7  3  0.06  78.7589134302974  16.4343891702874  2.6031266072  0  0  0
2170  7  3  0.06  78.821797635077  16.4601177105769  4.4168566072  0  0  0
2171  7  4  -0.2  80.3346176457703  18.5315154815065  1.7486636072  0  0  0
2172  7  5  0.103  80.0938781145947  18.6820825032782  4.1034066072  0  0  0
2173  8  1  -0.12  78.873984526802  17.6156995804643  8.5709966072  0  0  0
2174  8  2  0.097  80.1358675677067  16.7381261011753  8.4660066072  0  0  0
2175  8  3  0.06  79.0351440468415  18.0407711060246  9.5927766072  0  0  0
2176  8  3  0.06  78.7032274174798  18.3486125900325  7.8346966072  0  0  0
2177  8  4  -0.2  80.0208964460904  15.7286062557326  7.0350866072  0  0  0
2178  8  5  0.103  80.1333681954977  15.9728772219048  9.2816466072  0  0  0
2179  8  1  -0.12  81.438240438398  17.5307052975626  8.4551566072  0  0  0
2180  8  2  0.097  82.6950247599962  16.6523309298599  8.7234266072  0  0  0
2181  8  3  0.06  81.516120876432  18.259413642959  9.2825866072  0  0  0
2182  8  3  0.06  81.5635089735155  17.9252429523513  7.4881766072  0  0  0
2183  8  4  -0.2  82.4817783231202  15.843733965199  10.3785566072  0  0  0
2184  8  5  0.103  82.6806283760721  15.8241121990638  7.9551266072  0  0  0
2185  7  1  -0.12  81.4531366967639  17.1324635338606  3.7594166072  0  0  0
2186  7  2  0.097  82.725617075835  18.0314607782155  3.5976166072  0  0  0
2187  7  3  0.06  81.6065981503995  16.2303628469026  3.1285466072  0  0  0
2188  7  3  0.06  81.4019495539226  16.8371359313164  4.7740166072  0  0  0
2189  7  4  -0.2  82.7504108481488  19.1977545306359  4.9300666072  0  0  0
2190  7  5  0.103  82.8926751142878  18.5084899396132  2.6952666072  0  0  0
2191  7  1  -0.12  83.925715635732  17.0688930160248  3.7030566072  0  0  0
2192  7  2  0.097  85.2263889333211  17.8868003084947  3.7501266072  0  0  0
2193  7  3  0.06  83.9343134761311  16.4111634062907  2.8823866072  0  0  0
2194  7  3  0.06  83.7557583255167  16.4495059390956  4.5647166072  0  0  0
2195  7  4  -0.2  85.4210400409619  18.8894124913694  2.2832066072  0  0  0
2196  7  5  0.103  85.213092273169  18.5445299182288  4.6361266072  0  0  0
2197  8  1  -0.12  84.0349881887116  17.4019624850637  8.9928466072  0  0  0
2198  8  2  0.097  85.3236644996973  16.6213966148815  8.8781366072  0  0  0
2199  8  3  0.06  83.9318141039221  18.0909267429312  9.8640766072  0  0  0
2200  8  3  0.06  84.0262903734241  18.1652091433  8.2735166072  0  0  0
2201  8  4  -0.2  85.2975710538348  15.7536340186601  7.3215866072  0  0  0
2202  8  5  0.103  85.4091430292468  15.9251242502391  9.7044966072  0  0  0
2203  8  1  -0.12  86.608741714702  17.4665341134165  8.9933666072  0  0  0
2204  8  2  0.097  87.9226116975549  16.6584377040142  9.0993166072  0  0  0
2205  8  3  0.06  86.4243880205625  18.276332410698  9.7313466072  0  0  0
2206  8  3  0.06  86.6655274512916  18.1216608358062  8.0853666072  0  0  0
2207  8  4  -0.2  87.9275104670847  15.7214983710612  10.6625166072  0  0  0
2208  8  5  0.103  87.9316094375075  15.9259251386528  8.3431866072  0  0  0
2209  7  1  -0.12  86.4839730540263  17.0517740261824  3.8682166072  0  0  0
2210  7  2  0.097  87.7812472054111  17.818724793332  4.1383766072  0  0  0
2211  7  3  0.06  86.5653526131529  16.4648229300072  2.9340466072  0  0  0
2212  7  3  0.06  86.4745754145202  16.3384827827493  4.6580666072  0  0  0
2213  7  4  -0.2  87.8431316613072  18.5350193683164  5.7313366072  0  0  0
2214  7  5  0.103  87.6840716139233  18.5566433554857  3.3736966072  0  0  0
2215  7  1  -0.12  89.1551021212812  16.9909065067428  3.9407566072  0  0  0
2216  7  2  0.097  90.3377050757149  17.8909048616148  3.7823466072  0  0  0
2217  7  3  0.06  89.0709232652804  16.4879485829522  2.9709766072  0  0  0
2218  7  3  0.06  89.3568514459956  16.2565919424506  4.7328966072  0  0  0
2219  7  4  -0.2  90.1079627822591  18.8638841731834  2.3491666072  0  0  0
2220  7  5  0.103  90.3434036443515  18.6364318636985  4.6059066072  0  0  0
2221  8  1  -0.12  89.1422053606825  17.5745539382115  8.9410366072  0  0  0
2222  8  2  0.097  90.5232584685147  16.865567470002  8.9069866072  0  0  0
2223  8  3  0.06  89.2114879583173  18.0684017562965  9.8830566072  0  0  0
2224  8  3  0.06  89.0669242697459  18.3594245836172  8.1686166072  0  0  0
2225  8  4  -0.2  90.4852680109371  15.9729773329565  7.4382866072  0  0  0
2226  8  5  0.103  90.6450278825395  16.0348459629132  9.6697666072  0  0  0
2227  8  1  -0.12  91.8487255384176  17.7073011927789  8.8816966072  0  0  0
2228  8  2  0.097  93.1519981831041  16.839338374454  9.1269066072  0  0  0
2229  8  3  0.06  91.8335293553865  18.567255126967  9.4496866072  0  0  0
2230  8  3  0.06  91.9058111996722  18.1981456793125  7.9365866072  0  0  0
2231  8  4  -0.2  93.1186065703912  16.1971259777349  10.8158066072  0  0  0
2232  8  5  0.103  93.227379248929  15.9282276928421  8.4781966072  0  0  0
2233  7  1  -0.12  91.6967637081074  17.0817072306437  3.6986966072  0  0  0
2234  7  2  0.097  92.9571471256866  18.0273562250954  3.7919666072  0  0  0
2235  7  3  0.06  91.6309802315652  16.3618086577977  2.8477466072  0  0  0
2236  7  3  0.06  91.5806928627191  16.5814523052493  4.6923766072  0  0  0
2237  7  4  -0.2  92.8759675163367  18.9522822318433  5.3752066072  0  0  0
2238  7  5  0.103  92.9452501139716  18.7947074364519  2.9972166072  0  0  0
2239  7  1  -0.12  94.2712170583163  17.2139539299525  3.7911966072  0  0  0
2240  7  2  0.097  95.5081063771305  18.0524840990746  3.6621466072  0  0  0
2241  7  3  0.06  94.2415245164728  16.4590164890081  2.9621766072  0  0  0
2242  7  3  0.06  94.2974104790671  16.7877811828234  4.7448966072  0  0  0
2243  7  4  -0.2  95.4174291533862  18.957187673377  2.0890866072  0  0  0
2244  7  5  0.103  95.4991086371779  18.7868987744185  4.3954966072  0  0  0
2245  8  1  -0.12  94.4483725604937  17.5668453872299  8.8155666072  0  0  0
2246  8  2  0.097  95.6798632353364  16.6980816804913  8.9152166072  0  0  0
2247  8  3  0.06  94.5878375297586  18.4700472957566  9.3317566072  0  0  0
2248  8  3  0.06  94.4062831324933  17.821127458573  7.7360566072  0  0  0
2249  8  4  -0.2  95.6719652191558  15.7945794388094  7.3973166072  0  0  0
2250  8  5  0.103  95.5516954284563  15.9938004317121  9.7879266072  0  0  0
2251  8  1  -0.12  97.0342230479759  17.4435085715233  9.0426566072  0  0  0
2252  8  2  0.097  98.3516921268098  16.5570252086321  9.1233366072  0  0  0
2253  8  3  0.06  97.0612162678336  18.2390910994619  9.8186766072  0  0  0
2254  8  3  0.06  97.0296242031112  18.0508823222473  8.1312066072  0  0  0
2255  8  4  -0.2  98.3308973500305  15.5252807097098  10.6384766072  0  0  0
2256  8  5  0.103  98.2151264293074  15.8832778306244  8.3363866072  0  0  0
2257  7  1  -0.12  96.774088388458  17.1601942951842  3.7984566072  0  0  0
2258  7  2  0.097  98.0295730365076  18.0183462304415  3.7640766072  0  0  0
2259  7  3  0.06  96.8537683744825  16.2898288116183  3.0582966072  0  0  0
2260  7  3  0.06  96.7212016725146  16.600173071919  4.7528866072  0  0  0
2261  7  4  -0.2  98.0711625900661  19.1078548062004  5.1564966072  0  0  0
2262  7  5  0.103  97.9555916191197  18.6317266442681  2.8720466072  0  0  0
2263  7  1  -0.12  99.3617384239307  17.2018404926956  3.7343766072  0  0  0
2264  7  2  0.097  100.654013830897  18.0962326286719  3.7808066072  0  0  0
2265  7  3  0.06  99.5213983206448  16.5728427548022  2.9164266072  0  0  0
2266  7  3  0.06  99.398829107513  16.6058794018665  4.5610366072  0  0  0
2267  7  4  -0.2  100.903451177361  19.0425824004856  2.2648366072  0  0  0
2268  7  5  0.103  100.623821414612  18.8550744006329  4.5958166072  0  0  0
2269  8  1  -0.12  99.5826829272107  17.4998710936359  8.9884066072  0  0  0
2270  8  2  0.097  100.841666696353  16.6606401471518  8.9229766072  0  0  0
2271  8  3  0.06  99.744642246357  18.1374783819763  9.8741966072  0  0  0
2272  8  3  0.06  99.4500162503544  18.1739188047987  8.1919966072  0  0  0
2273  8  4  -0.2  100.894653387185  15.7470266892472  7.3332866072  0  0  0
2274  8  5  0.103  100.894753362073  15.881676053797  9.6900666072  0  0  0
2275  8  1  -0.12  102.106548983908  17.5443204005951  8.9484366072  0  0  0
2276  8  2  0.097  103.43821449689  16.7909847364781  9.0409866072  0  0  0
2277  8  3  0.06  102.012572588848  18.2748307449223  9.7879066072  0  0  0
2278  8  3  0.06  102.209523118921  18.1373782709246  8.0807366072  0  0  0
2279  8  4  -0.2  103.627167035894  15.937938464858  10.6133966072  0  0  0
2280  8  5  0.103  103.478204452235  15.9632665609406  8.3342766072  0  0  0
2281  7  1  -0.12  102.098550992839  17.3402940772104  4.0610366072  0  0  0
2282  7  2  0.097  103.385227806058  18.2869441821792  4.1457566072  0  0  0
2283  7  3  0.06  102.237516087663  16.747536540036  3.1481366072  0  0  0
2284  7  3  0.06  102.083554759585  16.6834654669417  4.9548666072  0  0  0
2285  7  4  -0.2  103.158284809476  19.3612358780782  5.5653266072  0  0  0
2286  7  5  0.103  103.243263464584  18.8987228191785  3.2669466072  0  0  0
2287  7  1  -0.12  104.70889532797  17.4752437749153  4.0749666072  0  0  0
2288  7  2  0.097  105.936586957055  18.3373000411893  3.9387566072  0  0  0
2289  7  3  0.06  104.691899596949  16.7018859004563  3.2232566072  0  0  0
2290  7  3  0.06  104.770879758754  16.952864307093  5.0571366072  0  0  0
2291  7  4  -0.2  105.868604032969  19.170824657726  2.3448666072  0  0  0
2292  7  5  0.103  106.000570885607  19.1619147741238  4.7415766072  0  0  0
2293  8  1  -0.12  104.720892314574  17.6514392259247  8.8541466072  0  0  0
2294  8  2  0.097  106.051558078671  16.8437432607292  8.8399866072  0  0  0
2295  8  3  0.06  104.809869965216  18.3875557891477  9.6372766072  0  0  0
2296  8  3  0.06  104.68390160588  18.1810266894701  7.9448666072  0  0  0
2297  8  4  -0.2  106.039561092068  15.8352245258036  7.3104866072  0  0  0
2298  8  5  0.103  106.014567369978  16.117037136367  9.6890666072  0  0  0
2299  8  1  -0.12  107.402218820442  17.6364225681683  8.8323166072  0  0  0
2300  8  2  0.097  108.72488659347  16.8272249371971  8.8374066072  0  0  0
2301  8  3  0.06  107.346232882959  18.1122503969454  9.8065166072  0  0  0
2302  8  3  0.06  107.387222587187  18.3110709456413  8.0462066072  0  0  0
2303  8  4  -0.2  108.744881571143  15.9671708919573  10.3776366072  0  0  0
2304  8  5  0.103  108.750880064444  16.0367480728957  7.9990866072  0  0  0
2305  7  1  -0.12  107.183273814929  17.4562226750904  3.8868566072  0  0  0
2306  7  2  0.097  108.531935058932  18.2681233044578  3.8596866072  0  0  0
2307  7  3  0.06  107.064303697778  16.8352338213339  3.0275366072  0  0  0
2308  7  3  0.06  107.20026954595  16.7700615266707  4.6835166072  0  0  0
2309  7  4  -0.2  108.601917480785  19.4232046190866  5.2404466072  0  0  0
2310  7  5  0.103  108.681897391475  18.8846071608874  2.9693666072  0  0  0
2311  7  1  -0.12  109.73563271481  17.3128636490418  3.8373966072  0  0  0
2312  7  2  0.097  111.066298478908  18.0382683297318  3.5106766072  0  0  0
2313  7  3  0.06  109.490694238323  16.5721419774403  3.0900466072  0  0  0
2314  7  3  0.06  109.593668373336  16.759950310448  4.7822666072  0  0  0
2315  7  4  -0.2  110.998315554821  18.7566652368021  1.9219866072  0  0  0
2316  7  5  0.103  111.148277887364  18.8069209847605  4.2567566072  0  0  0
2317  8  1  -0.12  109.908589271676  17.7614612717539  8.5896466072  0  0  0
2318  8  2  0.097  111.203264075963  16.8319301566275  8.5724766072  0  0  0
2319  8  3  0.06  109.991568429016  18.4130841073337  9.4525066072  0  0  0
2320  8  3  0.06  109.73563271481  18.3053646156938  7.6183866072  0  0  0
2321  8  4  -0.2  111.143279142946  15.9428439063918  7.0597666072  0  0  0
2322  8  5  0.103  111.359224901808  16.1557801133788  9.3998066072  0  0  0
2323  8  1  -0.12  112.490940638066  17.6916838687121  8.6434266072  0  0  0
2324  8  2  0.097  113.720631764918  16.7325198822795  8.7065166072  0  0  0
2325  8  3  0.06  112.535929337828  18.4048750010935  9.4842366072  0  0  0
2326  8  3  0.06  112.580918037591  18.2673224160441  7.7404266072  0  0  0
2327  8  4  -0.2  113.741626491474  15.6853582813939  10.1491566072  0  0  0
2328  8  5  0.103  113.6606468319  16.0852018219233  7.8287466072  0  0  0
2329  7  1  -0.12  112.420958216212  17.2572019042911  3.6114966072  0  0  0
2330  7  2  0.097  113.670644320737  18.1242637231506  3.4201666072  0  0  0
2331  7  3  0.06  112.544927077781  16.3875371980872  2.9377966072  0  0  0
2332  7  3  0.06  112.508936117971  16.8585596963823  4.6364766072  0  0  0
2333  7  4  -0.2  113.883590832948  19.2359969523891  4.8599166072  0  0  0
2334  7  5  0.103  113.55567319912  18.7021047136202  2.5582466072  0  0  0
2335  7  1  -0.12  114.925329169679  17.2589037921702  3.3099066072  0  0  0
2336  7  2  0.097  116.276989660333  18.0914272981898  3.1321966072  0  0  0
2337  7  3  0.06  114.757371357231  16.5236882284127  2.4763566072  0  0  0
2338  7  3  0.06  115.061295017852  16.7029871220251  4.2382266072  0  0  0
2339  7  4  -0.2  116.259993929312  19.0179550817649  1.6504356072  0  0  0
2340  7  5  0.103  116.432950486178  18.8245405298614  3.8619166072  0  0  0
2341  8  1  -0.12  115.013307071438  17.5079800888244  8.5939066072  0  0  0
2342  8  2  0.097  116.26499267373  16.7479369842428  8.4550666072  0  0  0
2343  8  3  0.06  115.202259610442  18.2502034262017  9.3536966072  0  0  0
2344  8  3  0.06  114.817356290248  18.0367666639562  7.6918966072  0  0  0
2345  8  4  -0.2  116.290986144704  15.7448242461096  6.9956066072  0  0  0
2346  8  5  0.103  116.408956512971  15.9961029859015  9.3069966072  0  0  0
2347  8  1  -0.12  117.471689576259  17.6505382264594  8.5000566072  0  0  0
2348  8  2  0.097  118.778361367149  16.9483593097661  8.6414866072  0  0  0
2349  8  3  0.06  117.428700374263  18.3601253609792  9.3396666072  0  0  0
2350  8  3  0.06  117.46369158519  18.2837406285245  7.6047266072  0  0  0
2351  8  4  -0.2  118.97731139499  16.1958245340627  10.3002266072  0  0  0
2352  8  5  0.103  118.778361367149  16.1193396905564  7.9003266072  0  0  0
2353  7  1  -0.12  117.519677522672  17.221362147779  3.1783666072  0  0  0
2354  7  2  0.097  118.830348309098  17.9800036976367  3.4991066072  0  0  0
2355  7  3  0.06  117.669639855215  16.5421086619273  2.3324666072  0  0  0
2356  7  3  0.06  117.264741557349  16.4877483608488  3.9705966072  0  0  0
2357  7  4  -0.2  118.799356093705  18.7361424712016  5.1124866072  0  0  0
2358  7  5  0.103  118.949318426248  18.7242292560481  2.7627666072  0  0  0
2359  7  1  -0.12  120.197005033006  17.1760118413544  3.3742066072  0  0  0
2360  7  2  0.097  121.450690133065  18.0683016452448  3.4784066072  0  0  0
2361  7  3  0.06  120.155015579894  16.6620417018757  2.4068166072  0  0  0
2362  7  3  0.06  120.281983688113  16.398649524827  4.1375566072  0  0  0
2363  7  4  -0.2  121.496678581711  19.2378990623716  2.1160266072  0  0  0
2364  7  5  0.103  121.535668788172  18.6856865011398  4.3743366072  0  0  0
2365  8  1  -0.12  120.039044709394  17.8964109694589  8.4066866072  0  0  0
2366  8  2  0.097  121.36371198019  17.0566794677162  8.2945566072  0  0  0
2367  8  3  0.06  120.153016082126  18.5243074857834  9.3192866072  0  0  0
2368  8  3  0.06  120.03804496051  18.5830726731371  7.5927366072  0  0  0
2369  8  4  -0.2  121.281732571733  15.9165146997921  6.8532266072  0  0  0
2370  8  5  0.103  121.36371198019  16.417270180445  9.2143266072  0  0  0
2371  8  1  -0.12  122.653388040059  17.8950094147349  8.3212366072  0  0  0
2372  8  2  0.097  123.897075651282  17.0401611441841  8.5998866072  0  0  0
2373  8  3  0.06  122.677382013266  18.5694575701046  9.2045766072  0  0  0
2374  8  3  0.06  122.768359161675  18.5798691194824  7.4064466072  0  0  0
2375  8  4  -0.2  123.83309172273  16.2292616253338  10.2310366072  0  0  0
2376  8  5  0.103  123.859085193704  16.2353683994881  7.8469966072  0  0  0
2377  7  1  -0.12  122.736367197399  17.27001611891  3.5902166072  0  0  0
2378  7  2  0.097  124.068032710381  18.1364772714592  3.7206766072  0  0  0
2379  7  3  0.06  122.809348865904  16.5012633528296  2.8470066072  0  0  0
2380  7  3  0.06  122.724370210796  16.7415298769334  4.5681166072  0  0  0
2381  7  4  -0.2  123.942064351045  19.2530158311798  5.0788766072  0  0  0
2382  7  5  0.103  124.070032208148  18.8777996093711  2.9862766072  0  0  0
2383  7  1  -0.12  125.276729110677  17.2426858017932  3.7227066072  0  0  0
2384  7  2  0.097  126.555407932826  18.0873227450697  3.6173566072  0  0  0
2385  7  3  0.06  125.135764518087  16.4949563565719  2.9534066072  0  0  0
2386  7  3  0.06  125.204747191056  16.6291051658632  4.5966166072  0  0  0
2387  7  4  -0.2  126.516417726365  19.0443843994164  2.1213866072  0  0  0
2388  7  5  0.103  126.580401654917  18.7757864476787  4.4773866072  0  0  0
2389  8  1  -0.12  125.243737397518  17.7584579402026  8.5021866072  0  0  0
2390  8  2  0.097  126.483426013206  16.8104062805098  8.6921866072  0  0  0
2391  8  3  0.06  125.330715550392  18.5105922716991  9.3241066072  0  0  0
2392  8  3  0.06  125.182752715617  18.3200809402952  7.5246966072  0  0  0
2393  8  4  -0.2  126.524415717434  15.9031999299147  7.1687166072  0  0  0
2394  8  5  0.103  126.356457904986  16.0612752805646  9.4027266072  0  0  0
2395  8  1  -0.12  127.800095292933  17.5262003002357  8.7362866072  0  0  0
2396  8  2  0.097  0.112714739673046  16.6370139389483  8.8104666072  0  0  0
2397  8  3  0.06  127.831087508325  18.2134626702242  9.6276866072  0  0  0
2398  8  3  0.06  127.996046074122  18.0508823222473  7.8098466072  0  0  0
2399  8  4  -0.2  0.103570036634577  15.5318880391226  10.1828966072  0  0  0
2400  8  5  0.103  0.211021047148248  15.9955023195912  7.9480266072  0  0  0
2401  9  1  -0.12  127.866078719252  22.464077814775  3.5487566072  0  0  0
2402  9  2  0.097  0.245558372081771  23.2322299145451  3.5937466072  0  0  0
2403  9  3  0.06  127.834086754976  21.9767372150512  2.5715166072  0  0  0
2404  9  3  0.06  127.81309202842  21.7542904581518  4.4127566072  0  0  0
2405  9  4  -0.2  0.239783822529984  24.1436409293121  5.1147566072  0  0  0
2406  9  5  0.103  0.197941332503852  23.9201930618956  2.7766466072  0  0  0
2407  9  1  -0.12  1.52612871911909  22.3765807555806  3.6091066072  0  0  0
2408  9  2  0.097  2.85263952685649  23.1330198623006  3.5360966072  0  0  0
2409  9  3  0.06  1.43309208800944  21.7975384324905  2.7187066072  0  0  0
2410  9  3  0.06  1.58651255194083  21.7448800192911  4.5179866072  0  0  0
2411  9  4  -0.2  2.8304351041513  24.0822728546139  1.9692966072  0  0  0
2412  9  5  0.103  2.9141240831991  23.7801377005534  4.4157266072  0  0  0
2413  10  1  -0.12  1.5611979104587  22.6525869251448  8.3308366072  0  0  0
2414  10  2  0.097  2.80431166582232  21.7629000085988  8.4686866072  0  0  0
2415  10  3  0.06  1.62027007274513  23.4205388028115  9.1282966072  0  0  0
2416  10  3  0.06  1.49567336887738  23.2732754457462  7.4700666072  0  0  0
2417  10  4  -0.2  2.74597631846311  20.5982080330058  7.0374966072  0  0  0
2418  10  5  0.103  2.74172738570773  21.1248922760516  9.3127366072  0  0  0
2419  10  1  -0.12  4.13895643047685  22.5754013042764  8.5440966072  0  0  0
2420  10  2  0.097  5.38232412205692  21.795636322508  8.7642366072  0  0  0
2421  10  3  0.06  4.08682952368493  23.1904836059821  9.3706066072  0  0  0
2422  10  3  0.06  4.14428509202655  23.0748553412572  7.5754666072  0  0  0
2423  10  4  -0.2  5.43463098364789  21.038496438426  10.3907266072  0  0  0
2424  10  5  0.103  5.16792797396469  20.8816224203965  8.0798866072  0  0  0
2425  9  1  -0.12  4.12577974019075  22.2491393867539  3.5782966072  0  0  0
2426  9  2  0.097  5.40503841669275  23.1091934319937  3.3932766072  0  0  0
2427  9  3  0.06  4.03714200416903  21.4166158807343  2.8806666072  0  0  0
2428  9  3  0.06  4.3439649365519  21.7418766877398  4.4789466072  0  0  0
2429  9  4  -0.2  5.54188404388261  24.3575782468162  4.6053066072  0  0  0
2430  9  5  0.103  5.35828016140586  23.6968453055308  2.5174966072  0  0  0
2431  9  1  -0.12  6.70459199553224  22.2760692596638  3.4717466072  0  0  0
2432  9  2  0.097  8.0841554775278  23.0997829931329  3.3739666072  0  0  0
2433  9  3  0.06  6.80358712998826  21.4430451983857  2.7860666072  0  0  0
2434  9  3  0.06  6.73013557950872  21.8623102829468  4.5095966072  0  0  0
2435  9  4  -0.2  8.06322073590481  24.0902817387507  1.8760366072  0  0  0
2436  9  5  0.103  8.18972895963804  23.7736304821923  4.1998666072  0  0  0
2437  10  1  -0.12  6.71847850752572  22.4980154613047  8.5757166072  0  0  0
2438  10  2  0.097  8.04612502999491  21.7217543663461  8.6212366072  0  0  0
2439  10  3  0.06  6.69135532031312  23.2171131457369  9.4213866072  0  0  0
2440  10  3  0.06  6.646136678307  23.0867685564106  7.6178466072  0  0  0
2441  10  4  -0.2  8.0557326167665  20.7245481802637  7.1540866072  0  0  0
2442  10  5  0.103  7.9756627286774  21.0100648997404  9.5015566072  0  0  0
2443  10  1  -0.12  9.30379912809957  22.6248561638211  8.4455066072  0  0  0
2444  10  2  0.097  10.6162294725601  21.7893293262503  8.7083666072  0  0  0
2445  10  3  0.06  9.32944268696442  23.5136420809017  8.9940666072  0  0  0
2446  10  3  0.06  9.51474614254331  23.0230979275231  7.4806766072  0  0  0
2447  10  4  -0.2  10.6782039058557  21.3551476949844  10.3711566072  0  0  0
2448  10  5  0.103  10.6144299245696  20.831066339283  8.0603366072  0  0  0
2449  9  1  -0.12  9.42844781890927  22.2808745901459  3.2672866072  0  0  0
2450  9  2  0.097  10.6978789638853  23.1227084239745  3.2431866072  0  0  0
2451  9  3  0.06  9.40779300697369  21.6616877353201  2.3945666072  0  0  0
2452  9  3  0.06  9.55728545754133  21.6118324315686  4.0729466072  0  0  0
2453  9  4  -0.2  10.7124153126531  24.1341303793997  4.7320866072  0  0  0
2454  9  5  0.103  10.7739798489064  23.800660466154  2.3681966072  0  0  0
2455  9  1  -0.12  11.9740884062923  22.2838779216972  3.4984966072  0  0  0
2456  9  2  0.097  13.2509676804513  23.1452334106092  3.4678466072  0  0  0
2457  9  3  0.06  12.0657653789202  21.4732787360021  2.7711866072  0  0  0
2458  9  3  0.06  11.9854855435655  21.7483839061009  4.4441066072  0  0  0
2459  9  4  -0.2  13.3568410872266  24.1904929015123  1.9538066072  0  0  0
2460  9  5  0.103  13.2963562797676  23.7843423647253  4.2993166072  0  0  0
2461  10  1  -0.12  11.8950082695979  22.5610854238819  8.3264366072  0  0  0
2462  10  2  0.097  13.1469937965548  21.6659925105437  8.3700566072  0  0  0
2463  10  3  0.06  12.014078361637  23.3756890516454  9.0358966072  0  0  0
2464  10  3  0.06  11.8435212020915  23.0369132526591  7.3397266072  0  0  0
2465  10  4  -0.2  13.2025798344841  20.655771887739  6.9007066072  0  0  0
2466  10  5  0.103  13.1556916118423  21.0382962163225  9.3088766072  0  0  0
2467  10  1  -0.12  14.4682619211465  22.5219420026633  8.3384666072  0  0  0
2468  10  2  0.097  15.773734013377  21.6923217171434  8.6405366072  0  0  0
2469  10  3  0.06  14.2865075741045  23.4021183692968  8.9993066072  0  0  0
2470  10  3  0.06  14.715599794954  22.9124752153837  7.3554266072  0  0  0
2471  10  4  -0.2  15.6695601797039  21.0442027683734  10.2841266072  0  0  0
2472  10  5  0.103  15.8870055618911  20.8407771112989  8.0295366072  0  0  0
2473  9  1  -0.12  14.4542654367758  22.1736556537646  3.4376566072  0  0  0
2474  9  2  0.097  15.7587377801227  22.9237877642269  3.4478166072  0  0  0
2475  9  3  0.06  14.4893566225909  21.5689849014368  2.5596566072  0  0  0
2476  9  3  0.06  14.4298715640155  21.5006090531189  4.2802566072  0  0  0
2477  9  4  -0.2  15.827020628874  23.7916504715001  4.9826366072  0  0  0
2478  9  5  0.103  15.8250211311067  23.6203604620244  2.6800866072  0  0  0
2479  9  1  -0.12  17.0482138902153  22.0649350516076  3.4046866072  0  0  0
2480  9  2  0.097  18.3479874138092  22.879939123578  3.4715166072  0  0  0
2481  9  3  0.06  17.0020254917921  21.4272276522155  2.4957866072  0  0  0
2482  9  3  0.06  17.1257944035842  21.2896750671661  4.1958066072  0  0  0
2483  9  4  -0.2  18.3687821905885  24.1445419287775  2.1819766072  0  0  0
2484  9  5  0.103  18.2425139065873  23.3533642871141  4.4175466072  0  0  0
2485  10  1  -0.12  17.0997009577217  22.4776929178076  8.4408166072  0  0  0
2486  10  2  0.097  18.3151956504265  21.5885065565202  8.3757866072  0  0  0
2487  10  3  0.06  17.2545620597944  23.2196159220297  9.2152866072  0  0  0
2488  10  3  0.06  16.9913281787374  22.9475140834822  7.4926166072  0  0  0
2489  10  4  -0.2  18.3372901007545  20.6779965412186  6.8901866072  0  0  0
2490  10  5  0.103  18.2125214400788  20.8511886606767  9.1735466072  0  0  0
2491  10  1  -0.12  19.5564838643286  22.5137328964231  8.4690266072  0  0  0
2492  10  2  0.097  20.8326633142691  21.675202727301  8.5718266072  0  0  0
2493  10  3  0.06  19.6129696762531  23.2768794436077  9.2296166072  0  0  0
2494  10  3  0.06  19.569580574704  23.0737541196883  7.5637666072  0  0  0
2495  10  4  -0.2  20.7277896563774  21.0439024352183  10.2590966072  0  0  0
2496  10  5  0.103  20.9035455101177  20.8425791102297  7.9299666072  0  0  0
2497  9  1  -0.12  19.7096453932992  22.1264032373575  3.5360366072  0  0  0
2498  9  2  0.097  20.9014460374621  23.169460285123  3.6144266072  0  0  0
2499  9  3  0.06  19.9051962749352  21.5600750178346  2.5978166072  0  0  0
2500  9  3  0.06  19.8110199300982  21.451554637781  4.4035666072  0  0  0
2501  9  4  -0.2  20.7060951056028  24.0009826806255  5.1083966072  0  0  0
2502  9  5  0.103  20.8155676083592  24.0234075562085  2.8404166072  0  0  0
2503  9  1  -0.12  22.3031939471852  22.4588720400861  3.5168766072  0  0  0
2504  9  2  0.097  23.6061666672067  23.2902943245369  3.6568266072  0  0  0
2505  9  3  0.06  22.3976702166873  21.8539009546031  2.5900266072  0  0  0
2506  9  3  0.06  22.36637807663  21.6230448693601  4.2176066072  0  0  0
2507  9  4  -0.2  23.6184635784752  24.2203259949219  2.1528466072  0  0  0
2508  9  5  0.103  23.3990186985207  24.055342981704  4.4313966072  0  0  0
2509  10  1  -0.12  22.1297375158772  22.5346561062305  8.4247666072  0  0  0
2510  10  2  0.097  23.439708478084  21.7806196647515  8.3552266072  0  0  0
2511  10  3  0.06  22.0794501470311  23.1065905446492  9.3265866072  0  0  0
2512  10  3  0.06  22.0726518546225  23.1073914330629  7.5345266072  0  0  0
2513  10  4  -0.2  23.4962942648969  20.8945367460671  6.7861666072  0  0  0
2514  10  5  0.103  23.3982188994138  21.0862494100916  9.0731066072  0  0  0
2515  10  1  -0.12  24.7361828303619  22.625256608028  8.5537466072  0  0  0
2516  10  2  0.097  25.9907677044162  21.7088400406755  8.6293566072  0  0  0
2517  10  3  0.06  24.6998919458865  23.3003054297079  9.4545666072  0  0  0
2518  10  3  0.06  24.8805465691566  23.3711840543185  7.8079966072  0  0  0
2519  10  4  -0.2  25.8786958545624  20.9367836098887  10.2546766072  0  0  0
2520  10  5  0.103  26.1170359884174  20.9675177027636  7.7605766072  0  0  0
2521  9  1  -0.12  24.7762727605951  22.3489501053086  3.6669166072  0  0  0
2522  9  2  0.097  26.116936013529  23.0075807145081  3.8339766072  0  0  0
2523  9  3  0.06  24.8720487036458  21.8461924036215  2.7745366072  0  0  0
2524  9  3  0.06  24.6162129643276  21.4595635219178  4.3388466072  0  0  0
2525  9  4  -0.2  26.1211349588402  23.8542198788188  5.4490666072  0  0  0
2526  9  5  0.103  26.2477031675065  23.7696260401239  3.1313266072  0  0  0
2527  9  1  -0.12  27.3697213395928  22.0950684781723  3.7159166072  0  0  0
2528  9  2  0.097  28.6665955914241  22.9601280759976  3.5732566072  0  0  0
2529  9  3  0.06  27.3608235745285  21.5780950071424  2.8162066072  0  0  0
2530  9  3  0.06  27.468396554406  21.4212209891129  4.5440466072  0  0  0
2531  9  4  -0.2  28.6394024217897  23.9267002802567  2.0712466072  0  0  0
2532  9  5  0.103  28.5521243442497  23.6414838939352  4.3989866072  0  0  0
2533  10  1  -0.12  27.2705462503377  22.592119849912  8.6773666072  0  0  0
2534  10  2  0.097  28.6220067912147  21.9051578130786  8.6853866072  0  0  0
2535  10  3  0.06  27.2422533569313  23.1491377416259  9.6190066072  0  0  0
2536  10  3  0.06  27.3277318864807  23.3704832769565  7.8821266072  0  0  0
2537  10  4  -0.2  28.6658957672056  21.0035576813792  7.1447166072  0  0  0
2538  10  5  0.103  28.7226815037952  21.1518221489616  9.5236666072  0  0  0
2539  10  1  -0.12  29.9026851111315  22.7907401765044  8.6459666072  0  0  0
2540  10  2  0.097  31.1416739026013  21.9571154489161  8.8423066072  0  0  0
2541  10  3  0.06  29.8631950302285  23.444865788377  9.4940766072  0  0  0
2542  10  3  0.06  29.8666941513212  23.5309612928475  7.8847566072  0  0  0
2543  10  4  -0.2  31.2061577055947  21.0859490769365  10.4212766072  0  0  0
2544  10  5  0.103  31.2002591871814  21.2048810063678  8.0996166072  0  0  0
2545  9  1  -0.12  29.9372764225047  22.1608414391457  3.8235166072  0  0  0
2546  9  2  0.097  31.2262526581555  23.0324082553322  3.7500266072  0  0  0
2547  9  3  0.06  30.0041596228189  21.2273058819509  3.2408466072  0  0  0
2548  9  3  0.06  30.0056592461443  21.7332671372927  4.7821966072  0  0  0
2549  9  4  -0.2  31.2367500214335  24.3222390455626  4.9980666072  0  0  0
2550  9  5  0.103  31.1691669969008  23.4211394691217  2.7685166072  0  0  0
2551  9  1  -0.12  32.5322246248278  22.2162028507413  3.8302366072  0  0  0
2552  9  2  0.097  33.80280548102  23.0167909312654  3.7551466072  0  0  0
2553  9  3  0.06  32.6333992118501  21.3457372561237  3.1776566072  0  0  0
2554  9  3  0.06  32.5382231181295  21.8307753016582  4.8385166072  0  0  0
2555  9  4  -0.2  33.9095786617906  23.9306046112734  2.2112666072  0  0  0
2556  9  5  0.103  33.7933078666256  23.765121042797  4.4843166072  0  0  0
2557  10  1  -0.12  32.3904602331305  22.8255788224995  8.7710266072  0  0  0
2558  10  2  0.097  33.5687642673646  21.8863369353572  8.8187266072  0  0  0
2559  10  3  0.06  32.1738146500502  23.4728968828557  9.6972666072  0  0  0
2560  10  3  0.06  32.2443969212337  23.4200382475529  7.9316166072  0  0  0
2561  10  4  -0.2  33.6530430982538  20.8554934359003  7.3386566072  0  0  0
2562  10  5  0.103  33.5617660251793  21.3028897259918  9.6543566072  0  0  0
2563  10  1  -0.12  34.9371205643748  22.6721085802282  8.8572566072  0  0  0
2564  10  2  0.097  36.3068765098221  21.8448909599493  8.7714566072  0  0  0
2565  10  3  0.06  35.0662881201385  23.3256335257905  9.7719866072  0  0  0
2566  10  3  0.06  34.9422192836813  23.3898047099365  7.9876166072  0  0  0
2567  10  4  -0.2  36.3539646822406  20.7141366308859  10.1800166072  0  0  0
2568  10  5  0.103  36.2863816577079  21.2936795092345  7.7949166072  0  0  0
2569  9  1  -0.12  35.0855832735923  22.1275044589263  3.7881066072  0  0  0
2570  9  2  0.097  36.3039772380596  23.0478253572955  3.8545366072  0  0  0
2571  9  3  0.06  35.0151009772972  21.5725888992983  2.8733566072  0  0  0
2572  9  3  0.06  35.0608894761669  21.4359373137143  4.6203666072  0  0  0
2573  9  4  -0.2  36.2712854495652  23.8585246540423  5.4383166072  0  0  0
2574  9  5  0.103  36.134219877621  23.8502154367504  3.1669966072  0  0  0
2575  9  1  -0.12  37.6241456388793  22.3021982441601  3.5832566072  0  0  0
2576  9  2  0.097  38.8701326725345  23.2434423523366  3.6302466072  0  0  0
2577  9  3  0.06  37.5252704742893  21.7920323246464  2.5751366072  0  0  0
2578  9  3  0.06  37.91157344292  21.5322441454592  4.2386866072  0  0  0
2579  9  4  -0.2  38.8585355854845  24.2739855186384  2.1407966072  0  0  0
2580  9  5  0.103  38.8693328734276  23.8983688526228  4.4859266072  0  0  0
2581  10  1  -0.12  37.5708590233824  22.7388826517187  8.7065366072  0  0  0
2582  10  2  0.097  38.9123220754232  21.9428996795733  8.4851466072  0  0  0
2583  10  3  0.06  37.6828308983478  23.425544355397  9.5399566072  0  0  0
2584  10  3  0.06  37.5379672851113  23.3895043767814  7.8512666072  0  0  0
2585  10  4  -0.2  38.796251230035  21.3379285940903  6.8073066072  0  0  0
2586  10  5  0.103  38.9003250888198  21.0866498542984  9.1702066072  0  0  0
2587  10  1  -0.12  40.2441875381813  22.74188598327  8.7421166072  0  0  0
2588  10  2  0.097  41.5477601075329  21.8646128371361  8.6702266072  0  0  0
2589  10  3  0.06  40.1945000186654  23.2035981537561  9.7968466072  0  0  0
2590  10  3  0.06  40.4248421614513  23.4704942176147  7.9727666072  0  0  0
2591  10  4  -0.2  41.720416739734  20.9183631763741  10.1707566072  0  0  0
2592  10  5  0.103  41.2645312488035  21.1224896108106  7.8890466072  0  0  0
2593  9  1  -0.12  40.2203935147511  22.4915082429435  3.6689266072  0  0  0
2594  9  2  0.097  41.5181675405778  23.3642763917505  3.5730866072  0  0  0
2595  9  3  0.06  40.2132952976774  21.7440791308774  2.8490466072  0  0  0
2596  9  3  0.06  40.352660292054  21.9097629214573  4.5397466072  0  0  0
2597  9  4  -0.2  41.5119690974993  24.4957314981758  4.9751266072  0  0  0
2598  9  5  0.103  41.4808769072188  23.9448203806162  2.6164066072  0  0  0
2599  9  1  -0.12  42.8177411143949  22.5130321190612  3.5962266072  0  0  0
2600  9  2  0.097  44.1598040157659  23.2362343566135  3.2971666072  0  0  0
2601  9  3  0.06  42.6577812930158  21.6762038378181  2.9326666072  0  0  0
2602  9  3  0.06  42.8830247164953  21.9779385476717  4.5591366072  0  0  0
2603  9  4  -0.2  44.1095166469199  23.8070675734634  1.6021106072  0  0  0
2604  9  5  0.103  44.2767746351494  24.2333404316442  3.8184166072  0  0  0
2605  10  1  -0.12  42.8438345602574  22.7106513351365  8.5673666072  0  0  0
2606  10  2  0.097  44.1491067027112  21.9126661419569  8.4777766072  0  0  0
2607  10  3  0.06  42.9789006344344  23.5175464119184  9.3506166072  0  0  0
2608  10  3  0.06  42.8544318984238  23.2090041505484  7.5398166072  0  0  0
2609  10  4  -0.2  44.1893965827211  21.0631237571466  6.9293166072  0  0  0
2610  10  5  0.103  44.1302114488108  21.1429122653594  9.2412466072  0  0  0
2611  10  1  -0.12  45.39059486639  22.7733208535069  8.7398466072  0  0  0
2612  10  2  0.097  46.7576514898515  22.0158806362698  8.8015366072  0  0  0
2613  10  3  0.06  45.165751342464  23.2873911040373  9.6685166072  0  0  0
2614  10  3  0.06  45.4809721654693  23.6065451368885  8.0185066072  0  0  0
2615  10  4  -0.2  46.6051897850995  20.9029460744108  10.2186766072  0  0  0
2616  10  5  0.103  46.8689235405984  21.3802755689636  7.8870266072  0  0  0
2617  9  1  -0.12  45.4546787698301  22.4139221778684  3.5397666072  0  0  0
2618  9  2  0.097  46.7404558090533  23.2763788883492  3.5984466072  0  0  0
2619  9  3  0.06  45.4509796989607  21.6621882905787  2.8031466072  0  0  0
2620  9  3  0.06  45.3565034294586  21.9054581462337  4.5104566072  0  0  0
2621  9  4  -0.2  46.702265401699  24.0202040025538  5.2688466072  0  0  0
2622  9  5  0.103  46.6485788866486  24.0094921200208  2.7574166072  0  0  0
2623  9  1  -0.12  48.0107367405804  22.4179266199368  3.4869666072  0  0  0
2624  9  2  0.097  49.2450267122972  23.2706725584017  3.4331366072  0  0  0
2625  9  3  0.06  47.8580750860517  21.7103417064511  2.6915066072  0  0  0
2626  9  3  0.06  48.1609989977884  21.8866372685123  4.4327666072  0  0  0
2627  9  4  -0.2  49.3135095108251  23.9911717975579  1.7979146072  0  0  0
2628  9  5  0.103  49.2641219159743  24.103996952835  4.1092266072  0  0  0
2629  10  1  -0.12  47.9836435458343  22.9227866537098  8.8010866072  0  0  0
2630  10  2  0.097  49.2685208110622  22.0423099539212  8.6067066072  0  0  0
2631  10  3  0.06  47.9659479905942  23.512841192488  9.7130666072  0  0  0
2632  10  3  0.06  47.9558505268697  23.5892259249426  7.9902066072  0  0  0
2633  10  4  -0.2  49.2105353758123  21.3858817878593  7.0018866072  0  0  0
2634  10  5  0.103  49.3389031324691  21.132000160723  9.2344766072  0  0  0
2635  10  1  -0.12  50.5731931041858  22.7614076383534  8.7026866072  0  0  0
2636  10  2  0.097  51.7267033661062  21.7502860160834  8.7338166072  0  0  0
2637  10  3  0.06  50.6189816030556  23.3201274179464  9.6504466072  0  0  0
2638  10  3  0.06  50.7514483301352  23.5500825037241  7.9641066072  0  0  0
2639  10  4  -0.2  51.7302024871989  20.7429686137783  10.1622066072  0  0  0
2640  10  5  0.103  51.5804401044326  21.1660379183044  7.7816366072  0  0  0
2641  9  1  -0.12  50.5753925517298  22.521041003198  3.7039366072  0  0  0
2642  9  2  0.097  51.8252786060311  23.3272353026178  3.6652066072  0  0  0
2643  9  3  0.06  50.6895638742392  21.8877384900811  2.8583466072  0  0  0
2644  9  3  0.06  50.5024108832256  21.9096628104056  4.5362666072  0  0  0
2645  9  4  -0.2  51.9597448308779  24.1155097237816  5.3302966072  0  0  0
2646  9  5  0.103  51.6626194626662  24.1463439277083  2.9617366072  0  0  0
2647  9  1  -0.12  53.092460316019  22.5571810928652  3.2966566072  0  0  0
2648  9  2  0.097  54.4303242720787  23.3868013783852  3.2186166072  0  0  0
2649  9  3  0.06  52.9098061949817  22.1782607621432  2.3104266072  0  0  0
2650  9  3  0.06  53.3555942221876  21.698328380246  3.9651466072  0  0  0
2651  9  4  -0.2  54.3561429049142  24.6570104024805  1.9530866072  0  0  0
2652  9  5  0.103  54.3959329104822  23.9144867319481  4.2286966072  0  0  0
2653  10  1  -0.12  53.1163543143375  22.5567806486584  8.6042166072  0  0  0
2654  10  2  0.097  54.3535435578168  21.735569691482  8.1812666072  0  0  0
2655  10  3  0.06  53.2697157930847  23.245744906526  9.4387066072  0  0  0
2656  10  3  0.06  52.9437976570247  23.2761786662458  7.7927266072  0  0  0
2657  10  4  -0.2  54.4903092050959  21.3560486944498  6.4763166072  0  0  0
2658  10  5  0.103  54.4989070454951  20.8207549009569  8.7465566072  0  0  0
2659  10  1  -0.12  55.609228155643  22.5996281787902  8.5334566072  0  0  0
2660  10  2  0.097  56.867612075455  21.6859146098339  8.6013266072  0  0  0
2661  10  3  0.06  55.5168513587966  23.1331199733523  9.4311566072  0  0  0
2662  10  3  0.06  55.66861323933  23.4052218118998  7.7226766072  0  0  0
2663  10  4  -0.2  56.7923309845185  20.6701878791852  10.1386966072  0  0  0
2664  10  5  0.103  56.9099014532322  21.1387076011876  7.6316066072  0  0  0
2665  9  1  -0.12  55.7521922460006  22.5854124094474  3.0833866072  0  0  0
2666  9  2  0.097  57.0882566540699  23.454176116186  3.3224866072  0  0  0
2667  9  3  0.06  55.7120023408791  22.3078044630559  2.0423166072  0  0  0
2668  9  3  0.06  55.8213748687471  21.7117432611751  3.7156666072  0  0  0
2669  9  4  -0.2  57.0667620530721  24.1212160537291  4.9431866072  0  0  0
2670  9  5  0.103  57.1459421646547  24.221327105439  2.4984466072  0  0  0
2671  9  1  -0.12  58.3449410007798  22.5779040805692  3.2165766072  0  0  0
2672  9  2  0.097  59.5776313742828  23.4114286971059  3.4081366072  0  0  0
2673  9  3  0.06  58.571484097808  22.1701517669547  2.1852966072  0  0  0
2674  9  3  0.06  58.2410670917717  21.7153472590366  3.8613966072  0  0  0
2675  9  4  -0.2  59.7230948368494  24.4482788596653  1.9292266072  0  0  0
2676  9  5  0.103  59.4755570132652  24.0750648588908  4.2422966072  0  0  0
2677  10  1  -0.12  58.1555885622222  22.5085271217342  8.5340066072  0  0  0
2678  10  2  0.097  59.4841548536643  21.7011314896938  8.4074766072  0  0  0
2679  10  3  0.06  58.1890801498235  23.2202165883399  9.4155066072  0  0  0
2680  10  3  0.06  58.0133242960831  23.1259119776292  7.5754066072  0  0  0
2681  10  4  -0.2  59.5891284864444  20.969119479591  6.7789366072  0  0  0
2682  10  5  0.103  59.4889536483057  20.9164610663916  9.2070366072  0  0  0
2683  10  1  -0.12  60.6939509777325  22.5775036363623  8.7976366072  0  0  0
2684  10  2  0.097  62.0399128997496  21.8331779668992  8.7568366072  0  0  0
2685  10  3  0.06  60.6553606708247  22.9459123066548  9.8060866072  0  0  0
2686  10  3  0.06  60.7332411088587  23.4064231445204  8.0949566072  0  0  0
2687  10  4  -0.2  62.3791276959617  20.6545705551185  10.0872366072  0  0  0
2688  10  5  0.103  62.041412523075  21.2778619630644  7.8289766072  0  0  0
2689  9  1  -0.12  60.8091220491254  22.543465878781  3.5198366072  0  0  0
2690  9  2  0.097  62.1278908015081  23.329237523652  3.6778366072  0  0  0
2691  9  3  0.06  60.990476496614  21.9057584793889  2.6202566072  0  0  0
2692  9  3  0.06  60.701848993913  21.8759253859793  4.3929666072  0  0  0
2693  9  4  -0.2  62.0464112674931  24.1703705801187  5.1988766072  0  0  0
2694  9  5  0.103  62.2577581814903  24.1591581423271  2.9819066072  0  0  0
2695  9  1  -0.12  63.4174668864891  22.415423843644  3.6127566072  0  0  0
2696  9  2  0.097  64.7230389536079  23.2901942134852  3.5447266072  0  0  0
2697  9  3  0.06  63.3457848915335  22.0023656442889  2.5846466072  0  0  0
2698  9  3  0.06  63.3900737670779  21.7236564763286  4.4429366072  0  0  0
2699  9  4  -0.2  64.6600547739399  24.2738854075867  2.0250166072  0  0  0
2700  9  5  0.103  64.6938462862062  24.1097032827824  4.3222666072  0  0  0
2701  10  1  -0.12  63.3348876287021  22.7153565545669  8.7187966072  0  0  0
2702  10  2  0.097  64.624163789018  21.8290734137791  8.4049366072  0  0  0
2703  10  3  0.06  63.395072511496  23.3107169790857  9.6472466072  0  0  0
2704  10  3  0.06  63.2885992553905  23.4187368038807  7.9016566072  0  0  0
2705  10  4  -0.2  64.58497363278  21.2010767864029  6.6989666072  0  0  0
2706  10  5  0.103  64.5600798855779  21.0285854443067  9.1233366072  0  0  0
2707  10  1  -0.12  65.9320352785691  22.6760129112449  8.4827066072  0  0  0
2708  10  2  0.097  67.1834209561958  21.7389734672402  8.6623566072  0  0  0
2709  10  3  0.06  65.8638524047063  23.3550661749932  9.3137566072  0  0  0
2710  10  3  0.06  66.0236122763087  23.2130085926168  7.5095866072  0  0  0
2711  10  4  -0.2  67.1241358473972  20.8965389671013  10.2019266072  0  0  0
2712  10  5  0.103  67.1878198512838  20.9207658416151  7.9058266072  0  0  0
2713  9  1  -0.12  65.9661267155006  22.414723066282  3.6361266072  0  0  0
2714  9  2  0.097  67.2337083250419  23.3375467409439  3.7440366072  0  0  0
2715  9  3  0.06  65.9889209900471  21.8390845189501  2.7229666072  0  0  0
2716  9  3  0.06  66.0831973097724  21.5694854566953  4.3137266072  0  0  0
2717  9  4  -0.2  67.185120529298  24.2012047840453  5.2638166072  0  0  0
2718  9  5  0.103  67.1809215839868  24.0327178840175  2.9528066072  0  0  0
2719  9  1  -0.12  68.5270834557806  22.419928840971  3.6349366072  0  0  0
2720  9  2  0.097  69.9111358102637  23.1124970967001  3.4450966072  0  0  0
2721  9  3  0.06  68.3103378978119  21.7516875708073  2.7858466072  0  0  0
2722  9  3  0.06  68.6092628140142  21.6631894010958  4.4606166072  0  0  0
2723  9  4  -0.2  69.9600235306726  23.9009717399673  1.8803266072  0  0  0
2724  9  5  0.103  69.9731202410481  23.8885579695553  4.2660566072  0  0  0
2725  10  1  -0.12  68.5068885283315  22.5425648793156  8.5041066072  0  0  0
2726  10  2  0.097  69.7679717701293  21.6046244358455  8.5653966072  0  0  0
2727  10  3  0.06  68.4190106014614  23.3219294168772  9.2780766072  0  0  0
2728  10  3  0.06  68.2639495496119  22.9891602809935  7.6069966072  0  0  0
2729  10  4  -0.2  69.7006886702617  20.8515891048836  6.9795666072  0  0  0
2730  10  5  0.103  69.6393040888075  20.7662944888267  9.2694766072  0  0  0
2731  10  1  -0.12  71.1184325621227  22.4806962493589  8.6987266072  0  0  0
2732  10  2  0.097  72.4013103295834  21.7243572536905  8.8559066072  0  0  0
2733  10  3  0.06  71.0916392920417  23.0527307988293  9.6213466072  0  0  0
2734  10  3  0.06  71.2792921574971  23.1514402958152  7.8546966072  0  0  0
2735  10  4  -0.2  72.5119825310001  20.8761163125525  10.4396866072  0  0  0
2736  10  5  0.103  72.3888134685382  20.9578069307478  8.0471466072  0  0  0
2737  9  1  -0.12  71.1923140046222  22.2575487150975  3.6718866072  0  0  0
2738  9  2  0.097  72.4454992302394  23.1611510678311  3.7101666072  0  0  0
2739  9  3  0.06  71.2272052406605  21.5836011149864  2.7832266072  0  0  0
2740  9  3  0.06  71.0607470515379  21.7017321560041  4.6284066072  0  0  0
2741  9  4  -0.2  72.3816152765761  23.9714499203711  5.2663466072  0  0  0
2742  9  5  0.103  72.4438996320256  23.8960662984335  2.9188166072  0  0  0
2743  9  1  -0.12  73.7776646176626  22.3979044095948  3.6155266072  0  0  0
2744  9  2  0.097  75.0354486881444  23.2202165883399  3.6834266072  0  0  0
2745  9  3  0.06  73.7039831249398  21.9271822444548  2.5944866072  0  0  0
2746  9  3  0.06  73.7884619056057  21.6586844037688  4.3947866072  0  0  0
2747  9  4  -0.2  75.069040250634  24.2836962906543  2.2620566072  0  0  0
2748  9  5  0.103  75.04914524785  23.8494145483367  4.5383766072  0  0  0
2749  10  1  -0.12  73.6897866907924  22.6209518328044  8.8195266072  0  0  0
2750  10  2  0.097  75.0022570252083  21.801843207714  8.7009666072  0  0  0
2751  10  3  0.06  73.7652677315057  23.2946992108121  9.6378966072  0  0  0
2752  10  3  0.06  73.6947854352105  23.3944098183152  8.0226366072  0  0  0
2753  10  4  -0.2  75.0151537858069  20.9989525730006  7.1203866072  0  0  0
2754  10  5  0.103  74.9667659398398  21.0014553492933  9.4515466072  0  0  0
2755  10  1  -0.12  76.3486188467788  22.6030319545484  8.7691766072  0  0  0
2756  10  2  0.097  77.5985049010801  21.6997299349699  8.9331566072  0  0  0
2757  10  3  0.06  76.2150523959272  23.3189260853259  9.5650666072  0  0  0
2758  10  3  0.06  76.4032051358244  23.1785703908286  7.8429066072  0  0  0
2759  10  4  -0.2  77.5266229563478  21.1859600175947  10.6497366072  0  0  0
2760  10  5  0.103  77.6837834808528  20.7797093697559  8.3901366072  0  0  0
2761  9  1  -0.12  76.338721332831  22.3359356685863  3.6458866072  0  0  0
2762  9  2  0.097  77.5914066840064  23.1342211949211  3.7291466072  0  0  0
2763  9  3  0.06  76.3815105850499  21.7024329333661  2.7798166072  0  0  0
2764  9  3  0.06  76.3055296698948  21.6260482009114  4.4795266072  0  0  0
2765  9  4  -0.2  77.506228079122  24.1201148321603  5.2499266072  0  0  0
2766  9  5  0.103  77.6484923452611  23.7796371452949  2.8306866072  0  0  0
2767  9  1  -0.12  78.8583884442175  22.2281160658948  3.8880266072  0  0  0
2768  9  2  0.097  80.145065257436  23.035912142142  3.7128966072  0  0  0
2769  9  3  0.06  78.7671113711431  21.34493636771  3.1927366072  0  0  0
2770  9  3  0.06  78.8314951992482  21.7840234405096  4.8798366072  0  0  0
2771  9  4  -0.2  80.1716585777403  23.6306719003505  2.0961066072  0  0  0
2772  9  5  0.103  80.0117987312495  23.9918725749199  4.2974266072  0  0  0
2773  10  1  -0.12  78.8929797555908  22.4444560486399  8.6590066072  0  0  0
2774  10  2  0.097  80.1832556647903  21.5842017812967  8.6711866072  0  0  0
2775  10  3  0.06  79.0609375680389  23.2716736689188  9.3776766072  0  0  0
2776  10  3  0.06  78.8563889464503  22.9498166376715  7.6618266072  0  0  0
2777  10  4  -0.2  80.1884543589851  20.5426463993068  7.3005466072  0  0  0
2778  10  5  0.103  80.1198715855688  20.9972506851215  9.5360666072  0  0  0
2779  10  1  -0.12  81.5026242665031  22.4356462760894  8.7134766072  0  0  0
2780  10  2  0.097  82.8242922906482  21.5851027807621  8.8508166072  0  0  0
2781  10  3  0.06  81.6216943585422  23.2284256945801  9.4927366072  0  0  0
2782  10  3  0.06  81.5320168836815  22.947914527689  7.7757566072  0  0  0
2783  10  4  -0.2  82.9806530160464  21.0807433022476  10.5989766072  0  0  0
2784  10  5  0.103  82.8787786048055  20.6818007611836  8.2104366072  0  0  0
2785  9  1  -0.12  81.402049528811  22.239428614738  4.0794766072  0  0  0
2786  9  2  0.097  82.6482365122428  23.0198943738684  4.0004066072  0  0  0
2787  9  3  0.06  81.473331624213  21.2604426400668  3.5245466072  0  0  0
2788  9  3  0.06  81.3901525170959  21.921576025559  5.1161766072  0  0  0
2789  9  4  -0.2  82.793000150591  24.2169222191638  5.3461266072  0  0  0
2790  9  5  0.103  82.6652322432644  23.5806163744956  3.0545666072  0  0  0
2791  9  1  -0.12  83.9737035821457  22.2551460498564  4.0398866072  0  0  0
2792  9  2  0.097  85.2289882804185  23.1338207507143  3.6487366072  0  0  0
2793  9  3  0.06  83.9244159621833  21.4314323163873  3.2949266072  0  0  0
2794  9  3  0.06  84.036187887372  21.8329777447958  5.0082266072  0  0  0
2795  9  4  -0.2  84.8458845082155  23.8020620208779  2.0457866072  0  0  0
2796  9  5  0.103  85.264179441122  24.0241083335705  4.2228566072  0  0  0
2797  10  1  -0.12  83.9986973042362  22.5648896438469  8.5780666072  0  0  0
2798  10  2  0.097  85.3062688691223  21.7592960107373  8.5568066072  0  0  0
2799  10  3  0.06  84.0684797763129  23.2090041505484  9.4625366072  0  0  0
2800  10  3  0.06  83.8662305771566  23.3045100938797  7.7116766072  0  0  0
2801  10  4  -0.2  85.2985708027185  20.8732130920529  6.9783866072  0  0  0
2802  10  5  0.103  85.3856489304817  21.1261937197238  9.4509966072  0  0  0
2803  10  1  -0.12  86.6017434725167  22.6495835935935  8.5222166072  0  0  0
2804  10  2  0.097  87.9493049927476  21.81565853285  8.7259066072  0  0  0
2805  10  3  0.06  86.4739755651901  23.4095265871234  9.2931366072  0  0  0
2806  10  3  0.06  86.5954450545499  23.1851777202415  7.5948566072  0  0  0
2807  10  4  -0.2  87.9584027075885  21.1480179289966  10.3477966072  0  0  0
2808  10  5  0.103  87.8586277690033  21.0297867769272  7.9843866072  0  0  0
2809  9  1  -0.12  86.5736505288869  22.3156131250892  3.6021666072  0  0  0
2810  9  2  0.097  87.8357335195684  23.23192958139  3.6308866072  0  0  0
2811  9  3  0.06  86.6230381237378  21.6744018388873  2.7636666072  0  0  0
2812  9  3  0.06  86.6682267732774  21.6842127219549  4.4413766072  0  0  0
2813  9  4  -0.2  87.8829216668752  24.1113050596098  5.1784166072  0  0  0
2814  9  5  0.103  87.6561786200703  23.894164188451  2.7850166072  0  0  0
2815  9  1  -0.12  89.1436050091196  22.401608518508  3.5930166072  0  0  0
2816  9  2  0.097  90.4395794869557  23.1846771649829  3.6659966072  0  0  0
2817  9  3  0.06  89.1350071687204  21.72315592107  2.7487166072  0  0  0
2818  9  3  0.06  89.0184364488904  21.7666041175121  4.4443666072  0  0  0
2819  9  4  -0.2  90.6058377263016  24.0098925642277  2.1930966072  0  0  0
2820  9  5  0.103  90.324208465786  24.028413108794  4.3774066072  0  0  0
2821  10  1  -0.12  89.2351820068591  22.634566935837  8.5820266072  0  0  0
2822  10  2  0.097  90.5035634155074  21.8078498708166  8.5642966072  0  0  0
2823  10  3  0.06  89.3976412004473  23.3176246416537  9.3914866072  0  0  0
2824  10  3  0.06  89.1638999114571  23.1668573977786  7.6510466072  0  0  0
2825  10  4  -0.2  90.5622486749758  20.728252289177  7.1134666072  0  0  0
2826  10  5  0.103  90.5038633401724  21.080242746989  9.3193166072  0  0  0
2827  10  1  -0.12  91.8142342019327  22.6237549422523  8.6930666072  0  0  0
2828  10  2  0.097  93.0583217127089  21.7404751330158  8.9315966072  0  0  0
2829  10  3  0.06  91.6931646121264  23.4035199240208  9.4477866072  0  0  0
2830  10  3  0.06  91.8599227259141  23.2331309140105  7.7359966072  0  0  0
2831  10  4  -0.2  93.0344277143904  21.0127678981365  10.5956166072  0  0  0
2832  10  5  0.103  93.1085091066667  20.8594978779687  8.2754766072  0  0  0
2833  9  1  -0.12  91.6888656919268  22.372275980357  3.9641466072  0  0  0
2834  9  2  0.097  92.9737429571547  23.1833757213107  3.8615266072  0  0  0
2835  9  3  0.06  91.7043617996229  21.6646910668714  3.1167066072  0  0  0
2836  9  3  0.06  91.6584733258647  21.8340789663646  4.8599266072  0  0  0
2837  9  4  -0.2  92.9319534538194  24.4614935184911  5.0664266072  0  0  0
2838  9  5  0.103  92.9948376585991  23.7000488591855  2.9469766072  0  0  0
2839  9  1  -0.12  94.3184052056231  22.4242336161945  3.9507466072  0  0  0
2840  9  2  0.097  95.6664666002958  23.2615624526961  3.9246466072  0  0  0
2841  9  3  0.06  94.3601947089584  21.7824216636823  3.0440466072  0  0  0
2842  9  3  0.06  94.3204047033904  21.8535005103963  4.8881366072  0  0  0
2843  9  4  -0.2  95.6832623815407  24.2856985116885  2.5127666072  0  0  0
2844  9  5  0.103  95.7003580874506  23.9316057217905  4.8145066072  0  0  0
2845  10  1  -0.12  94.386588079486  22.5208407810945  8.7089766072  0  0  0
2846  10  2  0.097  95.7140546471561  21.7283616957589  8.6869266072  0  0  0
2847  10  3  0.06  94.4906619382708  23.2833866619689  9.4882966072  0  0  0
2848  10  3  0.06  94.3017093992667  23.1349219722831  7.7435066072  0  0  0
2849  10  4  -0.2  95.5230026354964  20.4122016989288  7.4553166072  0  0  0
2850  10  5  0.103  95.8451217257987  21.3029898370435  9.7443566072  0  0  0
2851  10  1  -0.12  96.9123536590626  22.6585935882474  8.4148066072  0  0  0
2852  10  2  0.097  98.2384205782957  21.8709198333938  8.7472466072  0  0  0
2853  10  3  0.06  96.8396719152235  23.5263561844688  9.0106066072  0  0  0
2854  10  3  0.06  96.6875101351366  22.8791382351643  7.3821566072  0  0  0
2855  10  4  -0.2  98.2104276095544  21.0690303091975  10.2931466072  0  0  0
2856  10  5  0.103  98.2325220598823  21.0773395264894  8.0033366072  0  0  0
2857  9  1  -0.12  96.9141532070531  22.409216958438  3.9709866072  0  0  0
2858  9  2  0.097  98.1549415465135  23.2776803320214  3.8810966072  0  0  0
2859  9  3  0.06  96.9295493398609  21.7015319339007  3.1871166072  0  0  0
2860  9  3  0.06  96.9779371858281  21.8131557565572  4.8507866072  0  0  0
2861  9  4  -0.2  98.2432193729371  24.3948195580523  5.2910766072  0  0  0
2862  9  5  0.103  98.1733369259721  23.9181908408614  2.9586566072  0  0  0
2863  9  1  -0.12  99.449916275466  22.4210300625398  3.8320666072  0  0  0
2864  9  2  0.097  100.783181386661  23.27057244735  3.5985466072  0  0  0
2865  9  3  0.06  99.3208486945907  21.5960148853984  3.0598766072  0  0  0
2866  9  3  0.06  99.506002187837  21.8799298280477  4.7723566072  0  0  0
2867  9  4  -0.2  100.576133392863  24.3091244977886  2.2009666072  0  0  0
2868  9  5  0.103  100.872558936857  23.9854654676105  4.4457266072  0  0  0
2869  10  1  -0.12  99.521198370868  22.7870360675912  8.7361466072  0  0  0
2870  10  2  0.097  100.781381838671  21.9233780244898  8.6219366072  0  0  0
2871  10  3  0.06  99.6104759461753  23.4221405796388  9.6629566072  0  0  0
2872  10  3  0.06  99.6918555053019  23.4485698972902  7.8549866072  0  0  0
2873  10  4  -0.2  100.66970988837  21.0186744501874  7.0802966072  0  0  0
2874  10  5  0.103  100.78568075887  21.1899644596631  9.4288766072  0  0  0
2875  10  1  -0.12  102.109548230559  22.6748115786244  8.7637566072  0  0  0
2876  10  2  0.097  103.408222030381  21.7482837950492  9.0345266072  0  0  0
2877  10  3  0.06  101.916596696021  23.4803051006823  9.4884866072  0  0  0
2878  10  3  0.06  102.213522114456  23.307513425431  7.8485766072  0  0  0
2879  10  4  -0.2  103.465207716747  21.3019887265264  10.7559166072  0  0  0
2880  10  5  0.103  103.336240110761  20.9331796120271  8.2712466072  0  0  0
2881  9  1  -0.12  102.077556266283  22.464778592137  3.5429866072  0  0  0
2882  9  2  0.097  103.357234837317  23.394810262522  3.5458166072  0  0  0
2883  9  3  0.06  102.118545970512  21.9226772471279  2.5507966072  0  0  0
2884  9  3  0.06  102.177531154645  21.7218544773978  4.3507466072  0  0  0
2885  9  4  -0.2  103.25326095342  24.3743969035034  5.0167266072  0  0  0
2886  9  5  0.103  103.280254173278  24.1244196073838  2.7335666072  0  0  0
2887  9  1  -0.12  104.629915166164  22.6795167980547  3.5927866072  0  0  0
2888  9  2  0.097  106.002570383374  23.4833084322336  3.4741866072  0  0  0
2889  9  3  0.06  104.584926466401  21.9960586480312  2.7892666072  0  0  0
2890  9  3  0.06  104.680902359229  22.1531328881641  4.5516566072  0  0  0
2891  9  4  -0.2  106.060555818624  24.6123608734179  2.0272266072  0  0  0
2892  9  5  0.103  105.938586454822  24.1411381530194  4.3464866072  0  0  0
2893  10  1  -0.12  104.669905121509  22.4912079097884  8.6461666072  0  0  0
2894  10  2  0.097  105.997571638956  21.710742150658  8.5919466072  0  0  0
2895  10  3  0.06  104.703896583552  23.3267347473593  9.3285166072  0  0  0
2896  10  3  0.06  104.620917426212  22.9082705512119  7.6118866072  0  0  0
2897  10  4  -0.2  105.979576159051  20.6093203597456  7.2110166072  0  0  0
2898  10  5  0.103  105.920590974917  21.0364942173918  9.4062966072  0  0  0
2899  10  1  -0.12  107.265253223386  22.5411633245917  8.7716366072  0  0  0
2900  10  2  0.097  108.522937318979  21.6663929547505  8.9285466072  0  0  0
2901  10  3  0.06  107.208267537019  23.1158007614065  9.7269166072  0  0  0
2902  10  3  0.06  107.395220578256  23.2438427965435  7.9874266072  0  0  0
2903  10  4  -0.2  108.33798377551  20.8056381321487  10.4550766072  0  0  0
2904  10  5  0.103  108.613914467389  20.9555043765585  8.1415066072  0  0  0
2905  9  1  -0.12  107.242258999062  22.4957129071154  3.5516466072  0  0  0
2906  9  2  0.097  108.535934054466  23.4221405796388  3.5681966072  0  0  0
2907  9  3  0.06  107.176275572744  21.8061479829375  2.7308666072  0  0  0
2908  9  3  0.06  107.12828762633  21.9175715834906  4.5562466072  0  0  0
2909  9  4  -0.2  108.394969461876  24.3041189452031  5.1414066072  0  0  0
2910  9  5  0.103  108.542932296652  24.0575454248416  2.6824666072  0  0  0
2911  9  1  -0.12  109.850603836426  22.5881154078436  3.6452066072  0  0  0
2912  9  2  0.097  111.185268596058  23.3482586234769  3.6388666072  0  0  0
2913  9  3  0.06  109.717637234905  21.9212756924039  2.7884866072  0  0  0
2914  9  3  0.06  109.86560006968  21.9725325508794  4.5697566072  0  0  0
2915  9  4  -0.2  111.200264829313  24.5194578174311  2.2757866072  0  0  0
2916  9  5  0.103  111.203264075963  24.0429292112919  4.5299166072  0  0  0
2917  10  1  -0.12  109.806614885547  22.513432563268  9.0182266072  0  0  0
2918  10  2  0.097  111.186268344942  21.7335674704478  8.7280266072  0  0  0
2919  10  3  0.06  109.895592536189  22.9805507305464  10.0078166072  0  0  0
2920  10  3  0.06  109.665650292956  23.1665570646234  8.2158066072  0  0  0
2921  10  4  -0.2  111.014311536959  20.9131574016852  7.0752166072  0  0  0
2922  10  5  0.103  111.159275125084  20.9099538480305  9.4641766072  0  0  0
2923  10  1  -0.12  112.50593687132  22.6033322877035  8.8906566072  0  0  0
2924  10  2  0.097  113.825605397698  21.7449801303428  8.9458766072  0  0  0
2925  10  3  0.06  112.374969767566  23.274376667315  9.7197766072  0  0  0
2926  10  3  0.06  112.557923813268  23.3317402999448  8.0175266072  0  0  0
2927  10  4  -0.2  113.902586061736  20.7871175875824  10.4281666072  0  0  0
2928  10  5  0.103  113.853598366439  20.9444921608704  8.2055066072  0  0  0
2929  9  1  -0.12  112.459948422673  22.4535661543455  3.6527666072  0  0  0
2930  9  2  0.097  113.765620464681  23.2240208083049  3.8208466072  0  0  0
2931  9  3  0.06  112.56392230657  21.8934448200286  2.7357666072  0  0  0
2932  9  3  0.06  112.350975794359  21.7419767987915  4.4792566072  0  0  0
2933  9  4  -0.2  113.769619460215  23.9351096086004  5.3956766072  0  0  0
2934  9  5  0.103  113.79861217784  24.1270224947283  3.2153866072  0  0  0
2935  9  1  -0.12  115.063294515619  22.4017086295597  3.6066666072  0  0  0
2936  9  2  0.097  116.345972333303  23.3339427430824  3.5456166072  0  0  0
2937  9  3  0.06  115.016306318089  21.6216433146362  2.8332666072  0  0  0
2938  9  3  0.06  115.18526387942  21.7134451490542  4.4529066072  0  0  0
2939  9  4  -0.2  116.211006234014  24.48602072616  2.0792966072  0  0  0
2940  9  5  0.103  116.357969319906  23.9430183816855  4.4486466072  0  0  0
2941  10  1  -0.12  115.050297780132  22.609038617651  8.6245966072  0  0  0
2942  10  2  0.097  116.316979615678  21.6986287134011  8.7646166072  0  0  0
2943  10  3  0.06  115.058295771201  23.3593709502167  9.3424766072  0  0  0
2944  10  3  0.06  115.067293511153  23.0586373508802  7.6043666072  0  0  0
2945  10  4  -0.2  116.337974342234  20.7172400734889  7.2688066072  0  0  0
2946  10  5  0.103  116.256994682661  21.1214885002935  9.6181666072  0  0  0
2947  10  1  -0.12  117.619652411034  22.5114303422338  8.8730166072  0  0  0
2948  10  2  0.097  118.969313403921  21.7693071159083  8.7038866072  0  0  0
2949  10  3  0.06  117.634648644289  23.0155895986449  9.8212966072  0  0  0
2950  10  3  0.06  117.669639855215  23.1650553988478  8.0388766072  0  0  0
2951  10  4  -0.2  119.127273727533  20.7122345209034  10.1174366072  0  0  0
2952  10  5  0.103  118.874337259977  21.115782170346  7.7924366072  0  0  0
2953  9  1  -0.12  117.676638097401  22.517937560595  3.5307866072  0  0  0
2954  9  2  0.097  118.928323699692  23.4043208124345  3.6073566072  0  0  0
2955  9  3  0.06  117.706630563909  22.0850573730013  2.5887066072  0  0  0
2956  9  3  0.06  117.675638348517  21.6317545308589  4.1982566072  0  0  0
2957  9  4  -0.2  118.864339771141  24.3280454865617  5.0984066072  0  0  0
2958  9  5  0.103  118.793357600404  24.1571559212929  2.8814666072  0  0  0
2959  9  1  -0.12  120.277984692579  22.6139440591847  3.4634766072  0  0  0
2960  9  2  0.097  121.516673559384  23.4994263115589  3.3844466072  0  0  0
2961  9  3  0.06  120.229996746165  21.9893512075667  2.5793666072  0  0  0
2962  9  3  0.06  120.364962845454  21.9603190025708  4.3959566072  0  0  0
2963  9  4  -0.2  121.381707460095  24.5428838035312  1.9924566072  0  0  0
2964  9  5  0.103  121.464686617435  24.1009936212837  4.2512366072  0  0  0
2965  10  1  -0.12  120.274985445928  22.7068471151715  8.7360166072  0  0  0
2966  10  2  0.097  121.585656232353  21.9372934606775  8.3967566072  0  0  0
2967  10  3  0.06  120.237994737234  23.2394379102682  9.6752266072  0  0  0
2968  10  3  0.06  119.99105676298  23.3675800564569  7.9246666072  0  0  0
2969  10  4  -0.2  121.611649703327  21.2982846176132  6.7747666072  0  0  0
2970  10  5  0.103  121.502677075013  21.1074729530541  9.0398166072  0  0  0
2971  10  1  -0.12  122.840341081296  22.7075478925335  8.6987266072  0  0  0
2972  10  2  0.097  124.162009105441  21.9216761366108  8.7630466072  0  0  0
2973  10  3  0.06  122.778356650512  23.2272243619596  9.6693566072  0  0  0
2974  10  3  0.06  122.917321745335  23.5055330857132  7.9515866072  0  0  0
2975  10  4  -0.2  124.304973195799  20.8946368571188  10.2091366072  0  0  0
2976  10  5  0.103  124.233991025062  21.2679509689451  7.8968766072  0  0  0
2977  9  1  -0.12  122.826344596925  22.6195502780805  3.3244266072  0  0  0
2978  9  2  0.097  124.051036979359  23.4540760051343  3.4697666072  0  0  0
2979  9  3  0.06  122.945314714076  22.1266034594609  2.3829366072  0  0  0
2980  9  3  0.06  122.791353385999  21.8655138366015  4.0843966072  0  0  0
2981  9  4  -0.2  124.027043006152  24.2442525362806  5.0901466072  0  0  0
2982  9  5  0.103  123.928067866674  24.2233293264732  2.6624266072  0  0  0
2983  9  1  -0.12  125.392699981177  22.5820086336893  3.4814566072  0  0  0
2984  9  2  0.097  126.649384327887  23.3720850537839  3.5128366072  0  0  0
2985  9  3  0.06  125.406696465548  22.0550240574883  2.5435466072  0  0  0
2986  9  3  0.06  125.350710528065  22.0063700863573  4.4429166072  0  0  0
2987  9  4  -0.2  126.653383323421  24.3665882414701  2.0477366072  0  0  0
2988  9  5  0.103  126.642386085701  24.032217328759  4.3558166072  0  0  0
2989  10  1  -0.12  125.420692949918  22.8237768235687  8.5779966072  0  0  0
2990  10  2  0.097  126.707369763137  22.0058695310988  8.4005766072  0  0  0
2991  10  3  0.06  125.500672860608  23.3808948263343  9.4928566072  0  0  0
2992  10  3  0.06  125.292725092815  23.531461848106  7.7537866072  0  0  0
2993  10  4  -0.2  126.66138131449  21.0867499653501  6.9038966072  0  0  0
2994  10  5  0.103  126.673378301094  21.3064937238534  9.1971866072  0  0  0
2995  10  1  -0.12  128.022039545097  22.8014520590374  8.4824566072  0  0  0
2996  10  2  0.097  0.269746296572065  21.8640121708259  8.6085066072  0  0  0
2997  10  3  0.06  128.029037787282  23.4011172587797  9.3538266072  0  0  0
2998  10  3  0.06  128.044034020536  23.5742092671862  7.6843166072  0  0  0
2999  10  4  -0.2  0.224419681686518  20.8273622303698  10.1021766072  0  0  0
3000  10  5  0.103  0.171344013204035  21.2339132113637  7.7082866072  0  0  0
3001  11  1  -0.12  127.945058881058  27.367917571733  3.3462066072  0  0  0
3002  11  2  0.097  0.289580314674195  28.1717092059119  3.5473266072  0  0  0
3003  11  3  0.06  127.916066163433  26.954859372378  2.3256066072  0  0  0
3004  11  3  0.06  127.724114377778  26.5869512573441  4.0910066072  0  0  0
3005  11  4  -0.2  0.360178581839878  28.7822865102906  5.1554566072  0  0  0
3006  11  5  0.103  0.272294656476411  29.0465796868047  2.8396466072  0  0  0
3007  11  1  -0.12  1.57056855674486  27.3849364505237  3.2818966072  0  0  0
3008  11  2  0.097  2.85254954945697  28.1212532358501  3.3192266072  0  0  0
3009  11  3  0.06  1.4305007389031  26.840632662377  2.3090666072  0  0  0
3010  11  3  0.06  1.56665753911214  26.5906553662573  4.0310766072  0  0  0
3011  11  4  -0.2  2.92356171266047  29.256312340137  1.9183066072  0  0  0
3012  11  5  0.103  2.88388167946961  28.6409297052762  4.2803066072  0  0  0
3013  12  1  -0.12  1.65030452870683  27.5157815951086  8.4468366072  0  0  0
3014  12  2  0.097  2.9400875617067  26.7686528161975  8.4156966072  0  0  0
3015  12  3  0.06  1.72236342899148  28.2443898294532  9.2461266072  0  0  0
3016  12  3  0.06  1.69630497433994  28.0907193650785  7.5031866072  0  0  0
3017  12  4  -0.2  2.85047007177904  25.6799451288523  6.9752966072  0  0  0
3018  12  5  0.103  3.01154961190783  26.1972189330374  9.3076366072  0  0  0
3019  12  1  -0.12  4.16467996925239  27.6211985325591  8.2984266072  0  0  0
3020  12  2  0.097  5.43764022778759  26.7462279406145  8.4563666072  0  0  0
3021  12  3  0.06  4.1776367147841  28.3980602938279  9.0898166072  0  0  0
3022  12  3  0.06  4.21041848067799  27.9827996513353  7.3068666072  0  0  0
3023  12  4  -0.2  5.39826011926181  26.0107120437018  10.0282566072  0  0  0
3024  12  5  0.103  5.43313136032247  25.9993994948586  7.7407466072  0  0  0
3025  11  1  -0.12  4.17606710903681  27.3413881430299  3.3233966072  0  0  0
3026  11  2  0.097  5.47476090383639  28.1172487937817  3.5530366072  0  0  0
3027  11  3  0.06  4.14227559677047  26.8756715304754  2.3527766072  0  0  0
3028  11  3  0.06  4.06496501560016  26.641511780526  4.1140666072  0  0  0
3029  11  4  -0.2  5.4841285508759  28.9706955096086  5.0940266072  0  0  0
3030  11  5  0.103  5.54843239907032  28.8602730195726  2.8330866072  0  0  0
3031  11  1  -0.12  6.77939320700466  27.3575060223552  3.3359966072  0  0  0
3032  11  2  0.097  8.03147870884989  28.2390839437126  3.2855566072  0  0  0
3033  11  3  0.06  6.73206509485411  26.7793646987305  2.3966366072  0  0  0
3034  11  3  0.06  6.84921566903666  26.6793537580723  4.1524566072  0  0  0
3035  11  4  -0.2  8.04228599428181  29.0912292158673  1.7104886072  0  0  0
3036  11  5  0.103  8.06141119042546  29.0198500359982  4.0825966072  0  0  0
3037  12  1  -0.12  6.76334723742256  27.6666489500354  8.2912166072  0  0  0
3038  12  2  0.097  8.04958416113224  26.7303102833926  8.2308766072  0  0  0
3039  12  3  0.06  6.90447178983431  28.3943561849147  9.1410966072  0  0  0
3040  12  3  0.06  6.74274241293116  28.239284165816  7.3857566072  0  0  0
3041  12  4  -0.2  8.23582738066174  25.8885765606158  6.6451066072  0  0  0
3042  12  5  0.103  8.05648242842921  25.9141048788018  8.9724766072  0  0  0
3043  12  1  -0.12  9.31523625532818  27.6036790985099  8.3371466072  0  0  0
3044  12  2  0.097  10.5616231885368  26.7293091728755  8.4405866072  0  0  0
3045  12  3  0.06  9.27289689010689  28.3661248683325  9.1070866072  0  0  0
3046  12  3  0.06  9.37366158008691  28.2204632880946  7.5050866072  0  0  0
3047  12  4  -0.2  10.394375197796  25.6972643407981  9.9278466072  0  0  0
3048  12  5  0.103  10.6491512032977  26.0598665700914  7.6375566072  0  0  0
3049  11  1  -0.12  9.33029247351549  27.4328896442928  3.3537966072  0  0  0
3050  11  2  0.097  10.6545798397357  28.1955356362188  3.6185366072  0  0  0
3051  11  3  0.06  9.33383158456351  26.9861941315632  2.3531666072  0  0  0
3052  11  3  0.06  9.33464138115924  26.5299880689211  4.0005766072  0  0  0
3053  11  4  -0.2  10.5881365289304  28.899116107636  5.2707566072  0  0  0
3054  11  5  0.103  10.6213781793107  29.1490934037557  3.0524366072  0  0  0
3055  11  1  -0.12  11.967390088772  27.3442913635295  3.3949566072  0  0  0
3056  11  2  0.097  13.1866838272345  28.2308748374724  3.3856166072  0  0  0
3057  11  3  0.06  11.8958080687048  26.7389198338397  2.4399166072  0  0  0
3058  11  3  0.06  12.037272535737  26.6299990095793  4.1383066072  0  0  0
3059  11  4  -0.2  13.4131269493744  29.184532716061  1.8870566072  0  0  0
3060  11  5  0.103  13.1585908836048  28.9808067258313  4.1802866072  0  0  0
3061  12  1  -0.12  11.7867354655019  27.5496191305865  8.5849866072  0  0  0
3062  12  2  0.097  13.0280236794041  26.6380078937161  8.5514566072  0  0  0
3063  12  3  0.06  11.6838613053775  28.1565924371037  9.4988366072  0  0  0
3064  12  3  0.06  11.9128037997264  28.2723208128803  7.7364366072  0  0  0
3065  12  4  -0.2  12.9829350047528  25.6073646163626  7.0922066072  0  0  0
3066  12  5  0.103  13.0718126805066  25.970267178811  9.4136666072  0  0  0
3067  12  1  -0.12  14.2852079005558  27.4392967516022  8.5824966072  0  0  0
3068  12  2  0.097  15.5846814994846  26.6409111142157  8.6126766072  0  0  0
3069  12  3  0.06  14.3045030540096  28.0587839395831  9.4548366072  0  0  0
3070  12  3  0.06  14.2454178949877  28.0912199203371  7.7301466072  0  0  0
3071  12  4  -0.2  15.6011773560643  25.8571416903788  10.2608666072  0  0  0
3072  12  5  0.103  15.6148739157699  25.9368300875399  7.8271366072  0  0  0
3073  11  1  -0.12  14.4503664161297  27.3111546054135  3.6486366072  0  0  0
3074  11  2  0.097  15.7506398141654  28.1449795551053  3.8057866072  0  0  0
3075  11  3  0.06  14.5948301298128  26.6261947896143  2.8320566072  0  0  0
3076  11  3  0.06  14.2751104368312  26.7105884062058  4.6006666072  0  0  0
3077  11  4  -0.2  15.6882554838275  29.3823521542397  5.1243566072  0  0  0
3078  11  5  0.103  15.8221218593442  28.6662578013588  2.8809766072  0  0  0
3079  11  1  -0.12  17.0993010581683  27.343090030909  3.9155666072  0  0  0
3080  11  2  0.097  18.2683074277847  28.3014531289279  3.7282766072  0  0  0
3081  11  3  0.06  17.1949770263307  26.7021790778622  3.0628766072  0  0  0
3082  11  3  0.06  17.1438898583777  26.8128017900016  4.8335466072  0  0  0
3083  11  4  -0.2  18.307597558911  29.0969355458148  2.1662266072  0  0  0
3084  11  5  0.103  18.1954257341689  29.1161568677431  4.4722566072  0  0  0
3085  12  1  -0.12  16.8496637619285  27.5621330120502  8.4724466072  0  0  0
3086  12  2  0.097  18.157335301703  26.6795539801757  8.4879466072  0  0  0
3087  12  3  0.06  17.1026002294842  28.2290728385416  9.3095266072  0  0  0
3088  12  3  0.06  16.6734080337463  28.1047349123179  7.5499966072  0  0  0
3089  12  4  -0.2  18.2085224445443  25.5967528448814  7.0092966072  0  0  0
3090  12  5  0.103  18.1934262364016  25.8085878302995  9.1828066072  0  0  0
3091  12  1  -0.12  19.4545094781994  27.5071720446615  8.4278166072  0  0  0
3092  12  2  0.097  20.7338881245675  26.6693426529013  8.7720766072  0  0  0
3093  12  3  0.06  19.514594386105  28.3939557407078  9.1011666072  0  0  0
3094  12  3  0.06  19.4793032505132  27.8638677219039  7.4472566072  0  0  0
3095  12  4  -0.2  20.4545582864841  26.2275525817055  10.4946266072  0  0  0
3096  12  5  0.103  20.7200915899735  25.7898670636298  8.1868766072  0  0  0
3097  11  1  -0.12  19.601872463645  27.530798252865  3.8249766072  0  0  0
3098  11  2  0.097  20.8644553287682  28.4718421389382  3.8234366072  0  0  0
3099  11  3  0.06  19.7025471762255  26.7255049529106  3.0925666072  0  0  0
3100  11  3  0.06  19.62536656241  27.0327457706083  4.8159666072  0  0  0
3101  11  4  -0.2  20.7896741122734  29.4914732006035  5.2296466072  0  0  0
3102  11  5  0.103  20.7867748405109  29.216267919453  3.0694466072  0  0  0
3103  11  1  -0.12  22.1749261654168  27.7294185794575  3.7907266072  0  0  0
3104  11  2  0.097  23.4301108888012  28.5641445286147  3.6104166072  0  0  0
3105  11  3  0.06  22.0895476107557  27.0272396627642  2.8926266072  0  0  0
3106  11  3  0.06  22.3002946754227  27.1758044635017  4.6671266072  0  0  0
3107  11  4  -0.2  23.3701259557841  29.6899934161443  2.2128266072  0  0  0
3108  11  5  0.103  23.5259868067404  29.2449997912938  4.5231966072  0  0  0
3109  12  1  -0.12  22.0377606185842  27.5089740435923  8.7085266072  0  0  0
3110  12  2  0.097  23.3956195523164  26.6824572006753  8.5985066072  0  0  0
3111  12  3  0.06  22.0530567765036  28.2828324733098  9.4417566072  0  0  0
3112  12  3  0.06  22.0147663942609  28.1201520142813  7.7980766072  0  0  0
3113  12  4  -0.2  23.4329101856754  25.9307233133856  6.9769766072  0  0  0
3114  12  5  0.103  23.3923203810004  25.8569414682754  9.2992766072  0  0  0
3115  12  1  -0.12  24.6782973700004  27.5416102464497  8.7527366072  0  0  0
3116  12  2  0.097  26.0706476402174  26.7672512614736  8.7104766072  0  0  0
3117  12  3  0.06  24.5922189911207  28.1231553458326  9.6838866072  0  0  0
3118  12  3  0.06  24.6183124369832  28.3490058784901  7.9362466072  0  0  0
3119  12  4  -0.2  26.0779458070678  25.859143911413  10.1621966072  0  0  0
3120  12  5  0.103  26.1395303382988  26.0504561312307  7.8928066072  0  0  0
3121  11  1  -0.12  24.7506791891744  27.7674607791073  3.6009366072  0  0  0
3122  11  2  0.097  26.012262305414  28.5858686268357  3.8379366072  0  0  0
3123  11  3  0.06  24.7860702996546  27.2687075194885  2.6224666072  0  0  0
3124  11  3  0.06  24.7620763264477  27.008318673991  4.4086666072  0  0  0
3125  11  4  -0.2  25.9160864628098  29.5466343900957  5.3670066072  0  0  0
3126  11  5  0.103  26.1376308154199  29.4120851365976  3.1020866072  0  0  0
3127  11  1  -0.12  27.2635480081524  27.6584398437952  3.9504766072  0  0  0
3128  11  2  0.097  28.5732190456941  28.3458023248354  3.7094966072  0  0  0
3129  11  3  0.06  27.2870421069174  26.9615668128425  3.1619366072  0  0  0
3130  11  3  0.06  27.1468773134339  27.0361495463664  4.8669866072  0  0  0
3131  11  4  -0.2  28.5187327315368  29.1032425420725  2.0891266072  0  0  0
3132  11  5  0.103  28.5994124664449  29.1410845196189  4.4885366072  0  0  0
3133  12  1  -0.12  27.3108361303476  27.6674498384491  8.6978466072  0  0  0
3134  12  2  0.097  28.6239063140936  26.8994979607824  8.6380866072  0  0  0
3135  12  3  0.06  27.1908662643132  28.1558916597417  9.6679166072  0  0  0
3136  12  3  0.06  27.15627495294  28.4514194843893  7.9318766072  0  0  0
3137  12  4  -0.2  28.6014119642121  25.9066966609752  7.1107366072  0  0  0
3138  12  5  0.103  28.6385026477944  26.2439707941859  9.4484466072  0  0  0
3139  12  1  -0.12  29.909183478875  27.7055921491505  8.5875466072  0  0  0
3140  12  2  0.097  31.1916613467822  26.8278184477581  8.5531266072  0  0  0
3141  12  3  0.06  29.9187810681577  28.2809303633274  9.5525266072  0  0  0
3142  12  3  0.06  29.9288785318823  28.4770479136271  7.8302466072  0  0  0
3143  12  4  -0.2  31.4233031631169  26.143859742476  10.1836366072  0  0  0
3144  12  5  0.103  31.2420486905167  25.9232149845074  8.0160166072  0  0  0
3145  11  1  -0.12  29.8270041206415  27.4423000831535  3.8404466072  0  0  0
3146  11  2  0.097  31.1579698094043  28.178216424273  3.6136366072  0  0  0
3147  11  3  0.06  29.7432251641941  26.6530245514726  3.1316666072  0  0  0
3148  11  3  0.06  29.8701932724138  27.0025122329919  4.8518566072  0  0  0
3149  11  4  -0.2  31.2657427390585  29.4734532112958  4.8575866072  0  0  0
3150  11  5  0.103  31.1300768155513  28.7122087740936  2.6250566072  0  0  0
3151  11  1  -0.12  32.4711399680386  27.3808318974036  3.6808166072  0  0  0
3152  11  2  0.097  33.7615158521265  28.1780162021696  3.5850166072  0  0  0
3153  11  3  0.06  32.4786380846658  26.5451048377293  2.9727766072  0  0  0
3154  11  3  0.06  32.5556187487045  26.9078071780743  4.6151166072  0  0  0
3155  11  4  -0.2  33.7867095239937  29.0356675821683  2.0142166072  0  0  0
3156  11  5  0.103  33.7864095993286  28.8879036698445  4.4030866072  0  0  0
3157  12  1  -0.12  32.4440467732926  27.6456256291763  8.2770066072  0  0  0
3158  12  2  0.097  33.7775118342644  26.7935804680733  8.1875266072  0  0  0
3159  12  3  0.06  32.6262010198881  28.337993662802  9.1210766072  0  0  0
3160  12  3  0.06  32.3631670886077  28.3423985490772  7.4385666072  0  0  0
3161  12  4  -0.2  33.8106035223122  25.749422198739  6.7297866072  0  0  0
3162  12  5  0.103  33.8011059079178  25.9506454126759  8.9186766072  0  0  0
3163  12  1  -0.12  35.0834838009367  27.6792629425508  8.2718066072  0  0  0
3164  12  2  0.097  36.4135497157043  26.8059942384853  8.2924066072  0  0  0
3165  12  3  0.06  35.0663880950268  28.4863582414361  8.9868366072  0  0  0
3166  12  3  0.06  35.1031788539441  28.3322873328545  7.3686066072  0  0  0
3167  12  4  -0.2  36.2724851482256  25.7740495174596  9.6692166072  0  0  0
3168  12  5  0.103  36.3233723664018  26.125239086858  7.4440866072  0  0  0
3169  11  1  -0.12  34.9514169734106  27.4059597713828  3.7257966072  0  0  0
3170  11  2  0.097  36.2766840935368  28.2953463547736  3.7371566072  0  0  0
3171  11  3  0.06  34.9527166469593  26.5390981746267  2.9803966072  0  0  0
3172  11  3  0.06  34.8616395236615  27.0630794192764  4.7013366072  0  0  0
3173  11  4  -0.2  36.4002530555522  29.2004503732828  5.2446366072  0  0  0
3174  11  5  0.103  36.2843821599406  29.0189490365328  2.9012766072  0  0  0
3175  11  1  -0.12  37.5473649246173  27.4283846469658  3.6134866072  0  0  0
3176  11  2  0.097  38.8287430687526  28.2959470210838  3.4357366072  0  0  0
3177  11  3  0.06  37.5027761244079  26.7721567030074  2.7086166072  0  0  0
3178  11  3  0.06  37.6818311494642  26.715694069843  4.4778666072  0  0  0
3179  11  4  -0.2  38.7396654432221  29.0497832404594  1.8310066072  0  0  0
3180  11  5  0.103  38.9182205938366  29.1723191677524  4.1816266072  0  0  0
3181  12  1  -0.12  37.6814312499107  27.6822662741021  8.3075666072  0  0  0
3182  12  2  0.097  38.9670083393572  26.859954095357  8.5135766072  0  0  0
3183  12  3  0.06  37.555562865463  28.4604294790432  9.0701166072  0  0  0
3184  12  3  0.06  37.7776070925149  28.1307637857625  7.2857366072  0  0  0
3185  12  4  -0.2  39.139864921335  25.5702234161783  7.2335166072  0  0  0
3186  12  5  0.103  38.8864285793375  26.2492766799265  9.4062566072  0  0  0
3187  12  1  -0.12  40.2681815113881  27.7125999227702  8.5931766072  0  0  0
3188  12  2  0.097  41.5425614133381  26.9088082885914  8.7120266072  0  0  0
3189  12  3  0.06  40.159308857962  28.4093728426712  9.3849666072  0  0  0
3190  12  3  0.06  40.2616831436446  28.4075708437404  7.7364066072  0  0  0
3191  12  4  -0.2  41.3015219574974  25.8456289194322  10.1040266072  0  0  0
3192  12  5  0.103  41.6751281153061  26.3055390909875  7.7751366072  0  0  0
3193  11  1  -0.12  40.1949998931072  27.4946581631978  3.4872066072  0  0  0
3194  11  2  0.097  41.5290648034092  28.3368924412332  3.6848366072  0  0  0
3195  11  3  0.06  40.3660569270945  26.748130050597  2.6863066072  0  0  0
3196  11  3  0.06  40.2331903004615  26.8228128951726  4.3375966072  0  0  0
3197  11  4  -0.2  41.5094697252903  28.8839993388278  5.4127366072  0  0  0
3198  11  5  0.103  41.638937205719  29.2363902408467  3.0466866072  0  0  0
3199  11  1  -0.12  42.7327624592873  27.4668272908224  3.4774466072  0  0  0
3200  11  2  0.097  44.0914211921263  28.2031440761488  3.5450166072  0  0  0
3201  11  3  0.06  42.672477601605  26.9951040151653  2.4956866072  0  0  0
3202  11  3  0.06  42.7344620323894  26.6875628643125  4.1745566072  0  0  0
3203  11  4  -0.2  44.228886663624  29.1868352702503  2.0928666072  0  0  0
3204  11  5  0.103  44.1070172747108  28.7079039988701  4.4374166072  0  0  0
3205  12  1  -0.12  42.7953467394019  27.7867822120873  8.8502766072  0  0  0
3206  12  2  0.097  44.0431333210475  26.925526834227  8.5960866072  0  0  0
3207  12  3  0.06  42.7674537455489  28.2367813895233  9.8174066072  0  0  0
3208  12  3  0.06  42.7734522388506  28.5335105467915  8.0767566072  0  0  0
3209  12  4  -0.2  44.1919959298185  26.3278638555188  6.8901066072  0  0  0
3210  12  5  0.103  44.1280120012668  26.0108121547535  9.2375166072  0  0  0
3211  12  1  -0.12  45.3064160103893  27.7682616675209  8.9373966072  0  0  0
3212  12  2  0.097  46.650878309081  26.9488527092754  8.8918166072  0  0  0
3213  12  3  0.06  45.230934969676  28.1803187563589  9.9211166072  0  0  0
3214  12  3  0.06  45.4241864288797  28.5844670721118  8.2271566072  0  0  0
3215  12  4  -0.2  46.7795459904028  25.7582319712895  10.1994866072  0  0  0
3216  12  5  0.103  46.5353073381345  26.4110561394897  7.9534866072  0  0  0
3217  11  1  -0.12  45.3632017469789  27.3854370057823  3.6290166072  0  0  0
3218  11  2  0.097  46.655577128834  28.1989394119769  3.7652566072  0  0  0
3219  11  3  0.06  45.4482803769749  26.7965837996246  2.7337066072  0  0  0
3220  11  3  0.06  45.3695001649457  26.7064838530857  4.4383866072  0  0  0
3221  11  4  -0.2  46.5111134151509  29.190739601267  5.2110866072  0  0  0
3222  11  5  0.103  46.6882689173283  28.9264464247528  3.0159666072  0  0  0
3223  11  1  -0.12  47.9170602701852  27.2785184025561  3.7875066072  0  0  0
3224  11  2  0.097  49.1887408501494  28.151286551363  3.7041366072  0  0  0
3225  11  3  0.06  47.8684724744413  26.574537486932  2.9760566072  0  0  0
3226  11  3  0.06  47.9038635849214  26.7511333821483  4.7874566072  0  0  0
3227  11  4  -0.2  49.0719701805426  29.0448777989256  2.1596566072  0  0  0
3228  11  5  0.103  49.2688207357273  28.9527756313525  4.4141866072  0  0  0
3229  12  1  -0.12  47.9834435960576  27.7846798800014  8.7118566072  0  0  0
3230  12  2  0.097  49.2474261096179  26.8694646452694  8.6413866072  0  0  0
3231  12  3  0.06  48.2152853621689  28.5524315355646  9.4176266072  0  0  0
3232  12  3  0.06  47.9646483170455  28.2603074866751  7.7150666072  0  0  0
3233  12  4  -0.2  49.2139345220166  25.8314131500894  7.2808266072  0  0  0
3234  12  5  0.103  49.166546424933  26.2035259292951  9.5325966072  0  0  0
3235  12  1  -0.12  50.5738929284044  27.6827668293607  8.7728766072  0  0  0
3236  12  2  0.097  51.80398395481  26.7539364915962  8.9146866072  0  0  0
3237  12  3  0.06  50.6010860980388  28.4320980514093  9.5843866072  0  0  0
3238  12  3  0.06  50.6639703028185  28.3550125415927  7.9255966072  0  0  0
3239  12  4  -0.2  51.8052836283587  25.9459401932455  10.4719466072  0  0  0
3240  12  5  0.103  51.8368756930811  25.9573528531405  8.1490966072  0  0  0
3241  11  1  -0.12  50.4625209027692  27.3501979155804  3.6803966072  0  0  0
3242  11  2  0.097  51.7358010809471  28.1969371909428  3.6903366072  0  0  0
3243  11  3  0.06  50.4761174875864  26.7645482630774  2.7849366072  0  0  0
3244  11  3  0.06  50.4972121890308  26.4387869008134  4.4147166072  0  0  0
3245  11  4  -0.2  51.8855634637133  28.9688935106778  5.2757366072  0  0  0
3246  11  5  0.103  51.7645938487954  28.9993272703976  2.9220666072  0  0  0
3247  11  1  -0.12  53.0276765883604  27.3613102423202  3.4076366072  0  0  0
3248  11  2  0.097  54.3230512168664  28.2319760590412  3.1281666072  0  0  0
3249  11  3  0.06  52.8528205086153  26.7093870735853  2.5675066072  0  0  0
3250  11  3  0.06  53.1875364348512  26.6442147789221  4.2345866072  0  0  0
3251  11  4  -0.2  54.1212019172636  29.2931532071662  1.6881526072  0  0  0
3252  11  5  0.103  54.3427462698737  28.906023770204  3.9436866072  0  0  0
3253  12  1  -0.12  53.0714655894629  27.6136902036808  8.8079866072  0  0  0
3254  12  2  0.097  54.3714390628335  26.884781636181  8.6014866072  0  0  0
3255  12  3  0.06  53.2151295040391  28.2214643986117  9.6898766072  0  0  0
3256  12  3  0.06  52.934200067742  28.3394953285777  7.9734966072  0  0  0
3257  12  4  -0.2  54.4042308262163  26.0402448039563  7.0229066072  0  0  0
3258  12  5  0.103  54.2990572436595  26.1641822859731  9.3537766072  0  0  0
3259  12  1  -0.12  55.6140269502844  27.7269158031647  8.6696666072  0  0  0
3260  12  2  0.097  56.9596889476364  27.0048147871812  8.6532966072  0  0  0
3261  12  3  0.06  55.5726373465025  28.5638441954596  9.3677466072  0  0  0
3262  12  3  0.06  55.5332472404879  28.1656024317575  7.6943166072  0  0  0
3263  12  4  -0.2  57.0372694610053  25.9949946085834  10.1061966072  0  0  0
3264  12  5  0.103  56.9358949242063  26.2954278747648  7.8087866072  0  0  0
3265  11  1  -0.12  55.6249242131158  27.4771387291485  2.9809566072  0  0  0
3266  11  2  0.097  56.8431182278064  28.3562138742132  3.3094466072  0  0  0
3267  11  3  0.06  55.7993803933075  27.2287632098563  1.9277466072  0  0  0
3268  11  3  0.06  55.6649141684606  26.5899545888953  3.6026266072  0  0  0
3269  11  4  -0.2  56.6923560961565  28.6392278173971  5.1665366072  0  0  0
3270  11  5  0.103  56.7545404767177  29.2789374378234  2.6792166072  0  0  0
3271  11  1  -0.12  58.1516895415761  27.5441130227425  3.0139166072  0  0  0
3272  11  2  0.097  59.4064743654071  28.3285832239413  3.2165466072  0  0  0
3273  11  3  0.06  58.0595126945064  27.2558933048696  1.9729966072  0  0  0
3274  11  3  0.06  58.1119995108964  26.6797542022791  3.6687866072  0  0  0
3275  11  4  -0.2  59.6588109836327  29.6402382234445  1.9508266072  0  0  0
3276  11  5  0.103  59.3429903112972  28.8177258225959  4.2240366072  0  0  0
3277  12  1  -0.12  58.1787827363222  27.8716763839373  8.4115966072  0  0  0
3278  12  2  0.097  59.5345421973988  27.0301428832638  8.3635566072  0  0  0
3279  12  3  0.06  58.1725842932437  28.5530322018749  9.2616866072  0  0  0
3280  12  3  0.06  58.0459161096891  28.5632435291493  7.5578866072  0  0  0
3281  12  4  -0.2  59.4570616589182  26.1388541898905  6.9091166072  0  0  0
3282  12  5  0.103  59.3888787850554  26.3924354838717  9.1866466072  0  0  0
3283  12  1  -0.12  60.8055229531444  27.8994071452609  8.4989466072  0  0  0
3284  12  2  0.097  62.0749041106763  27.0364498795215  8.6946366072  0  0  0
3285  12  3  0.06  60.5838786256459  28.4664361421458  9.3821766072  0  0  0
3286  12  3  0.06  60.8748055507793  28.5928764004554  7.6409466072  0  0  0
3287  12  4  -0.2  62.0983982094413  26.2103334808114  10.1882266072  0  0  0
3288  12  5  0.103  62.1304901486055  26.2779084407156  7.9502066072  0  0  0
3289  11  1  -0.12  60.7351406317376  27.5054701567824  3.3214466072  0  0  0
3290  11  2  0.097  62.0105202825711  28.2946455774116  3.5412066072  0  0  0
3291  11  3  0.06  60.7013491194712  26.9414444914488  2.4459966072  0  0  0
3292  11  3  0.06  60.6124714437175  26.7779631440066  4.0918166072  0  0  0
3293  11  4  -0.2  61.9632321603759  29.0435763552534  5.1768866072  0  0  0
3294  11  5  0.103  62.0155190269892  28.9632872917821  2.7768866072  0  0  0
3295  11  1  -0.12  63.3023957899844  27.4123668786922  3.5570066072  0  0  0
3296  11  2  0.097  64.5340864146038  28.2661139276743  3.2798966072  0  0  0
3297  11  3  0.06  63.1526334072182  26.5992649167044  2.8160666072  0  0  0
3298  11  3  0.06  63.6021205052936  26.9762831374439  4.5025666072  0  0  0
3299  11  4  -0.2  64.5213896037818  28.909827990169  1.5556896072  0  0  0
3300  11  5  0.103  64.6242637639063  29.0991379889524  3.8797266072  0  0  0
3301  12  1  -0.12  63.4032704523417  27.8147131955143  8.4446866072  0  0  0
3302  12  2  0.097  64.6593549497214  26.9211219479517  8.3894966072  0  0  0
3303  12  3  0.06  63.5335377318773  28.4513193733376  9.3404966072  0  0  0
3304  12  3  0.06  63.2231157035134  28.3945564070181  7.5086166072  0  0  0
3305  12  4  -0.2  64.7009445032799  25.8706566823597  6.9931666072  0  0  0
3306  12  5  0.103  64.7217392800592  26.2777082186122  9.3287966072  0  0  0
3307  12  1  -0.12  65.9947195335721  27.7477389019204  8.3630166072  0  0  0
3308  12  2  0.097  67.2822961207858  26.8838806367156  8.5317066072  0  0  0
3309  12  3  0.06  65.951330432023  28.4725429163001  9.1430066072  0  0  0
3310  12  3  0.06  66.0332098655915  28.3166700087878  7.4301366072  0  0  0
3311  12  4  -0.2  67.2226111124337  26.1548719581641  10.1734266072  0  0  0
3312  12  5  0.103  67.2813963467906  26.0008010495826  7.8624266072  0  0  0
3313  11  1  -0.12  65.8517554432145  27.4517105220142  3.3460466072  0  0  0
3314  11  2  0.097  67.1269351442713  28.3476043237662  3.4478966072  0  0  0
3315  11  3  0.06  65.88254770883  26.7333136149439  2.5508766072  0  0  0
3316  11  3  0.06  65.845557000136  26.8069953490024  4.1822566072  0  0  0
3317  11  4  -0.2  67.3008914500212  29.2852444340811  4.9830366072  0  0  0
3318  11  5  0.103  67.0767477503136  29.0846218864545  2.6779666072  0  0  0
3319  11  1  -0.12  68.4400053280174  27.4943578300426  3.3099766072  0  0  0
3320  11  2  0.097  69.783067978272  28.3142673435468  3.3406266072  0  0  0
3321  11  3  0.06  68.4199103754566  26.9984076798718  2.3379466072  0  0  0
3322  11  3  0.06  68.4177109279126  26.7057830757237  4.0961566072  0  0  0
3323  11  4  -0.2  69.8243576071655  29.4769570981056  2.0299166072  0  0  0
3324  11  5  0.103  69.7242827439151  28.8238325967502  4.2589866072  0  0  0
3325  12  1  -0.12  68.5746715026409  27.7543462313333  8.3720566072  0  0  0
3326  12  2  0.097  69.8500511534745  26.8197094525696  8.2645366072  0  0  0
3327  12  3  0.06  68.5576757716194  28.4568254811817  9.1883266072  0  0  0
3328  12  3  0.06  68.3389307158834  28.4257910551516  7.4651066072  0  0  0
3329  12  4  -0.2  69.9419280758791  26.0726807847103  6.6192666072  0  0  0
3330  12  5  0.103  69.8586489938736  26.0968075481724  9.0367466072  0  0  0
3331  12  1  -0.12  71.1494247775149  27.6522329585892  8.3578466072  0  0  0
3332  12  2  0.097  72.4499981002157  26.8641587595288  8.6074866072  0  0  0
3333  12  3  0.06  70.9799673417414  28.311764567254  9.2539766072  0  0  0
3334  12  3  0.06  71.2863903745708  28.2946455774116  7.5140666072  0  0  0
3335  12  4  -0.2  72.2097584434819  26.1332479709948  10.1969566072  0  0  0
3336  12  5  0.103  72.5192806978505  26.0672747879179  7.8200766072  0  0  0
3337  11  1  -0.12  71.0669454946163  27.5287960318308  3.3999666072  0  0  0
3338  11  2  0.097  72.4180061359399  28.3829435250198  3.5295466072  0  0  0
3339  11  3  0.06  71.1219316832154  26.7862723612985  2.5475966072  0  0  0
3340  11  3  0.06  70.917982910957  26.8876848566806  4.2654166072  0  0  0
3341  11  4  -0.2  72.2277539233871  29.1456896279975  5.1204866072  0  0  0
3342  11  5  0.103  72.5484733652522  29.2183702515389  2.8240366072  0  0  0
3343  11  1  -0.12  73.6850878710394  27.5373054712262  3.5457666072  0  0  0
3344  11  2  0.097  75.0305499186147  28.2870371374817  3.4351266072  0  0  0
3345  11  3  0.06  73.6354003515235  26.7624459309915  2.7804966072  0  0  0
3346  11  3  0.06  73.747672151154  27.0285411064364  4.4637266072  0  0  0
3347  11  4  -0.2  75.0099550916121  29.1081479836063  1.8620366072  0  0  0
3348  11  5  0.103  75.1092301557556  29.0985373226422  4.0821566072  0  0  0
3349  12  1  -0.12  73.7601690121992  27.6355144129536  8.5796266072  0  0  0
3350  12  2  0.097  75.0645413806578  26.7254048418589  8.7057466072  0  0  0
3351  12  3  0.06  73.7130808397807  28.3470036574559  9.3918766072  0  0  0
3352  12  3  0.06  73.7411737834104  28.154389993966  7.6804766072  0  0  0
3353  12  4  -0.2  75.2130040898753  25.7392108714646  7.2223466072  0  0  0
3354  12  5  0.103  74.9047815090554  26.0645717895218  9.5028966072  0  0  0
3355  12  1  -0.12  76.3047298707879  27.637116189781  8.8484966072  0  0  0
3356  12  2  0.097  77.5433187627043  26.7495316053209  9.0305266072  0  0  0
3357  12  3  0.06  76.1239752726295  28.1898293062713  9.8039566072  0  0  0
3358  12  3  0.06  76.3618155320426  28.2183609560087  7.8925166072  0  0  0
3359  12  4  -0.2  77.4932313436349  26.0530590185751  10.6743366072  0  0  0
3360  12  5  0.103  77.448242643872  25.8644497971537  8.3063566072  0  0  0
3361  11  1  -0.12  76.2647399154431  27.3274727068422  3.5830566072  0  0  0
3362  11  2  0.097  77.6776850126627  28.1020319139218  3.7298066072  0  0  0
3363  11  3  0.06  76.3087288663224  26.6602325471957  2.7062366072  0  0  0
3364  11  3  0.06  75.9704138441055  26.6643371003158  4.3889166072  0  0  0
3365  11  4  -0.2  77.9016287625935  28.7556569705357  5.3728766072  0  0  0
3366  11  5  0.103  77.726372783295  28.9254453142357  3.0465866072  0  0  0
3367  11  1  -0.12  78.9272711422989  27.2084406663591  3.5051266072  0  0  0
3368  11  2  0.097  80.1839554890088  27.9878052039208  3.5108766072  0  0  0
3369  11  3  0.06  78.8011028331861  26.6399100036986  2.5681166072  0  0  0
3370  11  3  0.06  78.9614625541187  26.4859392061688  4.3151066072  0  0  0
3371  11  4  -0.2  80.1792566692558  29.0774138907314  2.0822866072  0  0  0
3372  11  5  0.103  80.2482393422255  28.6114970560735  4.3694466072  0  0  0
3373  12  1  -0.12  78.7993032851956  27.6559370675024  8.8379966072  0  0  0
3374  12  2  0.097  80.105575176533  26.8148040110358  8.7881466072  0  0  0
3375  12  3  0.06  78.8408928387542  28.4143783952567  9.6544666072  0  0  0
3376  12  3  0.06  78.6529400486337  28.2643119287435  7.9159366072  0  0  0
3377  12  4  -0.2  80.0801815548891  25.7507236424112  7.4409666072  0  0  0
3378  12  5  0.103  80.1911536809709  26.3086425335905  9.7174066072  0  0  0
3379  12  1  -0.12  81.4544363703126  27.6267046404031  8.6070166072  0  0  0
3380  12  2  0.097  82.7934000501444  26.9209217258483  8.8119666072  0  0  0
3381  12  3  0.06  81.3693577403166  28.5295061047231  9.1786166072  0  0  0
3382  12  3  0.06  81.4552361694195  28.1454801103639  7.6489066072  0  0  0
3383  12  4  -0.2  82.6665319168131  25.9293217586617  10.1891866072  0  0  0
3384  12  5  0.103  82.7815030384293  26.202524818778  8.0187466072  0  0  0
3385  11  1  -0.12  81.4257435773527  27.1191416082339  3.3170266072  0  0  0
3386  11  2  0.097  82.7932001003677  27.9107196941041  3.4339466072  0  0  0
3387  11  3  0.06  81.3862534964498  26.728808617617  2.2873566072  0  0  0
3388  11  3  0.06  81.440739810607  26.2603890066663  3.9235466072  0  0  0
3389  11  4  -0.2  82.8706806388482  28.7634656325691  4.9811366072  0  0  0
3390  11  5  0.103  82.8276914368526  28.6393279284488  2.6498366072  0  0  0
3391  11  1  -0.12  84.0537834677237  27.0248369975232  3.4757966072  0  0  0
3392  11  2  0.097  85.3262638467947  27.8809867117463  3.3111166072  0  0  0
3393  11  3  0.06  83.830139642458  26.448597783881  2.5453266072  0  0  0
3394  11  3  0.06  83.929314731713  26.4204665783505  4.3433566072  0  0  0
3395  11  4  -0.2  85.2877735147754  28.7297282081429  1.7505906072  0  0  0
3396  11  5  0.103  85.276076452837  28.6115971671252  4.0811166072  0  0  0
3397  12  1  -0.12  84.0735784956193  27.7061928154608  8.6137066072  0  0  0
3398  12  2  0.097  85.3024698233646  26.8560497643403  8.5609266072  0  0  0
3399  12  3  0.06  84.2714287996877  28.3798400824167  9.4227866072  0  0  0
3400  12  3  0.06  84.0350881636  28.4191837257387  7.8000566072  0  0  0
3401  12  4  -0.2  85.3323623149848  25.857442023534  7.0224366072  0  0  0
3402  12  5  0.103  85.2410852419103  26.2124358128973  9.4845866072  0  0  0
3403  12  1  -0.12  86.6030431460654  27.6647468400529  8.5793066072  0  0  0
3404  12  2  0.097  87.8875205117399  26.8370286645154  8.7501366072  0  0  0
3405  12  3  0.06  86.4983694379504  28.3954574064835  9.3631666072  0  0  0
3406  12  3  0.06  86.7115158999381  28.2088504060962  7.6434266072  0  0  0
3407  12  4  -0.2  87.8977179503528  26.1805003874018  10.4461466072  0  0  0
3408  12  5  0.103  87.9804971579165  25.9537488552789  8.0729566072  0  0  0
3409  11  1  -0.12  86.6389341309873  27.1611882499521  3.5295366072  0  0  0
3410  11  2  0.097  87.7667508465986  28.1831218658068  3.8075966072  0  0  0
3411  11  3  0.06  86.8206884780294  26.6456163336461  2.6150966072  0  0  0
3412  11  3  0.06  86.6173395551011  26.4724242141879  4.3812666072  0  0  0
3413  11  4  -0.2  87.4341343930184  29.1480922932386  5.1940066072  0  0  0
3414  11  5  0.103  87.8275355787227  28.8608736858828  2.9733266072  0  0  0
3415  11  1  -0.12  89.1809956173669  27.5199862592804  3.9443666072  0  0  0
3416  11  2  0.097  90.3691971655489  28.4913637940216  3.8859666072  0  0  0
3417  11  3  0.06  89.2176864013958  26.8522455443753  3.0664566072  0  0  0
3418  11  3  0.06  89.172997626298  26.8763723078374  4.8037866072  0  0  0
3419  11  4  -0.2  90.4388796627372  29.2010510395931  2.3235166072  0  0  0
3420  11  5  0.103  90.1492524111526  29.3220853011104  4.5153366072  0  0  0
3421  12  1  -0.12  89.2575763818522  27.7016878181338  8.5682266072  0  0  0
3422  12  2  0.097  90.5389545259875  26.7930799128148  8.5840866072  0  0  0
3423  12  3  0.06  89.1959918506212  28.4056687337579  9.4329366072  0  0  0
3424  12  3  0.06  89.3289584521426  28.3703295325043  7.7181966072  0  0  0
3425  12  4  -0.2  90.54185379775  25.6085659489832  7.2523766072  0  0  0
3426  12  5  0.103  90.4579748664143  26.216340143914  9.5934166072  0  0  0
3427  12  1  -0.12  91.781742363215  27.6368158566258  8.5224066072  0  0  0
3428  12  2  0.097  93.0973119191701  26.8257161156722  8.6634866072  0  0  0
3429  12  3  0.06  91.8782181304843  28.4648343653185  9.2173166072  0  0  0
3430  12  3  0.06  91.7533494949202  28.1016314697149  7.5486966072  0  0  0
3431  12  4  -0.2  93.2156821869907  26.0881979977253  10.2736066072  0  0  0
3432  12  5  0.103  93.0553224660581  26.0098110442364  7.9136766072  0  0  0
3433  11  1  -0.12  91.7808425892198  27.7771715511231  4.1288966072  0  0  0
3434  11  2  0.097  93.030428718856  28.697592560544  4.0622866072  0  0  0
3435  11  3  0.06  91.9173083118339  27.0618780866558  3.3949366072  0  0  0
3436  11  3  0.06  91.7316549441457  27.273713072074  5.0743566072  0  0  0
3437  11  4  -0.2  93.0798163137068  29.8292478890728  5.4501566072  0  0  0
3438  11  5  0.103  92.9593465732306  29.4083810276843  3.1900666072  0  0  0
3439  11  1  -0.12  94.3814893601795  27.9175272456204  4.0289066072  0  0  0
3440  11  2  0.097  95.6956592676975  28.6278151575022  3.9137566072  0  0  0
3441  11  3  0.06  94.3356008864214  27.1118335014591  3.2700666072  0  0  0
3442  11  3  0.06  94.3432989528253  27.3960487772635  4.9863566072  0  0  0
3443  11  4  -0.2  95.6034824206278  29.4005723656509  2.3337766072  0  0  0
3444  11  5  0.103  95.8392232073853  29.4750549881231  4.6088866072  0  0  0
3445  12  1  -0.12  94.4089824544791  27.6574387332781  8.5193966072  0  0  0
3446  12  2  0.097  95.6626675545381  26.7608441541642  8.4728566072  0  0  0
3447  12  3  0.06  94.4258782106123  28.3334886654751  9.3446966072  0  0  0
3448  12  3  0.06  94.3623941565024  28.2382830552989  7.6018666072  0  0  0
3449  12  4  -0.2  95.6489709948325  25.7991773914388  6.9495566072  0  0  0
3450  12  5  0.103  95.7177537180255  26.1915126030899  9.4088366072  0  0  0
3451  12  1  -0.12  96.9125536088394  27.5734455608935  8.4954766072  0  0  0
3452  12  2  0.097  98.1906325816587  26.7341145033576  8.6599166072  0  0  0
3453  12  3  0.06  96.8515689269386  28.3297845565618  9.2913866072  0  0  0
3454  12  3  0.06  96.9047555675471  28.1468816650878  7.6138966072  0  0  0
3455  12  4  -0.2  98.1927320543143  25.9069969941304  10.2992266072  0  0  0
3456  12  5  0.103  98.203429367369  26.032736475078  7.8279266072  0  0  0
3457  11  1  -0.12  96.9478447444311  27.6791628314991  3.8749766072  0  0  0
3458  11  2  0.097  98.2436192724905  28.4861580193327  3.7653266072  0  0  0
3459  11  3  0.06  96.801981382311  26.87477053101  3.1233966072  0  0  0
3460  11  3  0.06  96.8509690776084  27.2541914169906  4.8109366072  0  0  0
3461  11  4  -0.2  98.3965808516843  29.3819517100329  5.2996566072  0  0  0
3462  11  5  0.103  98.2332218841009  29.1450889616873  2.9551766072  0  0  0
3463  11  1  -0.12  99.5219981699749  27.5565267931545  3.7010566072  0  0  0
3464  11  2  0.097  100.814173602053  28.4039668458788  3.6455066072  0  0  0
3465  11  3  0.06  99.5626879495383  26.8676626463386  2.8456166072  0  0  0
3466  11  3  0.06  99.5706859406072  26.9767836927024  4.5555466072  0  0  0
3467  11  4  -0.2  100.872259012192  29.3397048462113  2.0777266072  0  0  0
3468  11  5  0.103  100.994828225323  29.1473915158766  4.4856766072  0  0  0
3469  12  1  -0.12  99.499903719647  27.6068826521646  8.5921466072  0  0  0
3470  12  2  0.097  100.777982692466  26.7469287179765  8.5878866072  0  0  0
3471  12  3  0.06  99.3885316940117  28.3619202041607  9.3735166072  0  0  0
3472  12  3  0.06  99.58028352989  28.2433887189361  7.7037866072  0  0  0
3473  12  4  -0.2  100.792479051279  25.7909682851986  7.0958666072  0  0  0
3474  12  5  0.103  100.83146925774  26.0357398066293  9.3874266072  0  0  0
3475  12  1  -0.12  102.057561288611  27.6602418427259  8.5866166072  0  0  0
3476  12  2  0.097  103.332241115226  26.8500431012377  8.8306866072  0  0  0
3477  12  3  0.06  101.969583386853  28.4973704571242  9.3241766072  0  0  0
3478  12  3  0.06  102.049563297542  28.1933331930812  7.5856166072  0  0  0
3479  12  4  -0.2  103.332241115226  26.0418465807836  10.4027566072  0  0  0
3480  12  5  0.103  103.297249904299  26.0737820062791  8.1152266072  0  0  0
3481  11  1  -0.12  102.069558275214  27.5767492255999  3.6899766072  0  0  0
3482  11  2  0.097  103.381228810523  28.4686385852834  3.6804466072  0  0  0
3483  11  3  0.06  102.027568822102  26.8604546506155  2.7972066072  0  0  0
3484  11  3  0.06  102.140540445951  27.0206323333514  4.5756966072  0  0  0
3485  11  4  -0.2  103.484202945536  29.2746326625999  5.1897466072  0  0  0
3486  11  5  0.103  103.329241868575  29.108248094658  2.7947066072  0  0  0
3487  11  1  -0.12  104.665906125975  27.6122886489569  3.4761866072  0  0  0
3488  11  2  0.097  106.026564356581  28.342498660129  3.4746666072  0  0  0
3489  11  3  0.06  104.638912906117  27.0623786419144  2.6204466072  0  0  0
3490  11  3  0.06  104.775878503173  26.9062054012469  4.2908766072  0  0  0
3491  11  4  -0.2  106.07055330746  29.3885590394458  1.9710766072  0  0  0
3492  11  5  0.103  105.963580176913  29.0534873493727  4.3026666072  0  0  0
3493  12  1  -0.12  104.693899094716  27.655736845399  8.5820666072  0  0  0
3494  12  2  0.097  106.000570885607  26.8709663110451  8.3388566072  0  0  0
3495  12  3  0.06  104.721892063457  28.2850349164475  9.4013366072  0  0  0
3496  12  3  0.06  104.553934251009  28.2031440761488  7.6433266072  0  0  0
3497  12  4  -0.2  106.064554814159  26.0979087697412  6.7364266072  0  0  0
3498  12  5  0.103  106.064554814159  26.0775862262441  9.1005166072  0  0  0
3499  12  1  -0.12  107.217265276972  27.6582396216917  8.6874466072  0  0  0
3500  12  2  0.097  108.506941336841  26.8811776383195  8.5965666072  0  0  0
3501  12  3  0.06  107.162279088373  28.027749513553  9.6773666072  0  0  0
3502  12  3  0.06  107.29124669436  28.4003628480173  7.9395466072  0  0  0
3503  12  4  -0.2  108.511940081259  25.6895557898165  9.9468866072  0  0  0
3504  12  5  0.103  108.494944350238  26.2828138822494  7.7153166072  0  0  0
3505  11  1  -0.12  107.340234389657  27.4908539432328  3.3727766072  0  0  0
3506  11  2  0.097  108.511940081259  28.3872483002433  3.6411266072  0  0  0
3507  11  3  0.06  107.403218569325  27.0005100119577  2.4004966072  0  0  0
3508  11  3  0.06  107.26925221892  26.6916674174326  4.0628766072  0  0  0
3509  11  4  -0.2  108.438958412755  29.0848221085579  5.2314466072  0  0  0
3510  11  5  0.103  108.427961175035  29.203153371679  2.9982066072  0  0  0
3511  11  1  -0.12  109.889594042887  27.6683508379144  3.3427266072  0  0  0
3512  11  2  0.097  111.240254784657  28.4382048255636  3.6133466072  0  0  0
3513  11  3  0.06  109.944580231486  27.3239688200324  2.3342066072  0  0  0
3514  11  3  0.06  109.85160358531  26.8565503195988  4.0156266072  0  0  0
3515  11  4  -0.2  111.295240973256  29.6444428876163  2.2899966072  0  0  0
3516  11  5  0.103  111.109287680903  28.9906176088989  4.5840166072  0  0  0
3517  12  1  -0.12  109.819611621034  27.7498412340063  8.5803966072  0  0  0
3518  12  2  0.097  111.162274371735  26.9950039041136  8.4527666072  0  0  0
3519  12  3  0.06  109.784620410107  28.2876378037919  9.5565866072  0  0  0
3520  12  3  0.06  109.81861187215  28.5335105467915  7.7963866072  0  0  0
3521  12  4  -0.2  111.389217368317  26.2620908945454  6.8648266072  0  0  0
3522  12  5  0.103  111.2132615648  26.2478751252026  9.3064666072  0  0  0
3523  12  1  -0.12  112.396964243005  27.8032004245677  8.7588966072  0  0  0
3524  12  2  0.097  113.694638293944  27.0205322222997  8.8584966072  0  0  0
3525  12  3  0.06  112.322982825617  28.2726211460354  9.7530566072  0  0  0
3526  12  3  0.06  112.537928835596  28.563343640201  8.0601766072  0  0  0
3527  12  4  -0.2  113.70463578278  26.1899108262626  10.4141666072  0  0  0
3528  12  5  0.103  113.703636033896  26.3016347599708  8.0488966072  0  0  0
3529  11  1  -0.12  112.571920297639  27.6489292938827  3.7553666072  0  0  0
3530  11  2  0.097  113.890589075133  28.4879600182634  3.9141966072  0  0  0
3531  11  3  0.06  112.623907239587  27.0187302233689  2.8561266072  0  0  0
3532  11  3  0.06  112.475944404811  26.999709123544  4.6537366072  0  0  0
3533  11  4  -0.2  113.988564465728  29.5035866378604  5.4073966072  0  0  0
3534  11  5  0.103  113.900586563969  29.1806283850443  3.1052666072  0  0  0
3535  11  1  -0.12  115.105283968731  27.5521219068792  3.7495366072  0  0  0
3536  11  2  0.097  116.439948728363  28.3325876660097  3.6220966072  0  0  0
3537  11  3  0.06  114.954321887304  26.871667088407  2.9344766072  0  0  0
3538  11  3  0.06  115.162269655097  26.9400429367249  4.6684566072  0  0  0
3539  11  4  -0.2  116.400958521902  29.1042436525896  1.9642966072  0  0  0
3540  11  5  0.103  116.505932154682  29.1486929595488  4.3488266072  0  0  0
3541  12  1  -0.12  115.048298282365  27.8732781607646  8.7902966072  0  0  0
3542  12  2  0.097  116.411955759622  27.0757935228435  8.8280066072  0  0  0
3543  12  3  0.06  115.089287986593  28.5097842275362  9.6766266072  0  0  0
3544  12  3  0.06  115.056296273433  28.4624317000774  7.8921166072  0  0  0
3545  12  4  -0.2  116.309981373493  25.9732705103623  7.4262466072  0  0  0
3546  12  5  0.103  116.438948979479  26.4114565836966  9.7107866072  0  0  0
3547  12  1  -0.12  117.660642115263  27.9863035381451  8.7925866072  0  0  0
3548  12  2  0.097  119.033297332472  27.166394024641  8.7013366072  0  0  0
3549  12  3  0.06  117.66264161303  28.6619530261353  9.7008166072  0  0  0
3550  12  3  0.06  117.693633828422  28.6449341473446  7.9312566072  0  0  0
3551  12  4  -0.2  119.104279503209  25.9439379722113  10.0639666072  0  0  0
3552  12  5  0.103  119.027298839171  26.5442038382639  7.7659966072  0  0  0
3553  11  1  -0.12  117.64064713759  27.4012545519524  3.7876766072  0  0  0
3554  11  2  0.097  118.895331986533  28.1389728920027  3.9723166072  0  0  0
3555  11  3  0.06  117.654643621961  26.8239141167414  2.8259566072  0  0  0
3556  11  3  0.06  117.526675764858  26.7475293842867  4.6215866072  0  0  0
3557  11  4  -0.2  119.053292310145  28.9321527547003  5.6001266072  0  0  0
3558  11  5  0.103  118.8973314843  28.984010279486  3.2798766072  0  0  0
3559  11  1  -0.12  120.19000679082  27.2733126278672  3.6758166072  0  0  0
3560  11  2  0.097  121.490680088409  28.1001298039393  3.5369866072  0  0  0
3561  11  3  0.06  120.053041193764  26.6812558680548  2.7944766072  0  0  0
3562  11  3  0.06  120.291981176949  26.4949492008226  4.4506366072  0  0  0
3563  11  4  -0.2  121.387705953397  29.2073580358508  2.1917766072  0  0  0
3564  11  5  0.103  121.534669039289  28.7808849555666  4.3662666072  0  0  0
3565  12  1  -0.12  120.276984943695  28.0367595082069  8.7568266072  0  0  0
3566  12  2  0.097  121.593654223422  27.2731124057637  8.6096966072  0  0  0
3567  12  3  0.06  120.340968872247  28.4926652376938  9.7478866072  0  0  0
3568  12  3  0.06  120.136020351105  28.8676812373991  8.0699066072  0  0  0
3569  12  4  -0.2  121.633644178767  26.3825244897524  7.0488266072  0  0  0
3570  12  5  0.103  121.592654474539  26.454804669087  9.3243566072  0  0  0
3571  12  1  -0.12  122.976306929468  27.9569709999941  8.8416866072  0  0  0
3572  12  2  0.097  124.171006845394  27.0518669814849  8.7845566072  0  0  0
3573  12  3  0.06  122.939316220774  28.5091835612259  9.7966366072  0  0  0
3574  12  3  0.06  123.106274284339  28.6669585787208  8.0757866072  0  0  0
3575  12  4  -0.2  124.193001320833  25.8870748948401  10.1094766072  0  0  0
3576  12  5  0.103  124.093026432471  26.382324267649  7.8507166072  0  0  0
3577  11  1  -0.12  122.802350623718  27.319263600602  3.3373266072  0  0  0
3578  11  2  0.097  124.022044261734  28.2464921615392  3.6117766072  0  0  0
3579  11  3  0.06  122.757361923956  26.9678738091002  2.2983566072  0  0  0
3580  11  3  0.06  122.790353637115  26.5440036161605  4.1551266072  0  0  0
3581  11  4  -0.2  124.04303898829  28.8849003382932  5.2722466072  0  0  0
3582  11  5  0.103  123.942064351045  29.0308622516863  2.8548966072  0  0  0
3583  11  1  -0.12  125.352710025832  27.3987517756597  3.4550366072  0  0  0
3584  11  2  0.097  126.651383825654  28.233778057972  3.4208766072  0  0  0
3585  11  3  0.06  125.312720070487  26.7006774120865  2.5835966072  0  0  0
3586  11  3  0.06  125.319718312673  26.6895650853467  4.3244666072  0  0  0
3587  11  4  -0.2  126.70836951202  29.1589042868232  1.9187966072  0  0  0
3588  11  5  0.103  126.778351933874  28.9812071700382  4.2283266072  0  0  0
3589  12  1  -0.12  125.512669847211  27.684368606188  8.5359666072  0  0  0
3590  12  2  0.097  126.720366498624  26.7346150586162  8.4337766072  0  0  0
3591  12  3  0.06  125.673629417474  28.2563030446067  9.5017866072  0  0  0
3592  12  3  0.06  125.403697218897  28.3299847786652  7.7070666072  0  0  0
3593  12  4  -0.2  126.566405170546  25.9396331969878  6.8361166072  0  0  0
3594  12  5  0.103  126.751358714016  26.0477531328345  9.2442466072  0  0  0
3595  12  1  -0.12  128.053031760489  27.5621330120502  8.3793766072  0  0  0
3596  12  2  0.097  0.397949094663028  26.7126907382917  8.4546866072  0  0  0
3597  12  3  0.06  127.951057374359  28.1242565674014  9.3052866072  0  0  0
3598  12  3  0.06  127.989047831937  28.3591170947128  7.6145866072  0  0  0
3599  12  4  -0.2  0.349703213037312  25.7502230871527  9.9890066072  0  0  0
3600  12  5  0.103  0.305802240059807  25.9800780618786  7.6997266072  0  0  0
3601  13  1  -0.12  127.971052352032  32.3320241818204  3.6535666072  0  0  0
3602  13  2  0.097  0.363528740348888  33.1142919398816  3.7822366072  0  0  0
3603  13  3  0.06  127.94006013664  31.8916356653485  2.7422566072  0  0  0
3604  13  3  0.06  127.988048083053  31.4599568103754  4.2973466072  0  0  0
3605  13  4  -0.2  0.344365553747667  34.0846683641057  5.2803166072  0  0  0
3606  13  5  0.103  0.468733315121065  33.8708311576533  3.0116466072  0  0  0
3607  13  1  -0.12  1.73300275661096  32.3008896447386  3.6251166072  0  0  0
3608  13  2  0.097  2.98483632173752  33.2290192051411  3.6494366072  0  0  0
3609  13  3  0.06  1.66357219614135  31.6655849105875  2.7539166072  0  0  0
3610  13  3  0.06  1.86109558232473  31.5319366565548  4.4071466072  0  0  0
3611  13  4  -0.2  3.01296925532257  34.312320895694  2.2021166072  0  0  0
3612  13  5  0.103  3.01762808512024  33.9055696925967  4.5122766072  0  0  0
3613  14  1  -0.12  1.65543224073092  32.6991314084406  8.3902666072  0  0  0
3614  14  2  0.097  2.97276935271223  31.8723142323685  8.2916766072  0  0  0
3615  14  3  0.06  1.6347734297998  33.2203095436424  9.3393166072  0  0  0
3616  14  3  0.06  1.61055051409858  33.4669831750556  7.7238366072  0  0  0
3617  14  4  -0.2  3.07630334709988  31.2878659124861  6.6680066072  0  0  0
3618  14  5  0.103  2.93234950534749  31.0017485266992  9.0077966072  0  0  0
3619  14  1  -0.12  4.19548223235671  32.6985307421304  8.6101966072  0  0  0
3620  14  2  0.097  5.48026952018513  31.8451841373551  8.6835166072  0  0  0
3621  14  3  0.06  4.06364534707379  33.1363163712578  9.5664166072  0  0  0
3622  14  3  0.06  4.32297020999588  33.4748919481407  7.8698966072  0  0  0
3623  14  4  -0.2  5.56696774337263  31.1714367593475  10.2938366072  0  0  0
3624  14  5  0.103  5.38181425012627  30.9772213190302  8.0323666072  0  0  0
3625  13  1  -0.12  4.27228294159637  32.3854834834335  3.6277766072  0  0  0
3626  13  2  0.097  5.53599552295809  33.2505430812588  3.7788966072  0  0  0
3627  13  3  0.06  4.32626938131183  31.6764970152239  2.7928766072  0  0  0
3628  13  3  0.06  4.15778170195541  31.6911132287736  4.4045266072  0  0  0
3629  13  4  -0.2  5.4754007431219  33.9668376562431  5.4740166072  0  0  0
3630  13  5  0.103  5.50830247888183  34.1355247783743  3.0848266072  0  0  0
3631  13  1  -0.12  6.74255246064328  32.2637484445542  3.6141966072  0  0  0
3632  13  2  0.097  7.97125383610064  33.0687414113536  3.6863366072  0  0  0
3633  13  3  0.06  6.7881310122475  31.6315471530062  2.6425466072  0  0  0
3634  13  3  0.06  6.92129756354563  31.5751846308935  4.4624366072  0  0  0
3635  13  4  -0.2  7.95241856713325  34.4221427194198  2.4576866072  0  0  0
3636  13  5  0.103  7.92568528198526  33.5656926720415  4.6905666072  0  0  0
3637  14  1  -0.12  6.74536175500625  32.6633917629802  8.3690866072  0  0  0
3638  14  2  0.097  8.0194417322911  31.8195557081174  8.5533066072  0  0  0
3639  14  3  0.06  6.74598159931409  33.5108318157045  9.0133666072  0  0  0
3640  14  3  0.06  6.71578918302878  32.9959606767605  7.3341066072  0  0  0
3641  14  4  -0.2  7.99761721416169  30.6014044309113  7.3266266072  0  0  0
3642  14  5  0.103  8.06913924929584  31.3595454255104  9.5160566072  0  0  0
3643  14  1  -0.12  9.3428893094491  32.5662840428216  8.2696266072  0  0  0
3644  14  2  0.097  10.6640974491078  31.7889217262942  8.6606366072  0  0  0
3645  14  3  0.06  9.38893774302862  33.4577729582983  8.8894866072  0  0  0
3646  14  3  0.06  9.41473126422601  32.8433914339546  7.2062066072  0  0  0
3647  14  4  -0.2  10.6358145531902  31.2828603599006  10.3275166072  0  0  0
3648  14  5  0.103  10.7364292808377  30.868600827925  8.0501166072  0  0  0
3649  13  1  -0.12  9.30691834461647  32.2093881434757  3.6119266072  0  0  0
3650  13  2  0.097  10.5503360236407  33.0767502954904  3.5773966072  0  0  0
3651  13  3  0.06  9.28761319367377  31.5983102838385  2.7300066072  0  0  0
3652  13  3  0.06  9.4414945418405  31.5456518706391  4.4239666072  0  0  0
3653  13  4  -0.2  10.5025980144479  34.2476491562894  4.8881466072  0  0  0
3654  13  5  0.103  10.5320606140481  33.6819216030768  2.5991566072  0  0  0
3655  13  1  -0.12  11.8878100776359  32.2819686559654  3.4911766072  0  0  0
3656  13  2  0.097  13.1595906324884  33.2040915532654  3.4263866072  0  0  0
3657  13  3  0.06  12.0699643242314  31.4410358216022  2.7942166072  0  0  0
3658  13  3  0.06  11.8493197456165  31.7662966286077  4.4035966072  0  0  0
3659  13  4  -0.2  13.1728872926406  34.0036785232724  1.8645366072  0  0  0
3660  13  5  0.103  13.083509742445  33.936504007575  4.2740266072  0  0  0
3661  14  1  -0.12  11.8970077673652  32.6894206364247  8.4308266072  0  0  0
3662  14  2  0.097  13.2050792066931  31.8910349990383  8.5028766072  0  0  0
3663  14  3  0.06  11.8896096256264  33.5128340367387  9.1838466072  0  0  0
3664  14  3  0.06  11.8090298656067  33.2054931079893  7.4384066072  0  0  0
3665  14  4  -0.2  13.3807350855451  30.9128499127808  7.0109266072  0  0  0
3666  14  5  0.103  13.1079036152053  31.1037616883916  9.3611666072  0  0  0
3667  14  1  -0.12  14.4382694546379  32.7626018152247  8.8116666072  0  0  0
3668  14  2  0.097  15.7160485027922  31.8519916888714  8.7890466072  0  0  0
3669  14  3  0.06  14.3027035060191  33.2227122088834  9.8140066072  0  0  0
3670  14  3  0.06  14.5139504451279  33.5507761253368  8.0544166072  0  0  0
3671  14  4  -0.2  15.7218470463172  30.6932062653292  10.0941966072  0  0  0
3672  14  5  0.103  15.8098249480757  31.3816699679383  7.8172866072  0  0  0
3673  13  1  -0.12  14.4670622224862  32.344237730129  3.6748866072  0  0  0
3674  13  2  0.097  15.6951537511245  33.2472394165523  3.7682066072  0  0  0
3675  13  3  0.06  14.6346201353808  31.6981210023933  2.8648666072  0  0  0
3676  13  3  0.06  14.3483920300005  31.7641942965218  4.5798466072  0  0  0
3677  13  4  -0.2  15.5264961144579  34.3250349992612  5.1962266072  0  0  0
3678  13  5  0.103  15.6610623141931  33.8775385981179  2.8698366072  0  0  0
3679  13  1  -0.12  17.0258195152223  32.5136256296222  3.8270266072  0  0  0
3680  13  2  0.097  18.2704069004403  33.4575727361948  3.8767166072  0  0  0
3681  13  3  0.06  17.1263942529144  31.7819139526745  3.1276966072  0  0  0
3682  13  3  0.06  16.845664766394  31.9617134015454  4.7509766072  0  0  0
3683  13  4  -0.2  18.1973252570477  34.4613862516901  2.4113866072  0  0  0
3684  13  5  0.103  18.1433388173323  34.1376271104602  4.7129966072  0  0  0
3685  14  1  -0.12  16.9846298612171  32.8131578963382  8.9398466072  0  0  0
3686  14  2  0.097  18.3641833457239  32.0848499951486  8.6680666072  0  0  0
3687  14  3  0.06  16.9740325230508  33.2945919440111  9.9578666072  0  0  0
3688  14  3  0.06  16.9057496742995  33.7772273243046  8.3586766072  0  0  0
3689  14  4  -0.2  18.1876276928766  31.3893785189199  7.0081566072  0  0  0
3690  14  5  0.103  18.3975749584367  31.3883774084028  9.5068666072  0  0  0
3691  14  1  -0.12  19.694149285603  32.8741255268295  8.8475566072  0  0  0
3692  14  2  0.097  20.9372370474957  31.8888325559006  8.7448766072  0  0  0
3693  14  3  0.06  19.5458865261623  33.300498496062  9.8539966072  0  0  0
3694  14  3  0.06  19.7788280160456  33.6541908417531  8.0279466072  0  0  0
3695  14  4  -0.2  20.8471596730816  30.6274333043558  10.0769666072  0  0  0
3696  14  5  0.103  20.811368663048  31.3507356529599  7.8144466072  0  0  0
3697  13  1  -0.12  19.624266838638  32.6199435665381  3.8350666072  0  0  0
3698  13  2  0.097  20.9032455854526  33.5395636875453  3.7655966072  0  0  0
3699  13  3  0.06  19.6096705049372  31.9889436076105  3.0001066072  0  0  0
3700  13  3  0.06  19.6364637750182  32.0069635969183  4.7271566072  0  0  0
3701  13  4  -0.2  20.9193415424789  34.321631223503  5.4106066072  0  0  0
3702  13  5  0.103  20.7675796619454  34.3227324450719  3.0497466072  0  0  0
3703  13  1  -0.12  22.2536064025577  32.6850157501495  3.6018166072  0  0  0
3704  13  2  0.097  23.6179637040334  33.4341467500947  3.5503466072  0  0  0
3705  13  3  0.06  22.0357611208169  32.0566186785664  2.7672666072  0  0  0
3706  13  3  0.06  22.3088925158218  31.9675198425446  4.3846666072  0  0  0
3707  13  4  -0.2  23.7274362067897  34.3854019634423  2.1126266072  0  0  0
3708  13  5  0.103  23.6909453725376  34.0538341601791  4.4299466072  0  0  0
3709  14  1  -0.12  22.3160907077839  32.5754942595789  8.8364066072  0  0  0
3710  14  2  0.097  23.5450820104175  31.6830042335851  8.4964566072  0  0  0
3711  14  3  0.06  22.4568553505975  32.9349930462691  9.8326866072  0  0  0
3712  14  3  0.06  22.3542811151382  33.480297944933  8.2065866072  0  0  0
3713  14  4  -0.2  23.5857717899808  31.2134834010656  6.8093366072  0  0  0
3714  14  5  0.103  23.6012678976769  30.7872105428848  9.0648366072  0  0  0
3715  14  1  -0.12  24.8037658548946  32.5115232975362  8.8382166072  0  0  0
3716  14  2  0.097  26.1036393533769  31.7408684214734  8.6808466072  0  0  0
3717  14  3  0.06  24.8091644988662  32.6024241324888  9.9385666072  0  0  0
3718  14  3  0.06  24.7727736395024  33.5036238199814  8.3311066072  0  0  0
3719  14  4  -0.2  26.4966406395277  30.6642741713851  10.1216166072  0  0  0
3720  14  5  0.103  26.0674484437898  31.0623157129837  7.8290066072  0  0  0
3721  13  1  -0.12  24.9011413961592  32.5263397331893  3.5913066072  0  0  0
3722  13  2  0.097  26.164724010166  33.4266384212165  3.7403866072  0  0  0
3723  13  3  0.06  24.9347329586488  31.9941493822995  2.6821766072  0  0  0
3724  13  3  0.06  24.7398819012313  31.8222587065135  4.4359566072  0  0  0
3725  13  4  -0.2  26.2760960358012  34.1185058995836  5.3100666072  0  0  0
3726  13  5  0.103  26.095941286973  34.2638671466664  3.0213666072  0  0  0
3727  13  1  -0.12  27.4171094366763  32.5414565019975  3.4292166072  0  0  0
3728  13  2  0.097  28.7679701282232  33.3094083796642  3.6122666072  0  0  0
3729  13  3  0.06  27.3796188535406  32.0247833641227  2.4646566072  0  0  0
3730  13  3  0.06  27.478893917684  31.8030373845852  4.2037466072  0  0  0
3731  13  4  -0.2  28.8236561410408  34.522153660078  2.3382166072  0  0  0
3732  13  5  0.103  28.7037862498948  33.8680280482055  4.5631566072  0  0  0
3733  14  1  -0.12  27.3120358290079  32.60893135085  8.4546266072  0  0  0
3734  14  2  0.097  28.680092201353  31.8801228944019  8.3128666072  0  0  0
3735  14  3  0.06  27.3059373608178  33.2676620711012  9.2808966072  0  0  0
3736  14  3  0.06  27.159874048921  33.2636576290328  7.6137166072  0  0  0
3737  14  4  -0.2  28.7505744976482  31.0313813980053  6.8225366072  0  0  0
3738  14  5  0.103  28.7986624189503  31.2520261559739  9.1789866072  0  0  0
3739  14  1  -0.12  30.0414502561779  32.7418788275207  8.4657866072  0  0  0
3740  14  2  0.097  31.3530208165985  31.9868412755246  8.5943566072  0  0  0
3741  14  3  0.06  29.9686685374504  33.352956687158  9.3308666072  0  0  0
3742  14  3  0.06  30.0890383030382  33.4966160463617  7.7017966072  0  0  0
3743  14  4  -0.2  31.3750152920381  30.9128499127808  10.0471766072  0  0  0
3744  14  5  0.103  31.4343004008367  31.2335056114076  7.7742266072  0  0  0
3745  13  1  -0.12  29.9987609788473  32.4559616638373  3.6142866072  0  0  0
3746  13  2  0.097  31.2935357580231  33.2651592948084  3.6924766072  0  0  0
3747  13  3  0.06  29.9739672065335  31.8907346658831  2.6996666072  0  0  0
3748  13  3  0.06  29.9656692907995  31.6475649212798  4.3687066072  0  0  0
3749  13  4  -0.2  31.4087068294161  34.2052020703644  5.2088666072  0  0  0
3750  13  5  0.103  31.2640431659563  34.0222991788904  2.9608966072  0  0  0
3751  13  1  -0.12  32.6123045104057  32.4543598870099  3.6014566072  0  0  0
3752  13  2  0.097  33.8816856679376  33.2253150962279  3.5066466072  0  0  0
3753  13  3  0.06  32.542222113664  31.8961406626755  2.6454066072  0  0  0
3754  13  3  0.06  32.6045064691135  31.7835157295018  4.4252466072  0  0  0
3755  13  4  -0.2  33.8479941305596  34.1517427687513  2.0230066072  0  0  0
3756  13  5  0.103  33.871588204213  34.0281056198896  4.2440166072  0  0  0
3757  14  1  -0.12  32.6904848731048  32.7447820480203  8.6216166072  0  0  0
3758  14  2  0.097  33.9832601545133  31.8810238938673  8.3997966072  0  0  0
3759  14  3  0.06  32.876138240793  33.3759822290513  9.5607566072  0  0  0
3760  14  3  0.06  32.5725145048377  33.5511765695436  7.8580366072  0  0  0
3761  14  4  -0.2  33.9561669597672  31.2051741837737  6.7484066072  0  0  0
3762  14  5  0.103  34.0216505116443  31.0598129366909  8.9905866072  0  0  0
3763  14  1  -0.12  35.244843270753  32.7218566171788  8.5368666072  0  0  0
3764  14  2  0.097  36.5387182759335  31.8370751421666  8.4157466072  0  0  0
3765  14  3  0.06  35.2464428689667  33.272567512635  9.4981266072  0  0  0
3766  14  3  0.06  35.4076023890062  33.4844024980531  7.7235866072  0  0  0
3767  14  4  -0.2  36.4903304299663  30.803028089055  9.8359766072  0  0  0
3768  14  5  0.103  36.5955040125231  31.3352184399449  7.4934566072  0  0  0
3769  13  1  -0.12  35.2013541943155  32.4280306804102  3.5890966072  0  0  0
3770  13  2  0.097  36.4774336693676  33.2190080999702  3.5608066072  0  0  0
3771  13  3  0.06  35.1814591915315  31.7114357722707  2.7187266072  0  0  0
3772  13  3  0.06  35.0362956536299  31.7308573163024  4.4704466072  0  0  0
3773  13  4  -0.2  36.4859315348784  34.1465369940624  5.0754066072  0  0  0
3774  13  5  0.103  36.5017275672395  33.9189845735258  2.7348566072  0  0  0
3775  13  1  -0.12  37.7200215568184  32.4211230178422  3.4326166072  0  0  0
3776  13  2  0.097  39.0360909872153  33.209397439006  3.5340566072  0  0  0
3777  13  3  0.06  37.751113747099  31.8781206733677  2.4748366072  0  0  0
3778  13  3  0.06  37.7662099552417  31.6704903521213  4.1887266072  0  0  0
3779  13  4  -0.2  39.0076981189205  34.2575601504087  2.1653166072  0  0  0
3780  13  5  0.103  39.0471881998235  33.7992517556808  4.4590266072  0  0  0
3781  14  1  -0.12  37.7724083983201  32.7052381825949  8.4347066072  0  0  0
3782  14  2  0.097  39.0317920670158  31.9247724234645  8.3791366072  0  0  0
3783  14  3  0.06  37.7735081220921  33.3186185964215  9.3084266072  0  0  0
3784  14  3  0.06  37.8279944362493  33.3324339215575  7.5452666072  0  0  0
3785  14  4  -0.2  39.0526868186834  31.0565092719845  6.7865566072  0  0  0
3786  14  5  0.103  39.0062984704835  31.1074657973048  9.0923366072  0  0  0
3787  14  1  -0.12  40.2941749823623  32.8530020949187  8.3980966072  0  0  0
3788  14  2  0.097  41.5877500628777  32.0635263411344  8.5183166072  0  0  0
3789  14  3  0.06  40.3044723958635  33.4605760677461  9.3314466072  0  0  0
3790  14  3  0.06  40.2647823651838  33.5813099961083  7.5404166072  0  0  0
3791  14  4  -0.2  41.3964981014413  31.1998682980331  10.1433766072  0  0  0
3792  14  5  0.103  41.7313140025655  31.234406610873  7.8147466072  0  0  0
3793  13  1  -0.12  40.2547848763476  32.3486426164042  3.5663266072  0  0  0
3794  13  2  0.097  41.567955034982  33.1978846680594  3.7371166072  0  0  0
3795  13  3  0.06  40.284977292633  31.7932265015177  2.6218966072  0  0  0
3796  13  3  0.06  40.0965246280707  31.6212357146801  4.4168966072  0  0  0
3797  13  4  -0.2  41.744710637606  33.7352807936381  5.4336366072  0  0  0
3798  13  5  0.103  41.5089698508485  34.1382277767705  3.1810066072  0  0  0
3799  13  1  -0.12  42.8518325513264  32.4228249057213  3.3445366072  0  0  0
3800  13  2  0.097  44.2107912088305  33.2378289776916  3.3639966072  0  0  0
3801  13  3  0.06  42.7632548002377  31.8631040156112  2.4848866072  0  0  0
3802  13  3  0.06  43.0067936282874  31.6340499292989  4.0880266072  0  0  0
3803  13  4  -0.2  44.1653026346258  34.1944901878315  1.8939666072  0  0  0
3804  13  5  0.103  44.227487015187  33.9179834630087  4.1736966072  0  0  0
3805  14  1  -0.12  42.8241395072501  32.9009552886878  8.5204866072  0  0  0
3806  14  2  0.097  44.1124159186824  32.0399001329309  8.4869766072  0  0  0
3807  14  3  0.06  42.984599203071  33.4287407533024  9.4991766072  0  0  0
3808  14  3  0.06  42.7712527913066  33.6862263783003  7.6328966072  0  0  0
3809  14  4  -0.2  44.1761998974573  31.014562741318  7.0285566072  0  0  0
3810  14  5  0.103  44.0544304834324  31.3093897886037  9.3211166072  0  0  0
3811  14  1  -0.12  45.4325843195021  32.9046593976011  8.5647766072  0  0  0
3812  14  2  0.097  46.7034651003593  32.0769412220636  8.6160166072  0  0  0
3813  14  3  0.06  45.4803723161391  33.5609874526112  9.3883066072  0  0  0
3814  14  3  0.06  45.3952936861431  33.4619776224701  7.6842466072  0  0  0
3815  14  4  -0.2  46.6889687415469  30.9893347562871  10.0679066072  0  0  0
3816  14  5  0.103  46.7294585713335  31.4470424847048  7.7502866072  0  0  0
3817  13  1  -0.12  45.5417568975933  32.4669738795253  3.4362866072  0  0  0
3818  13  2  0.097  46.7928426505549  33.3982068825309  3.6709366072  0  0  0
3819  13  3  0.06  45.6297347993519  31.7954289446553  2.5867566072  0  0  0
3820  13  3  0.06  45.4719744255167  31.662681690088  4.2099166072  0  0  0
3821  13  4  -0.2  46.667474140549  34.2715756976481  5.2038066072  0  0  0
3822  13  5  0.103  46.8137374022226  34.15634787713  2.8658266072  0  0  0
3823  13  1  -0.12  48.0754204933506  32.6174407902453  3.7365866072  0  0  0
3824  13  2  0.097  49.3914899237475  33.5031232647229  3.5679866072  0  0  0
3825  13  3  0.06  48.0770200915644  31.967720064648  2.8220866072  0  0  0
3826  13  3  0.06  48.1564001529238  31.8057403829814  4.5379366072  0  0  0
3827  13  4  -0.2  49.3193080543501  34.2421430484454  1.9317066072  0  0  0
3828  13  5  0.103  49.3005127753381  34.2918982411452  4.3842666072  0  0  0
3829  14  1  -0.12  48.0064378203808  32.9495091487671  8.4984966072  0  0  0
3830  14  2  0.097  49.2495255822735  32.0847498840969  8.4362966072  0  0  0
3831  14  3  0.06  48.0583247874407  33.5795079971775  9.3723666072  0  0  0
3832  14  3  0.06  47.845478250118  33.5656926720415  7.6657466072  0  0  0
3833  14  4  -0.2  49.2931146335993  31.3654519775613  6.7993666072  0  0  0
3834  14  5  0.103  49.130355515346  31.2401129408205  9.1043266072  0  0  0
3835  14  1  -0.12  50.6282792676733  32.841188990817  8.6759066072  0  0  0
3836  14  2  0.097  51.8439739101548  31.9406900806864  8.5226166072  0  0  0
3837  14  3  0.06  50.5988866504949  33.2585519653956  9.6386166072  0  0  0
3838  14  3  0.06  50.8136327106964  33.6482842897022  8.0044166072  0  0  0
3839  14  4  -0.2  51.7895875708858  30.7337512412718  9.8253666072  0  0  0
3840  14  5  0.103  51.7090078108661  31.282359804642  7.6544466072  0  0  0
3841  13  1  -0.12  50.6717683441107  32.6817120854431  3.6097466072  0  0  0
3842  13  2  0.097  51.899559948084  33.5501754590265  3.5947766072  0  0  0
3843  13  3  0.06  50.7404510924154  31.8945388858481  2.8674666072  0  0  0
3844  13  3  0.06  50.5465997838816  32.0869523272345  4.5054666072  0  0  0
3845  13  4  -0.2  51.8864632377086  34.5621980807619  5.1345166072  0  0  0
3846  13  5  0.103  51.997335388902  34.1125993475328  2.6367566072  0  0  0
3847  13  1  -0.12  53.1656419342999  32.5707890401485  3.7119666072  0  0  0
3848  13  2  0.097  54.4763127207252  33.39230033048  3.6500466072  0  0  0
3849  13  3  0.06  53.1091561223754  31.8321697006328  2.8371266072  0  0  0
3850  13  3  0.06  53.0699659661375  32.0092661511077  4.6436166072  0  0  0
3851  13  4  -0.2  54.5891843696859  34.1417316635804  1.9909566072  0  0  0
3852  13  5  0.103  54.3687397408478  34.1676604259732  4.4015166072  0  0  0
3853  14  1  -0.12  53.2104306842861  32.7240590603164  8.5718666072  0  0  0
3854  14  2  0.097  54.4285247240882  31.8251619270131  8.3967966072  0  0  0
3855  14  3  0.06  53.2283261893029  33.1237023787423  9.5490066072  0  0  0
3856  14  3  0.06  53.1871365352977  33.5201421435135  7.8201066072  0  0  0
3857  14  4  -0.2  54.4977073468347  30.9741178764272  6.8111466072  0  0  0
3858  14  5  0.103  54.4465202039934  31.0872433648594  9.2021166072  0  0  0
3859  14  1  -0.12  55.7433944558248  32.6060281303504  8.5252466072  0  0  0
3860  14  2  0.097  57.0627630575376  31.7716025143483  8.6702466072  0  0  0
3861  14  3  0.06  55.7005052287175  33.1429237006706  9.4236166072  0  0  0
3862  14  3  0.06  55.8041791879488  33.3963047725484  7.7109466072  0  0  0
3863  14  4  -0.2  57.1448424408828  30.7714931077664  10.1256366072  0  0  0
3864  14  5  0.103  57.0731604459272  30.8753082683896  8.0021166072  0  0  0
3865  13  1  -0.12  55.7780857420864  32.5365510604637  3.8146466072  0  0  0
3866  13  2  0.097  57.0266721228389  33.4353480827153  4.0233666072  0  0  0
3867  13  3  0.06  56.0723118385356  31.9201673150858  2.9413666072  0  0  0
3868  13  3  0.06  55.6107277789685  31.9225699803269  4.6986466072  0  0  0
3869  13  4  -0.2  56.9689866122541  34.2329328316881  5.6493566072  0  0  0
3870  13  5  0.103  56.9927806356842  34.2393399389975  3.2353766072  0  0  0
3871  13  1  -0.12  58.2971530041428  32.5077190775713  3.9183166072  0  0  0
3872  13  2  0.097  59.5944271555276  33.3001981629069  3.8133866072  0  0  0
3873  13  3  0.06  58.3200472535776  31.8564966861983  3.0219266072  0  0  0
3874  13  3  0.06  58.3099497898531  31.9800337240084  4.8260966072  0  0  0
3875  13  4  -0.2  59.5599358190427  34.074557147883  2.2260866072  0  0  0
3876  13  5  0.103  59.5356419211708  34.0026774127553  4.6193366072  0  0  0
3877  14  1  -0.12  58.4042261095784  32.553369717151  8.7106066072  0  0  0
3878  14  2  0.097  59.7591857715481  31.8375756974252  8.6346466072  0  0  0
3879  14  3  0.06  58.3258457971026  33.1732573493387  9.6263066072  0  0  0
3880  14  3  0.06  58.4511143322202  33.2468389723455  7.8807766072  0  0  0
3881  14  4  -0.2  59.7608853446502  30.9625049944289  7.0766766072  0  0  0
3882  14  5  0.103  59.8228697754347  30.9757196532546  9.3820966072  0  0  0
3883  14  1  -0.12  61.0327658743912  32.7113449567492  8.7199766072  0  0  0
3884  14  2  0.097  62.270654942089  31.8069417156019  8.8099966072  0  0  0
3885  14  3  0.06  60.876405148993  33.3486519119345  9.5752166072  0  0  0
3886  14  3  0.06  61.0113712482817  33.358462795002  7.9149366072  0  0  0
3887  14  4  -0.2  62.1570834689098  31.134996336525  10.4405566072  0  0  0
3888  14  5  0.103  62.230065137414  31.0046517471988  8.0578966072  0  0  0
3889  13  1  -0.12  60.8682072081474  32.4814899820233  4.0805966072  0  0  0
3890  13  2  0.097  62.1220922579831  33.3331346989194  4.0511666072  0  0  0
3891  13  3  0.06  61.0193692393506  31.5824927376683  3.5307566072  0  0  0
3892  13  3  0.06  60.8223187343892  32.1530256213631  5.1639766072  0  0  0
3893  13  4  -0.2  62.190575056511  34.3417535448967  5.5353766072  0  0  0
3894  13  5  0.103  62.0704052407  33.9967708607044  3.1705766072  0  0  0
3895  13  1  -0.12  63.3244902403124  32.3552499458171  4.0567866072  0  0  0
3896  13  2  0.097  64.7433338559454  32.9979628977947  3.9165966072  0  0  0
3897  13  3  0.06  63.2149177626677  31.6834046777919  3.1697066072  0  0  0
3898  13  3  0.06  63.3420858206641  31.7534824139888  4.9874166072  0  0  0
3899  13  4  -0.2  64.7875227566014  33.7745243259084  2.2700166072  0  0  0
3900  13  5  0.103  64.7817242130764  33.7776277685114  4.6156966072  0  0  0
3901  14  1  -0.12  63.6562069198974  32.5367512825671  8.6493066072  0  0  0
3902  14  2  0.097  64.8510068107113  31.5737830761696  8.6560166072  0  0  0
3903  14  3  0.06  63.7352870565917  33.3294305900062  9.3998666072  0  0  0
3904  14  3  0.06  63.5581315544143  33.020988439688  7.6268766072  0  0  0
3905  14  4  -0.2  64.8504069613811  30.5677671175367  7.1454566072  0  0  0
3906  14  5  0.103  64.7109419921161  30.900336031317  9.4907966072  0  0  0
3907  14  1  -0.12  66.1524799074073  32.4256280151691  8.7000866072  0  0  0
3908  14  2  0.097  67.4614511207305  31.6174314947151  8.6707366072  0  0  0
3909  14  3  0.06  66.1046919107703  33.062033970889  9.5370566072  0  0  0
3910  14  3  0.06  66.1855715954551  33.0799538491451  7.8386766072  0  0  0
3911  14  4  -0.2  67.4238605627064  30.7825053234545  10.2596466072  0  0  0
3912  14  5  0.103  67.3672747758935  30.8190458573286  8.0075666072  0  0  0
3913  13  1  -0.12  66.0706004738388  32.2116906976651  4.0879966072  0  0  0
3914  13  2  0.097  67.2903940867431  33.1225010461218  3.9726966072  0  0  0
3915  13  3  0.06  66.1451817405569  31.3407245477889  3.4251366072  0  0  0
3916  13  3  0.06  66.0294108198337  31.8326702558914  5.0764066072  0  0  0
3917  13  4  -0.2  67.2147130962531  34.3012085689542  5.3445266072  0  0  0
3918  13  5  0.103  67.1526286905804  33.7934453146816  3.1222566072  0  0  0
3919  13  1  -0.12  68.6562510115443  32.3420352869914  3.8192266072  0  0  0
3920  13  2  0.097  69.8434528108426  33.2437355297425  3.7261866072  0  0  0
3921  13  3  0.06  68.5752713519711  31.6732934615692  3.0260866072  0  0  0
3922  13  3  0.06  68.7513271303765  31.8487881352167  4.7307466072  0  0  0
3923  13  4  -0.2  69.7103862344328  34.1968928530725  2.2155866072  0  0  0
3924  13  5  0.103  69.8291564018068  34.0334115056302  4.5067566072  0  0  0
3925  14  1  -0.12  68.7079380288274  32.4166180205153  8.4968766072  0  0  0
3926  14  2  0.097  69.9628228275468  31.5190223308843  8.4063766072  0  0  0
3927  14  3  0.06  68.7863183413032  33.0597314166997  9.4375666072  0  0  0
3928  14  3  0.06  68.5486780316668  32.9899540136579  7.6150366072  0  0  0
3929  14  4  -0.2  69.9780190105778  30.5211153674399  7.0183366072  0  0  0
3930  14  5  0.103  70.0958894039565  30.8668989400459  9.2936266072  0  0  0
3931  14  1  -0.12  71.1949133517196  32.4449494481492  8.2682466072  0  0  0
3932  14  2  0.097  72.5215801202829  31.7482766392999  8.6460266072  0  0  0
3933  14  3  0.06  71.2173077267127  33.3349366978502  8.8634266072  0  0  0
3934  14  3  0.06  71.3160829164143  32.7508888221746  7.2024266072  0  0  0
3935  14  4  -0.2  72.4785909182872  31.4353294916548  10.3181066072  0  0  0
3936  14  5  0.103  72.4843894618122  30.8336620708782  8.0491666072  0  0  0
3937  13  1  -0.12  71.2558980336204  32.5375521709808  3.7817066072  0  0  0
3938  13  2  0.097  72.4910877793325  33.3976062162206  3.7427466072  0  0  0
3939  13  3  0.06  71.3070851764617  31.8469861362859  2.9503766072  0  0  0
3940  13  3  0.06  71.3262803550272  31.9194665377239  4.6662866072  0  0  0
3941  13  4  -0.2  72.5729672129009  34.2809861365088  5.2370466072  0  0  0
3942  13  5  0.103  72.5760664344401  34.1287172268581  2.9160866072  0  0  0
3943  13  1  -0.12  73.8074571343944  32.5095210765021  3.7076366072  0  0  0
3944  13  2  0.097  75.0631417322207  33.3173171527493  3.5585066072  0  0  0
3945  13  3  0.06  73.7155802119898  31.8598003509048  2.8072666072  0  0  0
3946  13  3  0.06  73.7681670032682  31.7963299441207  4.6575366072  0  0  0
3947  13  4  -0.2  75.1026318131237  33.9305974555242  1.9572166072  0  0  0
3948  13  5  0.103  75.093334148506  34.2332331648432  4.1787166072  0  0  0
3949  14  1  -0.12  73.8329507309267  32.6049269087816  8.3508966072  0  0  0
3950  14  2  0.097  75.1357235011715  31.7563856344884  8.3573766072  0  0  0
3951  14  3  0.06  74.0021082420352  33.5346582460115  9.0509666072  0  0  0
3952  14  3  0.06  73.8295515847224  32.9913555683818  7.3126366072  0  0  0
3953  14  4  -0.2  75.2308995948921  30.6691796129189  6.9134366072  0  0  0
3954  14  5  0.103  75.1699149129913  30.9873325352529  9.1658866072  0  0  0
3955  14  1  -0.12  76.4529926302287  32.5683863749075  8.4098466072  0  0  0
3956  14  2  0.097  77.7479673591812  31.7823143968813  8.6634766072  0  0  0
3957  14  3  0.06  76.4063043573637  33.3265273695066  9.1395566072  0  0  0
3958  14  3  0.06  76.6482435871996  33.1418224791018  7.5243766072  0  0  0
3959  14  4  -0.2  77.6106018625719  30.8940290350593  10.2381166072  0  0  0
3960  14  5  0.103  77.8293469183078  31.0685225981897  7.8245766072  0  0  0
3961  13  1  -0.12  76.3751121921947  32.5241372900517  3.7655266072  0  0  0
3962  13  2  0.097  77.7029786594183  33.3104094901813  3.8557966072  0  0  0
3963  13  3  0.06  76.327124245781  31.8877313343318  2.9773866072  0  0  0
3964  13  3  0.06  76.2410458669013  31.866607902421  4.6375766072  0  0  0
3965  13  4  -0.2  77.8489419964268  34.4240448294023  5.2389166072  0  0  0
3966  13  5  0.103  77.7221738379838  33.8773383760145  2.9851866072  0  0  0
3967  13  1  -0.12  78.9363688571399  32.4481530018039  3.7870966072  0  0  0
3968  13  2  0.097  80.2655349979122  33.1107880530718  3.5592866072  0  0  0
3969  13  3  0.06  78.7982035614236  31.7153401032874  2.9471266072  0  0  0
3970  13  3  0.06  78.9807577075726  31.811747046084  4.7031666072  0  0  0
3971  13  4  -0.2  80.2470396435652  34.0424215002841  2.0180566072  0  0  0
3972  13  5  0.103  80.4307934883745  33.7975498678017  4.3726366072  0  0  0
3973  14  1  -0.12  79.0011525847984  32.5118236306914  8.6798566072  0  0  0
3974  14  2  0.097  80.2687341943397  31.7702009596244  8.6167966072  0  0  0
3975  14  3  0.06  78.9389682042373  33.2354263124506  9.5017666072  0  0  0
3976  14  3  0.06  78.9718599425084  33.1286078202761  7.8377666072  0  0  0
3977  14  4  -0.2  80.4589864068926  30.9448854493279  7.0156166072  0  0  0
3978  14  5  0.103  80.2337429834131  30.9725160995999  9.3884066072  0  0  0
3979  14  1  -0.12  81.4322419450963  32.6961280768893  8.8267766072  0  0  0
3980  14  2  0.097  82.8027976896504  32.0067633748149  8.9149766072  0  0  0
3981  14  3  0.06  81.3902524919842  33.3806874484816  9.6616566072  0  0  0
3982  14  3  0.06  81.4910271794531  33.3418443604182  7.9853266072  0  0  0
3983  14  4  -0.2  82.7063219223811  31.2242953946503  10.5372766072  0  0  0
3984  14  5  0.103  82.9006731053568  31.2674432579373  8.1041666072  0  0  0
3985  13  1  -0.12  81.484928711263  32.1113794238518  3.6581566072  0  0  0
3986  13  2  0.097  82.8119953793797  32.8959497361023  3.6068166072  0  0  0
3987  13  3  0.06  81.5262183401565  31.414206059744  2.8443566072  0  0  0
3988  13  3  0.06  81.4713321264458  31.7065303307369  4.6491366072  0  0  0
3989  13  4  -0.2  82.7809031890991  33.9631335473299  5.0857466072  0  0  0
3990  13  5  0.103  82.7772041182298  33.6722108310609  2.7379966072  0  0  0
3991  13  1  -0.12  84.1717538359908  32.0918577687683  3.3255266072  0  0  0
3992  13  2  0.097  85.3819498596123  33.0284967685662  3.3881066072  0  0  0
3993  13  3  0.06  84.1011715648072  31.5180212203672  2.4010066072  0  0  0
3994  13  3  0.06  84.177352429739  31.3577434265796  4.0722966072  0  0  0
3995  13  4  -0.2  85.2618800186896  34.1977938525379  2.0732266072  0  0  0
3996  13  5  0.103  85.4772259282213  33.5975279864853  4.3444566072  0  0  0
3997  14  1  -0.12  84.0671801027642  32.9267839400289  8.7270466072  0  0  0
3998  14  2  0.097  85.3355615114124  32.0180759236581  8.5554566072  0  0  0
3999  14  3  0.06  84.2468349771506  33.5677950041275  9.5880266072  0  0  0
4000  14  3  0.06  83.8923240230191  33.5756036661608  7.8672166072  0  0  0
4001  14  4  -0.2  85.3689531241253  31.3692561975262  6.9200866072  0  0  0
4002  14  5  0.103  85.3695529734555  31.2736501431433  9.3608066072  0  0  0
4003  14  1  -0.12  86.6270371192722  32.8630132000897  8.5708866072  0  0  0
4004  14  2  0.097  87.8716245044903  31.9940492712477  8.8317166072  0  0  0
4005  14  3  0.06  86.5637530149391  33.6351697419282  9.3950566072  0  0  0
4006  14  3  0.06  86.6900212989403  33.3733793417068  7.6149266072  0  0  0
4007  14  4  -0.2  87.9614019542394  31.10015769053  10.3759066072  0  0  0
4008  14  5  0.103  87.8087402997106  31.2797569172976  8.0110066072  0  0  0
4009  13  1  -0.12  86.7813983469031  32.3046938647036  3.2593166072  0  0  0
4010  13  2  0.097  87.9703996941919  33.2500425260002  3.6602466072  0  0  0
4011  13  3  0.06  86.8979690667331  31.8095446029464  2.3217966072  0  0  0
4012  13  3  0.06  86.8356847112836  31.4771759112695  3.9457866072  0  0  0
4013  13  4  -0.2  87.805541103283  33.9895628649813  5.3123366072  0  0  0
4014  13  5  0.103  88.0082901768811  34.0650465979706  2.9833166072  0  0  0
4015  13  1  -0.12  89.288468622356  32.4771852067998  3.6733266072  0  0  0
4016  13  2  0.097  90.4685722045807  33.3740801190688  3.8788966072  0  0  0
4017  13  3  0.06  89.2784711335198  31.8651062366454  2.8059166072  0  0  0
4018  13  3  0.06  89.2211855224885  31.7497783050756  4.5200166072  0  0  0
4019  13  4  -0.2  90.5659477458452  34.4269480499019  2.4663066072  0  0  0
4020  13  5  0.103  90.3794945790502  33.9804527592757  4.7476466072  0  0  0
4021  14  1  -0.12  89.2330825342035  32.7336697212805  8.4857666072  0  0  0
4022  14  2  0.097  90.5100617832509  31.7508795266444  8.5602566072  0  0  0
4023  14  3  0.06  89.3092633991353  33.5262489176678  9.1693666072  0  0  0
4024  14  3  0.06  89.2238848444742  33.1773619024588  7.5029366072  0  0  0
4025  14  4  -0.2  90.4049881755824  30.6412486294918  7.1520366072  0  0  0
4026  14  5  0.103  90.4449781309272  31.11947912351  9.4242366072  0  0  0
4027  14  1  -0.12  91.8230319921086  32.5038147465546  8.5375466072  0  0  0
4028  14  2  0.097  93.0789165397115  31.6131267194916  8.7978066072  0  0  0
4029  14  3  0.06  91.744451729856  33.2598534090678  9.3122166072  0  0  0
4030  14  3  0.06  92.1293550500496  33.029597990135  7.6039466072  0  0  0
4031  14  4  -0.2  93.0853149325667  31.0088564113706  10.5205866072  0  0  0
4032  14  5  0.103  93.1631953706006  30.7664875551809  8.1600866072  0  0  0
4033  13  1  -0.12  91.7489505998323  32.5912116946973  4.0297166072  0  0  0
4034  13  2  0.097  93.0519233198538  33.3809877816368  4.0685966072  0  0  0
4035  13  3  0.06  91.8250314898758  31.8212575959965  3.2294566072  0  0  0
4036  13  3  0.06  91.7030621260742  31.9679202867515  5.0050766072  0  0  0
4037  13  4  -0.2  93.1437002673701  34.4587833643456  5.4893266072  0  0  0
4038  13  5  0.103  93.0795163890417  33.9569266621239  3.2055466072  0  0  0
4039  13  1  -0.12  94.3188051051766  32.5137257406739  4.0117966072  0  0  0
4040  13  2  0.097  95.6361742091222  33.1549370268758  3.5726466072  0  0  0
4041  13  3  0.06  94.2741163300788  31.5642725262571  3.4907366072  0  0  0
4042  13  3  0.06  94.5313517178341  32.1666407243956  5.0093566072  0  0  0
4043  13  4  -0.2  95.6773638631273  33.7928446483713  1.9284966072  0  0  0
4044  13  5  0.103  95.7802380232518  34.0630443769364  4.0891066072  0  0  0
4045  14  1  -0.12  94.3363007106399  32.5058169675888  8.7025666072  0  0  0
4046  14  2  0.097  95.5705906823567  31.6684881310871  8.6464566072  0  0  0
4047  14  3  0.06  94.391286899239  33.1287079313278  9.5339966072  0  0  0
4048  14  3  0.06  94.2491226079883  33.2402316429327  7.8550166072  0  0  0
4049  14  4  -0.2  95.5097059753443  30.7953195380733  7.1200066072  0  0  0
4050  14  5  0.103  95.5867866142713  30.8901247040426  9.4194266072  0  0  0
4051  14  1  -0.12  96.8216764353183  32.6201437886415  8.7097666072  0  0  0
4052  14  2  0.097  98.1395454137057  31.8078427150673  8.8470966072  0  0  0
4053  14  3  0.06  96.751694013465  33.2473395276041  9.6382466072  0  0  0
4054  14  3  0.06  96.9200517254665  33.2695641810837  7.7713866072  0  0  0
4055  14  4  -0.2  98.0691630922989  30.9118488022637  10.4371066072  0  0  0
4056  14  5  0.103  98.1641392362428  31.0309809537985  8.1599366072  0  0  0
4057  13  1  -0.12  96.9272499174286  32.2953835368946  3.8081066072  0  0  0
4058  13  2  0.097  98.2670133963672  33.1350149275855  3.9007566072  0  0  0
4059  13  3  0.06  97.0759125764228  31.5854960692196  3.0446366072  0  0  0
4060  13  3  0.06  96.8223762595369  31.7088328849262  4.7099866072  0  0  0
4061  13  4  -0.2  98.2913072942392  34.0617429332641  5.4043666072  0  0  0
4062  13  5  0.103  98.3099026234745  33.792944759423  3.0037166072  0  0  0
4063  13  1  -0.12  99.5290963870487  32.3071966409963  3.8172566072  0  0  0
4064  13  2  0.097  100.851664185189  33.1918780049568  3.7311966072  0  0  0
4065  13  3  0.06  99.4788090182026  31.699923001324  2.9265466072  0  0  0
4066  13  3  0.06  99.6371692413679  31.6016139485449  4.6239366072  0  0  0
4067  13  4  -0.2  100.793678749939  34.1423323298906  2.2227966072  0  0  0
4068  13  5  0.103  100.935943016078  33.9141792430437  4.5449766072  0  0  0
4069  14  1  -0.12  99.4328205695561  32.6716008692204  8.7880466072  0  0  0
4070  14  2  0.097  100.754888493255  31.8694110118689  8.6554166072  0  0  0
4071  14  3  0.06  99.5516907118185  33.4869052743459  9.5734566072  0  0  0
4072  14  3  0.06  99.414025290544  33.3071058254749  7.9282966072  0  0  0
4073  14  4  -0.2  100.718597608779  30.8692014942353  7.0441866072  0  0  0
4074  14  5  0.103  100.759287388343  31.1079663525634  9.4397566072  0  0  0
4075  14  1  -0.12  102.062560033029  32.7927352417894  8.6500566072  0  0  0
4076  14  2  0.097  103.357234837317  32.0234819204505  8.8476766072  0  0  0
4077  14  3  0.06  102.072557521865  33.5439685738205  9.4308966072  0  0  0
4078  14  3  0.06  102.146538939253  33.3612659044499  7.7372566072  0  0  0
4079  14  4  -0.2  103.290251662114  31.1645290967795  10.4526666072  0  0  0
4080  14  5  0.103  103.43821449689  31.2307025019597  8.0638166072  0  0  0
4081  13  1  -0.12  102.122544966046  32.396695921225  3.7242866072  0  0  0
4082  13  2  0.097  103.448211985726  33.294291610856  3.7470866072  0  0  0
4083  13  3  0.06  102.095551746189  31.6898117851013  2.9671366072  0  0  0
4084  13  3  0.06  102.036566562055  31.7203456558729  4.5966466072  0  0  0
4085  13  4  -0.2  103.497199681023  34.4538779228118  5.1298666072  0  0  0
4086  13  5  0.103  103.498199429907  33.8965596979428  2.8553166072  0  0  0
4087  13  1  -0.12  104.78887523866  32.4381418966329  3.7241966072  0  0  0
4088  13  2  0.097  106.051558078671  33.4059154335125  3.6220166072  0  0  0
4089  13  3  0.06  104.888850127022  31.6842055662056  2.9848366072  0  0  0
4090  13  3  0.06  104.854858664979  31.8531930214919  4.7110766072  0  0  0
4091  13  4  -0.2  105.968578921331  34.5791168485009  2.2793266072  0  0  0
4092  13  5  0.103  105.958581432495  33.9606307710371  4.5291366072  0  0  0
4093  14  1  -0.12  104.646910897186  32.8958496250506  8.8853566072  0  0  0
4094  14  2  0.097  106.010568374443  32.0293884725013  8.8796066072  0  0  0
4095  14  3  0.06  104.631914663932  33.5956258765028  9.7738266072  0  0  0
4096  14  3  0.06  104.623916672863  33.4613769561598  7.9323166072  0  0  0
4097  14  4  -0.2  106.099546025085  31.0287785106608  7.4033466072  0  0  0
4098  14  5  0.103  105.942585450357  31.2866645798656  9.6299766072  0  0  0
4099  14  1  -0.12  107.311241672032  32.8430911007995  8.9434566072  0  0  0
4100  14  2  0.097  108.625911453992  32.0499112381019  8.9292466072  0  0  0
4101  14  3  0.06  107.391221582722  33.4357485269221  9.8067866072  0  0  0
4102  14  3  0.06  107.382223842769  33.6153477536897  8.1516066072  0  0  0
4103  14  4  -0.2  108.523937067863  30.9571991086883  10.3477366072  0  0  0
4104  14  5  0.103  108.575924009811  31.3773651927147  8.0824866072  0  0  0
4105  13  1  -0.12  107.370226856166  32.6307555601228  3.6174666072  0  0  0
4106  13  2  0.097  108.654904171617  33.3601646828811  4.0054766072  0  0  0
4107  13  3  0.06  107.541183915265  32.263147778244  2.5954966072  0  0  0
4108  13  3  0.06  107.30524317873  31.7355625357328  4.2765466072  0  0  0
4109  13  4  -0.2  108.515939076794  33.8746353776183  5.7143566072  0  0  0
4110  13  5  0.103  108.770875042117  34.263666924563  3.3254766072  0  0  0
4111  13  1  -0.12  109.932583244883  32.5095210765021  3.7932666072  0  0  0
4112  13  2  0.097  111.267248004515  33.357461684485  3.8068866072  0  0  0
4113  13  3  0.06  109.734632965926  31.9422918575137  2.8945266072  0  0  0
4114  13  3  0.06  110.008564160038  31.811747046084  4.5657666072  0  0  0
4115  13  4  -0.2  111.188267842709  34.5397732051789  2.4322566072  0  0  0
4116  13  5  0.103  111.304238713209  33.9697408767427  4.7237266072  0  0  0
4117  14  1  -0.12  109.942580733719  32.8712223063299  9.0829066072  0  0  0
4118  14  2  0.097  111.223259053636  32.0121693716072  8.8986066072  0  0  0
4119  14  3  0.06  109.877597056284  33.2519446359827  10.0647166072  0  0  0
4120  14  3  0.06  109.879596554051  33.7283731310701  8.4511166072  0  0  0
4121  14  4  -0.2  111.102289438718  31.1255858976643  7.3206766072  0  0  0
4122  14  5  0.103  111.242254282425  31.2011697417053  9.6584566072  0  0  0
4123  14  1  -0.12  112.551925319966  32.8144593400104  9.0482766072  0  0  0
4124  14  2  0.097  113.899586815086  31.9966521585922  9.0404066072  0  0  0
4125  14  3  0.06  112.498938629134  33.2510436365173  10.0250566072  0  0  0
4126  14  3  0.06  112.522932602341  33.5733011119715  8.2719566072  0  0  0
4127  14  4  -0.2  113.93957677043  30.8251526314829  10.4464966072  0  0  0
4128  14  5  0.103  113.956572501452  31.3730604174912  8.1755266072  0  0  0
4129  13  1  -0.12  112.561922808803  32.5909113615422  3.7445066072  0  0  0
4130  13  2  0.097  113.792613684538  33.3563604629161  4.0569966072  0  0  0
4131  13  3  0.06  112.701887652509  32.0506120154638  2.8043666072  0  0  0
4132  13  3  0.06  112.431955453932  31.7384657562324  4.3733666072  0  0  0
4133  13  4  -0.2  113.746625235892  33.8292850711937  5.7735266072  0  0  0
4134  13  5  0.103  113.828604644349  34.3181273366932  3.5321666072  0  0  0
4135  13  1  -0.12  115.109282964265  32.5259392889825  3.8302666072  0  0  0
4136  13  2  0.097  116.362968064324  33.3523560208477  3.7337466072  0  0  0
4137  13  3  0.06  115.049298031248  31.8525923551817  2.9672966072  0  0  0
4138  13  3  0.06  115.205258857093  31.8546946872676  4.7070466072  0  0  0
4139  13  4  -0.2  116.210006485131  34.2976045710927  2.2070766072  0  0  0
4140  13  5  0.103  116.299983884656  34.09838357819  4.5874766072  0  0  0
4141  14  1  -0.12  115.165268901748  32.8996538450155  9.0728566072  0  0  0
4142  14  2  0.097  116.517929141285  32.1777530511354  8.7397966072  0  0  0
4143  14  3  0.06  115.327228220894  33.2645586284982  10.1407466072  0  0  0
4144  14  3  0.06  115.042299789063  33.7759258806324  8.3712166072  0  0  0
4145  14  4  -0.2  116.445947221665  31.3532384292526  7.1826566072  0  0  0
4146  14  5  0.103  116.592910307557  31.342426435668  9.4468466072  0  0  0
4147  14  1  -0.12  117.710629559444  33.1673507972878  8.8879266072  0  0  0
4148  14  2  0.097  119.047293816843  32.3475413948354  9.0918066072  0  0  0
4149  14  3  0.06  117.581661953457  33.8283840717283  9.7375566072  0  0  0
4150  14  3  0.06  117.763616250275  33.8806420407209  7.9994866072  0  0  0
4151  14  4  -0.2  119.061290301214  31.5607686394473  10.6971666072  0  0  0
4152  14  5  0.103  119.199255647153  31.5262303266074  8.3458666072  0  0  0
4153  13  1  -0.12  117.66264161303  32.5097212986055  3.7928766072  0  0  0
4154  13  2  0.097  118.96631415727  33.2848811719953  3.8911166072  0  0  0
4155  13  3  0.06  117.685635837353  31.9296778649983  2.7891066072  0  0  0
4156  13  3  0.06  117.634648644289  31.7115358833224  4.5513666072  0  0  0
4157  13  4  -0.2  119.105279252093  34.0675493742633  5.5485866072  0  0  0
4158  13  5  0.103  118.976311646106  34.0241011778212  3.0782466072  0  0  0
4159  13  1  -0.12  120.301978665786  32.5063175228473  3.7311066072  0  0  0
4160  13  2  0.097  121.597653218957  33.3380401404532  3.6502366072  0  0  0
4161  13  3  0.06  120.278984441462  31.7773088442958  2.9121866072  0  0  0
4162  13  3  0.06  120.225997750631  31.780011842692  4.5628466072  0  0  0
4163  13  4  -0.2  121.684631371832  34.0287062861999  1.9893666072  0  0  0
4164  13  5  0.103  121.565661254681  34.1733667559207  4.3762766072  0  0  0
4165  14  1  -0.12  120.45793949163  33.0917669532469  9.0060066072  0  0  0
4166  14  2  0.097  121.594653972306  32.1104784243864  8.8611666072  0  0  0
4167  14  3  0.06  120.534920155669  33.9125774662164  9.8064766072  0  0  0
4168  14  3  0.06  120.425947527355  33.6385735176864  8.1074466072  0  0  0
4169  14  4  -0.2  121.41070017772  31.2593342627488  7.3265066072  0  0  0
4170  14  5  0.103  121.560662510263  31.3042841249665  9.6210666072  0  0  0
4171  14  1  -0.12  122.962310445098  32.8645148658654  8.8300866072  0  0  0
4172  14  2  0.097  124.206997805204  31.9788323913878  8.6045066072  0  0  0
4173  14  3  0.06  123.07628181783  33.440954301611  9.6978066072  0  0  0
4174  14  3  0.06  122.88832902771  33.5669941157138  7.9949466072  0  0  0
4175  14  4  -0.2  124.374955617652  30.9566985534297  10.1534666072  0  0  0
4176  14  5  0.103  124.035040997221  31.2822596935903  7.7720266072  0  0  0
4177  13  1  -0.12  122.838341583529  32.4747825415587  3.8691566072  0  0  0
4178  13  2  0.097  124.119019903445  33.2522449691378  3.8833466072  0  0  0
4179  13  3  0.06  122.933317727473  31.7324590931298  3.1370266072  0  0  0
4180  13  3  0.06  122.75036368177  31.9608124020801  4.8436466072  0  0  0
4181  13  4  -0.2  124.028042755036  34.132521446823  5.4203166072  0  0  0
4182  13  5  0.103  124.119019903445  34.015191294219  3.1062666072  0  0  0
4183  13  1  -0.12  125.424691945453  32.4051052495686  3.7249566072  0  0  0
4184  13  2  0.097  126.727364740809  33.1932795596807  3.7082966072  0  0  0
4185  13  3  0.06  125.389700734526  31.8104456024118  2.7340666072  0  0  0
4186  13  3  0.06  125.381702743457  31.8333710332533  4.5932266072  0  0  0
4187  13  4  -0.2  126.714368005322  34.2895956869559  2.3109266072  0  0  0
4188  13  5  0.103  126.70836951202  33.8185731886608  4.5834866072  0  0  0
4189  14  1  -0.12  125.524666833815  32.7957385733407  8.2392666072  0  0  0
4190  14  2  0.097  126.770353942805  31.9998557122469  8.2432666072  0  0  0
4191  14  3  0.06  125.660632681987  33.4940131590173  9.0789266072  0  0  0
4192  14  3  0.06  125.435689183172  33.2623561853605  7.2854566072  0  0  0
4193  14  4  -0.2  126.795347664895  30.8211481894145  6.8868466072  0  0  0
4194  14  5  0.103  126.698372023184  31.2862641356587  9.0934466072  0  0  0
4195  14  1  -0.12  128.068027993743  32.7589978173631  8.3934566072  0  0  0
4196  14  2  0.097  0.35008111811532  31.9345833065321  8.4022966072  0  0  0
4197  14  3  0.06  127.992047078588  33.2655597390153  9.3757366072  0  0  0
4198  14  3  0.06  127.955056369894  33.5370609112525  7.6089566072  0  0  0
4199  14  4  -0.2  0.257022492530238  30.7903139854878  9.7656466072  0  0  0
4200  14  5  0.103  0.443932544565113  31.2586334853868  7.5277966072  0  0  0
4201  15  1  -0.12  127.969052854265  37.3451852072456  3.5931566072  0  0  0
4202  15  2  0.097  0.376505480858271  38.0814018815203  3.6662366072  0  0  0
4203  15  3  0.06  127.973051849799  36.7714487698961  2.6812366072  0  0  0
4204  15  3  0.06  128.007043311842  36.6215825254864  4.3873166072  0  0  0
4205  15  4  -0.2  0.355988634268629  39.1259605950614  5.1700866072  0  0  0
4206  15  5  0.103  0.467081729965325  38.808608561141  2.8488866072  0  0  0
4207  15  1  -0.12  1.68370813840633  37.3055412307685  3.6172266072  0  0  0
4208  15  2  0.097  2.98411650254131  38.2585984430468  3.6580266072  0  0  0
4209  15  3  0.06  1.68399306683816  36.7188904677484  2.7407666072  0  0  0
4210  15  3  0.06  1.750492363581  36.493340268246  4.3443066072  0  0  0
4211  15  4  -0.2  2.95807304412302  39.274825728954  2.1809166072  0  0  0
4212  15  5  0.103  2.90143726986597  38.8635695285297  4.5571866072  0  0  0
4213  16  1  -0.12  1.6386244624995  37.5088667767913  8.4691266072  0  0  0
4214  16  2  0.097  2.93582863146248  36.7056758089227  8.3923166072  0  0  0
4215  16  3  0.06  1.65312981905194  38.3351833976049  9.1926866072  0  0  0
4216  16  3  0.06  1.58574074580267  38.0574753401616  7.4885966072  0  0  0
4217  16  4  -0.2  2.99653338367587  35.8645427524561  6.7651566072  0  0  0
4218  16  5  0.103  2.84869051876619  35.9265114934645  9.1656566072  0  0  0
4219  16  1  -0.12  4.15020360541758  37.6299010383086  8.5854366072  0  0  0
4220  16  2  0.097  5.49502581370736  36.8824719262424  8.6377566072  0  0  0
4221  16  3  0.06  3.99872165457153  38.2004339220033  9.5194566072  0  0  0
4222  16  3  0.06  4.30719417261237  38.2297664601543  7.7481766072  0  0  0
4223  16  4  -0.2  5.4036687607222  35.8307052169782  10.0756066072  0  0  0
4224  16  5  0.103  5.44055949452776  36.1739860132914  7.8449766072  0  0  0
4225  15  1  -0.12  4.24463988496429  37.5194785482725  3.6366566072  0  0  0
4226  15  2  0.097  5.51197155728471  38.5382086104726  3.6068766072  0  0  0
4227  15  3  0.06  4.33487721919979  36.9506475524569  2.7185066072  0  0  0
4228  15  3  0.06  4.27824144494274  36.778756876671  4.3973666072  0  0  0
4229  15  4  -0.2  5.60806741997823  39.4103760929693  5.1701366072  0  0  0
4230  15  5  0.103  5.44906735752736  39.2639136243177  2.7362966072  0  0  0
4231  15  1  -0.12  6.76226750862826  37.7507350777224  3.4400366072  0  0  0
4232  15  2  0.097  8.06249091921977  38.5247937295434  3.5165866072  0  0  0
4233  15  3  0.06  6.83299974214434  37.1336505549826  2.5090066072  0  0  0
4234  15  3  0.06  6.78665138389974  37.0068098524661  4.2383266072  0  0  0
4235  15  4  -0.2  8.06189106988959  39.3710324496473  1.9385066072  0  0  0
4236  15  5  0.103  8.06744967368252  39.3022561571225  4.1853666072  0  0  0
4237  16  1  -0.12  6.7905903945012  37.6733492347507  8.7318266072  0  0  0
4238  16  2  0.097  8.02377064495718  36.7722496583098  8.7077566072  0  0  0
4239  16  3  0.06  6.88975548626743  38.3314792886916  9.5984966072  0  0  0
4240  16  3  0.06  7.03137991312099  38.3771299282713  7.9382766072  0  0  0
4241  16  4  -0.2  8.0509838095693  35.6528078780897  7.2884666072  0  0  0
4242  16  5  0.103  8.07548765470682  36.1230294879711  9.6359266072  0  0  0
4243  16  1  -0.12  9.36357411385119  37.5299902087021  8.6314266072  0  0  0
4244  16  2  0.097  10.6367143271854  36.6675334982213  8.6809666072  0  0  0
4245  16  3  0.06  9.28910281951036  38.3105560788842  9.3577666072  0  0  0
4246  16  3  0.06  9.2001751563124  37.9791884977244  7.6406066072  0  0  0
4247  16  4  -0.2  10.5913457228468  35.7625295907637  10.2456666072  0  0  0
4248  16  5  0.103  10.4591189354993  35.9667561362519  7.9001466072  0  0  0
4249  15  1  -0.12  9.30126976342402  37.623894375206  3.6967166072  0  0  0
4250  15  2  0.097  10.5862170110738  38.4572187696392  3.7251466072  0  0  0
4251  15  3  0.06  9.28188463257063  36.8974885839989  2.8217966072  0  0  0
4252  15  3  0.06  9.25227207063782  37.1215371177257  4.5968166072  0  0  0
4253  15  4  -0.2  10.536949386089  39.5710543309636  5.1507566072  0  0  0
4254  15  5  0.103  10.6922303826928  39.0530797494166  2.8937466072  0  0  0
4255  15  1  -0.12  11.8443210011984  37.6712469026648  3.6712366072  0  0  0
4256  15  2  0.097  13.1636896029113  38.4748383147402  3.6416566072  0  0  0
4257  15  3  0.06  11.9057055826527  36.977877758522  2.7824966072  0  0  0
4258  15  3  0.06  11.8193272791079  37.1058196826072  4.5533266072  0  0  0
4259  15  4  -0.2  13.2059789806884  39.4922669332679  2.1543066072  0  0  0
4260  15  5  0.103  13.0314228256084  39.0945257248245  4.4413566072  0  0  0
4261  16  1  -0.12  11.8478201222911  37.5042616684126  8.5197666072  0  0  0
4262  16  2  0.097  13.1874836263414  36.7413153433315  8.3589866072  0  0  0
4263  16  3  0.06  11.9582923739311  38.2532925573062  9.3367766072  0  0  0
4264  16  3  0.06  11.6243762468021  38.1153395280499  7.6067866072  0  0  0
4265  16  4  -0.2  13.3167511569934  36.0897926188034  6.7345266072  0  0  0
4266  16  5  0.103  13.313052086124  35.8852657401601  9.0277266072  0  0  0
4267  16  1  -0.12  14.4571647085383  37.6293003719983  8.5295166072  0  0  0
4268  16  2  0.097  15.7803323560089  36.8171995205276  8.6836866072  0  0  0
4269  16  3  0.06  14.3696866812216  38.4104669084907  9.3085966072  0  0  0
4270  16  3  0.06  14.5288467034939  38.236774233774  7.6048566072  0  0  0
4271  16  4  -0.2  15.6845564129582  35.8454215415795  10.1932866072  0  0  0
4272  16  5  0.103  15.7881303973012  36.1081129412663  7.8608766072  0  0  0
4273  15  1  -0.12  14.4442679479396  37.6209911547064  3.7399866072  0  0  0
4274  15  2  0.097  15.7732341389352  38.3449942806724  3.8680766072  0  0  0
4275  15  3  0.06  14.4583644071987  37.1940175191637  2.8003466072  0  0  0
4276  15  3  0.06  14.5426432380878  36.8678557126928  4.4055166072  0  0  0
4277  15  4  -0.2  15.9525890886566  39.1078404947019  5.4649666072  0  0  0
4278  15  5  0.103  15.8504147527507  39.1861273371391  3.1621666072  0  0  0
4279  15  1  -0.12  17.0055246128848  37.3897346252565  3.8015166072  0  0  0
4280  15  2  0.097  18.283303661039  38.2771189876131  3.6486366072  0  0  0
4281  15  3  0.06  16.8557622301186  36.6358984058809  3.0866866072  0  0  0
4282  15  3  0.06  17.1129976178739  36.8115933016318  4.6810866072  0  0  0
4283  15  4  -0.2  18.3480873886976  38.9525682534998  2.0861566072  0  0  0
4284  15  5  0.103  18.3509866604601  39.0500764178653  4.3578966072  0  0  0
4285  16  1  -0.12  17.0137225537305  37.7429264156891  8.6188266072  0  0  0
4286  16  2  0.097  18.2805043641649  36.9014930260673  8.4679366072  0  0  0
4287  16  3  0.06  17.0788062060541  38.279922097061  9.5266566072  0  0  0
4288  16  3  0.06  16.9548373444853  38.5392097209896  7.8465766072  0  0  0
4289  16  4  -0.2  18.119244869237  35.8634415308873  6.9993966072  0  0  0
4290  16  5  0.103  18.3507867106834  36.1883018936859  9.2799466072  0  0  0
4291  16  1  -0.12  19.554384391673  37.7754625074948  8.4267366072  0  0  0
4292  16  2  0.097  20.8468597484165  36.9094017991524  8.4498466072  0  0  0
4293  16  3  0.06  19.5537845423429  38.5061730739254  9.2958666072  0  0  0
4294  16  3  0.06  19.3924250725266  38.344093281207  7.4238666072  0  0  0
4295  16  4  -0.2  21.0526080686654  36.0460440892062  9.9910666072  0  0  0
4296  16  5  0.103  20.6907989476835  36.040237648207  7.8291866072  0  0  0
4297  15  1  -0.12  19.5975735434454  37.5410024243902  3.8666566072  0  0  0
4298  15  2  0.097  20.8772521144785  38.4063623553706  3.8634266072  0  0  0
4299  15  3  0.06  19.6744542325957  36.7208926887826  3.1605266072  0  0  0
4300  15  3  0.06  19.5064964201476  36.9596575471108  4.7694066072  0  0  0
4301  15  4  -0.2  20.8048702953045  39.3416999114962  5.2894866072  0  0  0
4302  15  5  0.103  20.8385618326824  39.0543811930888  3.0182766072  0  0  0
4303  15  1  -0.12  22.1344363356302  37.5632270778698  3.7318166072  0  0  0
4304  15  2  0.097  23.4987936371059  38.3806338150812  3.5933166072  0  0  0
4305  15  3  0.06  22.1037440449031  36.8613484943316  2.8811166072  0  0  0
4306  15  3  0.06  22.1944212686474  37.0028054103977  4.6423466072  0  0  0
4307  15  4  -0.2  23.50709155284  39.3281849195154  2.1077466072  0  0  0
4308  15  5  0.103  23.574774552261  39.0959272795484  4.4022866072  0  0  0
4309  16  1  -0.12  22.1232391481337  37.6277987062227  8.1302966072  0  0  0
4310  16  2  0.097  23.4271116421504  36.7589348884324  8.1535366072  0  0  0
4311  16  3  0.06  22.2973954036602  38.462824988535  8.8467866072  0  0  0
4312  16  3  0.06  22.0606548680191  38.1469746203902  7.1475866072  0  0  0
4313  16  4  -0.2  23.5534799010399  35.6646209821914  6.7665766072  0  0  0
4314  16  5  0.103  23.4198134753  36.1256323753155  8.9641966072  0  0  0
4315  16  1  -0.12  24.6826962650883  37.5539167500608  8.3640866072  0  0  0
4316  16  2  0.097  26.0377559019463  36.8108925242698  8.3367766072  0  0  0
4317  16  3  0.06  24.6885947835016  37.992102823395  9.3424766072  0  0  0
4318  16  3  0.06  24.8157628414981  38.3284759571403  7.6726066072  0  0  0
4319  16  4  -0.2  26.0186606982692  35.5679137062397  9.5540266072  0  0  0
4320  16  5  0.103  26.1101377211204  36.3751091161766  7.3013666072  0  0  0
4321  15  1  -0.12  24.8500542282062  37.5918588386588  3.4962866072  0  0  0
4322  15  2  0.097  26.0201603215946  38.5598325976419  3.5876266072  0  0  0
4323  15  3  0.06  24.8687495323299  36.9080002444285  2.5993966072  0  0  0
4324  15  3  0.06  24.8645505870187  36.8247078494058  4.3225766072  0  0  0
4325  15  4  -0.2  26.023859392464  39.4943692653539  5.0997066072  0  0  0
4326  15  5  0.103  25.9801703662498  39.3158712601551  2.7513766072  0  0  0
4327  15  1  -0.12  27.3305311833549  37.7324147552595  3.5422466072  0  0  0
4328  15  2  0.097  28.6703946371819  38.5077748507527  3.4526966072  0  0  0
4329  15  3  0.06  27.270346300561  37.1708918662187  2.6285566072  0  0  0
4330  15  3  0.06  27.392715563916  36.9853860874002  4.3372666072  0  0  0
4331  15  4  -0.2  28.782566461924  39.6322221835584  2.0115066072  0  0  0
4332  15  5  0.103  28.5692200501596  39.1520895795577  4.3063866072  0  0  0
4333  16  1  -0.12  27.2603488117248  37.7241055379676  8.5709566072  0  0  0
4334  16  2  0.097  28.5784177398889  36.9464428882851  8.5141666072  0  0  0
4335  16  3  0.06  27.179769051705  38.3295771787091  9.4358466072  0  0  0
4336  16  3  0.06  27.3032380388321  38.3696215993931  7.7115966072  0  0  0
4337  16  4  -0.2  28.7707694250973  36.199314109374  6.9295466072  0  0  0
4338  16  5  0.103  28.577617940782  36.1501595829845  9.3141566072  0  0  0
4339  16  1  -0.12  29.8285037439669  37.7851732795106  8.7899466072  0  0  0
4340  16  2  0.097  31.169766846231  36.9860868647622  8.5977766072  0  0  0
4341  16  3  0.06  29.7928127088217  38.080100437848  9.8384966072  0  0  0
4342  16  3  0.06  29.7944123070355  38.6437256589748  8.1759066072  0  0  0
4343  16  4  -0.2  31.3194292541088  35.6189703426117  9.7622566072  0  0  0
4344  16  5  0.103  31.1741657413189  36.4792246099549  7.5915566072  0  0  0
4345  15  1  -0.12  29.9762666289659  37.6329043698599  3.5910666072  0  0  0
4346  15  2  0.097  31.3150303590209  38.3844380350461  3.8424866072  0  0  0
4347  15  3  0.06  30.0197557054033  37.0153192918615  2.7410866072  0  0  0
4348  15  3  0.06  29.7739174549212  37.0159199581717  4.4502866072  0  0  0
4349  15  4  -0.2  31.1669675493568  39.1708103462274  5.4072766072  0  0  0
4350  15  5  0.103  31.3757151162566  39.2804319478498  3.2163866072  0  0  0
4351  15  1  -0.12  32.6192027777027  37.5832492882118  3.7758266072  0  0  0
4352  15  2  0.097  33.8060046774476  38.4742376484299  3.7396666072  0  0  0
4353  15  3  0.06  32.6315996638596  37.0669765945438  2.8749966072  0  0  0
4354  15  3  0.06  32.6758885394039  36.8744630421056  4.5933566072  0  0  0
4355  15  4  -0.2  33.7661146969911  39.7073054723408  2.5235366072  0  0  0
4356  15  5  0.103  33.8501935781036  38.9342479310369  4.7030666072  0  0  0
4357  16  1  -0.12  32.4887355483904  37.7884769442171  8.7317866072  0  0  0
4358  16  2  0.097  33.8435952354717  36.9215152364093  8.4795166072  0  0  0
4359  16  3  0.06  32.5172283915735  38.2667074382353  9.6872666072  0  0  0
4360  16  3  0.06  32.5111299233834  38.6915787416921  8.1640466072  0  0  0
4361  16  4  -0.2  33.780711030692  36.1954097783573  6.8843466072  0  0  0
4362  16  5  0.103  33.7640152243356  36.102006167112  9.2056866072  0  0  0
4363  16  1  -0.12  35.1516666747996  37.7200009848475  8.6426366072  0  0  0
4364  16  2  0.097  36.5155241018335  36.9040959134118  8.5997566072  0  0  0
4365  16  3  0.06  34.9979052964989  38.1695997180767  9.5976666072  0  0  0
4366  16  3  0.06  35.1642635107332  38.5143821801656  7.9406966072  0  0  0
4367  16  4  -0.2  36.58470672458  35.6367901098161  9.8201166072  0  0  0
4368  16  5  0.103  36.6154989901955  36.4228620878423  7.5951266072  0  0  0
4369  15  1  -0.12  35.1093772970225  37.6723481242336  3.7106366072  0  0  0
4370  15  2  0.097  36.3599631755423  38.4856503083248  3.8544866072  0  0  0
4371  15  3  0.06  35.0893823193501  36.990291528934  2.7513766072  0  0  0
4372  15  3  0.06  35.0918816915592  37.0116151829482  4.5438466072  0  0  0
4373  15  4  -0.2  36.4376436637995  39.0109329966467  5.5678166072  0  0  0
4374  15  5  0.103  36.3548644562358  39.3675285628374  3.1785366072  0  0  0
4375  15  1  -0.12  37.627644759972  37.619389377879  3.5777066072  0  0  0
4376  15  2  0.097  38.9573107751861  38.4073634658877  3.6811866072  0  0  0
4377  15  3  0.06  37.5814563615488  37.0505583820634  2.6198066072  0  0  0
4378  15  3  0.06  37.6667349413215  36.7817602082223  4.3073066072  0  0  0
4379  15  4  -0.2  38.966408490027  39.7461485604043  2.5552266072  0  0  0
4380  15  5  0.103  38.9619096200507  38.8065062290551  4.6826766072  0  0  0
4381  16  1  -0.12  37.7822059373796  37.7431266377925  8.8591466072  0  0  0
4382  16  2  0.097  39.0667832779424  37.0126162934653  8.5125566072  0  0  0
4383  16  3  0.06  37.7410162833744  38.0926143193118  9.8783666072  0  0  0
4384  16  3  0.06  37.7056251728943  38.6058836814284  8.2641566072  0  0  0
4385  16  4  -0.2  38.902324586587  36.5237740279658  6.8372066072  0  0  0
4386  16  5  0.103  39.0129967880037  36.0666669658584  9.0827366072  0  0  0
4387  16  1  -0.12  40.3913505738501  37.813704929248  8.7957366072  0  0  0
4388  16  2  0.097  41.6390371806074  36.9418377799064  8.6156566072  0  0  0
4389  16  3  0.06  40.3739549432751  38.1254507442726  9.8756566072  0  0  0
4390  16  3  0.06  40.4561343015086  38.7120013962409  8.2614466072  0  0  0
4391  16  4  -0.2  41.6087447894337  35.767935587556  9.9749366072  0  0  0
4392  16  5  0.103  41.5495596555234  36.3221503698221  7.6992166072  0  0  0
4393  15  1  -0.12  40.2162945443283  37.5223817687721  3.5429366072  0  0  0
4394  15  2  0.097  41.5566578725971  38.2918353122145  3.7904766072  0  0  0
4395  15  3  0.06  40.096624602959  37.2033278469727  2.5332566072  0  0  0
4396  15  3  0.06  40.3060719940773  36.5880453231636  4.1222566072  0  0  0
4397  15  4  -0.2  41.6078450154385  38.720610946688  5.5083166072  0  0  0
4398  15  5  0.103  41.5525589021743  39.2279737567538  3.2209766072  0  0  0
4399  15  1  -0.12  42.7430598727885  37.3790227427236  3.4593066072  0  0  0
4400  15  2  0.097  44.0135407540924  38.2371746779809  3.4467966072  0  0  0
4401  15  3  0.06  42.5994959331008  37.0155195139649  2.4464766072  0  0  0
4402  15  3  0.06  42.8096431484376  36.4942412677114  4.0620666072  0  0  0
4403  15  4  -0.2  44.0999190576371  39.2293753114777  1.9813566072  0  0  0
4404  15  5  0.103  44.0405339739501  38.9633802470845  4.2210366072  0  0  0
4405  16  1  -0.12  42.9434095490659  37.8358294716759  8.6413666072  0  0  0
4406  16  2  0.097  44.2113910581607  37.1424603275331  8.2970866072  0  0  0
4407  16  3  0.06  43.0894728609627  38.1735040490934  9.6528666072  0  0  0
4408  16  3  0.06  42.8229398085897  38.6331138874935  7.9700766072  0  0  0
4409  16  4  -0.2  44.2362848053628  36.445387074477  6.6868066072  0  0  0
4410  16  5  0.103  44.3270620039955  36.2861103912065  8.9946066072  0  0  0
4411  16  1  -0.12  45.493868926068  37.9924031565501  8.5874666072  0  0  0
4412  16  2  0.097  46.761650485386  37.1614814273579  8.6325166072  0  0  0
4413  16  3  0.06  45.4596775142482  38.540811497817  9.5489066072  0  0  0
4414  16  3  0.06  45.5575529299545  38.6285087791149  7.7248066072  0  0  0
4415  16  4  -0.2  46.8634249217385  36.2635854045718  10.1887766072  0  0  0
4416  16  5  0.103  46.6461794893279  36.3673004541433  7.8313966072  0  0  0
4417  15  1  -0.12  45.3340090795772  37.4200682739246  3.5276966072  0  0  0
4418  15  2  0.097  46.6479790373185  38.2544938899267  3.6208166072  0  0  0
4419  15  3  0.06  45.5670505443489  36.8257089599229  2.6001866072  0  0  0
4420  15  3  0.06  45.2724245483462  36.6403032921562  4.3459866072  0  0  0
4421  15  4  -0.2  46.619686143912  39.2339804198564  5.1638266072  0  0  0
4422  15  5  0.103  46.5097137667139  38.9508663656208  2.8009266072  0  0  0
4423  15  1  -0.12  47.9065629069072  37.4026489509271  3.4930566072  0  0  0
4424  15  2  0.097  49.186141503052  38.4013568027851  3.4157366072  0  0  0
4425  15  3  0.06  47.8181851055952  36.5835403258367  2.8103166072  0  0  0
4426  15  3  0.06  47.910361952665  36.8653529364  4.4452166072  0  0  0
4427  15  4  -0.2  49.2139345220166  39.2217668715478  1.8530066072  0  0  0
4428  15  5  0.103  49.1874411766007  39.100232054772  4.2612466072  0  0  0
4429  16  1  -0.12  48.0216340034118  38.0162295868571  8.4633366072  0  0  0
4430  16  2  0.097  49.3106102390626  37.1194347856398  8.2320966072  0  0  0
4431  16  3  0.06  47.9115616513253  38.5675411486235  9.4162266072  0  0  0
4432  16  3  0.06  47.7432039393238  38.6676522003335  7.6594766072  0  0  0
4433  16  4  -0.2  49.1136597089896  36.2899146111715  6.7040766072  0  0  0
4434  16  5  0.103  49.3088106910721  36.4075450969306  9.0910866072  0  0  0
4435  16  1  -0.12  50.6572719852983  37.9306346376451  8.4168866072  0  0  0
4436  16  2  0.097  51.9253534692814  37.0477552726155  8.5339466072  0  0  0
4437  16  3  0.06  50.5918884083095  38.4930585261514  9.3334666072  0  0  0
4438  16  3  0.06  50.6895638742392  38.7215119461534  7.7042866072  0  0  0
4439  16  4  -0.2  51.8618694151716  36.1112163838693  10.0188466072  0  0  0
4440  16  5  0.103  51.9885375987262  36.3409712475435  7.7229766072  0  0  0
4441  15  1  -0.12  50.5547977247273  37.6504238039091  3.4501066072  0  0  0
4442  15  2  0.097  51.8455735083686  38.410366797439  3.5874066072  0  0  0
4443  15  3  0.06  50.6520732911034  37.2916257945808  2.4880566072  0  0  0
4444  15  3  0.06  50.5985867258298  36.8950859187579  4.2307866072  0  0  0
4445  15  4  -0.2  51.8456734832569  39.2402874161141  5.2271266072  0  0  0
4446  15  5  0.103  51.8361758688625  39.2129570989973  2.8504066072  0  0  0
4447  15  1  -0.12  53.1154545403422  37.5239835455995  3.3300966072  0  0  0
4448  15  2  0.097  54.4147281894943  38.288531647508  3.4285466072  0  0  0
4449  15  3  0.06  53.1907356312788  37.1173324535539  2.3646866072  0  0  0
4450  15  3  0.06  53.1224527825275  36.7979781985993  4.1132166072  0  0  0
4451  15  4  -0.2  54.5375973272911  39.5297084666075  2.0675966072  0  0  0
4452  15  5  0.103  54.4842107369058  38.8135140026748  4.3783366072  0  0  0
4453  16  1  -0.12  53.191635405274  37.9855956050339  8.6831466072  0  0  0
4454  16  2  0.097  54.5173024249536  37.1495682122044  8.6532466072  0  0  0
4455  16  3  0.06  53.0883613455961  38.603280794084  9.6022666072  0  0  0
4456  16  3  0.06  53.2705155921916  38.7536475937523  7.8580266072  0  0  0
4457  16  4  -0.2  54.7051552401858  36.1216279332471  7.1103566072  0  0  0
4458  16  5  0.103  54.5438957452579  36.5431955719976  9.5447166072  0  0  0
4459  16  1  -0.12  55.8248739898398  37.9194221998536  8.7953566072  0  0  0
4460  16  2  0.097  57.1734352589543  37.1150298993645  8.7666766072  0  0  0
4461  16  3  0.06  55.8130769530131  38.5296991710772  9.7257866072  0  0  0
4462  16  3  0.06  55.8875582448427  38.6131917882033  7.9432466072  0  0  0
4463  16  4  -0.2  57.2308208448741  36.0122065537282  10.2310066072  0  0  0
4464  16  5  0.103  57.1964294832775  36.4853313841092  7.8295066072  0  0  0
4465  15  1  -0.12  55.7082032951214  37.4166644981665  3.4226366072  0  0  0
4466  15  2  0.097  57.0120757891381  38.1528811724411  3.5824866072  0  0  0
4467  15  3  0.06  55.7563911913118  36.8813707046736  2.4647166072  0  0  0
4468  15  3  0.06  55.5110528152716  36.6104701987466  4.1875666072  0  0  0
4469  15  4  -0.2  56.9611885709618  39.2126567658422  4.9755966072  0  0  0
4470  15  5  0.103  57.0436678538605  38.7848822418858  2.7294566072  0  0  0
4471  15  1  -0.12  58.2728591062708  37.2523822623105  3.5439966072  0  0  0
4472  15  2  0.097  59.5673339607815  38.103926868155  3.5352566072  0  0  0
4473  15  3  0.06  58.2192725661088  36.5941520973179  2.6636366072  0  0  0
4474  15  3  0.06  58.3749334672884  36.5811376605956  4.4026066072  0  0  0
4475  15  4  -0.2  59.588728586891  39.0946258358762  2.0709666072  0  0  0
4476  15  5  0.103  59.4143723815877  38.8206218873462  4.2930566072  0  0  0
4477  16  1  -0.12  58.3825315588039  38.0430593487154  8.6773166072  0  0  0
4478  16  2  0.097  59.6489134696849  37.2052299569552  8.5817066072  0  0  0
4479  16  3  0.06  58.3157483333781  38.5454166061957  9.7077366072  0  0  0
4480  16  3  0.06  58.2889550632971  38.8315339919826  7.9429066072  0  0  0
4481  16  4  -0.2  59.624919496478  36.0214167704855  7.2084966072  0  0  0
4482  16  5  0.103  59.6344171108724  36.5802366611302  9.5056266072  0  0  0
4483  16  1  -0.12  61.0293667281868  37.9783876093108  8.5995466072  0  0  0
4484  16  2  0.097  62.2842515269062  37.0724827023878  8.6672166072  0  0  0
4485  16  3  0.06  60.9880770992933  38.8681746369084  9.1964666072  0  0  0
4486  16  3  0.06  61.0702564575269  38.4589206575183  7.6556566072  0  0  0
4487  16  4  -0.2  62.3551337227548  36.2999257163425  10.2956266072  0  0  0
4488  16  5  0.103  62.2483605419843  36.3147421519956  7.9077066072  0  0  0
4489  15  1  -0.12  60.8742057014491  37.3552964234683  3.5087566072  0  0  0
4490  15  2  0.097  62.1909749560645  38.1104340865161  3.6948766072  0  0  0
4491  15  3  0.06  60.8778047974301  36.6820496007192  2.6216166072  0  0  0
4492  15  3  0.06  60.8454129336008  36.634496851157  4.2792666072  0  0  0
4493  15  4  -0.2  62.0121198807849  39.0809106217919  5.2112666072  0  0  0
4494  15  5  0.103  62.2414622746873  38.7783750235246  2.9118766072  0  0  0
4495  15  1  -0.12  63.4761521459575  37.2561864822755  3.7035266072  0  0  0
4496  15  2  0.097  64.6668530663485  38.1483761751142  3.8251166072  0  0  0
4497  15  3  0.06  63.6153171905574  36.7776556551022  2.7711966072  0  0  0
4498  15  3  0.06  63.6365118668901  36.5374892420501  4.5033566072  0  0  0
4499  15  4  -0.2  64.7815242632997  39.1043366078921  2.3396966072  0  0  0
4500  15  5  0.103  64.6014694893598  38.8439477623946  4.6485266072  0  0  0
4501  16  1  -0.12  63.5546324333217  37.8496447968118  8.3241866072  0  0  0
4502  16  2  0.097  64.8154157504544  36.8690570453133  8.4072066072  0  0  0
4503  16  3  0.06  63.70609438919  38.6517345431116  9.0143466072  0  0  0
4504  16  3  0.06  63.5416356978346  38.3040488605231  7.3194066072  0  0  0
4505  16  4  -0.2  64.8118166544733  35.6168680105258  7.2261266072  0  0  0
4506  16  5  0.103  64.76502840672  36.2071227714074  9.2612266072  0  0  0
4507  16  1  -0.12  66.1759740061723  37.6212914878615  8.4467866072  0  0  0
4508  16  2  0.097  67.3967673679603  36.6479117320861  8.6628666072  0  0  0
4509  16  3  0.06  66.1376836239297  38.4119685742664  9.2663066072  0  0  0
4510  16  3  0.06  66.2359589391895  38.1584873913369  7.5467266072  0  0  0
4511  16  4  -0.2  67.2607015448996  35.978469129302  10.3219266072  0  0  0
4512  16  5  0.103  67.350279044872  35.7769455822099  7.8958366072  0  0  0
4513  15  1  -0.12  65.9700257361467  37.3266646626793  3.9868266072  0  0  0
4514  15  2  0.097  67.2789969494699  38.2154505797598  3.9317666072  0  0  0
4515  15  3  0.06  66.0105155659333  36.611371198212  3.1688966072  0  0  0
4516  15  3  0.06  65.9490310095907  36.8378223971798  4.9865666072  0  0  0
4517  15  4  -0.2  67.2763976023725  39.3833461090076  5.3225666072  0  0  0
4518  15  5  0.103  67.3110888886341  38.9215338274698  3.0595566072  0  0  0
4519  15  1  -0.12  68.5390804423841  37.3404799878152  4.0419366072  0  0  0
4520  15  2  0.097  69.7836678276021  38.1925251489182  3.7335566072  0  0  0
4521  15  3  0.06  68.6287579172448  36.484029940437  3.3953766072  0  0  0
4522  15  3  0.06  68.7244338854072  36.8566432749013  5.0058566072  0  0  0
4523  15  4  -0.2  69.7507760893311  38.7249157219115  1.9728966072  0  0  0
4524  15  5  0.103  69.7717708158871  39.1242587071823  4.3418066072  0  0  0
4525  16  1  -0.12  68.7616245438778  37.4323819332849  8.5449366072  0  0  0
4526  16  2  0.097  69.9852172025399  36.5088574812611  8.4406566072  0  0  0
4527  16  3  0.06  68.8261083468713  38.0764964399865  9.3631966072  0  0  0
4528  16  3  0.06  68.8014145494459  38.1508789514069  7.7517966072  0  0  0
4529  16  4  -0.2  69.9362295072425  35.5478914958977  6.9459866072  0  0  0
4530  16  5  0.103  69.8722455786909  35.7550212618855  9.2466466072  0  0  0
4531  16  1  -0.12  71.3471751066949  37.33607510154  8.4303866072  0  0  0
4532  16  2  0.097  72.6283533010535  36.5615158944605  8.5630266072  0  0  0
4533  16  3  0.06  71.2863903745708  38.0739936636937  9.2465766072  0  0  0
4534  16  3  0.06  71.3915639571276  37.8221142575916  7.4620366072  0  0  0
4535  16  4  -0.2  72.5969611861078  35.8576350898881  10.2328966072  0  0  0
4536  16  5  0.103  72.6202553350961  35.6880469682915  7.9533966072  0  0  0
4537  15  1  -0.12  71.0789424812197  37.467921356642  3.9709466072  0  0  0
4538  15  2  0.097  72.4109079188662  38.3525026095507  3.9074566072  0  0  0
4539  15  3  0.06  71.1464255308641  36.7821606524291  3.1279266072  0  0  0
4540  15  3  0.06  71.0114594315754  37.0867985827823  4.9527666072  0  0  0
4541  15  4  -0.2  72.3729174612886  39.4949699316641  5.2212466072  0  0  0
4542  15  5  0.103  72.3721176621817  38.7669623636297  2.9003266072  0  0  0
4543  15  1  -0.12  73.6395992968347  37.3683108601906  3.9840266072  0  0  0
4544  15  2  0.097  74.9602675720962  38.1014240918622  3.5884966072  0  0  0
4545  15  3  0.06  73.4214540904289  36.5543078987373  3.2518666072  0  0  0
4546  15  3  0.06  73.830251408941  36.98478542109  4.9929166072  0  0  0
4547  15  4  -0.2  74.8234019499287  38.5818570290181  1.8390766072  0  0  0
4548  15  5  0.103  74.9845614699682  39.0107327745433  4.1769566072  0  0  0
4549  16  1  -0.12  73.9253275277732  37.3046402313031  8.3401366072  0  0  0
4550  16  2  0.097  75.2423967070537  36.5601143397365  8.3350166072  0  0  0
4551  16  3  0.06  74.0684915679075  38.0150282542366  9.1609766072  0  0  0
4552  16  3  0.06  73.8087568079431  38.0263408030798  7.5071566072  0  0  0
4553  16  4  -0.2  75.3864605211833  35.6044542401138  6.8566166072  0  0  0
4554  16  5  0.103  75.338872474323  35.8069788977229  9.1717966072  0  0  0
4555  16  1  -0.12  76.4410956185136  37.5059635562917  8.5205466072  0  0  0
4556  16  2  0.097  77.746267786079  36.7051752536642  8.6788766072  0  0  0
4557  16  3  0.06  76.2629403674526  38.1161404164636  9.4628366072  0  0  0
4558  16  3  0.06  76.6049544605389  38.3032479721094  7.7869566072  0  0  0
4559  16  4  -0.2  77.610901787237  35.9273123818782  10.2588766072  0  0  0
4560  16  5  0.103  77.8319462654053  36.0199151047099  7.8812066072  0  0  0
4561  15  1  -0.12  76.2732377809539  37.3009361223898  3.8984766072  0  0  0
4562  15  2  0.097  77.6004044239589  38.1662960533703  3.6923366072  0  0  0
4563  15  3  0.06  76.3716130711021  36.4241635315145  3.2412766072  0  0  0
4564  15  3  0.06  76.4344972758817  36.8705587110889  4.9173666072  0  0  0
4565  15  4  -0.2  77.5223240361482  39.3754373359225  5.0276466072  0  0  0
4566  15  5  0.103  77.5128264217539  38.7853827971443  2.8042866072  0  0  0
4567  15  1  -0.12  78.8607878415382  37.3063421191822  3.6702366072  0  0  0
4568  15  2  0.097  80.0987768841244  38.2211569097073  3.5240166072  0  0  0
4569  15  3  0.06  78.8480910307162  36.5532066771685  2.8774966072  0  0  0
4570  15  3  0.06  78.9618624536722  36.657622504102  4.5718066072  0  0  0
4571  15  4  -0.2  80.0113988316961  39.2148592089798  2.1661266072  0  0  0
4572  15  5  0.103  80.2030506926859  38.8936028440427  4.4385666072  0  0  0
4573  16  1  -0.12  78.985856426879  37.5393005365111  8.7973466072  0  0  0
4574  16  2  0.097  80.2054500900066  36.6371998495532  8.7899566072  0  0  0
4575  16  3  0.06  78.9577634832493  37.9958069323083  9.7914066072  0  0  0
4576  16  3  0.06  79.1343191360966  38.4711342058269  8.1875566072  0  0  0
4577  16  4  -0.2  80.3484141803642  35.6522072117794  7.2159566072  0  0  0
4578  16  5  0.103  80.2147477546243  35.8832635191259  9.5954266072  0  0  0
4579  16  1  -0.12  81.5466132173823  37.5185775488072  8.9363766072  0  0  0
4580  16  2  0.097  82.83029078395  36.6988682574065  8.9575466072  0  0  0
4581  16  3  0.06  81.4386403379514  38.0813017704685  9.7951866072  0  0  0
4582  16  3  0.06  81.5879028462759  38.2000334777965  8.1303866072  0  0  0
4583  16  4  -0.2  82.736114439113  35.543987164881  10.3172966072  0  0  0
4584  16  5  0.103  82.7202184318634  36.1361440357451  8.1151166072  0  0  0
4585  15  1  -0.12  81.4437390572579  37.4225710502174  3.4218066072  0  0  0
4586  15  2  0.097  82.6921254882337  38.2520912246856  3.6318566072  0  0  0
4587  15  3  0.06  81.6743811247089  37.1351522207582  2.4216266072  0  0  0
4588  15  3  0.06  81.3401650729149  36.5747305532862  4.0701666072  0  0  0
4589  15  4  -0.2  82.6431377929364  39.1702096799172  5.1749566072  0  0  0
4590  15  5  0.103  82.6431377929364  39.0578850798987  2.8534766072  0  0  0
4591  15  1  -0.12  83.9632062188677  37.3981439536001  3.6000066072  0  0  0
4592  15  2  0.097  85.276076452837  38.2094439166572  3.7383866072  0  0  0
4593  15  3  0.06  83.9494096842738  36.6711374960828  2.8353066072  0  0  0
4594  15  3  0.06  83.9635061435328  36.7351084581254  4.4826266072  0  0  0
4595  15  4  -0.2  85.3455590002486  39.2182629847379  2.2650366072  0  0  0
4596  15  5  0.103  85.2377860705944  38.9010110618692  4.5013066072  0  0  0
4597  16  1  -0.12  84.1326636546413  37.5362972049598  8.9919566072  0  0  0
4598  16  2  0.097  85.4533319299028  36.7586345552773  8.9194366072  0  0  0
4599  16  3  0.06  84.1071700581089  38.266106771925  9.8191666072  0  0  0
4600  16  3  0.06  84.1696543633352  38.122547523773  8.0404966072  0  0  0
4601  16  4  -0.2  85.5714022730583  35.716178173822  7.4336966072  0  0  0
4602  16  5  0.103  85.468028238492  36.183796896359  9.8020166072  0  0  0
4603  16  1  -0.12  86.64243325208  37.7413246388617  8.9647066072  0  0  0
4604  16  2  0.097  87.9385077048045  36.9104029096695  8.9757266072  0  0  0
4605  16  3  0.06  86.567851985362  38.4961619687544  9.7608466072  0  0  0
4606  16  3  0.06  86.5431581879366  38.2586985540985  7.9988466072  0  0  0
4607  16  4  -0.2  88.0344835976319  35.6996598502899  10.2539766072  0  0  0
4608  16  5  0.103  87.9714994179639  36.1858992284449  8.1212966072  0  0  0
4609  15  1  -0.12  86.5235631098176  37.2900240177535  3.8393766072  0  0  0
4610  15  2  0.097  87.7975431122141  38.1918243715563  3.9819566072  0  0  0
4611  15  3  0.06  86.6209386510821  36.6558205051712  2.9539166072  0  0  0
4612  15  3  0.06  86.394695478719  36.7312041271088  4.7463466072  0  0  0
4613  15  4  -0.2  87.8935190050416  38.9301433779168  5.5879966072  0  0  0
4614  15  5  0.103  87.7639515497245  38.9085193907475  3.2570466072  0  0  0
4615  15  1  -0.12  89.1229102072286  37.3278659952998  3.7811466072  0  0  0
4616  15  2  0.097  90.479169542747  38.1083317544302  3.5944466072  0  0  0
4617  15  3  0.06  89.0232352435318  36.6655312771871  2.9451166072  0  0  0
4618  15  3  0.06  89.095117188264  36.589647099991  4.6392866072  0  0  0
4619  15  4  -0.2  90.4876674082578  38.6287090012183  1.9349466072  0  0  0
4620  15  5  0.103  90.4790695678587  38.9557718071546  4.2757266072  0  0  0
4621  16  1  -0.12  89.2424801737095  37.7142946549  8.8944766072  0  0  0
4622  16  2  0.097  90.4948656002199  36.8456310592132  8.5550366072  0  0  0
4623  16  3  0.06  89.2931674421091  38.269210214528  9.7728066072  0  0  0
4624  16  3  0.06  89.0817205532235  38.4226804567993  8.0517466072  0  0  0
4625  16  4  -0.2  90.4276824752406  35.8881689606596  7.0295366072  0  0  0
4626  16  5  0.103  90.4019889289316  36.1695811270162  9.3468866072  0  0  0
4627  16  1  -0.12  91.7504502231578  37.7540387424289  8.6001266072  0  0  0
4628  16  2  0.097  93.0241303008892  36.9136064633242  8.7087166072  0  0  0
4629  16  3  0.06  91.6080859821303  38.2503893368066  9.5500266072  0  0  0
4630  16  3  0.06  91.8179332728021  38.4587204354149  7.8136666072  0  0  0
4631  16  4  -0.2  92.9405512942186  35.8519287599407  10.1047766072  0  0  0
4632  16  5  0.103  93.0765171423908  36.2862105022582  7.8432866072  0  0  0
4633  15  1  -0.12  91.8244316405456  37.3348737689195  3.8902766072  0  0  0
4634  15  2  0.097  93.0501237718633  38.2625027740635  3.9605666072  0  0  0
4635  15  3  0.06  92.0476755662579  36.6427059573972  3.0026366072  0  0  0
4636  15  3  0.06  91.8539242326124  36.6935623716658  4.7737766072  0  0  0
4637  15  4  -0.2  93.1429004682632  39.2009437727921  5.5497166072  0  0  0
4638  15  5  0.103  93.0211310542383  39.0509774173307  3.2146766072  0  0  0
4639  15  1  -0.12  94.3506970945641  37.4028491730305  3.8558866072  0  0  0
4640  15  2  0.097  95.6350744853502  38.2666073271836  3.6553466072  0  0  0
4641  15  3  0.06  94.3964855934338  36.5290799137065  3.1862666072  0  0  0
4642  15  3  0.06  94.5780399906991  36.9429390014752  4.8496666072  0  0  0
4643  15  4  -0.2  95.4043324430108  39.101933942651  2.1226566072  0  0  0
4644  15  5  0.103  95.6476713212838  39.081911732309  4.4422466072  0  0  0
4645  16  1  -0.12  94.3416993546115  37.6253960409816  8.8022966072  0  0  0
4646  16  2  0.097  95.5423977638387  36.7597357768461  8.7235166072  0  0  0
4647  16  3  0.06  94.3522966927778  38.2658064387699  9.7011766072  0  0  0
4648  16  3  0.06  94.33080209178  38.3651166020661  8.0205466072  0  0  0
4649  16  4  -0.2  95.6252769462907  35.8930744021934  7.1792066072  0  0  0
4650  16  5  0.103  95.5517954033447  35.9690586904413  9.4873366072  0  0  0
4651  16  1  -0.12  96.8301743008291  37.4946510074485  8.8276066072  0  0  0
4652  16  2  0.097  98.1853339125755  36.6836513775466  8.8405866072  0  0  0
4653  16  3  0.06  96.9499442170867  38.086307323054  9.7868166072  0  0  0
4654  16  3  0.06  96.8712639799459  38.2217575760175  8.0155366072  0  0  0
4655  16  4  -0.2  98.1343467195109  35.6462005486768  10.3375466072  0  0  0
4656  16  5  0.103  98.2886079722534  36.037834982966  7.9110466072  0  0  0
4657  15  1  -0.12  96.8918588069484  37.4329825995952  3.6577966072  0  0  0
4658  15  2  0.097  98.2118272579914  38.2447831179108  3.8137366072  0  0  0
4659  15  3  0.06  97.0268249062371  36.9952970815195  2.6483366072  0  0  0
4660  15  3  0.06  96.8012815580925  36.6060653124714  4.2985366072  0  0  0
4661  15  4  -0.2  98.1695378802143  39.0127349955775  5.3986266072  0  0  0
4662  15  5  0.103  98.1406451374777  38.9453602577767  2.9660466072  0  0  0
4663  15  1  -0.12  99.4054274501449  37.2988337903039  3.7617966072  0  0  0
4664  15  2  0.097  100.769584801844  38.1886208179016  3.6756566072  0  0  0
4665  15  3  0.06  99.3208486945907  36.7179894682831  2.9592766072  0  0  0
4666  15  3  0.06  99.5259971655094  36.6650307219285  4.7107666072  0  0  0
4667  15  4  -0.2  100.718097734337  39.1749148993475  2.1512866072  0  0  0
4668  15  5  0.103  100.92054688327  38.907318058127  4.4780066072  0  0  0
4669  16  1  -0.12  99.447716827922  37.6121813821559  8.8859066072  0  0  0
4670  16  2  0.097  100.836268052381  36.8020827517194  8.8857166072  0  0  0
4671  16  3  0.06  99.3621383234842  38.1787098237823  9.7811066072  0  0  0
4672  16  3  0.06  99.4642126845017  38.2528921130993  7.9805466072  0  0  0
4673  16  4  -0.2  100.887555170111  35.749314931938  7.4278666072  0  0  0
4674  16  5  0.103  100.753088945264  36.1126179385933  9.7867566072  0  0  0
4675  16  1  -0.12  102.041565306473  37.7181989859167  9.0429566072  0  0  0
4676  16  2  0.097  103.367232326153  36.9946964152092  9.0762666072  0  0  0
4677  16  3  0.06  101.915596947137  38.2317686811885  10.0060566072  0  0  0
4678  16  3  0.06  102.047563799775  38.5489204930055  8.3176366072  0  0  0
4679  16  4  -0.2  103.297249904299  36.0154101073829  10.5481866072  0  0  0
4680  16  5  0.103  103.417219770334  36.1590694665867  8.3234666072  0  0  0
4681  15  1  -0.12  102.086554006236  37.3693119707077  3.7806266072  0  0  0
4682  15  2  0.097  103.397224792661  38.2568965551677  3.7332066072  0  0  0
4683  15  3  0.06  102.035566813171  36.6195803044522  3.0008566072  0  0  0
4684  15  3  0.06  101.923594938206  36.8452306150063  4.7386666072  0  0  0
4685  15  4  -0.2  103.750136148579  38.9028130608  5.3552666072  0  0  0
4686  15  5  0.103  103.265257940024  39.0976291674275  3.1312566072  0  0  0
4687  15  1  -0.12  104.579927721983  37.4073541703575  3.3900066072  0  0  0
4688  15  2  0.097  106.000570885607  38.1493772856313  3.4778766072  0  0  0
4689  15  3  0.06  104.48795082469  36.994095748899  2.3996266072  0  0  0
4690  15  3  0.06  104.583926717518  36.5509041229792  4.0882666072  0  0  0
4691  15  4  -0.2  105.968578921331  39.3610213444763  2.0588366072  0  0  0
4692  15  5  0.103  106.038561343184  38.8074072285205  4.3902866072  0  0  0
4693  16  1  -0.12  104.66190713044  37.8500452410187  9.1484666072  0  0  0
4694  16  2  0.097  105.941585701473  36.9258200116328  8.9029566072  0  0  0
4695  16  3  0.06  104.662906879324  38.2601001088224  10.2300866072  0  0  0
4696  16  3  0.06  104.654908888255  38.681968080728  8.4691866072  0  0  0
4697  16  4  -0.2  105.723640444844  36.3245530350631  7.2800466072  0  0  0
4698  16  5  0.103  105.822615584323  36.0848871772696  9.6709366072  0  0  0
4699  16  1  -0.12  107.329237151937  37.5766419587989  8.9750966072  0  0  0
4700  16  2  0.097  108.569925516509  36.6785457139094  8.8394666072  0  0  0
4701  16  3  0.06  107.427212542532  38.0850058793818  10.0071466072  0  0  0
4702  16  3  0.06  107.446207771321  38.3488986116891  8.1826666072  0  0  0
4703  16  4  -0.2  108.649905427199  35.801072345672  10.4138566072  0  0  0
4704  16  5  0.103  108.495944099121  35.9836749039909  7.9565566072  0  0  0
4705  15  1  -0.12  107.311241672032  37.3339727694541  3.4020666072  0  0  0
4706  15  2  0.097  108.51493932791  38.1645941654912  3.8177066072  0  0  0
4707  15  3  0.06  107.355230622911  37.0930054679883  2.3222766072  0  0  0
4708  15  3  0.06  107.303243680963  36.3399701370264  3.9028766072  0  0  0
4709  15  4  -0.2  108.562927274324  38.383436924529  5.5140666072  0  0  0
4710  15  5  0.103  108.46795113038  39.1301652592332  3.3403566072  0  0  0
4711  15  1  -0.12  109.828609360986  37.4255743817687  3.3728366072  0  0  0
4712  15  2  0.097  111.107288183136  38.3013458621269  3.5502666072  0  0  0
4713  15  3  0.06  109.861601074146  37.1087229031068  2.3779466072  0  0  0
4714  15  3  0.06  109.783620661224  36.4524949591484  3.9449966072  0  0  0
4715  15  4  -0.2  111.173271609455  39.4787519412871  2.1533766072  0  0  0
4716  15  5  0.103  111.124283914157  38.8659721937708  4.4523266072  0  0  0
4717  16  1  -0.12  109.885595047353  37.5256854334786  8.7698266072  0  0  0
4718  16  2  0.097  111.236255789123  36.7981784207027  8.6421066072  0  0  0
4719  16  3  0.06  109.89859178284  38.153281616648  9.7168666072  0  0  0
4720  16  3  0.06  109.732633468159  38.3175638525039  8.0078566072  0  0  0
4721  16  4  -0.2  111.171272111688  35.8510277604753  7.0143166072  0  0  0
4722  16  5  0.103  111.351226910739  36.1081129412663  9.5427266072  0  0  0
4723  16  1  -0.12  112.477943902578  37.7140944327966  8.6077066072  0  0  0
4724  16  2  0.097  113.720631764918  36.8302139572499  8.6140266072  0  0  0
4725  16  3  0.06  112.437953947234  38.4054613559052  9.4813266072  0  0  0
4726  16  3  0.06  112.509935866854  38.3573079400327  7.7505366072  0  0  0
4727  16  4  -0.2  113.76262121803  35.9408273738591  10.1891166072  0  0  0
4728  16  5  0.103  113.663646078551  35.9828740155772  7.8646366072  0  0  0
4729  15  1  -0.12  112.398963740773  37.4638168035218  3.6427166072  0  0  0
4730  15  2  0.097  113.62465587209  38.4073634658877  3.6837566072  0  0  0
4731  15  3  0.06  112.322982825617  36.7185901345933  2.8009266072  0  0  0
4732  15  3  0.06  112.308986341247  36.8556421643842  4.5036966072  0  0  0
4733  15  4  -0.2  113.832603639883  39.1464833606619  5.3386766072  0  0  0
4734  15  5  0.103  113.590664410047  39.1812218956053  2.9514366072  0  0  0
4735  15  1  -0.12  114.941325151817  37.5798455124536  3.4609766072  0  0  0
4736  15  2  0.097  116.263992924846  38.3925470302346  3.4515966072  0  0  0
4737  15  3  0.06  114.832352523503  37.0714815918707  2.5128566072  0  0  0
4738  15  3  0.06  115.018305815856  36.8994908050331  4.3737766072  0  0  0
4739  15  4  -0.2  116.326977104514  39.2442918581825  1.8844366072  0  0  0
4740  15  5  0.103  116.327976853398  39.1278627050439  4.2494566072  0  0  0
4741  16  1  -0.12  115.018305815856  37.7084882139009  8.7266666072  0  0  0
4742  16  2  0.097  116.304982629074  36.8310148456635  8.5269266072  0  0  0
4743  16  3  0.06  115.085288991058  38.3119576336082  9.6789566072  0  0  0
4744  16  3  0.06  114.8813402188  38.4643266543106  7.9398066072  0  0  0
4745  16  4  -0.2  116.141023812161  36.1174232690753  6.8538666072  0  0  0
4746  16  5  0.103  116.287986898053  36.0367337613972  9.3273366072  0  0  0
4747  16  1  -0.12  117.625650904336  37.6639387958899  8.5878966072  0  0  0
4748  16  2  0.097  118.925324453041  36.8342183993182  8.7544766072  0  0  0
4749  16  3  0.06  117.555668482483  38.3203669619518  9.4672866072  0  0  0
4750  16  3  0.06  117.688635084004  38.1995329225379  7.6186066072  0  0  0
4751  16  4  -0.2  118.906329224253  36.1383464788827  10.3651366072  0  0  0
4752  16  5  0.103  118.920325708623  36.0399373150519  8.0255066072  0  0  0
4753  15  1  -0.12  117.547670491414  37.4859413459497  3.5645466072  0  0  0
4754  15  2  0.097  118.877336506628  38.1990323672794  3.6808966072  0  0  0
4755  15  3  0.06  117.505681038302  36.8356199540422  2.6718366072  0  0  0
4756  15  3  0.06  117.436698365332  36.8682561568996  4.4389766072  0  0  0
4757  15  4  -0.2  119.048293565727  39.1939359991724  5.1577266072  0  0  0
4758  15  5  0.103  118.837346551283  38.9028130608  2.8205066072  0  0  0
4759  15  1  -0.12  120.122023866734  37.3548959792615  3.6062566072  0  0  0
4760  15  2  0.097  121.390705200047  38.2222581312761  3.5364466072  0  0  0
4761  15  3  0.06  120.123023615618  36.7524276700713  2.7201366072  0  0  0
4762  15  3  0.06  120.254990468256  36.6877559306667  4.4405866072  0  0  0
4763  15  4  -0.2  121.386706204513  39.2091528790323  2.0303666072  0  0  0
4764  15  5  0.103  121.403701935535  38.9516672540345  4.3263166072  0  0  0
4765  16  1  -0.12  120.285982683648  37.6243949304645  8.5879066072  0  0  0
4766  16  2  0.097  121.477683352922  36.7708481035859  8.4989366072  0  0  0
4767  16  3  0.06  120.409951545217  38.3010455289718  9.3974966072  0  0  0
4768  16  3  0.06  120.180009301984  38.1780090464203  7.6308566072  0  0  0
4769  16  4  -0.2  121.56266200803  35.7461113782833  6.9405466072  0  0  0
4770  16  5  0.103  121.433694402043  36.1515611377084  9.3343766072  0  0  0
4771  16  1  -0.12  122.832343090227  37.5650290768006  8.6931766072  0  0  0
4772  16  2  0.097  124.122019150096  36.7313042381605  8.7443666072  0  0  0
4773  16  3  0.06  122.829343843576  38.1464740651317  9.6332766072  0  0  0
4774  16  3  0.06  122.917321745335  38.3604113826358  7.9298366072  0  0  0
4775  16  4  -0.2  124.166008100976  36.0792809583739  10.3619966072  0  0  0
4776  16  5  0.103  124.119019903445  35.9732633546131  7.9393666072  0  0  0
4777  15  1  -0.12  122.729368955214  37.3777212990513  3.6289866072  0  0  0
4778  15  2  0.097  124.04303898829  38.1806119337648  3.8002066072  0  0  0
4779  15  3  0.06  122.778356650512  36.8465320586786  2.6391566072  0  0  0
4780  15  3  0.06  122.694377744287  36.5298808021201  4.3049266072  0  0  0
4781  15  4  -0.2  124.041039490523  38.9249376032279  5.4243666072  0  0  0
4782  15  5  0.103  124.047037983825  38.9179298296082  3.0973266072  0  0  0
4783  15  1  -0.12  125.401697721129  37.4668201350731  3.6434166072  0  0  0
4784  15  2  0.097  126.674378049977  38.2708119913554  3.6909266072  0  0  0
4785  15  3  0.06  125.469680645216  36.8466321697303  2.7122666072  0  0  0
4786  15  3  0.06  125.441687676474  36.7654421067935  4.4766066072  0  0  0
4787  15  4  -0.2  126.655382821188  39.5006762616116  2.3377366072  0  0  0
4788  15  5  0.103  126.744360471831  38.9110221670402  4.5528966072  0  0  0
4789  16  1  -0.12  125.352710025832  37.567631964145  8.5890866072  0  0  0
4790  16  2  0.097  126.679376794395  36.7063765862847  8.4104166072  0  0  0
4791  16  3  0.06  125.408695963315  38.1324585178923  9.5021066072  0  0  0
4792  16  3  0.06  125.315719317138  38.1933260373319  7.7620566072  0  0  0
4793  16  4  -0.2  126.66138131449  35.9189030535346  6.9003066072  0  0  0
4794  16  5  0.103  126.656382570072  36.0444423123788  9.2229266072  0  0  0
4795  16  1  -0.12  128.05603100714  37.5670312978348  8.5612666072  0  0  0
4796  16  2  0.097  0.369342280107136  36.6620273903772  8.7335966072  0  0  0
4797  16  3  0.06  127.902069679062  38.2058399187957  9.5400766072  0  0  0
4798  16  3  0.06  128.268977519351  38.3306784002779  7.7059366072  0  0  0
4799  16  4  -0.2  0.399931596699246  35.7553215950406  10.2400366072  0  0  0
4800  16  5  0.103  0.117851449437083  35.8874681832977  7.9505266072  0  0  0
4801  17  1  -0.12  127.912067167898  42.7184456856714  3.8667566072  0  0  0
4802  17  2  0.097  0.23837117735743  43.5911137234266  4.1488066072  0  0  0
4803  17  3  0.06  128.014041554028  42.1979683278316  2.8974666072  0  0  0
4804  17  3  0.06  127.858080728183  42.0371899787855  4.7581966072  0  0  0
4805  17  4  -0.2  0.133390546335183  44.3345383934244  5.7957166072  0  0  0
4806  17  5  0.103  0.364809418668805  44.4213346752569  3.3980366072  0  0  0
4807  17  1  -0.12  1.51221621365464  42.6431621747855  4.0851366072  0  0  0
4808  17  2  0.097  2.85560878104084  43.4169204934514  3.9432766072  0  0  0
4809  17  3  0.06  1.34459231733367  42.0008496670147  3.2126666072  0  0  0
4810  17  3  0.06  1.55686199955044  41.9014393926668  4.8616066072  0  0  0
4811  17  4  -0.2  2.7186831739403  44.3742824809532  2.4265066072  0  0  0
4812  17  5  0.103  2.89962772438662  44.1799669295843  4.7423266072  0  0  0
4813  18  1  -0.12  1.69381659936861  42.4808821599637  8.5693366072  0  0  0
4814  18  2  0.097  3.01130967217576  41.7541760356016  8.5435966072  0  0  0
4815  18  3  0.06  1.83222283456579  43.1712479725553  9.3851166072  0  0  0
4816  18  3  0.06  1.63870544215908  43.1474215422483  7.7664566072  0  0  0
4817  18  4  -0.2  3.08612088113702  40.6844894480812  7.1020166072  0  0  0
4818  18  5  0.103  3.16875012636818  41.0771249928875  9.4405666072  0  0  0
4819  18  1  -0.12  4.29269781379988  42.6248418523226  8.4089566072  0  0  0
4820  18  2  0.097  5.558949757326  41.9801266793108  8.9657066072  0  0  0
4821  18  3  0.06  4.18427504737133  43.6141392653199  8.9482466072  0  0  0
4822  18  3  0.06  4.49235766334756  42.8478892755323  7.3214466072  0  0  0
4823  18  4  -0.2  5.34524343596346  41.6675799758725  10.7006866072  0  0  0
4824  18  5  0.103  5.61590545122581  41.0368803501001  8.4876466072  0  0  0
4825  17  1  -0.12  4.13235808784496  42.5773892138121  3.8734766072  0  0  0
4826  17  2  0.097  5.456535481688  43.4354410380177  3.8586566072  0  0  0
4827  17  3  0.06  4.11077350944762  41.9955437812741  2.9034366072  0  0  0
4828  17  3  0.06  4.05038867687699  41.8281581028152  4.6822166072  0  0  0
4829  17  4  -0.2  5.38012467451295  44.4575748759758  5.3423866072  0  0  0
4830  17  5  0.103  5.39114190721044  44.0619359996183  2.9011966072  0  0  0
4831  17  1  -0.12  6.70078295228565  42.5265327995435  3.7296866072  0  0  0
4832  17  2  0.097  8.03212854562424  43.3009918955713  3.6723066072  0  0  0
4833  17  3  0.06  6.66228262277746  41.9753213488287  2.7662166072  0  0  0
4834  17  3  0.06  6.79771860404141  41.8087365587835  4.5955466072  0  0  0
4835  17  4  -0.2  8.17945154111443  44.3014016353084  2.1635366072  0  0  0
4836  17  5  0.103  8.02054145606309  44.0474198971204  4.5170866072  0  0  0
4837  18  1  -0.12  6.82594151502599  42.8169549605539  8.7726266072  0  0  0
4838  18  2  0.097  8.0853151862328  42.0005493338596  8.6927566072  0  0  0
4839  18  3  0.06  6.89918311823996  43.6248511478528  9.5352166072  0  0  0
4840  18  3  0.06  6.75894834233464  43.221703942617  7.8374766072  0  0  0
4841  18  4  -0.2  8.10952910419407  40.9627981718347  7.1985466072  0  0  0
4842  18  5  0.103  7.92419565614866  41.2786485399795  9.5492366072  0  0  0
4843  18  1  -0.12  9.38377903878914  42.8311707298967  8.8290766072  0  0  0
4844  18  2  0.097  10.5787788793797  41.9253659340255  8.8716666072  0  0  0
4845  18  3  0.06  9.32652342022425  43.3131053328282  9.7558566072  0  0  0
4846  18  3  0.06  9.46831780438802  43.6419701376952  8.0800466072  0  0  0
4847  18  4  -0.2  10.6026628802094  40.8944223235169  10.3434166072  0  0  0
4848  18  5  0.103  10.6000935255785  41.2900611998744  7.9437666072  0  0  0
4849  17  1  -0.12  9.21512140212251  42.4296253014883  3.8225566072  0  0  0
4850  17  2  0.097  10.5372193182876  43.2204024989448  4.0532866072  0  0  0
4851  17  3  0.06  9.33371161469747  41.7822071300803  2.9059066072  0  0  0
4852  17  3  0.06  9.06579890886508  41.7256443858642  4.6096166072  0  0  0
4853  17  4  -0.2  10.5718706145939  44.1485320593474  5.6087766072  0  0  0
4854  17  5  0.103  10.5994236938264  43.9313911881886  3.1935666072  0  0  0
4855  17  1  -0.12  11.80333129697  42.332417470278  3.9768666072  0  0  0
4856  17  2  0.097  13.0939071308346  43.2000799554477  3.7771566072  0  0  0
4857  17  3  0.06  11.7042561826033  41.61942656  3.1270066072  0  0  0
4858  17  3  0.06  11.9234011378927  41.6991149571611  4.8112266072  0  0  0
4859  17  4  -0.2  13.0966064528204  44.3673748183852  2.3910566072  0  0  0
4860  17  5  0.103  13.265264089487  43.6372649182649  4.7683466072  0  0  0
4861  18  1  -0.12  11.8183275302243  42.8195578478984  8.8981366072  0  0  0
4862  18  2  0.097  13.1228998484596  42.0065559969622  8.8226066072  0  0  0
4863  18  3  0.06  11.8236261993075  43.653082464435  9.6546466072  0  0  0
4864  18  3  0.06  11.8578176111273  43.415318716624  7.9203266072  0  0  0
4865  18  4  -0.2  13.1512927167544  41.0095500329833  7.2882466072  0  0  0
4866  18  5  0.103  13.1692881966595  41.2707397668944  9.6553666072  0  0  0
4867  18  1  -0.12  14.475860012662  42.8177558489676  8.8471566072  0  0  0
4868  18  2  0.097  15.7117495825926  41.9340755955242  8.7942766072  0  0  0
4869  18  3  0.06  14.586332264302  43.4645733540653  9.7559366072  0  0  0
4870  18  3  0.06  14.4176746276354  43.5305465371421  8.0589266072  0  0  0
4871  18  4  -0.2  15.6249713794944  40.904733761843  10.2190166072  0  0  0
4872  18  5  0.103  15.5998776825156  41.2633315490679  7.9666866072  0  0  0
4873  17  1  -0.12  14.4382694546379  42.3684574488935  3.6528366072  0  0  0
4874  17  2  0.097  15.7429417477615  43.2031833980507  3.7732966072  0  0  0
4875  17  3  0.06  14.5203488379831  41.9257663782323  2.6643966072  0  0  0
4876  17  3  0.06  14.5132506209094  41.4401276663876  4.2223766072  0  0  0
4877  17  4  -0.2  15.6402675374138  44.2152060197861  5.2506966072  0  0  0
4878  17  5  0.103  15.7605373281132  43.9088662015538  2.9772366072  0  0  0
4879  17  1  -0.12  17.0380164516024  42.361750008429  3.8024866072  0  0  0
4880  17  2  0.097  18.329692009239  43.1457196543692  3.6381166072  0  0  0
4881  17  3  0.06  17.0126228299585  41.6877022972662  3.0157066072  0  0  0
4882  17  3  0.06  17.0065243617684  41.6925076277482  4.6617766072  0  0  0
4883  17  4  -0.2  18.350686735795  44.0654398864281  2.1325866072  0  0  0
4884  17  5  0.103  18.3185947966308  43.8961520979867  4.4428466072  0  0  0
4885  18  1  -0.12  17.015522101721  42.7466770022535  8.7568766072  0  0  0
4886  18  2  0.097  18.3081974082412  41.8942313969437  8.7449566072  0  0  0
4887  18  3  0.06  17.1360918170855  43.4128159403313  9.6815366072  0  0  0
4888  18  3  0.06  17.0419154722485  43.4485555857917  7.9667866072  0  0  0
4889  18  4  -0.2  18.2301170204305  41.0346779069625  7.1492966072  0  0  0
4890  18  5  0.103  18.3598844255243  41.2213850184014  9.5956366072  0  0  0
4891  18  1  -0.12  19.6409626449945  42.6737961566087  8.7900766072  0  0  0
4892  18  2  0.097  20.9474344861086  41.9098487210104  8.8403466072  0  0  0
4893  18  3  0.06  19.7055464228763  43.3827826248183  9.5629066072  0  0  0
4894  18  3  0.06  19.7944240986301  43.2831721283669  7.8872966072  0  0  0
4895  18  4  -0.2  21.0155173850831  40.9525868445603  10.3090866072  0  0  0
4896  18  5  0.103  20.8016710988769  41.1509068379977  7.9899966072  0  0  0
4897  17  1  -0.12  19.6657564173082  42.4344306319704  3.6923066072  0  0  0
4898  17  2  0.097  20.9001463639134  43.3454412025305  3.8432566072  0  0  0
4899  17  3  0.06  19.7602326868103  41.6899047404038  2.8380666072  0  0  0
4900  17  3  0.06  19.6057714842911  41.7535753692913  4.5825966072  0  0  0
4901  17  4  -0.2  20.7952727060217  44.2752726508121  5.3792966072  0  0  0
4902  17  5  0.103  20.8637555045497  44.0400116792938  3.0271966072  0  0  0
4903  17  1  -0.12  22.2438088634982  42.5269332437503  3.8482166072  0  0  0
4904  17  2  0.097  23.4746996890107  43.4092119424697  3.7847166072  0  0  0
4905  17  3  0.06  22.1598299572741  41.8921290648578  2.9819466072  0  0  0
4906  17  3  0.06  22.1463333473453  41.8372682085208  4.7274466072  0  0  0
4907  17  4  -0.2  23.5668765360804  44.3149166272892  2.2245666072  0  0  0
4908  17  5  0.103  23.3539300238694  44.1131928580938  4.5655366072  0  0  0
4909  18  1  -0.12  22.2809995219688  42.7296581234629  8.7042466072  0  0  0
4910  18  2  0.097  23.6395582799196  41.871706410309  8.6581866072  0  0  0
4911  18  3  0.06  22.2827990699594  43.2814702404879  9.5701966072  0  0  0
4912  18  3  0.06  22.0805498708031  43.4074099435389  7.8661366072  0  0  0
4913  18  4  -0.2  23.7177386426186  40.9513855119398  7.1435066072  0  0  0
4914  18  5  0.103  23.6310604144088  41.087636653317  9.3989066072  0  0  0
4915  18  1  -0.12  24.8963426015178  42.6495692820949  8.8280466072  0  0  0
4916  18  2  0.097  26.1919171798005  41.911050053631  8.9437466072  0  0  0
4917  18  3  0.06  24.8082647248709  43.2703579137481  9.7316066072  0  0  0
4918  18  3  0.06  25.0196116388681  43.3293233232052  7.9538566072  0  0  0
4919  18  4  -0.2  26.1119372691109  40.7822979456018  10.3739666072  0  0  0
4920  18  5  0.103  26.2503025146039  41.2064684716967  8.0925466072  0  0  0
4921  17  1  -0.12  24.7497794151792  42.5939075373442  3.7619766072  0  0  0
4922  17  2  0.097  26.1218347830587  43.3507470882711  3.8512166072  0  0  0
4923  17  3  0.06  24.7489796160723  41.9874347860856  2.8592666072  0  0  0
4924  17  3  0.06  24.6669002327271  41.8307609901596  4.5740366072  0  0  0
4925  17  4  -0.2  26.2548013845802  44.1681538254825  5.4116266072  0  0  0
4926  17  5  0.103  26.0731470124265  44.1319136247635  3.1308466072  0  0  0
4927  17  1  -0.12  27.3792189539872  42.4691691669137  3.6277966072  0  0  0
4928  17  2  0.097  28.6530989814953  43.3510474214262  3.4893066072  0  0  0
4929  17  3  0.06  27.2709461498911  41.776801133288  2.7750166072  0  0  0
4930  17  3  0.06  27.4834927625487  41.85478764257  4.5225966072  0  0  0
4931  17  4  -0.2  28.4883403654748  44.4322467798932  2.0911066072  0  0  0
4932  17  5  0.103  28.7396772348167  43.9977648154722  4.3316166072  0  0  0
4933  18  1  -0.12  27.5048873886581  42.752383332201  8.9851766072  0  0  0
4934  18  2  0.097  28.7359781639473  41.8364673201071  8.6153966072  0  0  0
4935  18  3  0.06  27.7872164733923  43.1570322032125  9.9723366072  0  0  0
4936  18  3  0.06  27.3581242525428  43.5494675259153  8.2527866072  0  0  0
4937  18  4  -0.2  28.5471255998316  41.1049558652628  6.9660666072  0  0  0
4938  18  5  0.103  28.7542735685176  41.0491940094604  9.3719766072  0  0  0
4939  18  1  -0.12  30.0772412662114  42.6842077059866  8.7124466072  0  0  0
4940  18  2  0.097  31.3141305850257  41.8487809794674  8.6953366072  0  0  0
4941  18  3  0.06  30.1098330798174  43.3476436456681  9.5196966072  0  0  0
4942  18  3  0.06  30.0157567098688  43.3524489761502  7.8266766072  0  0  0
4943  18  4  -0.2  31.3101315894912  41.0567023383386  10.2879966072  0  0  0
4944  18  5  0.103  31.2241531854999  41.0915409843337  7.9191766072  0  0  0
4945  17  1  -0.12  29.9997607277309  42.6467661726471  3.3903166072  0  0  0
4946  17  2  0.097  31.2391494187542  43.5072206620937  3.7669966072  0  0  0
4947  17  3  0.06  30.072142546905  42.2643419551152  2.3957666072  0  0  0
4948  17  3  0.06  29.9346770754073  41.7935196789235  4.0318866072  0  0  0
4949  17  4  -0.2  31.0629936654604  44.1730592670163  5.4548566072  0  0  0
4950  17  5  0.103  31.3332257887028  44.3523581606287  3.1598166072  0  0  0
4951  17  1  -0.12  32.5740141281631  42.7296581234629  3.7109166072  0  0  0
4952  17  2  0.097  33.8073043509963  43.6672982337778  3.6946966072  0  0  0
4953  17  3  0.06  32.7162783943022  42.0177684347537  2.9031466072  0  0  0
4954  17  3  0.06  32.606306017104  42.1964666620559  4.6354166072  0  0  0
4955  17  4  -0.2  33.7493189157463  44.516540285433  2.1011666072  0  0  0
4956  17  5  0.103  33.6671395575128  44.3939042470883  4.5336866072  0  0  0
4957  18  1  -0.12  32.5813122950135  42.6266438512534  8.6199766072  0  0  0
4958  18  2  0.097  33.9015806707216  41.7479691503955  8.5714366072  0  0  0
4959  18  3  0.06  32.7387727441836  43.3747737406815  9.4119066072  0  0  0
4960  18  3  0.06  32.4988330121149  43.2732611342476  7.7067266072  0  0  0
4961  18  4  -0.2  33.9735625903422  40.8033212664609  7.0650266072  0  0  0
4962  18  5  0.103  33.9126778833298  41.1650224962888  9.4736566072  0  0  0
4963  18  1  -0.12  35.2063529387336  42.674396822919  8.7929766072  0  0  0
4964  18  2  0.097  36.4901304801896  41.8617954161897  8.9223566072  0  0  0
4965  18  3  0.06  35.0810844036161  43.4273320428292  9.5693866072  0  0  0
4966  18  3  0.06  35.0648884717014  43.2730609121442  7.8854866072  0  0  0
4967  18  4  -0.2  36.5049267636671  40.8950229898271  10.4359666072  0  0  0
4968  18  5  0.103  36.4996280945839  41.0538992288908  8.1388366072  0  0  0
4969  17  1  -0.12  35.0788849560721  42.804140745935  3.6657866072  0  0  0
4970  17  2  0.097  36.4185484601224  43.5643840726201  3.8115166072  0  0  0
4971  17  3  0.06  35.0665880448036  42.2636411777533  2.7461666072  0  0  0
4972  17  3  0.06  35.0146011028554  41.9575015816244  4.3931666072  0  0  0
4973  17  4  -0.2  36.6061013506894  44.2172082408203  5.4990866072  0  0  0
4974  17  5  0.103  36.2649870315984  44.5050275144863  3.2334666072  0  0  0
4975  17  1  -0.12  37.592853498822  42.6980230311225  3.4424666072  0  0  0
4976  17  2  0.097  38.8898277255418  43.4356412601211  3.4080966072  0  0  0
4977  17  3  0.06  37.4192970926256  42.2338080843437  2.4760266072  0  0  0
4978  17  3  0.06  37.7991016935127  41.831661989625  4.0848066072  0  0  0
4979  17  4  -0.2  38.8648340034513  44.6580973125508  2.1625166072  0  0  0
4980  17  5  0.103  38.898725490606  44.0299004630711  4.2617366072  0  0  0
4981  18  1  -0.12  37.7847053095886  42.7443744480642  8.7546566072  0  0  0
4982  18  2  0.097  39.0377905603175  41.858591862535  8.6020866072  0  0  0
4983  18  3  0.06  37.8927781639079  43.4328381506732  9.5389066072  0  0  0
4984  18  3  0.06  37.6234458146608  43.4367424816899  7.9783266072  0  0  0
4985  18  4  -0.2  38.9304175302167  41.1730313804255  6.9707666072  0  0  0
4986  18  5  0.103  38.9794052255141  41.0131540308448  9.2752866072  0  0  0
4987  18  1  -0.12  40.2767793517873  42.743773781754  8.6930566072  0  0  0
4988  18  2  0.097  41.6740283915341  42.054609301783  8.7968866072  0  0  0
4989  18  3  0.06  40.2003985370787  43.4629715772379  9.4813066072  0  0  0
4990  18  3  0.06  40.4157444466104  43.3622598592178  7.7374566072  0  0  0
4991  18  4  -0.2  41.6300394406548  41.0943440937816  10.2738366072  0  0  0
4992  18  5  0.103  41.7777023507654  41.2921635319603  8.0141966072  0  0  0
4993  17  1  -0.12  40.1227180488215  42.6015159772742  3.4035366072  0  0  0
4994  17  2  0.097  41.4627814524252  43.3670651896998  3.7059766072  0  0  0
4995  17  3  0.06  40.1611084059525  42.0382912003543  2.5147966072  0  0  0
4996  17  3  0.06  39.8962749266816  41.8581914183281  4.2196666072  0  0  0
4997  17  4  -0.2  41.2924242426565  44.1760625985676  5.3424366072  0  0  0
4998  17  5  0.103  41.6213416253673  44.1279091826951  2.9368666072  0  0  0
4999  17  1  -0.12  42.7185660251399  42.4962992619271  3.7331766072  0  0  0
5000  17  2  0.097  44.0459326179216  43.2261088288923  3.8244566072  0  0  0
5001  17  3  0.06  42.7530573616247  41.7415620430861  2.9829366072  0  0  0
5002  17  3  0.06  42.5709031150292  41.9669120204851  4.6325666072  0  0  0
5003  17  4  -0.2  44.1403089125353  44.2476420005402  2.2954566072  0  0  0
5004  17  5  0.103  44.0680270682496  43.9584211721502  4.6794566072  0  0  0
5005  18  1  -0.12  42.9363113319922  42.9274775616416  8.8036866072  0  0  0
5006  18  2  0.097  44.2131906061512  42.0398929771816  8.6856466072  0  0  0
5007  18  3  0.06  43.0314874257128  43.4575655804456  9.7084866072  0  0  0
5008  18  3  0.06  42.9691030953749  43.5492673038119  7.9177366072  0  0  0
5009  18  4  -0.2  44.1456075816185  41.2838543146684  7.0182566072  0  0  0
5010  18  5  0.103  44.1574046184452  41.1705286041328  9.3653066072  0  0  0
5011  18  1  -0.12  45.4398824863525  42.9776331985483  8.8362566072  0  0  0
5012  18  2  0.097  46.7101634178796  42.0844423951925  8.9734166072  0  0  0
5013  18  3  0.06  45.2940191242324  43.6009246064942  9.7835266072  0  0  0
5014  18  3  0.06  45.4096900700672  43.6508800212974  8.0250266072  0  0  0
5015  18  4  -0.2  46.6850697209007  41.1547110579626  10.4478866072  0  0  0
5016  18  5  0.103  46.5715982226099  41.3542323840205  8.1982666072  0  0  0
5017  17  1  -0.12  45.3097151817052  42.3075899294539  3.7785766072  0  0  0
5018  17  2  0.097  46.6715731109719  43.1410144349389  3.8666166072  0  0  0
5019  17  3  0.06  45.2490304244695  41.6579693149083  2.8339166072  0  0  0
5020  17  3  0.06  45.3315097073681  41.6261340004646  4.6105066072  0  0  0
5021  17  4  -0.2  46.7966416963127  44.0495222292063  5.4248666072  0  0  0
5022  17  5  0.103  46.5307084932699  43.9036604268649  3.0715066072  0  0  0
5023  17  1  -0.12  47.8718716206456  42.2695477298041  3.7188466072  0  0  0
5024  17  2  0.097  49.1597481325244  43.1284004424234  3.5646266072  0  0  0
5025  17  3  0.06  47.8729713444176  41.7071238412979  2.7181766072  0  0  0
5026  17  3  0.06  47.8411793299185  41.5281252808406  4.5116166072  0  0  0
5027  17  4  -0.2  48.9798933083612  44.0693442174448  2.0421766072  0  0  0
5028  17  5  0.103  49.0433773624711  43.8971532085038  4.3682966072  0  0  0
5029  18  1  -0.12  47.9526513304421  42.8605032680477  8.6581666072  0  0  0
5030  18  2  0.097  49.2196330906532  41.9901377844818  8.4289566072  0  0  0
5031  18  3  0.06  48.1409040452276  43.6352626972307  9.4004966072  0  0  0
5032  18  3  0.06  47.8181851055952  43.5609802968619  7.8595766072  0  0  0
5033  18  4  -0.2  49.0884660371223  41.0380816827206  6.9337966072  0  0  0
5034  18  5  0.103  49.2530247033661  41.2606285506717  9.1794966072  0  0  0
5035  18  1  -0.12  50.5038105316626  42.773106319905  8.4167566072  0  0  0
5036  18  2  0.097  51.8280779029052  41.9743202383116  8.5896566072  0  0  0
5037  18  3  0.06  50.5481993820954  43.5722928457051  9.1424066072  0  0  0
5038  18  3  0.06  50.4826158553299  43.4027047241086  7.5671666072  0  0  0
5039  18  4  -0.2  51.6994102215834  41.3002725271488  10.2794966072  0  0  0
5040  18  5  0.103  51.7001100458019  41.1498056164288  7.8393966072  0  0  0
5041  17  1  -0.12  50.4758175629213  42.328613250313  3.5715166072  0  0  0
5042  17  2  0.097  51.7370007796075  43.277966353678  3.6598066072  0  0  0
5043  17  3  0.06  50.5138080204988  41.7458668183096  2.6947366072  0  0  0
5044  17  3  0.06  50.4916135952825  41.6748880826473  4.4891466072  0  0  0
5045  17  4  -0.2  51.5449490190641  44.3364405034068  5.1340166072  0  0  0
5046  17  5  0.103  51.7384004280445  43.990957263956  2.7873166072  0  0  0
5047  17  1  -0.12  53.0953595877815  42.478379383671  3.6564366072  0  0  0
5048  17  2  0.097  54.282361437303  43.4335389280352  3.4677666072  0  0  0
5049  17  3  0.06  52.9887863567876  41.7133307265039  2.7719866072  0  0  0
5050  17  3  0.06  53.1691410553926  42.0522066365419  4.6370266072  0  0  0
5051  17  4  -0.2  54.1084051315532  44.1925809220997  1.8044396072  0  0  0
5052  17  5  0.103  54.2031813257204  44.2366297848521  4.2241466072  0  0  0
5053  18  1  -0.12  53.1435474839719  42.8265656215181  8.3453366072  0  0  0
5054  18  2  0.097  54.3770376565818  42.0102601058755  8.5704666072  0  0  0
5055  18  3  0.06  53.026176965035  43.6680991221915  9.0602166072  0  0  0
5056  18  3  0.06  53.094959688228  43.3506469772194  7.3451966072  0  0  0
5057  18  4  -0.2  54.6058801760424  40.9320640789598  7.1245866072  0  0  0
5058  18  5  0.103  54.2413717330746  41.3272024000588  9.4153866072  0  0  0
5059  18  1  -0.12  55.6880083676722  42.8530950502212  8.7229666072  0  0  0
5060  18  2  0.097  57.0178743326631  42.0334858698722  8.7490366072  0  0  0
5061  18  3  0.06  55.6657139675675  43.5925152781505  9.5296166072  0  0  0
5062  18  3  0.06  55.6427197432443  43.5203352098677  7.8510466072  0  0  0
5063  18  4  -0.2  57.1018532388871  40.9465801814577  10.2152966072  0  0  0
5064  18  5  0.103  57.1104510792862  41.3576361597786  7.8786966072  0  0  0
5065  17  1  -0.12  55.6044293610016  42.583295765863  3.5659466072  0  0  0
5066  17  2  0.097  56.9263973098119  43.3501464219609  3.6472366072  0  0  0
5067  17  3  0.06  55.747593401136  41.9169566056819  2.6888066072  0  0  0
5068  17  3  0.06  55.5548418163741  41.9514949185218  4.4742466072  0  0  0
5069  17  4  -0.2  56.9891815397032  44.1790659301189  5.1551466072  0  0  0
5070  17  5  0.103  56.9414935179545  44.1426255072965  2.8675566072  0  0  0
5071  17  1  -0.12  58.1238965226115  42.398991319665  3.2863166072  0  0  0
5072  17  2  0.097  59.4382663799062  43.1497240964376  3.1604266072  0  0  0
5073  17  3  0.06  57.925446369213  41.7701938038751  2.4344066072  0  0  0
5074  17  3  0.06  58.1199975019654  41.7144319480727  4.1474866072  0  0  0
5075  17  4  -0.2  59.5025502331229  44.0696445505999  1.6449556072  0  0  0
5076  17  5  0.103  59.4029752443144  43.910868422588  4.0332666072  0  0  0
5077  18  1  -0.12  58.2800572982329  42.8854309199235  8.6809466072  0  0  0
5078  18  2  0.097  59.5729325545298  42.058413521748  8.4836366072  0  0  0
5079  18  3  0.06  58.3927289974168  43.415318716624  9.6784566072  0  0  0
5080  18  3  0.06  58.2581627976816  43.6246509257494  7.9330866072  0  0  0
5081  18  4  -0.2  59.5634349401354  41.2203839078843  6.9725166072  0  0  0
5082  18  5  0.103  59.5587361203824  41.2825528709962  9.2575166072  0  0  0
5083  18  1  -0.12  60.8884021355965  42.9327834473823  8.5840866072  0  0  0
5084  18  2  0.097  62.0781033071038  42.0375904229923  8.6708566072  0  0  0
5085  18  3  0.06  60.7284423142173  43.4258303770535  9.5964466072  0  0  0
5086  18  3  0.06  60.9224935725279  43.6069312695968  7.7544566072  0  0  0
5087  18  4  -0.2  61.9406378356061  41.1515075043079  10.1389766072  0  0  0
5088  18  5  0.103  62.1144941664676  41.2827530930996  7.9148466072  0  0  0
5089  17  1  -0.12  60.7502368398802  42.3015832663513  3.2411566072  0  0  0
5090  17  2  0.097  61.9673311307988  43.1783558572267  3.2953366072  0  0  0
5091  17  3  0.06  60.7740308633104  41.5542542653369  2.4477966072  0  0  0
5092  17  3  0.06  60.7258429671199  41.6768903036815  4.1066366072  0  0  0
5093  17  4  -0.2  62.0172186000914  44.2037933598912  4.8031766072  0  0  0
5094  17  5  0.103  62.0035220403858  43.794939824708  2.4259166072  0  0  0
5095  17  1  -0.12  63.3503837363982  42.4200146405241  3.3216766072  0  0  0
5096  17  2  0.097  64.6630540205907  43.3045958934329  3.3890966072  0  0  0
5097  17  3  0.06  63.4679542051118  41.7964228994231  2.4165766072  0  0  0
5098  17  3  0.06  63.3101938312767  41.7967232325783  4.2176466072  0  0  0
5099  17  4  -0.2  64.7228390038312  44.2864850886036  1.8926366072  0  0  0
5100  17  5  0.103  64.5968706444951  44.1372195105041  4.0753666072  0  0  0
5101  18  1  -0.12  63.3134930025926  42.9629168739469  8.6453066072  0  0  0
5102  18  2  0.097  64.5582803375874  42.2532296283754  8.5560566072  0  0  0
5103  18  3  0.06  63.3579818279137  43.6983326598079  9.4789766072  0  0  0
5104  18  3  0.06  63.0858501817924  43.6570869065034  7.7578666072  0  0  0
5105  18  4  -0.2  64.581374536799  41.4329196706645  7.0321166072  0  0  0
5106  18  5  0.103  64.4793001757815  41.5749772530408  9.3735066072  0  0  0
5107  18  1  -0.12  65.8290611435563  43.0268878359896  8.6972866072  0  0  0
5108  18  2  0.097  67.1162378312166  42.0921509461742  8.7619966072  0  0  0
5109  18  3  0.06  65.7110907752892  43.6302571446452  9.6205366072  0  0  0
5110  18  3  0.06  65.864052354483  43.6225485936635  7.8439066072  0  0  0
5111  18  4  -0.2  67.222411162657  41.1820413750794  10.3246066072  0  0  0
5112  18  5  0.103  67.048954731349  41.2828532041513  7.9900966072  0  0  0
5113  17  1  -0.12  65.9942196591303  42.4884905998937  3.5125066072  0  0  0
5114  17  2  0.097  67.2344081492604  43.3498460888057  3.8215966072  0  0  0
5115  17  3  0.06  66.0773987662475  41.8477798689503  2.6017466072  0  0  0
5116  17  3  0.06  65.8456569750244  41.8066342266975  4.3742966072  0  0  0
5117  17  4  -0.2  67.236507621916  44.2983983037571  5.3438266072  0  0  0
5118  17  5  0.103  67.2791968992466  44.128309626902  3.0431966072  0  0  0
5119  17  1  -0.12  68.5390804423841  42.520125692234  3.5461866072  0  0  0
5120  17  2  0.097  69.8295563013603  43.3747737406815  3.5602666072  0  0  0
5121  17  3  0.06  68.5081882018802  41.9867340087237  2.5463466072  0  0  0
5122  17  3  0.06  68.6157611817577  41.6894041851452  4.2006166072  0  0  0
5123  17  4  -0.2  69.7843676518207  44.2885874206895  2.0717866072  0  0  0
5124  17  5  0.103  69.8110609470133  44.0905677604073  4.4010966072  0  0  0
5125  18  1  -0.12  68.4574009585923  42.8598024906857  8.7906366072  0  0  0
5126  18  2  0.097  69.7304811869936  42.0288807614935  8.5841766072  0  0  0
5127  18  3  0.06  68.522484610916  43.2747628000233  9.7630266072  0  0  0
5128  18  3  0.06  68.5141866951819  43.7746172812109  8.1673766072  0  0  0
5129  18  4  -0.2  69.5088368594951  41.1422972875506  6.9488866072  0  0  0
5130  18  5  0.103  69.7984641110797  41.2879588677885  9.3378966072  0  0  0
5131  18  1  -0.12  71.0364531536659  42.921470898539  8.6338366072  0  0  0
5132  18  2  0.097  72.3844145734503  42.1333966994787  8.5782166072  0  0  0
5133  18  3  0.06  70.9711695515656  43.5611805189653  9.4583966072  0  0  0
5134  18  3  0.06  71.0756433099038  43.605129270666  7.8083766072  0  0  0
5135  18  4  -0.2  72.3870139205477  40.7053125468369  9.7425966072  0  0  0
5136  18  5  0.103  72.4330023691942  41.6237313352235  7.6661266072  0  0  0
5137  17  1  -0.12  71.0768430085641  42.6516716141808  3.6344666072  0  0  0
5138  17  2  0.097  72.4143070650705  43.4578659136007  3.9392166072  0  0  0
5139  17  3  0.06  71.2335036586273  42.2146868734671  2.6364066072  0  0  0
5140  17  3  0.06  71.0126591302357  41.852384977329  4.3863066072  0  0  0
5141  17  4  -0.2  72.4025100282438  44.2970968600848  5.4938166072  0  0  0
5142  17  5  0.103  72.4647943836933  44.2143050203208  3.1620966072  0  0  0
5143  17  1  -0.12  73.6840881221558  42.6227395202367  3.6520966072  0  0  0
5144  17  2  0.097  74.9653662914027  43.4841951202004  3.7157866072  0  0  0
5145  17  3  0.06  73.7478721009307  42.1896591105396  2.6604066072  0  0  0
5146  17  3  0.06  73.7201790568544  41.8483805352606  4.3933966072  0  0  0
5147  17  4  -0.2  75.2191025580654  44.6682085287735  2.3872966072  0  0  0
5148  17  5  0.103  74.9395727702053  44.1180982996275  4.5904066072  0  0  0
5149  18  1  -0.12  73.6851878459278  42.9289792274173  8.7405166072  0  0  0
5150  18  2  0.097  74.9251763862812  42.0618172975061  8.6511866072  0  0  0
5151  18  3  0.06  73.6025086132524  43.439145146931  9.7034666072  0  0  0
5152  18  3  0.06  73.8230532169789  43.6607910154167  7.9794866072  0  0  0
5153  18  4  -0.2  74.9843615201915  40.9065357607738  7.2862266072  0  0  0
5154  18  5  0.103  75.0116546647143  41.3394159483674  9.4864566072  0  0  0
5155  18  1  -0.12  76.2899335873103  42.8751194815974  8.7319266072  0  0  0
5156  18  2  0.097  77.6002044741822  41.9539976948145  8.7424466072  0  0  0
5157  18  3  0.06  76.42849878258  43.5692895141538  9.6270166072  0  0  0
5158  18  3  0.06  76.4416954678438  43.4543620267909  7.7734666072  0  0  0
5159  18  4  -0.2  77.5792097476262  40.6811857833748  9.9478966072  0  0  0
5160  18  5  0.103  77.6232986733938  41.4333201148713  7.7950966072  0  0  0
5161  17  1  -0.12  76.240945892013  42.5805927674668  3.8954066072  0  0  0
5162  17  2  0.097  77.5080276271125  43.4225267123471  4.0391166072  0  0  0
5163  17  3  0.06  76.3721129455439  41.974520460415  2.9462066072  0  0  0
5164  17  3  0.06  76.1946575187014  41.8164451097651  4.6928266072  0  0  0
5165  17  4  -0.2  77.5912067342297  44.0714465495307  5.6474766072  0  0  0
5166  17  5  0.103  77.439944728138  44.3819910319349  3.4595766072  0  0  0
5167  17  1  -0.12  78.8005029838559  42.6238407418055  3.6435966072  0  0  0
5168  17  2  0.097  80.076582458908  43.4630716882896  3.7503166072  0  0  0
5169  17  3  0.06  78.6924301295367  42.3683573378418  2.6341466072  0  0  0
5170  17  3  0.06  78.8820824927593  41.7292483837258  4.2126866072  0  0  0
5171  17  4  -0.2  80.2389416776079  44.4459619939775  2.3663566072  0  0  0
5172  17  5  0.103  80.0476897161714  44.1901782568587  4.5006166072  0  0  0
5173  18  1  -0.12  78.9132746579282  42.8290683978108  8.7820466072  0  0  0
5174  18  2  0.097  80.1377670905856  41.8714060771538  8.6351566072  0  0  0
5175  18  3  0.06  79.0075509776536  43.4700794619093  9.6855966072  0  0  0
5176  18  3  0.06  78.8759840245692  43.608933490631  7.9221566072  0  0  0
5177  18  4  -0.2  80.0564875063473  40.8824089973117  7.1289566072  0  0  0
5178  18  5  0.103  80.1166723891412  41.1067578641936  9.4388266072  0  0  0
5179  18  1  -0.12  81.4259435271294  42.7958315286431  8.6038766072  0  0  0
5180  18  2  0.097  82.6980240066471  42.0357884240615  8.7307566072  0  0  0
5181  18  3  0.06  81.3254687643257  43.4178214929168  9.4064466072  0  0  0
5182  18  3  0.06  81.4854285857048  43.3943955068166  7.7084766072  0  0  0
5183  18  4  -0.2  82.7423128821914  41.1534096142904  10.2876666072  0  0  0
5184  18  5  0.103  82.7241174525096  41.3658452660188  7.8467966072  0  0  0
5185  17  1  -0.12  81.3779555807157  42.6225392981333  3.8328466072  0  0  0
5186  17  2  0.097  82.6827278487277  43.4695789066508  3.9075166072  0  0  0
5187  17  3  0.06  81.3164710243731  41.7983250094056  3.1179066072  0  0  0
5188  17  3  0.06  81.3985504077183  42.0374903119406  4.7494266072  0  0  0
5189  17  4  -0.2  82.6352397767558  44.5274523900693  5.3263766072  0  0  0
5190  17  5  0.103  82.7174191349893  44.1619469402765  3.0306166072  0  0  0
5191  17  1  -0.12  83.9687048377276  42.5715827728129  3.9803766072  0  0  0
5192  17  2  0.097  85.2924723345284  43.3703688544063  3.7852266072  0  0  0
5193  17  3  0.06  83.8435362774985  41.9180578272507  3.1527166072  0  0  0
5194  17  3  0.06  83.8081451670183  41.9012391705634  4.8608466072  0  0  0
5195  17  4  -0.2  85.2854740923431  44.2521469978671  2.1405766072  0  0  0
5196  17  5  0.103  85.5223146028726  44.140022619952  4.5890566072  0  0  0
5197  18  1  -0.12  84.0389871842461  42.8125500742787  8.6432666072  0  0  0
5198  18  2  0.097  85.3363613105193  41.9925404497228  8.6635766072  0  0  0
5199  18  3  0.06  83.9653056915233  43.5665865157577  9.4664666072  0  0  0
5200  18  3  0.06  83.9730037579272  43.4227269344505  7.7815766072  0  0  0
5201  18  4  -0.2  85.2913726107564  40.8468695739547  7.2624666072  0  0  0
5202  18  5  0.103  85.2093932022996  41.2856563135992  9.4825366072  0  0  0
5203  18  1  -0.12  86.6115410115761  42.8540961607383  8.6388666072  0  0  0
5204  18  2  0.097  87.9095149871795  41.9951433370673  8.6956466072  0  0  0
[truncated: 11,045,708 more chars]
